# Supplementary material for: H3K9me3 controls epidermis morphogenesis by regulating RNA Pol II dynamics at developmental promoters and enhancers
Source: Nat Commun. 2026 May 15;17:6485. doi: 10.1038/s41467-026-73308-5 (PMC13377180; doi:10.1038/s41467-026-73308-5)
Supplement: Supplementary file 3 — Supplementary Data 1 [file 41467_2026_73308_MOESM3_ESM.xlsx]

## Sheet: Sheet1
K14CreERT2; Suv39h1 f/f; Suv39h2 -/-; Setdb1 f/f (TKO)
Litter ID	TM Injection	Collecting Time	No. Ctrls	No. TKOs	KO effiency	Used for	Note
G856F4	E13.5, E15.5	E18.5	5	5	Mosaic	IF
G856F1	E10.5, E11.5, E12.5	E18.5	3	6	Mosaic	IF
H014F1	E10.5, E11.5, E12.5	E18.5	2	6	Mosaic	IF
H143F4	E10.5, E11.5, E12.5	E16.5	2	5	Full	IF
H088F1	E10.5, E11.5, E12.5	E18.5	4	1	Full	IF
H279F4	E10.5, E11.5, E12.5	E15.5	3	4	Inefficient	IF
H250F1	E10.5, E11.5, E12.5	E18.5	7	3	Mosaic*	Whole Mount	KO efficiency is inferred from HF phenotype
H304F3	E10.5, E11.5, E12.5	E17.5	3	7	Full*	Whole Mount	KO efficiency is inferred from HF phenotype
H428F2	E9.5, E10.5, E11.5	E16.5	5	4	Mosaic	IF
H508F2	E9.5, E10.5, E11.5	E16.5	5	2	Mosaic	IF
H587F5	E9.5, E10.5, E11.5	E16.5	1	4	Full	IF
H508F4	E9.5, E10.5, E11.5	E16.5	5	2	Full	IF
H614F3	E9.5, E10.5, E11.5	E15.5	6	5	Mosaic	scRNA-seq
H686F5	E9.5, E10.5, E11.5	E16.5	1	2	Mosaic	bulk RNA-seq
H686F6	E9.5, E10.5, E11.5	E16.5	2	1	Mosaic	bulk RNA-seq
H764F1	E9.5, E10.5, E11.5	E16.5	1	2	Mosaic	bulk RNA-seq
H698F1	E9.5, E10.5, E11.5	E16.5	2	8	Mosaic	IF
H765F1	E9.5, E10.5, E11.5	E16.5	7	4	Mosaic	IF
H838F1	E9.5, E10.5, E11.5	E16.5	5	3	Mosaic	IF
H805F3	E9.5, E10.5, E11.5	E16.5	3	3	Mosaic	IF
H872F2	E12.5, E13.5, E14.5	E18.5	1	7	Full	IF
H876F1	E12.5, E13.5, E14.5	E18.5	3	6	Full	IF
H840F1	E12.5, E13.5, E14.5	E18.5	2	2	Inefficient	IF
H902F2	E9.5, E10.5, E11.5	E16.5	0	2	Mosaic	IF
H918F1	E9.5, E10.5, E11.5	E16.5	3	3	Mosaic	IF
H899F1	E9.5, E10.5, E11.5	E16.5	1	5	Mosaic	IF
I044F3	E11.5, E12.5, E13.5	E16.5	3	3	Inefficient	IF
I046F5	E11.5, E12.5, E13.5	E16.5	4	4	Mosaic	IF
Other inefficient TKO samples are not listed
K14Cre; Suv39h1 f/f; Suv39h2 -/-; Setdb1 f/f; Rpol2-GFP f/f (TKO for PReCIS-seq)
ID	Induction	Collecting Time	Cre-	Cre+ Male	Cre+ Female	KO efficiency	GFP labeling efficiency
H540F4	Constitutive	E16.5	Discarded	4	3	Mosaic	Full
H574F1	Constitutive	E16.5	Discarded	3	1	Mosaic	Full
K14Cre; Suv39h1 +/f; Suv39h2+/-; Setdb1 +/f; Rpol2-GFP f/f (HMT Ctrl for PReCIS-seq)
ID	Induction	Collecting Time	Cre-	Cre+ Male	Cre+ Female	KO efficiency	GFP labeling efficiency
H540F3	Constitutive	E16.5	Discarded	4	1	Not applicable	Full
H672F2	Constitutive	E16.5	Discarded	4	3	Not applicable	Full
