# Supplementary material for: H3K9me3 controls epidermis morphogenesis by regulating RNA Pol II dynamics at developmental promoters and enhancers
Source: Nat Commun. 2026 May 15;17:6485. doi: 10.1038/s41467-026-73308-5 (PMC13377180; doi:10.1038/s41467-026-73308-5)
Supplement: Supplementary file 4 — Supplementary Data 2 [file 41467_2026_73308_MOESM4_ESM.xlsx]

## Sheet: SuppFig1f_DP1
ONTOLOGY	ID	Description	GeneRatio	BgRatio	RichFactor	FoldEnrichment	zScore	pvalue	p.adjust	qvalue	geneID	Count
BP	GO:0007264	small GTPase-mediated signal transduction	44/1070	460/24292	0.0956522	2.17157	5.44544	1.32607e-06	0.00679476	0.00627578	Rgl1/Ralgps2/Rapgef4/Itgav/Arfgef2/Ralgps1/Dgkz/Dennd4c/Dhcr24/Wasf2/Ephb2/Arhgef10l/Arhgef16/Arhgap24/Reln/Auts2/Epo/Stard13/Arhgap25/Trim67/Psd3/Dnm2/Arhgap42/Hacd3/Cgnl1/Pik3cb/Arhgap9/Sirt6/Srgap1/Erbb3/Grap/Rap1gap2/Cdc42ep4/Grb2/Timp2/Sipa1l1/Gm266/Kbtbd6/Rac2/Csnk1e/Heg1/Tiam1/Stk19/Kank1	44
BP	GO:0061515	myeloid cell development	17/1070	111/24292	0.153153	3.47701	5.61457	7.14242e-06	0.0176424	0.0162948	Rabgap1l/Tspan2/Wasf2/Ptbp3/Fam20c/Epo/Vps33b/Itgam/Lrrk1/Sox6/Abcb10/Med1/Slc4a1/Bloodlinc/Rac2/Gp1bb/Adgrf5	17
BP	GO:0051056	regulation of small GTPase mediated signal transduction	28/1070	257/24292	0.108949	2.47346	5.09738	1.03292e-05	0.0176424	0.0162948	Itgav/Arfgef2/Ralgps1/Dgkz/Dennd4c/Ephb2/Arhgef10l/Arhgef16/Arhgap24/Reln/Auts2/Epo/Stard13/Arhgap25/Trim67/Psd3/Dnm2/Arhgap42/Cgnl1/Pik3cb/Rap1gap2/Timp2/Sipa1l1/Kbtbd6/Csnk1e/Heg1/Stk19/Kank1	28
BP	GO:0099173	postsynapse organization	32/1070	328/24292	0.097561	2.21491	4.75516	2.41819e-05	0.030977	0.028611	Mark1/Rapgef4/Slc12a5/Ntng2/Dgkz/Sh3gl2/Wasf2/Sigmar1/Ephb2/Reln/Rph3a/Cux2/Prickle2/Srgap3/Shank1/Iqgap1/Myo9a/Adam10/Tmem108/Itgb3/Arhgef15/Asic2/Trim47/Actg1/Gphn/Sipa1l1/Colq/Adgrb1/Kalrn/Tiam1/Nrxn2/Neurl1a	32
BP	GO:0031589	cell-substrate adhesion	35/1070	382/24292	0.091623	2.0801	4.56742	3.85396e-05	0.0351081	0.0324266	Bcl2/Itga6/Itgav/Macf1/Col26a1/Antxr1/Akip1/Parva/Itgam/Bcam/Sec1/Iqgap1/Dnm2/Itga11/Coro2b/Pik3cb/Ccn2/Lims1/Lrp1/Skap1/Itgb3/Actg1/Smoc1/Spock1/Fbln1/Rac2/Tiam1/Smoc2/Ppard/Tnxb/Efna5/Kank1/Dmd/Eda/Nexmif	35
BP	GO:0030111	regulation of Wnt signaling pathway	32/1070	337/24292	0.0949555	2.15576	4.58614	4.11102e-05	0.0351081	0.0324266	Lgr6/Lgr4/Ankrd6/Rnf220/Macf1/2210016L21Rik/Hnf1a/Klf15/Usp47/Lrrk1/Fgfr2/Cdh3/Foxl1/Rbms3/Tle6/Gli1/Lrp1/Rnf43/Ube2b/Nxn/Nlk/Wnk2/Map3k1/Ubac2/Sema5a/Cthrc1/Csnk1e/Apcdd1/Kank1/Frat1/Btrc/Eda	32
CC	GO:0005938	cell cortex	36/1086	367/24431	0.0980926	2.20672	5.02385	8.33106e-06	0.004907	0.00452508	Lamc2/Gpsm1/Pde4dip/Tmod1/Macf1/Epb41/Grk4/Fry/Hip1/Erc1/Exoc3l2/Akt2/Kcnc3/Insc/Prkcb/Ryr1/Iqgap1/Septin1/Fgfr2/Myo1e/Khdc3/Eef1a1/Ccn2/Epb41l2/Septin10/Tle6/Septin8/Septin9/Myo1d/Epn3/Slc4a1/Grb2/Crip2/Stimate/Septin5/Kank1	36
CC	GO:0005604	basement membrane	17/1086	120/24431	0.141667	3.18698	5.1798	2.30539e-05	0.00678937	0.00626095	Lamc2/Itga6/Col24a1/Ntn5/Loxl1/Serpinf1/Timp2/Smoc1/Matn2/Fbln1/Col2a1/Runx1/Smoc2/Efna5/Lama3/Col17a1/Col4a5	17
CC	GO:0045211	postsynaptic membrane	37/1086	418/24431	0.0885167	1.9913	4.4091	5.9237e-05	0.0116302	0.010725	Olfm1/Slc12a5/Kcnb1/Sigmar1/Ephb2/Igsf21/Stx1a/Sorcs2/Rph3a/Hip1/Atp2b2/Cacna1c/Shank1/Kcnc3/Sema4b/Grin2d/Cacna1a/Dnm2/Adam10/Grik4/Tmem108/Oprm1/Lrp1/Erbb3/Slc6a4/Itgb3/Glra1/Asic2/Gphn/Ptch1/Adgrb1/Scn8a/Gpr156/Tiam1/Mdga1/Adrb2/Dmd	37
CC	GO:0005940	septin ring	5/1086	13/24431	0.384615	8.65243	5.95245	0.000164111	0.0144856	0.0133582	Septin1/Septin10/Septin8/Septin9/Septin5	5
CC	GO:0031105	septin complex	5/1086	13/24431	0.384615	8.65243	5.95245	0.000164111	0.0144856	0.0133582	Septin1/Septin10/Septin8/Septin9/Septin5	5
CC	GO:0014069	postsynaptic density	40/1086	490/24431	0.0816327	1.83643	4.03402	0.000175156	0.0144856	0.0133582	Olfm1/Rapgef4/Dgkz/Camk2n1/Sigmar1/Macf1/Igsf21/Stx1a/Sorcs2/Cabp1/Itpr1/Prickle2/Atp2b2/Cacna1c/Erc1/Shank1/Sema4b/Sh3gl3/Grin2d/Eif4g2/Psd3/Dnm2/Adam10/Grik4/Fam81a/Tmem108/Lrp1/Asic2/Stat3/Gphn/Sipa1l1/Spock1/Adgrb1/Scn8a/Pcbp2/Kalrn/Tiam1/Mdga1/Neurl1a/Dmd	40
CC	GO:0031012	extracellular matrix	39/1086	477/24431	0.081761	1.83932	3.99281	0.000203322	0.0144856	0.0133582	Lamc2/Itih5/Itga6/F3/Col24a1/Adamtsl1/Cela3b/Reln/Col26a1/Zan/Pzp2/Ntn5/Adamts17/Spon1/Mmp2/Adam10/Angptl6/Loxl1/Thsd4/Ccn2/Adamts14/Serpinf1/Serpinf2/Mmp28/Timp2/Matn3/Smoc1/Colq/Matn2/Cthrc1/Fbln1/Col2a1/Runx1/Smoc2/Tnxb/Efna5/Lama3/Col17a1/Col4a5	39
CC	GO:0044305	calyx of Held	8/1086	38/24431	0.210526	4.73607	4.97111	0.000220881	0.0144856	0.0133582	Aak1/Kcnc3/Prkcb/Cacna1a/Tspoap1/Glra1/Actg1/Septin5	8
CC	GO:0030312	external encapsulating structure	39/1086	479/24431	0.0814196	1.83164	3.96472	0.000221342	0.0144856	0.0133582	Lamc2/Itih5/Itga6/F3/Col24a1/Adamtsl1/Cela3b/Reln/Col26a1/Zan/Pzp2/Ntn5/Adamts17/Spon1/Mmp2/Adam10/Angptl6/Loxl1/Thsd4/Ccn2/Adamts14/Serpinf1/Serpinf2/Mmp28/Timp2/Matn3/Smoc1/Colq/Matn2/Cthrc1/Fbln1/Col2a1/Runx1/Smoc2/Tnxb/Efna5/Lama3/Col17a1/Col4a5	39
CC	GO:0032156	septin cytoskeleton	5/1086	15/24431	0.333333	7.49877	5.43024	0.000355455	0.0209363	0.0193068	Septin1/Septin10/Septin8/Septin9/Septin5	5
CC	GO:0030055	cell-substrate junction	21/1086	213/24431	0.0985915	2.21795	3.8506	0.000561931	0.0300889	0.027747	Itga6/Itgav/Asap3/Arhgap24/Parva/Iqgap1/Irf2/Itga11/Coro2b/Oprm1/Lims1/Slc6a4/Ssh2/Itgb3/Alox8/Actg1/Adgrb1/Lpp/Lama3/Col17a1/Dmd	21
CC	GO:0034704	calcium channel complex	10/1086	70/24431	0.142857	3.21376	4.00048	0.00101452	0.0497959	0.0459203	Ptpa/Sestd1/Cacna1c/Ryr1/Catsperg1/Cacna1a/Stac3/Efcab9/Akap6/Cacna1i	10
MF	GO:0030695	GTPase regulator activity	43/1048	451/22528	0.0953437	2.04953	4.97309	7.33929e-06	0.00377335	0.00362496	Agap1/Tbc1d8/Rgl1/Ralgps2/Rabgap1l/Gpsm1/Rabgap1/Rapgef4/Arfgef2/Ralgps1/Gapvd1/Lekr1/Rap1gds1/Rgs3/Dennd4c/Asap3/Arhgef10l/Arhgef16/Arhgap24/Lamtor4/Evi5/Eif2b1/Adap1/Stard13/Arhgap25/Srgap3/Iqgap1/Psd3/Myo9a/Arhgap42/Arhgap9/Srgap1/Bcas3/Arhgef15/Rap1gap2/Grb2/Sipa1l1/Sh3bp5/Rangap1/Kalrn/Stxbp5l/Tiam1/Arhgef33	43
MF	GO:0060589	nucleoside-triphosphatase regulator activity	43/1048	452/22528	0.0951327	2.04499	4.9572	7.7561e-06	0.00377335	0.00362496	Agap1/Tbc1d8/Rgl1/Ralgps2/Rabgap1l/Gpsm1/Rabgap1/Rapgef4/Arfgef2/Ralgps1/Gapvd1/Lekr1/Rap1gds1/Rgs3/Dennd4c/Asap3/Arhgef10l/Arhgef16/Arhgap24/Lamtor4/Evi5/Eif2b1/Adap1/Stard13/Arhgap25/Srgap3/Iqgap1/Psd3/Myo9a/Arhgap42/Arhgap9/Srgap1/Bcas3/Arhgef15/Rap1gap2/Grb2/Sipa1l1/Sh3bp5/Rangap1/Kalrn/Stxbp5l/Tiam1/Arhgef33	43
MF	GO:0005096	GTPase activator activity	26/1048	241/22528	0.107884	2.31909	4.5475	6.17084e-05	0.0200141	0.019227	Agap1/Tbc1d8/Rabgap1l/Rabgap1/Gapvd1/Rgs3/Asap3/Arhgef10l/Arhgef16/Arhgap24/Evi5/Adap1/Stard13/Arhgap25/Srgap3/Iqgap1/Myo9a/Arhgap42/Arhgap9/Srgap1/Bcas3/Arhgef15/Rap1gap2/Sipa1l1/Rangap1/Stxbp5l	26

## Sheet: Fig1g_DP2
ONTOLOGY	ID	Description	GeneRatio	BgRatio	RichFactor	FoldEnrichment	zScore	pvalue	p.adjust	qvalue	geneID	Count
BP	GO:0021700	developmental maturation	64/1459	413/24292	0.154964	2.58011	8.18696	2.85123e-12	1.60467e-08	1.31577e-08	Cdk5r2/C2cd6/Fzd5/Fev/Ihh/Anapc2/Dab2ip/Bmp2/Gata3/Grin1/Reck/Tdrd7/Nfia/Dab1/Runx3/Rere/Hes5/C1qa/Igsf21/Rbpj/Rflna/Actl6b/Kdr/Sez6l/Srrm4/Snx10/Atp6v1b1/Fbxo41/Tgfb1/Slc17a7/Sez6l2/Bloc1s3/Pou2f2/Insl3/Cacna1a/Lyl1/Unc13a/Nfix/Atp6v0d1/Gldn/Sema7a/Zbtb16/Fem1b/Bfsp2/Pcsk4/Tmigd1/Sez6/Nf1/Rac3/Rflnb/C1ql1/Catsper3/Kcnma1/Ptk2b/Wnt1/Rnd1/Wnt10b/Runx1/Ccr6/Mdga1/Nrg2/Gnaq/Pax2/Catsperz	64
BP	GO:0030534	adult behavior	37/1459	203/24292	0.182266	3.03469	7.35876	1.27632e-09	3.59157e-06	2.94495e-06	Slc1a2/Grin1/Pbx3/Tmod1/Dab1/Pax5/Mapre3/Nos1/Sdk1/Sez6l/Fabp1/Atp6v1b1/Cxcl12/Cacna1c/Sez6l2/Shank2/Fosb/Atp1a3/Grin2d/Cacna1a/Agrp/Drd2/Chrna5/Sez6/Gip/Naglu/Hcrt/Atxn1/Kcnma1/Chat/Ppara/Scn8a/Septin5/Kalrn/Btbd9/Alk/Nrxn2	37
BP	GO:0050890	cognition	57/1459	414/24292	0.137681	2.29236	6.70429	4.26082e-09	7.99329e-06	6.55418e-06	Adora1/Psen2/Pak6/Map1a/Oxt/Slc12a5/Grin1/Mdk/Bglap2/Bglap/Syt11/Foxo6/Htt/Jakmip1/Cux2/Foxp2/Dgki/Cacna1c/Slc17a7/Grm5/Shank2/C5ar1/Atp1a3/Th/Ndrg4/Nrg1/Nfix/Ankrd11/B3gat1/Drd2/Ncam1/Aph1b/Aph1c/Sgk1/Specc1/Nf1/Gip/Srcin1/C1ql1/Prkca/Nedd9/Atxn1/Chat/Mgat3/Asic1/Pla2g6/Slc11a2/Grin2a/Kalrn/Rcan1/Glp1r/Grm4/Btbd9/Ttbk1/Camk4/Egr1/Nrxn2	57
BP	GO:0071695	anatomical structure maturation	48/1459	323/24292	0.148607	2.47427	6.74251	6.10095e-09	8.58404e-06	7.03857e-06	Cdk5r2/C2cd6/Fzd5/Fev/Ihh/Bmp2/Gata3/Grin1/Reck/Tdrd7/Runx3/Rere/Hes5/C1qa/Rbpj/Rflna/Actl6b/Kdr/Srrm4/Snx10/Fbxo41/Tgfb1/Pou2f2/Insl3/Cacna1a/Lyl1/Nfix/Gldn/Zbtb16/Fem1b/Bfsp2/Pcsk4/Tmigd1/Nf1/Rac3/Rflnb/C1ql1/Catsper3/Kcnma1/Ptk2b/Wnt1/Rnd1/Wnt10b/Runx1/Ccr6/Gnaq/Pax2/Catsperz	48
BP	GO:0007611	learning or memory	52/1459	368/24292	0.141304	2.35268	6.60955	8.36384e-09	9.41433e-06	7.71938e-06	Psen2/Pak6/Map1a/Oxt/Slc12a5/Grin1/Mdk/Bglap2/Bglap/Syt11/Foxo6/Htt/Cux2/Foxp2/Dgki/Cacna1c/Slc17a7/Grm5/Shank2/Atp1a3/Th/Ndrg4/Nrg1/Nfix/B3gat1/Drd2/Ncam1/Aph1b/Aph1c/Sgk1/Specc1/Nf1/Gip/Srcin1/C1ql1/Prkca/Nedd9/Atxn1/Chat/Asic1/Pla2g6/Slc11a2/Grin2a/Kalrn/Rcan1/Glp1r/Grm4/Btbd9/Ttbk1/Camk4/Egr1/Nrxn2	52
BP	GO:0030098	lymphocyte differentiation	62/1459	483/24292	0.128364	2.13724	6.3815	1.37767e-08	1.29225e-05	1.0596e-05	Dusp10/Fzd5/Ihh/Nhej1/Bmi1/Lrrc8a/Ambra1/Dll4/Gata3/Itgb6/Mdk/Mafb/Lef1/Il11ra1/Ifnz/Runx3/Prdm16/Rbpj/Actl6b/Shh/Dtx1/Card11/Tgfb1/Pou2f2/Jak3/Lyl1/Irf2bp2/Cd3d/Pou2af1/Rora/Cd3g/Zbtb16/Zfp609/Rnf41/Tbk1/Irf1/Rara/Il9r/Foxn1/Lgals9/Tbx21/Ikzf3/Ccr7/Stat5b/Stat3/Zfp36l1/Bcl11b/Syk/Ap3b1/Egr3/Ptk2b/Wnt1/Mfng/Wnt10b/Runx1/Ccr6/Pknox1/H2-Aa/Egr1/Ndfip1/Bad/Jak2	62
BP	GO:0048880	sensory system development	62/1459	487/24292	0.12731	2.11968	6.30949	1.88075e-08	1.51212e-05	1.23988e-05	Twist2/Kdm5b/Fzd5/Cryba2/Ihh/Col5a1/Lamc3/Lhx2/Dll4/Gata3/Pbx3/Bmp7/Mab21l2/Tdrd7/Tmod1/Nfia/Casz1/Hes5/Phactr4/Clic4/Grhl3/C1qa/Sdk1/Shh/Kdr/Foxn4/Foxp2/Cacna1c/Tgfb1/Bloc1s3/Spred3/Fgfr2/Th/Nfix/Drd2/Megf11/Scaper/Ephb1/Bfsp2/Grm6/Myh10/Nf1/Rab11fip4/Tmem132e/Unc45b/Rara/Naglu/Lhx1/Stat3/Ttll5/Bcl11b/Rpgrip1/Ift88/Fgf9/Mir124a-1/Atp8a2/Pknox1/Cryaa/Lama1/Pde6a/Celf4/Pax2	62
BP	GO:0150063	visual system development	61/1459	480/24292	0.127083	2.11591	6.24194	2.61363e-08	1.70088e-05	1.39465e-05	Twist2/Kdm5b/Fzd5/Cryba2/Ihh/Col5a1/Lamc3/Lhx2/Dll4/Gata3/Pbx3/Bmp7/Mab21l2/Tdrd7/Tmod1/Nfia/Casz1/Hes5/Phactr4/Clic4/Grhl3/C1qa/Sdk1/Shh/Kdr/Foxn4/Foxp2/Cacna1c/Tgfb1/Bloc1s3/Spred3/Fgfr2/Th/Nfix/Drd2/Megf11/Scaper/Ephb1/Bfsp2/Grm6/Myh10/Nf1/Rab11fip4/Unc45b/Rara/Naglu/Lhx1/Stat3/Ttll5/Bcl11b/Rpgrip1/Ift88/Fgf9/Mir124a-1/Atp8a2/Pknox1/Cryaa/Lama1/Pde6a/Celf4/Pax2	61
BP	GO:0021680	cerebellar Purkinje cell layer development	14/1459	39/24292	0.358974	5.97684	7.8627	2.71996e-08	1.70088e-05	1.39465e-05	Rere/Lhx5/Sez6l/Foxp2/Atp2b2/Sez6l2/Cacna1a/Nfix/Rora/Myh10/Sez6/Naglu/Lhx1/Ldb1	14
BP	GO:0045165	cell fate commitment	46/1459	319/24292	0.144201	2.40091	6.36666	3.21692e-08	1.81048e-05	1.48452e-05	Fev/Ihh/Psen2/Prdm12/Dll4/Rtf1/Bmp2/Gata3/Lhx3/Nfia/Casz1/Hes5/Esrp1/Pax7/Rbpj/Shh/Kdr/Foxn4/Foxi3/Tgfb1/Tenm4/Dll3/Etv2/Mesp1/Fgfr2/Jak3/Nrg1/Nfix/Apc2/Rara/Foxn1/Tbx21/Epop/Stat3/Myt1l/Bcl11b/Ror2/Wnt1/Wnt10b/Tbx1/Runx1/Mta3/Wnt8a/Pax2/Tlx1/Tcf7l2	46
BP	GO:0001654	eye development	60/1459	476/24292	0.12605	2.09871	6.11957	4.56397e-08	2.33509e-05	1.91468e-05	Twist2/Kdm5b/Fzd5/Cryba2/Ihh/Col5a1/Lamc3/Lhx2/Dll4/Gata3/Pbx3/Bmp7/Mab21l2/Tdrd7/Tmod1/Nfia/Casz1/Hes5/Phactr4/Clic4/Grhl3/Sdk1/Shh/Kdr/Foxn4/Foxp2/Cacna1c/Tgfb1/Bloc1s3/Spred3/Fgfr2/Th/Nfix/Drd2/Megf11/Scaper/Ephb1/Bfsp2/Grm6/Myh10/Nf1/Rab11fip4/Unc45b/Rara/Naglu/Lhx1/Stat3/Ttll5/Bcl11b/Rpgrip1/Ift88/Fgf9/Mir124a-1/Atp8a2/Pknox1/Cryaa/Lama1/Pde6a/Celf4/Pax2	60
BP	GO:0043010	camera-type eye development	55/1459	422/24292	0.130332	2.16999	6.12889	5.37222e-08	2.51957e-05	2.06595e-05	Twist2/Kdm5b/Fzd5/Cryba2/Ihh/Lamc3/Lhx2/Dll4/Gata3/Bmp7/Mab21l2/Tdrd7/Tmod1/Nfia/Casz1/Hes5/Phactr4/Clic4/Grhl3/Sdk1/Shh/Kdr/Foxn4/Foxp2/Cacna1c/Tgfb1/Spred3/Fgfr2/Th/Nfix/Drd2/Megf11/Scaper/Ephb1/Bfsp2/Grm6/Myh10/Nf1/Rab11fip4/Unc45b/Rara/Naglu/Lhx1/Stat3/Ttll5/Bcl11b/Rpgrip1/Mir124a-1/Atp8a2/Pknox1/Cryaa/Lama1/Pde6a/Celf4/Pax2	55
BP	GO:0030217	T cell differentiation	49/1459	358/24292	0.136872	2.27888	6.16214	6.20474e-08	2.68618e-05	2.20256e-05	Dusp10/Fzd5/Ihh/Nhej1/Bmi1/Ambra1/Dll4/Gata3/Itgb6/Mdk/Mafb/Lef1/Runx3/Prdm16/Actl6b/Shh/Dtx1/Card11/Tgfb1/Jak3/Cd3d/Rora/Cd3g/Zbtb16/Zfp609/Tbk1/Irf1/Rara/Foxn1/Lgals9/Tbx21/Ikzf3/Ccr7/Stat5b/Stat3/Zfp36l1/Bcl11b/Syk/Ap3b1/Egr3/Wnt1/Wnt10b/Runx1/Ccr6/Pknox1/H2-Aa/Egr1/Bad/Jak2	49
BP	GO:0007613	memory	31/1459	184/24292	0.168478	2.80512	6.21304	1.75631e-07	7.06038e-05	5.78923e-05	Psen2/Pak6/Map1a/Oxt/Grin1/Mdk/Syt11/Foxo6/Cux2/Slc17a7/Shank2/Atp1a3/Th/Nrg1/Nfix/Drd2/Aph1b/Aph1c/Sgk1/Gip/Atxn1/Chat/Asic1/Pla2g6/Grin2a/Kalrn/Rcan1/Glp1r/Btbd9/Camk4/Egr1	31
BP	GO:1903706	regulation of hemopoiesis	56/1459	456/24292	0.122807	2.04471	5.69284	3.03595e-07	0.00010787	8.84494e-05	Erfe/Twist2/Dusp10/Ihh/Ambra1/Gata3/Mdk/Mafb/Lef1/Csf1/Runx3/Ctnnbip1/Pithd1/Prdm16/Actl6b/Shh/Dtx1/Card11/Tmem176a/Tmem176b/Tgfb1/Jak3/Zbtb16/Zfp609/Rnf41/Irf1/Nf1/Rara/Rptor/Foxn1/Lgals9/Ccl9/Tbx21/Ikzf3/Ccr7/Stat5b/Stat3/Prkca/Zfp36l1/Syk/Ap3b1/Nedd9/Ror2/Il17d/Egr3/Ptk2b/Rbfox2/Wnt10b/Runx1/H2-Aa/Hspa1b/Hspa1a/Ndfip1/Bad/Gpr137/Ldb1	56
BP	GO:0016358	dendrite development	45/1459	333/24292	0.135135	2.24997	5.80571	3.06668e-07	0.00010787	8.84494e-05	Nck2/Camsap2/Dnm3/Anapc2/Dab2ip/Itpka/Map1a/Slc12a5/Grin1/Lzts3/Bmp7/Pdlim5/Dab1/Rere/Foxo6/Mapre3/Actl6b/Sdk1/Cux2/Cux1/Grm5/Pak4/Cacna1a/Mapk6/Ephb1/Sgk1/Neurog3/Grip1/Fstl4/Sez6/Tanc2/Arhgap44/Ntn1/Igf2bp1/Srcin1/Numb/Phactr1/Chat/Rbfox2/Sult4a1/Slc11a2/Kalrn/D16Ertd472e/Tiam1/Alk	45
BP	GO:0048663	neuron fate commitment	20/1459	92/24292	0.217391	3.61951	6.3632	4.26935e-07	0.000141341	0.000115894	Fev/Ihh/Prdm12/Dll4/Lhx3/Nfia/Casz1/Esrp1/Pax7/Rbpj/Shh/Foxn4/Nrg1/Nfix/Epop/Myt1l/Bcl11b/Wnt1/Tbx1/Runx1	20
BP	GO:0045582	positive regulation of T cell differentiation	24/1459	128/24292	0.1875	3.12183	6.08415	5.75441e-07	0.000179921	0.000147528	Dusp10/Ihh/Ambra1/Gata3/Mdk/Lef1/Runx3/Actl6b/Shh/Tgfb1/Zbtb16/Zfp609/Irf1/Rara/Lgals9/Ccr7/Stat5b/Syk/Ap3b1/Egr3/Wnt10b/Runx1/H2-Aa/Bad	24
BP	GO:0098773	skin epidermis development	27/1459	156/24292	0.173077	2.88169	5.96	6.19235e-07	0.000183424	0.0001504	Abca12/Psen2/Lhx2/Foxe1/Runx3/Grhl3/Rbpj/Shh/Cldn13/Cldn4/Pdgfa/Foxi3/Fgfr2/Cdh1/Cd109/Nf1/Naglu/Alox12/Foxn1/Krt16/Ap3b1/Tnfrsf19/Plec/Celsr1/Wnt10b/Runx1/Ldb1	27
BP	GO:0035249	synaptic transmission, glutamatergic	24/1459	131/24292	0.183206	3.05034	5.94802	8.92245e-07	0.000246713	0.000202295	Adora1/Grin1/Grik3/Dgki/Slc17a7/Grm5/Shank2/Grik5/Grin2d/Cacna1a/Unc13a/Drd2/Aph1b/Aph1c/Abtb3/Grm6/Nf1/Grin2c/Ror2/Ptk2b/Pla2g6/Grin2a/Grm4/Cnih2	24
BP	GO:1902105	regulation of leukocyte differentiation	47/1459	369/24292	0.127371	2.1207	5.48358	9.53512e-07	0.000246713	0.000202295	Erfe/Dusp10/Ihh/Ambra1/Gata3/Mdk/Mafb/Lef1/Csf1/Runx3/Ctnnbip1/Prdm16/Actl6b/Shh/Dtx1/Card11/Tmem176a/Tmem176b/Tgfb1/Jak3/Zbtb16/Zfp609/Rnf41/Irf1/Nf1/Rara/Rptor/Foxn1/Lgals9/Ccl9/Tbx21/Ikzf3/Ccr7/Stat5b/Prkca/Zfp36l1/Syk/Ap3b1/Nedd9/Ror2/Egr3/Wnt10b/Runx1/H2-Aa/Ndfip1/Bad/Gpr137	47
BP	GO:0033002	muscle cell proliferation	40/1459	292/24292	0.136986	2.28079	5.56586	9.64409e-07	0.000246713	0.000202295	Hdac4/Bmp2/Mmp9/Pik3ca/Orc1/Ctnnbip1/Hes5/Selenon/Trp73/Rbpj/Shh/Spon2/Vgll4/Tgfb1/Tenm4/Fgfr2/Ndrg4/Cdh13/Nrg1/Cnn1/Rbpms2/Ncam1/Ephb1/Map3k5/Myh10/Nf1/Alox12/Stat5b/Stat3/Ern1/Prkca/Fgf9/Tafa5/Tbx1/Sod2/Egr1/Jak2/Tcf7l2/Gstp1/Gstp2	40
BP	GO:0030902	hindbrain development	31/1459	199/24292	0.155779	2.59368	5.70626	1.02948e-06	0.00025191	0.000206556	Cdk5r2/Gbx2/Atrn/Grin1/Mdk/Mafb/Bmp7/Lef1/Dab1/Rere/Lhx5/Shh/Sez6l/Foxp2/Atp2b2/Sez6l2/C5ar1/Samd4b/Cacna1a/Nfix/Rora/Ephb1/Neurog3/Myh10/Sez6/Naglu/Lhx1/Wnt1/Rbfox2/Cbs/Ldb1	31
BP	GO:0007626	locomotory behavior	40/1459	294/24292	0.136054	2.26527	5.51746	1.14994e-06	0.000261708	0.00021459	Npas2/Pak6/Grin1/Pbx3/Avp/Tmod1/Dab1/Htt/Sez6l/Cxcl12/Atp2b2/Cacna1c/Grm5/Sez6l2/Shank2/Atp1a3/Grin2d/Th/Cacna1a/Zfhx3/Nrg1/Drd2/Cdh23/Gng7/Grm6/Sez6/Gip/Naglu/Atxn1/Kcnma1/Chat/Scn8a/Celsr1/Grin2a/Kalrn/Rcan1/Sod2/Btbd9/Alk/Egr1	40
BP	GO:0050679	positive regulation of epithelial cell proliferation	35/1459	241/24292	0.145228	2.41801	5.59231	1.16253e-06	0.000261708	0.00021459	Twist2/Kdm5b/Ihh/Dab2ip/Mdk/Hspg2/Esrp1/Pik3cd/Rbpj/Shh/Kdr/Foxp2/Cxcl12/Tgfb1/C5ar1/Fgfr2/Cdh13/Map2k5/Cdk4/Agap2/Col18a1/Hmga2/Adora2b/Nf1/Rptor/Stat3/Prkca/Prkd1/Fgf9/Egr3/Tbx1/Mta3/Bad/Pax2/Tcf7l2	35
BP	GO:0050803	regulation of synapse structure or activity	51/1459	424/24292	0.120283	2.00268	5.26511	1.87743e-06	0.000406392	0.000333225	Dnm3/Psen2/Anapc2/Dab2ip/Itpka/Oxt/Slc12a5/Grin1/Lzts3/Rims4/Pdlim5/Dab1/Adgrb2/Mapre3/Cux2/Lhfpl4/Lrtm2/Lrrc4b/Slc17a7/Grm5/Shank2/Nrg1/Adgre5/Drd2/Sema7a/Ephb1/Abhd17a/Myh10/Nf1/Tanc2/Rac3/Arhgap44/Ntn1/Srcin1/C1ql1/Prkca/Trim47/Numb/Phactr1/Cap2/Nedd9/Ror2/Ptk2b/Asic1/Lrrc24/Mrtfa/Kalrn/Tiam1/Mdga1/Nrg2/Nrxn2	51
BP	GO:0050807	regulation of synapse organization	50/1459	415/24292	0.120482	2.006	5.22515	2.25088e-06	0.000469183	0.000384712	Dnm3/Psen2/Anapc2/Dab2ip/Itpka/Oxt/Slc12a5/Grin1/Lzts3/Rims4/Pdlim5/Dab1/Adgrb2/Mapre3/Cux2/Lhfpl4/Lrtm2/Lrrc4b/Grm5/Shank2/Nrg1/Adgre5/Drd2/Sema7a/Ephb1/Abhd17a/Myh10/Nf1/Tanc2/Rac3/Arhgap44/Ntn1/Srcin1/C1ql1/Prkca/Trim47/Numb/Phactr1/Cap2/Nedd9/Ror2/Ptk2b/Asic1/Lrrc24/Mrtfa/Kalrn/Tiam1/Mdga1/Nrg2/Nrxn2	50
BP	GO:0060560	developmental growth involved in morphogenesis	39/1459	292/24292	0.133562	2.22377	5.31807	2.46812e-06	0.000496091	0.000406775	Kdm5b/Syt2/Kif26b/Spag6/Anapc2/Lhx2/Pak6/Csf1/Macf1/Shh/Auts2/Cpne9/Cxcl12/Megf8/Tgfb1/Zfp568/Mesp1/Fgfr2/Nkd1/Mt3/Cdh1/Unc13a/Nfix/Cadm1/Sema7a/Islr2/Tmem108/Fstl4/Ntn1/Omg/Lhx1/Rnf157/Mir124a-1/Rims2/Dip2b/Sema5b/Tiam1/Zfyve27/Sfrp5	39
BP	GO:0048562	embryonic organ morphogenesis	44/1459	349/24292	0.126074	2.09911	5.22798	2.75279e-06	0.000524981	0.000430464	Twist2/Fzd5/Ihh/Gbx2/Bmi1/Prrx2/Gata3/Mafb/Bmp7/Foxe1/Hspg2/Pax5/Phactr4/Grhl3/Rbpj/Shh/Foxn4/Atp6v1b1/Atp2b2/Megf8/Tead2/Kcnq1/Mesp1/Fgfr2/Th/Dscaml1/Rbpms2/Chst11/Cdh23/Slc39a3/Naglu/Ntn1/Lhx1/Ror2/Fgf9/Atp8a2/Wnt1/Celsr1/Tbx1/Cryaa/Mib1/Pax2/Tcf7l2/Kdm2a	44
BP	GO:0022409	positive regulation of cell-cell adhesion	43/1459	338/24292	0.127219	2.11816	5.23292	2.81214e-06	0.000524981	0.000430464	Nck2/Kif26b/Dusp10/Ihh/Bmi1/Ambra1/Gata3/Mdk/Bmp7/Lef1/Runx3/Jak1/Ptpru/Actl6b/Shh/Card11/Slc7a1/Plaur/Tgfb1/Jak3/Cdh1/Fcho1/Zbtb16/Zfp609/Irf1/Skap1/Rara/Lgals9/Ccr7/Stat5b/Gcnt2/Syk/Ap3b1/Egr3/Tnfrsf13c/Wnt10b/Runx1/H2-Ob/H2-Ab1/Rasal3/H2-Aa/Bad/Jak2	43
BP	GO:0043588	skin development	45/1459	361/24292	0.124654	2.07545	5.20396	2.89169e-06	0.000524981	0.000430464	Abca12/Psen2/Col5a1/Lhx2/Slc2a10/Itgb6/Mafb/Foxe1/Runx3/Clic4/Grhl3/Kazn/Rbpj/Shh/Cldn13/Cldn4/Pdgfa/Foxi3/Tcf7l1/Cnfn/Fgfr2/Cdh1/Exph5/Cd109/Adamts2/Nf1/Naglu/Alox12/Foxn1/Krt16/Prkch/Zfp36l1/Bcl11b/Ap3b1/Atp8a2/Tnfrsf19/Plec/Cbx7/Celsr1/Wnt10b/Krt85/Krt4/Runx1/Tcf7l2/Ldb1	45
BP	GO:0008544	epidermis development	50/1459	421/24292	0.118765	1.97741	5.11387	3.39632e-06	0.000597328	0.000489785	Abca12/Psen2/Lhx2/Mafb/Foxe1/Runx3/Hes5/Esrp1/Svep1/Clic4/Grhl3/Kazn/Rbpj/Shh/Cldn13/Cldn4/Cux1/Pdgfa/Foxi3/Atp2b2/Kcnq1/Cnfn/Sult2b1/Fgfr2/Cdh1/Exph5/Cd109/Keap1/Cdh23/Nf1/Tmem132e/Naglu/Alox12/Foxn1/Krt16/Prkch/Zfp36l1/Bcl11b/Ap3b1/Ift88/Kcnma1/Tnfrsf19/Ppara/Plec/Celsr1/Wnt10b/Krt85/Krt4/Runx1/Ldb1	50
BP	GO:0050767	regulation of neurogenesis	55/1459	482/24292	0.114108	1.89987	5.0442	3.81695e-06	0.000605374	0.000496382	Dusp10/Anapc2/Golga2/Lhx2/Dll4/Itpka/Bmp2/Mir219a-2/Mdk/Bmp7/Lef1/Dab1/Casz1/Hes5/Macf1/Trp73/Mapre3/Nos1/Shh/Kdr/Cux2/Cux1/Cxcl12/Megf8/Tgfb1/Grm5/Tenm4/Rassf10/Dll3/Mt3/Cdh1/Nrg1/Drd2/Sema7a/Lingo1/Islr2/Sgk1/Grip1/Hmga2/Fstl4/Nf1/Ace/Ntn1/Srcin1/Prkch/Numb/Id4/Atxn1/Fgf9/Mir124a-1/Dip2b/Kalrn/Tiam1/Ttbk1/Zfyve27	55
BP	GO:0008344	adult locomotory behavior	21/1459	114/24292	0.184211	3.06706	5.59196	3.85274e-06	0.000605374	0.000496382	Grin1/Pbx3/Tmod1/Dab1/Sez6l/Cxcl12/Cacna1c/Sez6l2/Shank2/Atp1a3/Grin2d/Cacna1a/Drd2/Sez6/Gip/Atxn1/Kcnma1/Chat/Scn8a/Kalrn/Btbd9	21
BP	GO:0045619	regulation of lymphocyte differentiation	33/1459	233/24292	0.141631	2.35812	5.26558	4.0487e-06	0.000605374	0.000496382	Dusp10/Ihh/Ambra1/Gata3/Mdk/Lef1/Runx3/Actl6b/Shh/Dtx1/Card11/Tgfb1/Jak3/Zbtb16/Zfp609/Rnf41/Irf1/Rara/Foxn1/Lgals9/Tbx21/Ikzf3/Ccr7/Stat5b/Zfp36l1/Syk/Ap3b1/Egr3/Wnt10b/Runx1/H2-Aa/Ndfip1/Bad	33
BP	GO:0042428	serotonin metabolic process	8/1459	18/24292	0.444444	7.39989	6.86605	4.22355e-06	0.000605374	0.000496382	Fev/Spr/Atp2b2/Th/Cyp2d22/Grin2a/Mdga1/Btbd9	8
BP	GO:1902107	positive regulation of leukocyte differentiation	32/1459	223/24292	0.143498	2.3892	5.26815	4.25751e-06	0.000605374	0.000496382	Dusp10/Ihh/Ambra1/Gata3/Mdk/Lef1/Csf1/Runx3/Ctnnbip1/Actl6b/Shh/Tgfb1/Zbtb16/Zfp609/Irf1/Rara/Rptor/Lgals9/Ccl9/Ccr7/Stat5b/Prkca/Zfp36l1/Syk/Ap3b1/Nedd9/Ror2/Egr3/Wnt10b/Runx1/H2-Aa/Bad	32
BP	GO:1903708	positive regulation of hemopoiesis	32/1459	223/24292	0.143498	2.3892	5.26815	4.25751e-06	0.000605374	0.000496382	Dusp10/Ihh/Ambra1/Gata3/Mdk/Lef1/Csf1/Runx3/Ctnnbip1/Actl6b/Shh/Tgfb1/Zbtb16/Zfp609/Irf1/Rara/Rptor/Lgals9/Ccl9/Ccr7/Stat5b/Prkca/Zfp36l1/Syk/Ap3b1/Nedd9/Ror2/Egr3/Wnt10b/Runx1/H2-Aa/Bad	32
BP	GO:0001763	morphogenesis of a branching structure	35/1459	255/24292	0.137255	2.28526	5.21543	4.30258e-06	0.000605374	0.000496382	Kdm5b/Fzd5/Ihh/Gbx2/Dll4/Bmp2/Mdk/Bmp7/Lef1/Csf1/Ctnnbip1/Rere/Esrp1/Clic4/Shh/Kdr/Pdgfa/Cxcl12/Tgfb1/Rasip1/Fgfr2/Cdh1/Drd2/Fem1b/Col13a1/Hmga2/Hs3st3a1/Hs3st3b1/Lhx1/Wnt1/Celsr1/Fignl2/Tbx1/Lama1/Pax2	35
BP	GO:0050870	positive regulation of T cell activation	35/1459	255/24292	0.137255	2.28526	5.21543	4.30258e-06	0.000605374	0.000496382	Nck2/Dusp10/Ihh/Bmi1/Ambra1/Gata3/Mdk/Lef1/Runx3/Actl6b/Shh/Card11/Slc7a1/Tgfb1/Jak3/Fcho1/Zbtb16/Zfp609/Irf1/Rara/Lgals9/Ccr7/Stat5b/Syk/Ap3b1/Egr3/Tnfrsf13c/Wnt10b/Runx1/H2-Ob/H2-Ab1/Rasal3/H2-Aa/Bad/Jak2	35
BP	GO:0051962	positive regulation of nervous system development	47/1459	391/24292	0.120205	2.00138	5.046	4.77663e-06	0.00065568	0.000537632	Anapc2/Golga2/Itpka/Oxt/Bmp2/Mir219a-2/Mdk/Adgrb2/Macf1/Trp73/Mapre3/Shh/Kdr/Cux2/Cux1/Cxcl12/Lrtm2/Megf8/Tgfb1/Lrrc4b/Grm5/Tenm4/Rassf10/Dll3/Nrg1/Adgre5/Drd2/Sema7a/Islr2/Ephb1/Sgk1/Grip1/Ace/Ntn1/Srcin1/Prkca/Prkch/Numb/Id4/Atxn1/Fgf9/Mir124a-1/Lrrc24/Kalrn/Tiam1/Ttbk1/Zfyve27	47
BP	GO:0035176	social behavior	16/1459	73/24292	0.219178	3.64926	5.7303	5.35153e-06	0.000717105	0.000587997	Oxt/Grin1/Avp/Htt/Kcnq1/Shank2/Atp1a3/Nfix/Ankrd11/Rptor/Atxn1/Gnb1l/Tbx1/Septin5/Kalrn/Nrxn2	16
BP	GO:0006813	potassium ion transport	34/1459	247/24292	0.137652	2.29187	5.1585	5.50136e-06	0.000718464	0.000589112	Sumo1/Adora1/Lrrc26/Kcnt1/Slc12a5/Kcnip3/Kcnmb3/Slc9a1/Dpp6/Nos1/Slc17a7/Kcnq1/Atp1a3/Kcnk6/Kcnj14/Drd2/Hcn2/Kcnj12/Wnk4/Kcnh4/Hcrt/Scn4a/Kcns3/Slc12a7/Wnk2/Atp12a/Kcnma1/Cacna1d/Ptk2b/Kcnh3/Kcnj4/Slc12a8/Gnaq/Kcnk4	34
BP	GO:0050678	regulation of epithelial cell proliferation	50/1459	429/24292	0.11655	1.94053	4.96831	5.77456e-06	0.000718464	0.000589112	Twist2/Kdm5b/Dusp10/Ihh/Dab2ip/Dll4/Gata3/Mdk/Runx3/Hspg2/Hes5/Esrp1/Atp5if1/Pik3cd/Rbpj/Shh/Kdr/Foxp2/Cxcl12/Tgfb1/C5ar1/Fgfr2/Cdh1/Cdh13/Drd2/Cd109/Map2k5/Cdk4/Agap2/Col18a1/Hmga2/Adora2b/Tmigd1/Nf1/Rptor/Stat3/Prkca/Prkd1/Zfp36l1/Bcl11b/Ift88/Fgf9/Egr3/Wnt10b/Krt4/Tbx1/Mta3/Bad/Pax2/Tcf7l2	50
BP	GO:0031630	regulation of synaptic vesicle fusion to presynaptic active zone membrane	10/1459	30/24292	0.333333	5.54992	6.30333	5.87231e-06	0.000718464	0.000589112	Syt2/Syt11/Cplx1/Erc1/Grik5/Unc13a/Doc2b/Erc2/Rims2/Syt7	10
BP	GO:1901632	regulation of synaptic vesicle membrane organization	10/1459	30/24292	0.333333	5.54992	6.30333	5.87231e-06	0.000718464	0.000589112	Syt2/Syt11/Cplx1/Erc1/Grik5/Unc13a/Doc2b/Erc2/Rims2/Syt7	10
BP	GO:0060562	epithelial tube morphogenesis	48/1459	407/24292	0.117936	1.96361	4.95569	6.40532e-06	0.000734217	0.000602028	Kdm5b/Kif26b/Ihh/Gbx2/Enah/Lhx2/Dll4/Bmp2/Gata3/Mdk/Bmp7/Lef1/Csf1/Luzp1/Ctnnbip1/Hes5/Esrp1/Phactr4/Clic4/Grhl3/Pik3cd/Rbpj/Shh/Kdr/Foxn4/Cxcl12/Megf8/Tgfb1/Tead2/Rasip1/Mesp1/Fgfr2/Irx3/Hmga2/Hs3st3a1/Rara/Wnk4/Hs3st3b1/Ntn1/Alox12/Lhx1/Wnt1/Celsr1/Tbx1/Lama1/Mib1/Pax2/Kdm2a	48
BP	GO:0045580	regulation of T cell differentiation	29/1459	196/24292	0.147959	2.46348	5.20011	6.44219e-06	0.000734217	0.000602028	Dusp10/Ihh/Ambra1/Gata3/Mdk/Lef1/Runx3/Actl6b/Shh/Dtx1/Card11/Tgfb1/Jak3/Zbtb16/Zfp609/Irf1/Rara/Foxn1/Lgals9/Tbx21/Ccr7/Stat5b/Syk/Ap3b1/Egr3/Wnt10b/Runx1/H2-Aa/Bad	29
BP	GO:0045621	positive regulation of lymphocyte differentiation	24/1459	146/24292	0.164384	2.73695	5.3212	6.45537e-06	0.000734217	0.000602028	Dusp10/Ihh/Ambra1/Gata3/Mdk/Lef1/Runx3/Actl6b/Shh/Tgfb1/Zbtb16/Zfp609/Irf1/Rara/Lgals9/Ccr7/Stat5b/Syk/Ap3b1/Egr3/Wnt10b/Runx1/H2-Aa/Bad	24
BP	GO:0030858	positive regulation of epithelial cell differentiation	15/1459	66/24292	0.227273	3.78404	5.72499	6.52289e-06	0.000734217	0.000602028	Bmp2/Bmp7/Lef1/Trp73/Etv2/Sult2b1/Mesp1/Rptor/Foxn1/Lhx1/Prkch/Mrtfa/Wnt10b/Bad/Pax2	15
BP	GO:0030856	regulation of epithelial cell differentiation	27/1459	177/24292	0.152542	2.53979	5.19726	7.47227e-06	0.000824587	0.000676129	Abca12/Bmp2/Mmp9/Gata3/Bmp7/Lef1/Hes5/Esrp1/Trp73/Spred3/Etv2/Sult2b1/Mesp1/Cd109/Keap1/Rptor/Foxn1/Lhx1/Stat5b/Prkch/Zfp36l1/Mrtfa/Wnt10b/Foxp4/Proc/Bad/Pax2	27
BP	GO:0006836	neurotransmitter transport	34/1459	252/24292	0.134921	2.2464	5.02757	8.53739e-06	0.000924008	0.00075765	Syt2/Fev/Slc1a2/Rims4/Bglap2/Bglap/Syt11/Slc6a17/Nat8l/Nos1/Cplx1/Slc6a11/Dgki/Erc1/Slc17a7/Grik5/Th/Cacna1a/Unc13a/Drd2/Syn3/Nf1/Doc2b/Hcrt/Prkca/Erc2/Cacna1d/Rims2/Asic1/Septin5/Stxbp5l/Slc22a2/Nrxn2/Syt7	34
BP	GO:0051703	biological process involved in intraspecies interaction between organisms	16/1459	76/24292	0.210526	3.50521	5.52929	9.26995e-06	0.000984364	0.000807139	Oxt/Grin1/Avp/Htt/Kcnq1/Shank2/Atp1a3/Nfix/Ankrd11/Rptor/Atxn1/Gnb1l/Tbx1/Septin5/Kalrn/Nrxn2	16
BP	GO:0007498	mesoderm development	22/1459	130/24292	0.169231	2.81765	5.25273	9.59351e-06	0.000999857	0.000819843	Lhx2/Bmp7/Lef1/Macf1/Htt/Shh/Tcf7l1/Tead2/Dll3/Etv2/Mesp1/Gdf1/Gdf1/Dand5/Irx3/Nup133/Hmga2/Lhx1/Zfp36l1/Tbx1/Axin1/Pax2	22
BP	GO:0021549	cerebellum development	22/1459	131/24292	0.167939	2.79614	5.2106	1.08847e-05	0.0011138	0.000913273	Cdk5r2/Gbx2/Atrn/Mdk/Dab1/Rere/Lhx5/Sez6l/Foxp2/Atp2b2/Sez6l2/Samd4b/Cacna1a/Nfix/Rora/Myh10/Sez6/Naglu/Lhx1/Wnt1/Cbs/Ldb1	22
BP	GO:0030900	forebrain development	53/1459	476/24292	0.111345	1.85386	4.75581	1.14695e-05	0.0011478	0.00094115	Cdk5r2/Gbx2/Psen2/Dab2ip/Lhx2/Slc1a2/Bmp2/Grin1/Lhx3/Mdk/Lef1/Dclk2/Dab1/Hes5/Pax5/Trp73/Htt/Rbpj/Lhx5/Shh/Foxp2/Cxcl12/Fbxo41/Atp1a3/Fgfr2/Nrg1/Nfix/Drd2/Sema7a/Ncam1/Tmem108/Neurog3/Efna2/Hmga2/Myh10/Nf1/Rara/Rac3/Lhx1/Igf2bp1/Numb/Bcl11b/Phactr1/Id4/Ift88/Wnt1/Mrtfa/D16Ertd472e/Mdga1/Sema6b/Alk/Gnaq/Tcf7l2	53
BP	GO:0021695	cerebellar cortex development	15/1459	69/24292	0.217391	3.61951	5.50808	1.16248e-05	0.0011478	0.00094115	Mdk/Rere/Lhx5/Sez6l/Foxp2/Atp2b2/Sez6l2/Cacna1a/Nfix/Rora/Myh10/Sez6/Naglu/Lhx1/Ldb1	15
BP	GO:0030178	negative regulation of Wnt signaling pathway	26/1459	172/24292	0.151163	2.51682	5.04638	1.29112e-05	0.00123998	0.00101674	Dab2ip/Bmp2/Mdk/Ctnnbip1/Ptpru/Shh/Vgll4/Dkkl1/Mesp1/Nkd1/Cdh1/Wwox/Rbms3/Apc2/Hmga2/Rnf213/Znrf3/Nxn/Barx1/Ror2/Fgf9/Amer2/Axin1/Egr1/Tcf7l2/Sfrp5	26
BP	GO:0050867	positive regulation of cell activation	47/1459	406/24292	0.115764	1.92744	4.76369	1.29991e-05	0.00123998	0.00101674	Nck2/Dusp10/Ihh/Bmi1/Ambra1/Cd40/Gata3/Mdk/Trp53bp1/Lef1/Runx3/Svep1/Rps6ka1/Nsd2/Actl6b/Shh/Card11/Slc7a1/Gp9/Tgfb1/Ctsc/Bloc1s3/Jak3/Fcho1/Zbtb16/Zfp609/Irf1/Rara/Lgals9/Tbx21/Ccr7/Stat5b/Syk/Ap3b1/Egr3/Dgat1/Mrtfa/Tnfrsf13c/Wnt10b/Runx1/H2-Ob/H2-Ab1/Rasal3/H2-Aa/Ttbk1/Bad/Jak2	47
BP	GO:0048839	inner ear development	33/1459	247/24292	0.133603	2.22446	4.88934	1.41508e-05	0.00132735	0.00108837	Gbx2/Prrx2/Bmp2/Gata3/Lhx3/Mafb/Ror1/Hes5/Esrp1/Grhl3/Rbpj/Shh/Cux1/Atp6v1b1/Atp2b2/Tgfb1/Kcnq1/Fgfr2/Cdh1/Cdh23/Naglu/Ntn1/Esrrb/Cys1/Ror2/Ift88/Fgf9/Kcnma1/Atp8a2/Wnt1/Celsr1/Tbx1/Pax2	33
BP	GO:1903039	positive regulation of leukocyte cell-cell adhesion	36/1459	282/24292	0.12766	2.1255	4.80555	1.63214e-05	0.00150585	0.00123474	Nck2/Dusp10/Ihh/Bmi1/Ambra1/Gata3/Mdk/Lef1/Runx3/Actl6b/Shh/Card11/Slc7a1/Tgfb1/Jak3/Fcho1/Zbtb16/Zfp609/Irf1/Skap1/Rara/Lgals9/Ccr7/Stat5b/Syk/Ap3b1/Egr3/Tnfrsf13c/Wnt10b/Runx1/H2-Ob/H2-Ab1/Rasal3/H2-Aa/Bad/Jak2	36
BP	GO:0099173	postsynapse organization	40/1459	328/24292	0.121951	2.03046	4.7496	1.69352e-05	0.00153728	0.00126051	Dnm3/Psen2/Enah/Itpka/Slc12a5/Grin1/Dgkz/Lzts3/Pdlim5/Csmd2/Mapre3/Cux2/Lhfpl4/Lrrc4b/Grm5/Shank2/Cadm1/Myo9a/Ephb1/Tmem108/Abhd17a/Myh10/Nf1/Tanc2/Rac3/Nefh/Arhgap44/Srcin1/Trim47/Gphn/Numb/Nedd9/Ror2/Ptk2b/Asic1/Arhgap39/Grin2a/Kalrn/Tiam1/Nrxn2	40
BP	GO:0022037	metencephalon development	23/1459	145/24292	0.158621	2.641	5.0099	1.81634e-05	0.00162259	0.00133046	Cdk5r2/Gbx2/Atrn/Grin1/Mdk/Dab1/Rere/Lhx5/Sez6l/Foxp2/Atp2b2/Sez6l2/Samd4b/Cacna1a/Nfix/Rora/Myh10/Sez6/Naglu/Lhx1/Wnt1/Cbs/Ldb1	23
BP	GO:0015833	peptide transport	44/1459	377/24292	0.116711	1.94321	4.66565	1.98419e-05	0.00174485	0.00143071	Map4k4/Abca12/Zbed6/Adora1/Lrrc8a/Bglap2/Htt/Nos1/Tfr2/Cplx1/Trpv4/Dynll1/Abcb9/Rab11fip5/Cacna1c/Kcnq1/Drd2/Slc16a10/Trpm2/Hmga2/Gip/Rptor/Doc2b/Eipr1/Prkd1/Cacna1d/Oxct1/Rims2/Mafa/Dgat1/Pla2g6/Kalrn/Stxbp5l/Tiam1/Glp1r/Abcg1/Tap1/Tap2/Sstr5/Bad/Syt7/Gnaq/Jak2/Tcf7l2	44
BP	GO:0045685	regulation of glial cell differentiation	18/1459	99/24292	0.181818	3.02723	5.1091	2.23299e-05	0.00191766	0.0015724	Dusp10/Bmp2/Mir219a-2/Mdk/Dab1/Casz1/Hes5/Trp73/Shh/Tgfb1/Tenm4/Dll3/Lingo1/Hmga2/Nf1/Id4/Ttbk1/Tcf7l2	18
BP	GO:0048659	smooth muscle cell proliferation	29/1459	209/24292	0.138756	2.31025	4.80886	2.24885e-05	0.00191766	0.0015724	Hdac4/Bmp2/Mmp9/Pik3ca/Orc1/Ctnnbip1/Hes5/Rbpj/Spon2/Tgfb1/Fgfr2/Ndrg4/Cdh13/Cnn1/Rbpms2/Map3k5/Nf1/Alox12/Stat5b/Ern1/Prkca/Fgf9/Tafa5/Sod2/Egr1/Jak2/Tcf7l2/Gstp1/Gstp2	29
BP	GO:0031632	positive regulation of synaptic vesicle fusion to presynaptic active zone membrane	8/1459	22/24292	0.363636	6.05446	5.99542	2.48562e-05	0.00201781	0.00165453	Syt2/Syt11/Erc1/Unc13a/Doc2b/Erc2/Rims2/Syt7	8
BP	GO:0099502	calcium-dependent activation of synaptic vesicle fusion	8/1459	22/24292	0.363636	6.05446	5.99542	2.48562e-05	0.00201781	0.00165453	Syt2/Syt11/Erc1/Unc13a/Doc2b/Erc2/Rims2/Syt7	8
BP	GO:1901634	positive regulation of synaptic vesicle membrane organization	8/1459	22/24292	0.363636	6.05446	5.99542	2.48562e-05	0.00201781	0.00165453	Syt2/Syt11/Erc1/Unc13a/Doc2b/Erc2/Rims2/Syt7	8
BP	GO:0021537	telencephalon development	39/1459	322/24292	0.121118	2.01659	4.64202	2.50972e-05	0.00201781	0.00165453	Cdk5r2/Dab2ip/Lhx2/Slc1a2/Bmp2/Grin1/Mdk/Lef1/Dclk2/Dab1/Hes5/Pax5/Trp73/Htt/Lhx5/Shh/Foxp2/Cxcl12/Fbxo41/Atp1a3/Nrg1/Nfix/Drd2/Sema7a/Tmem108/Efna2/Myh10/Nf1/Rara/Lhx1/Igf2bp1/Numb/Bcl11b/Phactr1/Id4/Ift88/Mdga1/Sema6b/Alk	39
BP	GO:0050769	positive regulation of neurogenesis	39/1459	323/24292	0.120743	2.01034	4.62076	2.69249e-05	0.00213427	0.00175002	Anapc2/Golga2/Itpka/Bmp2/Mir219a-2/Mdk/Macf1/Trp73/Mapre3/Shh/Kdr/Cux2/Cux1/Cxcl12/Megf8/Tgfb1/Grm5/Tenm4/Rassf10/Dll3/Nrg1/Drd2/Sema7a/Islr2/Sgk1/Grip1/Ace/Ntn1/Srcin1/Prkch/Numb/Id4/Atxn1/Fgf9/Mir124a-1/Kalrn/Tiam1/Ttbk1/Zfyve27	39
BP	GO:0048660	regulation of smooth muscle cell proliferation	28/1459	201/24292	0.139303	2.31937	4.74795	2.87397e-05	0.00224649	0.00184203	Hdac4/Bmp2/Mmp9/Pik3ca/Orc1/Ctnnbip1/Hes5/Rbpj/Tgfb1/Fgfr2/Ndrg4/Cdh13/Cnn1/Rbpms2/Map3k5/Nf1/Alox12/Stat5b/Ern1/Prkca/Fgf9/Tafa5/Sod2/Egr1/Jak2/Tcf7l2/Gstp1/Gstp2	28
BP	GO:0007612	learning	29/1459	212/24292	0.136792	2.27756	4.7227	2.94465e-05	0.0022702	0.00186148	Pak6/Map1a/Slc12a5/Grin1/Syt11/Htt/Foxp2/Dgki/Cacna1c/Grm5/Shank2/Atp1a3/Th/Ndrg4/Nfix/B3gat1/Drd2/Sgk1/Specc1/Nf1/Srcin1/C1ql1/Atxn1/Asic1/Grin2a/Kalrn/Glp1r/Grm4/Nrxn2	29
BP	GO:0002790	peptide secretion	41/1459	348/24292	0.117816	1.96161	4.56729	3.01686e-05	0.00229445	0.00188135	Map4k4/Abca12/Zbed6/Adora1/Lrrc8a/Bglap2/Htt/Nos1/Tfr2/Cplx1/Trpv4/Dynll1/Rab11fip5/Cacna1c/Kcnq1/Drd2/Slc16a10/Trpm2/Hmga2/Gip/Rptor/Doc2b/Eipr1/Prkd1/Cacna1d/Oxct1/Rims2/Mafa/Dgat1/Pla2g6/Kalrn/Stxbp5l/Tiam1/Glp1r/Abcg1/Sstr5/Bad/Syt7/Gnaq/Jak2/Tcf7l2	41
BP	GO:0061138	morphogenesis of a branching epithelium	31/1459	235/24292	0.131915	2.19635	4.65844	3.26266e-05	0.0024483	0.00200751	Kdm5b/Fzd5/Ihh/Gbx2/Dll4/Bmp2/Mdk/Bmp7/Lef1/Csf1/Ctnnbip1/Esrp1/Clic4/Shh/Kdr/Pdgfa/Cxcl12/Tgfb1/Rasip1/Fgfr2/Cdh1/Fem1b/Hmga2/Hs3st3a1/Hs3st3b1/Lhx1/Wnt1/Celsr1/Tbx1/Lama1/Pax2	31
BP	GO:0007162	negative regulation of cell adhesion	39/1459	326/24292	0.119632	1.99184	4.55746	3.31629e-05	0.0024558	0.00201366	Abca12/Ihh/Lax1/Bmp2/Ccm2l/Mdk/Dab1/Runx3/Hspg2/Shh/Trpv4/Dtx1/Cxcl12/Tgfb1/Spaca7/Jak3/Cdh1/Cdh13/Dscaml1/Map2k5/Irf1/Nf1/Alox12/Lgals9/Tbx21/Srcin1/Gcnt2/Spock1/Lgals3/Fbln1/Ppara/Wnt1/Rnd1/Muc4/Runx1/H2-Aa/Ndfip1/Jak2/Gstp1	39
BP	GO:0061351	neural precursor cell proliferation	30/1459	225/24292	0.133333	2.21997	4.64727	3.54263e-05	0.00258183	0.002117	Gbx2/Lhx2/Dll4/Mdk/Lef1/Nfia/Rere/Lhx5/Shh/Sbno1/Tgfb1/Grm5/Rassf10/C5ar1/Fgfr2/Nrg1/Nfix/Ankrd11/Drd2/Rora/Ephb1/Hmga2/Nf1/Igf2bp1/Numb/Id4/Rpgrip1/Ift88/Zfp503/Wnt1	30
BP	GO:0043583	ear development	35/1459	281/24292	0.124555	2.07381	4.57663	3.58082e-05	0.00258183	0.002117	Gbx2/Prrx2/Bcl2l11/Bmp2/Gata3/Lhx3/Mafb/Ror1/Hes5/Esrp1/Grhl3/Rbpj/Shh/Cux1/Atp6v1b1/Atp2b2/Tgfb1/Kcnq1/Fgfr2/Cdh1/Nfix/Cdh23/Naglu/Ntn1/Esrrb/Cys1/Ror2/Ift88/Fgf9/Kcnma1/Atp8a2/Wnt1/Celsr1/Tbx1/Pax2	35
BP	GO:0030072	peptide hormone secretion	40/1459	339/24292	0.117994	1.96457	4.52089	3.6241e-05	0.00258183	0.002117	Map4k4/Abca12/Zbed6/Lrrc8a/Bglap2/Htt/Nos1/Tfr2/Cplx1/Trpv4/Dynll1/Rab11fip5/Cacna1c/Kcnq1/Drd2/Slc16a10/Trpm2/Hmga2/Gip/Rptor/Doc2b/Eipr1/Prkd1/Cacna1d/Oxct1/Rims2/Mafa/Dgat1/Pla2g6/Kalrn/Stxbp5l/Tiam1/Glp1r/Abcg1/Sstr5/Bad/Syt7/Gnaq/Jak2/Tcf7l2	40
BP	GO:0060485	mesenchyme development	39/1459	328/24292	0.118902	1.9797	4.51563	3.80267e-05	0.00267518	0.00219354	Adipor1/Gbx2/Dab2ip/Bmp2/Gata3/Mdk/Bmp7/Lef1/Phactr4/Htt/Rbpj/Shh/Plaur/Tgfb1/Tead2/Dll3/Spred3/Mesp1/Fgfr2/Dand5/Ankrd11/Acta1/Nup133/Sema7a/Ncam1/Hmga2/Rflnb/Zfp36l1/Gcnt2/Fgf9/Ddx17/Sema5b/Emp2/Tbx1/Tiam1/Sema6b/Fbxl17/Pax2/Tcf7l2	39
BP	GO:0046879	hormone secretion	47/1459	424/24292	0.110849	1.84561	4.44032	3.93251e-05	0.00273236	0.00224043	Map4k4/Kdm5b/Abca12/Zbed6/Adora1/Lrrc8a/Gata3/Bglap2/Htt/Nos1/Tfr2/Cplx1/Trpv4/Dynll1/Rab11fip5/Cacna1c/Kcnq1/Nrg1/Drd2/Kiss1r/Slc16a10/Trpm2/Hmga2/Gip/Wnk4/Rptor/Doc2b/Eipr1/Prkd1/Cacna1d/Oxct1/Rims2/Mafa/Dgat1/Pla2g6/Kalrn/Stxbp5l/Tiam1/Runx1/Glp1r/Abcg1/Sstr5/Bad/Syt7/Gnaq/Jak2/Tcf7l2	47
BP	GO:0099003	vesicle-mediated transport in synapse	39/1459	329/24292	0.118541	1.97368	4.49482	4.06951e-05	0.00279256	0.00228979	Syt2/Susd4/Dnm3/Rims4/Syt6/Syt11/Dnajc6/Arpc3/Rnf34/Cplx1/Hip1/Rnf216/Atp6v1b1/Rab11fip5/Erc1/Slc17a7/Grik5/Ap3s2/Gsg1l/Th/Cacna1a/Nrg1/Unc13a/Atp6v0d1/Bsn/Grip1/Syn3/Doc2b/Prkca/Arhgdia/Numb/Sncb/Erc2/Cacna1d/Rims2/Septin5/Stxbp5l/Btbd9/Syt7	39
BP	GO:0007159	leukocyte cell-cell adhesion	48/1459	437/24292	0.10984	1.82881	4.4195	4.12231e-05	0.00279256	0.00228979	Nck2/Dusp10/Ihh/Lax1/Bmi1/Ambra1/Gata3/Mdk/Bmp7/Lef1/Runx3/Actl6b/Shh/Dtx1/Card11/Slc7a1/Cxcl12/Tgfb1/Cd177/Jak3/Fcho1/Zbtb16/Zfp609/Irf1/Skap1/Rara/Tnip1/Lgals9/Tbx21/Ccr7/Stat5b/Pecam1/Syk/Ap3b1/Lgals3/Egr3/Ppara/Tnfrsf13c/Wnt10b/Runx1/H2-Ob/H2-Ab1/Rasal3/H2-Aa/Ndfip1/Bad/Jak2/Gstp1	48
BP	GO:0019233	sensory perception of pain	19/1459	113/24292	0.168142	2.79952	4.84669	4.16801e-05	0.00279256	0.00228979	Adora1/Prdm12/Grin1/Ptges/Kcnip3/Phf24/Cxcl12/Grm5/Grin2d/Mrgprx1/Ano1/Nrg1/Chrna5/Ephb1/Gip/Scn4a/Scn8a/Grin2a/Kcnk4	19
BP	GO:0048499	synaptic vesicle membrane organization	11/1459	44/24292	0.25	4.16244	5.30737	4.30011e-05	0.00284718	0.00233458	Syt2/Syt11/Cplx1/Erc1/Grik5/Unc13a/Doc2b/Erc2/Rims2/Syngr1/Syt7	11
BP	GO:0051251	positive regulation of lymphocyte activation	40/1459	343/24292	0.116618	1.94166	4.43984	4.72275e-05	0.00300188	0.00246142	Nck2/Dusp10/Ihh/Bmi1/Ambra1/Cd40/Gata3/Mdk/Trp53bp1/Lef1/Runx3/Nsd2/Actl6b/Shh/Card11/Slc7a1/Tgfb1/Bloc1s3/Jak3/Fcho1/Zbtb16/Zfp609/Irf1/Rara/Lgals9/Tbx21/Ccr7/Stat5b/Syk/Ap3b1/Egr3/Tnfrsf13c/Wnt10b/Runx1/H2-Ob/H2-Ab1/Rasal3/H2-Aa/Bad/Jak2	40
BP	GO:0022404	molting cycle process	19/1459	114/24292	0.166667	2.77496	4.80175	4.72389e-05	0.00300188	0.00246142	Psen2/Lhx2/Foxe1/Runx3/Rbpj/Shh/Pdgfa/Foxi3/Fgfr2/Cd109/Tspear/Nf1/Naglu/Foxn1/Tnfrsf19/Celsr1/Wnt10b/Runx1/Ldb1	19
BP	GO:0022405	hair cycle process	19/1459	114/24292	0.166667	2.77496	4.80175	4.72389e-05	0.00300188	0.00246142	Psen2/Lhx2/Foxe1/Runx3/Rbpj/Shh/Pdgfa/Foxi3/Fgfr2/Cd109/Tspear/Nf1/Naglu/Foxn1/Tnfrsf19/Celsr1/Wnt10b/Runx1/Ldb1	19
BP	GO:0048469	cell maturation	32/1459	251/24292	0.12749	2.12268	4.51944	4.83033e-05	0.00300188	0.00246142	C2cd6/Fzd5/Fev/Ihh/Gata3/Tdrd7/Runx3/Hes5/C1qa/Actl6b/Kdr/Srrm4/Fbxo41/Tgfb1/Pou2f2/Insl3/Nfix/Gldn/Fem1b/Bfsp2/Pcsk4/Tmigd1/Rac3/C1ql1/Catsper3/Kcnma1/Ptk2b/Rnd1/Runx1/Ccr6/Gnaq/Catsperz	32
BP	GO:0001708	cell fate specification	20/1459	124/24292	0.16129	2.68545	4.75635	4.89487e-05	0.00300188	0.00246142	Fev/Ihh/Psen2/Prdm12/Lhx3/Nfia/Esrp1/Rbpj/Shh/Foxi3/Tenm4/Etv2/Mesp1/Nfix/Apc2/Tbx21/Myt1l/Tbx1/Mta3/Pax2	20
BP	GO:0021702	cerebellar Purkinje cell differentiation	7/1459	18/24292	0.388889	6.47491	5.87369	4.9142e-05	0.00300188	0.00246142	Lhx5/Foxp2/Atp2b2/Cacna1a/Rora/Lhx1/Ldb1	7
BP	GO:0098659	inorganic cation import across plasma membrane	21/1459	134/24292	0.156716	2.60929	4.72199	4.96046e-05	0.00300188	0.00246142	Slc12a5/Slc9a1/Slc5a1/Trpv4/Cacna1c/Kcnq1/Atp1a3/Kcnj14/Cacna1a/Hcn2/Trpm2/Grm6/Kcnj12/Wnk4/Slc12a7/Wnk2/Atp12a/Cacna1d/Kcnj4/Slc11a2/Slc12a8	21
BP	GO:0099587	inorganic ion import across plasma membrane	21/1459	134/24292	0.156716	2.60929	4.72199	4.96046e-05	0.00300188	0.00246142	Slc12a5/Slc9a1/Slc5a1/Trpv4/Cacna1c/Kcnq1/Atp1a3/Kcnj14/Cacna1a/Hcn2/Trpm2/Grm6/Kcnj12/Wnk4/Slc12a7/Wnk2/Atp12a/Cacna1d/Kcnj4/Slc11a2/Slc12a8	21
BP	GO:0048754	branching morphogenesis of an epithelial tube	27/1459	197/24292	0.137056	2.28195	4.56676	5.27934e-05	0.00316086	0.00259178	Kdm5b/Ihh/Gbx2/Dll4/Bmp2/Mdk/Bmp7/Lef1/Csf1/Ctnnbip1/Esrp1/Clic4/Shh/Kdr/Cxcl12/Tgfb1/Rasip1/Fgfr2/Hmga2/Hs3st3a1/Hs3st3b1/Lhx1/Wnt1/Celsr1/Tbx1/Lama1/Pax2	27
BP	GO:0120254	olefinic compound metabolic process	29/1459	219/24292	0.13242	2.20476	4.52718	5.38453e-05	0.00318991	0.0026156	Bmp2/Grin1/Ptges/Bglap2/Bglap/Scp2/Plb1/Akr1b10/Fabp1/Cyp2f2/Cyp2t4/Lipe/Dkkl1/Cyp1a2/Hsd17b1/Alox12/Alox12e/Stat5b/Kcnma1/Dgat1/Cyp2d22/Cyp2d11/Cyp4f40/Cacna1h/Cyp4f14/Egr1/Gstp1/Gstp2/Gstp3	29
BP	GO:1990573	potassium ion import across plasma membrane	12/1459	53/24292	0.226415	3.76976	5.1026	5.62805e-05	0.00329944	0.00270541	Slc12a5/Kcnq1/Atp1a3/Kcnj14/Hcn2/Kcnj12/Wnk4/Slc12a7/Wnk2/Atp12a/Kcnj4/Slc12a8	12
BP	GO:0033077	T cell differentiation in thymus	18/1459	106/24292	0.169811	2.82732	4.766	5.75121e-05	0.00333689	0.00273611	Fzd5/Ihh/Bmi1/Gata3/Mafb/Shh/Card11/Cd3d/Cd3g/Zfp609/Foxn1/Ccr7/Stat5b/Zfp36l1/Bcl11b/Egr3/Wnt1/Ccr6	18
BP	GO:0042060	wound healing	46/1459	419/24292	0.109785	1.8279	4.32114	5.97729e-05	0.00343267	0.00281465	Col5a1/Ccm2l/Itgb6/Syt11/Svep1/Macf1/Grhl3/Adra2c/Hps4/Shh/Kdr/Cldn13/Cldn4/Pdgfa/Gp9/Vwf/Adipor2/Plaur/Cadm4/Bloc1s3/Insl3/Rasa3/Nrg1/Cd109/Angptl6/Tbxa2r/Myh10/Nf1/Chmp6/Alox12/Pecam1/Prkca/Syk/Ap3b1/F13a1/Fbln1/Ppara/Tafa5/Plec/Mrtfa/Celsr1/Fignl2/Proc/Syt7/Gnaq/Jak2	46
BP	GO:0014706	striated muscle tissue development	52/1459	494/24292	0.105263	1.75261	4.27199	6.23234e-05	0.00353707	0.00290026	Hdac4/Dll4/Bmp2/Ccm2l/Bmp7/Lef1/Pdlim5/Hivep3/Slc9a1/Hspg2/Myorg/Pax5/Selenon/Pax7/Trp73/Rbpj/Shh/Myo18b/Foxp2/Smyd1/Vgll4/Tgfb1/Tenm4/Mesp1/Fgfr2/Nrg1/Nfix/Irx3/Acta1/Ncam1/Ephb1/Popdc3/Hmg20b/Myh10/Nf1/Rara/Naglu/Hsd17b1/Ptcd2/Ift88/Fgf9/Adra1a/Col14a1/Ppara/Plec/Ddx17/Wnt10b/Tbx1/Boc/Rcan1/Egr1/Tcf7l2	52
BP	GO:0006814	sodium ion transport	33/1459	266/24292	0.12406	2.06557	4.41725	6.38849e-05	0.00353707	0.00290026	Commd3/Grin1/Slc6a17/Ahcyl1/Nkain1/Slc9a1/Slc5a1/Nos1/Atp6v1b1/Slc6a11/Tgfb1/Slc17a7/Kcnq1/Atp1a3/Drd2/Sgk1/Hcn2/Slc5a4b/Trpm2/Wnk4/Commd1/Slc13a2/Scn4a/Prkca/Catsper3/Wnk2/Slc28a3/Atp12a/Cacna1i/Asic1/Scn8a/Grin2a/Cacna1h	33
BP	GO:0016055	Wnt signaling pathway	51/1459	482/24292	0.105809	1.7617	4.26967	6.39795e-05	0.00353707	0.00290026	Ccnyl1/Fzd5/Lgr6/Dab2ip/Rtf1/Bmp2/Gata3/Mdk/Lef1/Reck/Ror1/Ctnnbip1/Macf1/Ptpru/Rbpj/Shh/Sbno1/Tcf7l1/Vgll4/Tgfb1/Etv2/Dkkl1/Mesp1/Fgfr2/Nkd1/Cdh1/Wwox/Drd2/Rbms3/Apc2/Hmga2/Rnf213/Rac3/Znrf3/Nxn/Barx1/Wnk2/Ror2/Fgf9/Amer2/Wnt1/Wnt10b/Cela1/Tiam1/Axin1/Wnt8a/Egr1/Gnaq/Tcf7l2/Sfrp5/Ldb1	51
BP	GO:1903532	positive regulation of secretion by cell	45/1459	408/24292	0.110294	1.83637	4.3067	6.41047e-05	0.00353707	0.00290026	Cdk5r2/Lrrc8a/Oxt/Bmp2/Ptges/Avp/Bglap2/Bglap/Tfr2/Dynll1/Cxcl12/Cacna1c/Tgfb1/Grm5/Cd177/Unc13a/Drd2/Exph5/Kiss1r/Trpm2/Adora2b/Myh10/Gip/Snf8/Doc2b/Prkca/Prkd1/Tmed10/Syk/Lgals3/Cacna1d/Oxct1/Cacna1i/Pla2g6/Septin5/Stxbp5l/Runx1/Glp1r/Abcg1/Cacna1h/Bad/Syt7/Gnaq/Jak2/Tcf7l2	45
BP	GO:1903037	regulation of leukocyte cell-cell adhesion	44/1459	396/24292	0.111111	1.84997	4.31081	6.47342e-05	0.00353713	0.0029003	Nck2/Dusp10/Ihh/Lax1/Bmi1/Ambra1/Gata3/Mdk/Lef1/Runx3/Actl6b/Shh/Dtx1/Card11/Slc7a1/Cxcl12/Tgfb1/Jak3/Fcho1/Zbtb16/Zfp609/Irf1/Skap1/Rara/Lgals9/Tbx21/Ccr7/Stat5b/Syk/Ap3b1/Lgals3/Egr3/Ppara/Tnfrsf13c/Wnt10b/Runx1/H2-Ob/H2-Ab1/Rasal3/H2-Aa/Ndfip1/Bad/Jak2/Gstp1	44
BP	GO:0048813	dendrite morphogenesis	27/1459	200/24292	0.135	2.24772	4.47882	6.87438e-05	0.00368467	0.00302128	Dnm3/Anapc2/Itpka/Grin1/Lzts3/Pdlim5/Rere/Mapre3/Cux2/Cux1/Grm5/Cacna1a/Ephb1/Sgk1/Neurog3/Grip1/Tanc2/Arhgap44/Igf2bp1/Srcin1/Numb/Phactr1/Rbfox2/Sult4a1/Slc11a2/Kalrn/Tiam1	27
BP	GO:0099175	regulation of postsynapse organization	27/1459	200/24292	0.135	2.24772	4.47882	6.87438e-05	0.00368467	0.00302128	Dnm3/Psen2/Itpka/Slc12a5/Grin1/Lzts3/Pdlim5/Mapre3/Cux2/Lrrc4b/Grm5/Shank2/Abhd17a/Nf1/Tanc2/Rac3/Arhgap44/Srcin1/Trim47/Numb/Nedd9/Ror2/Ptk2b/Asic1/Kalrn/Tiam1/Nrxn2	27
BP	GO:0009914	hormone transport	47/1459	434/24292	0.108295	1.80308	4.26735	6.97967e-05	0.00370581	0.00303862	Map4k4/Kdm5b/Abca12/Zbed6/Adora1/Lrrc8a/Gata3/Bglap2/Htt/Nos1/Tfr2/Cplx1/Trpv4/Dynll1/Rab11fip5/Cacna1c/Kcnq1/Nrg1/Drd2/Kiss1r/Slc16a10/Trpm2/Hmga2/Gip/Wnk4/Rptor/Doc2b/Eipr1/Prkd1/Cacna1d/Oxct1/Rims2/Mafa/Dgat1/Pla2g6/Kalrn/Stxbp5l/Tiam1/Runx1/Glp1r/Abcg1/Sstr5/Bad/Syt7/Gnaq/Jak2/Tcf7l2	47
BP	GO:0014013	regulation of gliogenesis	22/1459	148/24292	0.148649	2.47496	4.54964	7.52324e-05	0.00395708	0.00324465	Dusp10/Bmp2/Mir219a-2/Mdk/Dab1/Casz1/Hes5/Trp73/Shh/Tgfb1/Tenm4/Dll3/Nrg1/Lingo1/Hmga2/Nf1/Ntn1/Prkch/Id4/Atxn1/Fgf9/Ttbk1	22
BP	GO:0046634	regulation of alpha-beta T cell activation	20/1459	128/24292	0.15625	2.60153	4.59222	7.75079e-05	0.00403903	0.00331184	Ihh/Gata3/Runx3/Shh/Card11/Tgfb1/Jak3/Zbtb16/Irf1/Rara/Lgals9/Tbx21/Ccr7/Syk/Ap3b1/Lgals3/Runx1/Rasal3/Ndfip1/Jak2	20
BP	GO:0045599	negative regulation of fat cell differentiation	13/1459	63/24292	0.206349	3.43566	4.89315	7.82727e-05	0.00404146	0.00331383	Bmp2/Prdm16/Trpv4/Tgfb1/Tlcd3b/Rora/Id4/Wnt1/Wnt10b/Sod2/Axin1/Tcf7l2/Ccdc85b	13
BP	GO:0010001	glial cell differentiation	36/1459	304/24292	0.118421	1.97168	4.30956	8.07203e-05	0.00412995	0.00338639	Dusp10/Lamc3/Bmp2/Mir219a-2/Mdk/Lef1/Nfia/Ror1/Dab1/Casz1/Hes5/C1qa/Trp73/Shh/Dtx1/Tgfb1/Tenm4/C5ar1/Dll3/Ano1/Nrg1/Nfix/Lingo1/Hmga2/Nf1/Naglu/Omg/Stat3/Id4/Ror2/Plec/Nrros/Ttbk1/Pax2/Tcf7l2/Gstp1	36
BP	GO:0021782	glial cell development	22/1459	149/24292	0.147651	2.45835	4.51366	8.33414e-05	0.00422564	0.00346485	Lamc3/Mdk/Ror1/Hes5/C1qa/Shh/Tgfb1/Tenm4/C5ar1/Ano1/Nrg1/Nfix/Nf1/Naglu/Omg/Id4/Ror2/Plec/Nrros/Ttbk1/Tcf7l2/Gstp1	22
BP	GO:0071772	response to BMP	26/1459	192/24292	0.135417	2.25466	4.412	8.82103e-05	0.00439334	0.00360237	Erfe/Lefty1/Bmp2/Gata3/Bmp7/Lef1/Bglap/Nfia/Hes5/Bmp8a/Rbpj/Kdr/Kcp/Megf8/Etv2/Gdf1/Gdf1/Nfix/Dand5/Rbpms2/Skor1/Fstl4/Ror2/Wnt1/Egr1/Tcf7l2	26
BP	GO:0071773	cellular response to BMP stimulus	26/1459	192/24292	0.135417	2.25466	4.412	8.82103e-05	0.00439334	0.00360237	Erfe/Lefty1/Bmp2/Gata3/Bmp7/Lef1/Bglap/Nfia/Hes5/Bmp8a/Rbpj/Kdr/Kcp/Megf8/Etv2/Gdf1/Gdf1/Nfix/Dand5/Rbpms2/Skor1/Fstl4/Ror2/Wnt1/Egr1/Tcf7l2	26
BP	GO:0048708	astrocyte differentiation	17/1459	100/24292	0.17	2.83046	4.63653	9.01898e-05	0.00442563	0.00362884	Lamc3/Bmp2/Ror1/Dab1/Hes5/C1qa/Shh/C5ar1/Dll3/Nfix/Hmga2/Nf1/Naglu/Stat3/Id4/Ror2/Ttbk1	17
BP	GO:0042063	gliogenesis	45/1459	414/24292	0.108696	1.80976	4.20073	9.04314e-05	0.00442563	0.00362884	Cdk5r2/Dusp10/Lamc3/Dab2ip/Bmp2/Grin1/Mir219a-2/Mdk/Lef1/Csf1/Nfia/Ror1/Dab1/Casz1/Hes5/C1qa/Trp73/Shh/Dtx1/Tgfb1/Tenm4/C5ar1/Dll3/Ano1/Nrg1/Nfix/Lingo1/Hmga2/Nf1/Naglu/Ntn1/Omg/Stat3/Prkch/Id4/Atxn1/Ror2/Fgf9/Plec/Nrros/Tiam1/Ttbk1/Pax2/Tcf7l2/Gstp1	45
BP	GO:0042303	molting cycle	22/1459	150/24292	0.146667	2.44196	4.47798	9.2219e-05	0.00443597	0.00363732	Psen2/Lhx2/Foxe1/Runx3/Rbpj/Shh/Pdgfa/Foxi3/Fgfr2/Cd109/Tspear/Nf1/Naglu/Foxn1/Krtap4-1/Krtap4-2/Krt16/Tnfrsf19/Celsr1/Wnt10b/Runx1/Ldb1	22
BP	GO:0042633	hair cycle	22/1459	150/24292	0.146667	2.44196	4.47798	9.2219e-05	0.00443597	0.00363732	Psen2/Lhx2/Foxe1/Runx3/Rbpj/Shh/Pdgfa/Foxi3/Fgfr2/Cd109/Tspear/Nf1/Naglu/Foxn1/Krtap4-1/Krtap4-2/Krt16/Tnfrsf19/Celsr1/Wnt10b/Runx1/Ldb1	22
BP	GO:0030073	insulin secretion	34/1459	283/24292	0.120141	2.00032	4.27874	9.47274e-05	0.00447909	0.00367268	Map4k4/Abca12/Zbed6/Lrrc8a/Bglap2/Htt/Nos1/Cplx1/Dynll1/Rab11fip5/Cacna1c/Kcnq1/Drd2/Trpm2/Gip/Rptor/Doc2b/Eipr1/Cacna1d/Oxct1/Rims2/Mafa/Dgat1/Pla2g6/Stxbp5l/Tiam1/Glp1r/Abcg1/Sstr5/Bad/Syt7/Gnaq/Jak2/Tcf7l2	34
BP	GO:0060996	dendritic spine development	21/1459	140/24292	0.15	2.49746	4.49172	9.50883e-05	0.00447909	0.00367268	Nck2/Dnm3/Itpka/Slc12a5/Lzts3/Pdlim5/Foxo6/Mapre3/Sdk1/Cux2/Grm5/Pak4/Mapk6/Ephb1/Fstl4/Tanc2/Arhgap44/Srcin1/Kalrn/D16Ertd472e/Tiam1	21
BP	GO:0031629	synaptic vesicle fusion to presynaptic active zone membrane	10/1459	40/24292	0.25	4.16244	5.05996	9.55031e-05	0.00447909	0.00367268	Syt2/Syt11/Cplx1/Erc1/Grik5/Unc13a/Doc2b/Erc2/Rims2/Syt7	10
BP	GO:0141091	transforming growth factor beta receptor superfamily signaling pathway	42/1459	380/24292	0.110526	1.84024	4.17306	0.000105632	0.00484259	0.00397073	Erfe/Lefty1/Bmp2/Slc2a10/Itgb6/Bmp7/Lef1/Nfia/Hes5/Bmp8a/Selenon/Prdm16/Rbpj/Kdr/Kcp/Megf8/Tgfb1/Spred3/Etv2/Gdf1/Gdf1/Dand5/Rbpms2/Cd109/Skor1/Chst11/Fstl4/Tnrc6c/Lgals9/Wfikkn2/Stat3/Gcnt2/Ror2/Fgf9/Ppara/Wnt1/Zc3h3/Nrros/Axin1/Hspa1a/Egr1/Tcf7l2	42
BP	GO:0007416	synapse assembly	37/1459	320/24292	0.115625	1.92513	4.21108	0.000106553	0.00484259	0.00397073	Fzd5/Dnm3/Oxt/Slc12a5/Grin1/Lzts3/Pdlim5/Csmd2/Adgrb2/Elfn1/Sdk1/Cux2/Lhfpl4/Lrtm2/Lrrc4b/Shank2/Cacna1a/Cdh1/Nrg1/Adgre5/Cadm1/Drd2/Ephb1/Bsn/Grm6/Rac3/Ntn1/Srcin1/Prkca/Trim47/Numb/Ptk2b/Asic1/Lrrc24/Mdga1/Nrg2/Nrxn2	37
BP	GO:0043491	phosphatidylinositol 3-kinase/protein kinase B signal transduction	41/1459	368/24292	0.111413	1.855	4.17775	0.000106564	0.00484259	0.00397073	Erfe/Dab2ip/Ambra1/Cd40/Gata3/Vav2/Ltk/Pik3ca/Myorg/Txn1/Otud3/Pik3cd/Adra2c/Kdr/Pdgfa/Cxcl12/Tgfb1/Atp1a3/Nrg1/Drd2/Cbl/Lingo1/Agap2/Rnf41/Tbk1/Pik3r5/Nf1/Obscn/Ccr7/Stat3/Pecam1/Prkca/Prkd1/Zfp36l1/Serpina12/Gcnt2/Ptk2b/Ppara/Jak2/Tcf7l2/Sfrp5	41
BP	GO:0001942	hair follicle development	18/1459	111/24292	0.162162	2.69996	4.53766	0.000106695	0.00484259	0.00397073	Psen2/Lhx2/Foxe1/Runx3/Rbpj/Shh/Pdgfa/Foxi3/Fgfr2/Cd109/Nf1/Naglu/Foxn1/Tnfrsf19/Celsr1/Wnt10b/Runx1/Ldb1	18
BP	GO:0021694	cerebellar Purkinje cell layer formation	7/1459	20/24292	0.35	5.82742	5.45941	0.000107628	0.00484586	0.00397342	Lhx5/Foxp2/Atp2b2/Cacna1a/Rora/Lhx1/Ldb1	7
BP	GO:0002696	positive regulation of leukocyte activation	42/1459	381/24292	0.110236	1.83541	4.15461	0.000111987	0.00500208	0.00410151	Nck2/Dusp10/Ihh/Bmi1/Ambra1/Cd40/Gata3/Mdk/Trp53bp1/Lef1/Runx3/Nsd2/Actl6b/Shh/Card11/Slc7a1/Tgfb1/Ctsc/Bloc1s3/Jak3/Fcho1/Zbtb16/Zfp609/Irf1/Rara/Lgals9/Tbx21/Ccr7/Stat5b/Syk/Ap3b1/Egr3/Tnfrsf13c/Wnt10b/Runx1/H2-Ob/H2-Ab1/Rasal3/H2-Aa/Ttbk1/Bad/Jak2	42
BP	GO:0090596	sensory organ morphogenesis	39/1459	345/24292	0.113043	1.88215	4.17151	0.000114215	0.00506143	0.00415017	Fzd5/Ihh/Gbx2/Col5a1/Prrx2/Gata3/Mafb/Bmp7/Tdrd7/Casz1/Phactr4/Grhl3/Sdk1/Shh/Kdr/Foxn4/Atp6v1b1/Atp2b2/Kcnq1/Fgfr2/Th/Megf11/Ephb1/Cdh23/Nf1/Naglu/Ntn1/Lhx1/Stat3/Ror2/Rpgrip1/Fgf9/Mir124a-1/Atp8a2/Wnt1/Celsr1/Tbx1/Cryaa/Pax2	39
BP	GO:0042886	amide transport	45/1459	419/24292	0.107399	1.78816	4.11374	0.0001195	0.00521622	0.00427709	Map4k4/Abca12/Zbed6/Adora1/Lrrc8a/Bglap2/Cptp/Htt/Nos1/Tfr2/Cplx1/Trpv4/Dynll1/Abcb9/Rab11fip5/Cacna1c/Kcnq1/Drd2/Slc16a10/Trpm2/Hmga2/Gip/Rptor/Doc2b/Eipr1/Prkd1/Cacna1d/Oxct1/Rims2/Mafa/Dgat1/Pla2g6/Kalrn/Stxbp5l/Tiam1/Glp1r/Abcg1/Tap1/Tap2/Sstr5/Bad/Syt7/Gnaq/Jak2/Tcf7l2	45
BP	GO:0099500	vesicle fusion to plasma membrane	10/1459	41/24292	0.243902	4.06092	4.95847	0.000119561	0.00521622	0.00427709	Syt2/Syt11/Cplx1/Erc1/Grik5/Unc13a/Doc2b/Erc2/Rims2/Syt7	10
BP	GO:0022604	regulation of cell morphogenesis	34/1459	287/24292	0.118467	1.97245	4.18913	0.000124679	0.00539763	0.00442584	Syt2/Anapc2/Itpka/Hck/Pakap/Macf1/Fblim1/Mapre3/Kdr/Cux2/Cldn13/Cldn4/Cux1/Cpne9/Parva/Unc13a/Myo9a/Sgk1/Epb41l2/Grip1/Myh10/Fmnl1/Rac3/Srcin1/Rnf157/Arhgdia/Numb/Ptk2b/Rims2/Parvb/Parvg/Kalrn/Tiam1/Dnmbp	34
BP	GO:0007215	glutamate receptor signaling pathway	13/1459	66/24292	0.19697	3.2795	4.68748	0.000129279	0.00551199	0.00451961	Grin1/Grik3/Grm5/Atp1a3/Grik5/Grin2d/Unc13a/Grm6/Grin2c/Ptk2b/Grin2a/Grm4/Gnaq	13
BP	GO:0045058	T cell selection	13/1459	66/24292	0.19697	3.2795	4.68748	0.000129279	0.00551199	0.00451961	Gata3/Shh/Card11/Tgfb1/Jak3/Cd3d/Cd3g/Foxn1/Tbx21/Ccr7/Stat3/Bcl11b/Syk	13
BP	GO:0002573	myeloid leukocyte differentiation	34/1459	288/24292	0.118056	1.9656	4.16696	0.000133388	0.00564419	0.00462801	Erfe/Psen2/Bmp2/Gata3/Itgb6/Mafb/Lef1/Csf1/Ctnnbip1/Prdm16/Rbpj/Snx10/Fabp1/Tgfb1/Nfix/Cd109/Efna2/Nf1/Rara/Naglu/Rptor/Ccl9/Ccr7/Prkca/Zfp36l1/Ap3b1/Nedd9/Ror2/Nrros/Runx1/Glo1/Camk4/Ndfip1/Gpr137	34
BP	GO:0071805	potassium ion transmembrane transport	27/1459	208/24292	0.129808	2.16127	4.25176	0.000134448	0.00564419	0.00462801	Sumo1/Lrrc26/Kcnt1/Slc12a5/Kcnip3/Kcnmb3/Slc9a1/Dpp6/Slc17a7/Kcnq1/Atp1a3/Kcnk6/Kcnj14/Hcn2/Kcnj12/Wnk4/Kcnh4/Kcns3/Slc12a7/Wnk2/Atp12a/Kcnma1/Cacna1d/Kcnh3/Kcnj4/Slc12a8/Kcnk4	27
BP	GO:0048661	positive regulation of smooth muscle cell proliferation	19/1459	123/24292	0.154472	2.57191	4.41795	0.000135388	0.00564419	0.00462801	Hdac4/Mmp9/Pik3ca/Orc1/Hes5/Rbpj/Tgfb1/Fgfr2/Cdh13/Rbpms2/Map3k5/Nf1/Alox12/Stat5b/Ern1/Prkca/Fgf9/Egr1/Jak2	19
BP	GO:0045598	regulation of fat cell differentiation	22/1459	154/24292	0.142857	2.37854	4.33807	0.000136721	0.00565785	0.00463921	Dusp10/Bmp2/Bmp7/Prdm16/Medag/Trpv4/Tgfb1/Tlcd3b/Dkkl1/Rora/Zbtb16/Cbx4/Zfp36l1/Id4/Ift88/Wnt1/Wnt10b/Sod2/Axin1/Zbtb7c/Tcf7l2/Ccdc85b	22
BP	GO:0098739	import across plasma membrane	28/1459	220/24292	0.127273	2.11906	4.21481	0.000143456	0.00586743	0.00481106	Lrrc8a/Slc1a2/Slc12a5/Slc2a10/Slc9a1/Slc5a1/Lrrc8c/Trpv4/Slc7a1/Cacna1c/Kcnq1/Atp1a3/Kcnj14/Cacna1a/Hcn2/Trpm2/Grm6/Kcnj12/Wnk4/Slc47a1/Slc12a7/Wnk2/Atp12a/Cacna1d/Kcnj4/Slc11a2/Slc12a8/Slc22a2	28
BP	GO:0006887	exocytosis	44/1459	410/24292	0.107317	1.7868	4.06155	0.000143871	0.00586743	0.00481106	Cdk5r2/Syt2/Abca12/Hck/Rims4/Atp9a/Syt6/Syt11/Vamp3/Cplx1/Exoc6b/Rab11fip5/Cacna1c/Erc1/Exoc3l2/Sycn/Cd177/Grik5/Cacna1a/Unc13a/Exph5/Cbl/Ncam1/Scamp4/Adora2b/Myh10/Snf8/Doc2b/Lgals9/Srcin1/Prkca/Exoc3l4/Tmed10/Syk/Erc2/Cacna1d/Rims2/Syngr1/Cacna1i/Pla2g6/Septin5/Stxbp5l/Cacna1h/Syt7	44
BP	GO:0030111	regulation of Wnt signaling pathway	38/1459	337/24292	0.11276	1.87742	4.10009	0.000146262	0.00592205	0.00485584	Ccnyl1/Lgr6/Dab2ip/Bmp2/Mdk/Lef1/Reck/Ctnnbip1/Macf1/Ptpru/Rbpj/Shh/Sbno1/Vgll4/Tgfb1/Dkkl1/Mesp1/Fgfr2/Nkd1/Cdh1/Wwox/Rbms3/Apc2/Hmga2/Rnf213/Znrf3/Nxn/Barx1/Wnk2/Ror2/Fgf9/Amer2/Wnt10b/Axin1/Egr1/Gnaq/Tcf7l2/Sfrp5	38
BP	GO:0022408	negative regulation of cell-cell adhesion	28/1459	221/24292	0.126697	2.10947	4.18827	0.000155044	0.00615767	0.00504904	Abca12/Ihh/Lax1/Bmp2/Ccm2l/Mdk/Runx3/Shh/Trpv4/Dtx1/Cxcl12/Tgfb1/Jak3/Cdh1/Map2k5/Irf1/Alox12/Lgals9/Tbx21/Lgals3/Ppara/Wnt1/Muc4/Runx1/H2-Aa/Ndfip1/Jak2/Gstp1	28
BP	GO:0050863	regulation of T cell activation	43/1459	399/24292	0.107769	1.79434	4.04412	0.000155114	0.00615767	0.00504904	Nck2/Dusp10/Ihh/Lax1/Bmi1/Ambra1/Gata3/Mdk/Lef1/Runx3/Sit1/Actl6b/Shh/Dtx1/Card11/Slc7a1/Tgfb1/Jak3/Fcho1/Zbtb16/Zfp609/Cgas/Irf1/Rara/Foxn1/Lgals9/Tbx21/Ccr7/Stat5b/Syk/Ap3b1/Lgals3/Egr3/Tnfrsf13c/Wnt10b/Runx1/H2-Ob/H2-Ab1/Rasal3/H2-Aa/Ndfip1/Bad/Jak2	43
BP	GO:0010721	negative regulation of cell development	36/1459	314/24292	0.11465	1.90889	4.09768	0.000155364	0.00615767	0.00504904	Erfe/Dusp10/Ihh/Lhx2/Mdk/Mafb/Bmp7/Dab1/Runx3/Casz1/Hes5/Prdm16/Rflna/Shh/Dtx1/Tmem176a/Tmem176b/Tgfb1/Dll3/Jak3/Mt3/Cdh1/Lingo1/Hmga2/Fstl4/Irf1/Nf1/Rara/Ntn1/Rflnb/Tbx21/Id4/Il17d/Dip2b/Runx1/Gpr137	36
BP	GO:0045637	regulation of myeloid cell differentiation	29/1459	233/24292	0.124464	2.07229	4.15738	0.000163112	0.00641955	0.00526377	Erfe/Twist2/Mafb/Lef1/Csf1/Ctnnbip1/Pithd1/Prdm16/Tgfb1/Zbtb16/Rnf41/Nf1/Rara/Rptor/Ccl9/Stat5b/Stat3/Prkca/Zfp36l1/Nedd9/Ror2/Ptk2b/Rbfox2/Runx1/Hspa1b/Hspa1a/Ndfip1/Gpr137/Ldb1	29
BP	GO:0042430	indole-containing compound metabolic process	9/1459	35/24292	0.257143	4.28137	4.91065	0.000168646	0.00659123	0.00540455	Nmnat2/Fev/Spr/Atp2b2/Th/Cyp2d22/Grin2a/Mdga1/Btbd9	9
BP	GO:0140962	multicellular organismal-level chemical homeostasis	16/1459	96/24292	0.166667	2.77496	4.40475	0.00018249	0.00704107	0.0057734	Tmem63a/Abca12/Itgb6/Avp/Htt/Oas1f/Oas1h/Tfr2/Kdr/Trpv4/Atp6v1b1/Tgfb1/Naglu/Slc11a2/Sod2/Btbd9	16
BP	GO:0019722	calcium-mediated signaling	30/1459	246/24292	0.121951	2.03046	4.10625	0.000182657	0.00704107	0.0057734	Ackr3/Hdac4/Myh7b/Grin1/Grik3/Adgrb2/Slc9a1/Camta1/Htt/Sppl3/Ksr2/Kdr/Cacna1c/Grm5/Atp1a3/Grin2d/Cdh13/Nrg1/Ncam1/Kiss1r/Trpm2/Ccr7/Prkd1/Syk/Cacna1d/Ncald/Grin2a/Rcan1/Ccr6/Tff2	30
BP	GO:0010463	mesenchymal cell proliferation	12/1459	60/24292	0.2	3.32995	4.56769	0.000199984	0.00765653	0.00627805	Ihh/Prrx2/Bmp2/Bmp7/Ctnnbip1/Shh/Kdr/Pdgfa/Foxp2/Fgfr2/Fgf9/Tbx1	12
BP	GO:0031346	positive regulation of cell projection organization	48/1459	467/24292	0.102784	1.71132	3.92354	0.000206244	0.00784283	0.00643081	Hdac4/Dnm3/Anapc2/Golga2/Dab2ip/Itpka/Grin1/Mdk/Ltk/Bmp7/Macf1/Mapre3/Htt/Fscn1/Dynll1/Cux2/Auts2/Cux1/Cxcl12/Megf8/Ndrg4/Nrg1/Sema7a/Islr2/Sgk1/Plk5/Grip1/Sez6/Nf1/Tenm2/Ntn1/Srcin1/Ccr7/Retreg3/Prkd1/Numb/Nedd9/Ift88/Mir124a-1/Cpap/Atp8a2/Ptk2b/Wnt1/Atf1/Kalrn/Tiam1/Alk/Zfyve27	48
BP	GO:2000146	negative regulation of cell motility	38/1459	343/24292	0.110787	1.84458	3.98211	0.000209785	0.00792396	0.00649733	Adipor1/Dusp10/Adora1/Dab2ip/Dll4/Gata3/Reck/Podn/Ptpru/Clic4/Rbpj/Limch1/Shh/Cxcl12/Adipor2/Tgfb1/C5ar2/Ndrg4/Cdh1/Nrg1/Drd2/Map2k5/Tbxa2r/Rnf41/Nf1/Krt16/Stat3/Arhgdia/Nedd9/Ptprg/Mapk15/Fbln1/Tafa5/Card10/Lima1/Fignl2/Gstp1/Gstp2	38
BP	GO:0009743	response to carbohydrate	34/1459	296/24292	0.114865	1.91247	3.99268	0.000225264	0.0084519	0.00693022	Map4k4/Abca12/Zbed6/Oxt/Pik3ca/Gckr/Dynll1/Rab11fip5/Adipor2/Tgfb1/Pih1d1/Keap1/Gip/Naglu/Rptor/Gjd3/Ern1/Prkca/Zfp36l1/Slc12a7/Cacna1d/Oxct1/Ppara/Mafa/Pla2g6/Tiam1/Sod2/Glp1r/Abcg1/Egr1/Bad/Pax2/Tcf7l2/Gstp1	34
BP	GO:0048168	regulation of neuronal synaptic plasticity	14/1459	79/24292	0.177215	2.95059	4.38959	0.000234621	0.0087447	0.00717031	Grin1/Kdr/Grm5/Atp1a3/Grin2d/Gsg1l/Unc13a/Drd2/Nf1/Grin2c/Syngr1/Shisa8/Grin2a/Egr1	14
BP	GO:0045664	regulation of neuron differentiation	30/1459	250/24292	0.12	1.99797	4.00933	0.000242446	0.00897688	0.00736069	Bmp2/Ltk/Bmp7/Dab1/Casz1/Hes5/Esrp1/Trp73/Adra2c/Shh/Dtx1/Mmd2/Cxcl12/Zfhx3/Irx3/Tcf12/Neurog3/Hmg20b/Nf1/Rara/Rac3/Rgs6/Numb/Bcl11b/Id4/Mir124a-1/Mrtfa/Tiam1/Alk/Mib1	30
BP	GO:0060041	retina development in camera-type eye	27/1459	216/24292	0.125	2.08122	4.03476	0.000251338	0.00924531	0.00758079	Ihh/Lamc3/Lhx2/Dll4/Nfia/Casz1/Clic4/Sdk1/Foxn4/Tgfb1/Nfix/Megf11/Scaper/Grm6/Myh10/Rab11fip4/Naglu/Lhx1/Stat3/Ttll5/Rpgrip1/Mir124a-1/Atp8a2/Lama1/Pde6a/Celf4/Pax2	27
BP	GO:0021953	central nervous system neuron differentiation	34/1459	298/24292	0.114094	1.89964	3.94996	0.000255674	0.00934371	0.00766147	Gbx2/Dll4/Bmp2/Lhx3/Dclk2/Dab1/Casz1/Hes5/Pax7/Lhx5/Shh/Foxn4/Foxp2/Atp2b2/Samd4b/Fgfr2/Cacna1a/Nfix/Drd2/Rora/Lingo1/Ephb1/Rac3/Lhx1/Prkca/Bcl11b/Id4/Spock1/Wnt1/D16Ertd472e/Runx1/Mib1/Gnaq/Ldb1	34
BP	GO:0002053	positive regulation of mesenchymal cell proliferation	9/1459	37/24292	0.243243	4.04994	4.69311	0.000266543	0.00961604	0.00788477	Ihh/Prrx2/Shh/Kdr/Pdgfa/Foxp2/Fgfr2/Fgf9/Tbx1	9
BP	GO:0045686	negative regulation of glial cell differentiation	9/1459	37/24292	0.243243	4.04994	4.69311	0.000266543	0.00961604	0.00788477	Dusp10/Dab1/Casz1/Hes5/Dll3/Lingo1/Hmga2/Nf1/Id4	9
BP	GO:0007264	small GTPase-mediated signal transduction	47/1459	460/24292	0.102174	1.70117	3.83788	0.000273493	0.00980395	0.00803885	Map4k4/Sh2d3c/Dab2ip/Vav2/Garnl3/Dgkz/Rit1/Csf1/Dab1/Phactr4/Cnksr1/Ksr2/Auts2/Sh2b2/Mmd2/Rasgef1a/Dgki/Cadm4/Rasip1/Kctd13/Mcf2l/Cdh13/Rasa3/Nrg1/Nfix/Arhgef12/Cbl/Cgnl1/Arfgef3/Nf1/Rac3/Arhgap44/Ntn1/Ksr1/Ccr7/Pecam1/Cyth1/Arhgdia/Adra1a/Dock5/Celsr1/Rnd1/Grin2a/Tiam1/Rasal3/Rasgrp2/Arl3	47
BP	GO:0051966	regulation of synaptic transmission, glutamatergic	15/1459	90/24292	0.166667	2.77496	4.26435	0.000287072	0.0102256	0.00838455	Adora1/Grin1/Grik3/Dgki/Grm5/Shank2/Grin2d/Drd2/Grm6/Grin2c/Ror2/Ptk2b/Pla2g6/Grin2a/Grm4	15
BP	GO:0002791	regulation of peptide secretion	33/1459	288/24292	0.114583	1.90779	3.91748	0.000289138	0.0102344	0.00839181	Map4k4/Abca12/Zbed6/Adora1/Lrrc8a/Bglap2/Nos1/Tfr2/Dynll1/Cacna1c/Kcnq1/Drd2/Trpm2/Hmga2/Gip/Rptor/Doc2b/Eipr1/Prkd1/Cacna1d/Oxct1/Pla2g6/Kalrn/Stxbp5l/Tiam1/Glp1r/Abcg1/Sstr5/Bad/Syt7/Gnaq/Jak2/Tcf7l2	33
BP	GO:0021533	cell differentiation in hindbrain	8/1459	30/24292	0.266667	4.43994	4.76559	0.000295675	0.0104004	0.00852789	Lhx5/Foxp2/Atp2b2/Cacna1a/Nfix/Rora/Lhx1/Ldb1	8
BP	GO:0007178	cell surface receptor protein serine/threonine kinase signaling pathway	44/1459	424/24292	0.103774	1.72781	3.82172	0.000302145	0.0105603	0.00865904	Erfe/Lefty1/Bmp2/Slc2a10/Itgb6/Bmp7/Lef1/Pakap/Nfia/Hes5/Bmp8a/Selenon/Prdm16/Rbpj/Kdr/Kcp/Megf8/Tgfb1/Spred3/Etv2/Gdf1/Gdf1/Dand5/Rbpms2/Cd109/Skor1/Chst11/Fstl4/Tnrc6c/Lgals9/Wfikkn2/Stat3/Gcnt2/Ror2/Fgf9/Ppara/Wnt1/Zc3h3/Nrros/Axin1/Hspa1a/Egr1/Jak2/Tcf7l2	44
BP	GO:0048638	regulation of developmental growth	42/1459	399/24292	0.105263	1.75261	3.83167	0.000303975	0.0105603	0.00865904	Syt2/Dusp10/Anapc2/Mbd5/Bcl2l11/Atrn/Pik3ca/Csf1/Macf1/Trp73/Rbpj/Cpne9/Cxcl12/Spr/Vgll4/Cacna1c/Megf8/Fgfr2/Mt3/Cdh1/Nrg1/Unc13a/Drd2/Sema7a/Ncam1/Islr2/Hmga2/Fstl4/Ntn1/Omg/Stat5b/Stat3/Rnf157/Fgf9/Atp8a2/Rims2/Col14a1/Ppara/Dip2b/Tbx1/Zfyve27/Tcf7l2	42
BP	GO:0060074	synapse maturation	11/1459	54/24292	0.203704	3.39162	4.44743	0.000308776	0.0106613	0.00874185	Anapc2/Dab2ip/Nfia/Dab1/Igsf21/Sez6l/Sez6l2/Sema7a/Sez6/Mdga1/Nrg2	11
BP	GO:0090087	regulation of peptide transport	33/1459	290/24292	0.113793	1.89463	3.87424	0.000327997	0.0112559	0.00922939	Map4k4/Abca12/Zbed6/Adora1/Lrrc8a/Bglap2/Nos1/Tfr2/Dynll1/Cacna1c/Kcnq1/Drd2/Trpm2/Hmga2/Gip/Rptor/Doc2b/Eipr1/Prkd1/Cacna1d/Oxct1/Pla2g6/Kalrn/Stxbp5l/Tiam1/Glp1r/Abcg1/Sstr5/Bad/Syt7/Gnaq/Jak2/Tcf7l2	33
BP	GO:0010464	regulation of mesenchymal cell proliferation	10/1459	46/24292	0.217391	3.61951	4.49519	0.000330517	0.0112737	0.00924395	Ihh/Prrx2/Ctnnbip1/Shh/Kdr/Pdgfa/Foxp2/Fgfr2/Fgf9/Tbx1	10
BP	GO:0030336	negative regulation of cell migration	36/1459	327/24292	0.110092	1.833	3.83354	0.00034265	0.0116171	0.00952555	Adipor1/Dusp10/Adora1/Dab2ip/Dll4/Reck/Podn/Ptpru/Clic4/Rbpj/Limch1/Shh/Cxcl12/Adipor2/Tgfb1/C5ar2/Ndrg4/Cdh1/Nrg1/Drd2/Map2k5/Tbxa2r/Rnf41/Nf1/Krt16/Stat3/Arhgdia/Nedd9/Ptprg/Mapk15/Tafa5/Card10/Lima1/Fignl2/Gstp1/Gstp2	36
BP	GO:0021915	neural tube development	25/1459	199/24292	0.125628	2.09168	3.90881	0.000387485	0.0130585	0.0107074	Gbx2/Psen2/Enah/Bmi1/Lhx2/Ambra1/Bmp7/Luzp1/Hes5/Phactr4/Grhl3/Pax7/Shh/Tgfb1/Tead2/Nup133/Nf1/Rara/Zfp36l1/Wnt1/Celsr1/Mib1/Pax2/Tcf7l2/Kdm2a	25
BP	GO:0046637	regulation of alpha-beta T cell differentiation	14/1459	83/24292	0.168675	2.80839	4.17169	0.000398621	0.0132809	0.0108898	Ihh/Gata3/Runx3/Shh/Tgfb1/Jak3/Zbtb16/Irf1/Rara/Tbx21/Ccr7/Syk/Ap3b1/Runx1	14
BP	GO:0051047	positive regulation of secretion	46/1459	455/24292	0.101099	1.68327	3.71914	0.000398805	0.0132809	0.0108898	Cdk5r2/Adora1/Lrrc8a/Oxt/Bmp2/Ptges/Avp/Bglap2/Bglap/Tfr2/Dynll1/Cxcl12/Cacna1c/Tgfb1/Grm5/Cd177/Unc13a/Drd2/Exph5/Kiss1r/Trpm2/Adora2b/Myh10/Gip/Snf8/Doc2b/Prkca/Prkd1/Tmed10/Syk/Lgals3/Cacna1d/Oxct1/Cacna1i/Pla2g6/Septin5/Stxbp5l/Runx1/Glp1r/Abcg1/Cacna1h/Bad/Syt7/Gnaq/Jak2/Tcf7l2	46
BP	GO:0048710	regulation of astrocyte differentiation	9/1459	39/24292	0.230769	3.84225	4.49036	0.000407355	0.0134858	0.0110579	Bmp2/Dab1/Hes5/Shh/Dll3/Hmga2/Nf1/Id4/Ttbk1	9
BP	GO:0060070	canonical Wnt signaling pathway	35/1459	318/24292	0.110063	1.83252	3.77752	0.00041306	0.0135938	0.0111464	Ccnyl1/Fzd5/Dab2ip/Bmp2/Gata3/Mdk/Lef1/Reck/Ctnnbip1/Ptpru/Rbpj/Shh/Sbno1/Tcf7l1/Tgfb1/Dkkl1/Mesp1/Fgfr2/Nkd1/Cdh1/Rbms3/Apc2/Znrf3/Wnk2/Ror2/Fgf9/Amer2/Wnt1/Wnt10b/Axin1/Wnt8a/Egr1/Gnaq/Tcf7l2/Sfrp5	35
BP	GO:0046883	regulation of hormone secretion	38/1459	355/24292	0.107042	1.78223	3.75302	0.000415446	0.0135938	0.0111464	Map4k4/Kdm5b/Abca12/Zbed6/Adora1/Lrrc8a/Bglap2/Nos1/Tfr2/Dynll1/Rab11fip5/Cacna1c/Kcnq1/Nrg1/Drd2/Kiss1r/Trpm2/Hmga2/Gip/Rptor/Doc2b/Eipr1/Prkd1/Cacna1d/Oxct1/Pla2g6/Kalrn/Stxbp5l/Tiam1/Runx1/Glp1r/Abcg1/Sstr5/Bad/Syt7/Gnaq/Jak2/Tcf7l2	38
BP	GO:0045055	regulated exocytosis	31/1459	270/24292	0.114815	1.91164	3.80776	0.000419712	0.013654	0.0111957	Cdk5r2/Syt2/Abca12/Rims4/Syt6/Syt11/Vamp3/Cplx1/Rab11fip5/Cacna1c/Erc1/Cd177/Grik5/Cacna1a/Unc13a/Cbl/Adora2b/Doc2b/Lgals9/Prkca/Tmed10/Syk/Erc2/Cacna1d/Rims2/Syngr1/Cacna1i/Septin5/Stxbp5l/Cacna1h/Syt7	31
BP	GO:0060397	growth hormone receptor signaling pathway via JAK-STAT	5/1459	12/24292	0.416667	6.9374	5.20034	0.000430544	0.0139259	0.0114187	Jak1/Jak3/Stat5b/Stat3/Jak2	5
BP	GO:0030509	BMP signaling pathway	23/1459	178/24292	0.129213	2.15137	3.89727	0.000435693	0.013948	0.0114368	Erfe/Lefty1/Bmp2/Bmp7/Lef1/Nfia/Hes5/Bmp8a/Rbpj/Kdr/Kcp/Megf8/Etv2/Gdf1/Gdf1/Dand5/Rbpms2/Skor1/Fstl4/Ror2/Wnt1/Egr1/Tcf7l2	23
BP	GO:0061001	regulation of dendritic spine morphogenesis	12/1459	65/24292	0.184615	3.0738	4.23197	0.000436183	0.013948	0.0114368	Dnm3/Itpka/Lzts3/Pdlim5/Mapre3/Cux2/Grm5/Tanc2/Arhgap44/Srcin1/Kalrn/Tiam1	12
BP	GO:0090276	regulation of peptide hormone secretion	32/1459	283/24292	0.113074	1.88266	3.77544	0.000447755	0.0142371	0.0116739	Map4k4/Abca12/Zbed6/Lrrc8a/Bglap2/Nos1/Tfr2/Dynll1/Cacna1c/Kcnq1/Drd2/Trpm2/Hmga2/Gip/Rptor/Doc2b/Eipr1/Prkd1/Cacna1d/Oxct1/Pla2g6/Kalrn/Stxbp5l/Tiam1/Glp1r/Abcg1/Sstr5/Bad/Syt7/Gnaq/Jak2/Tcf7l2	32
BP	GO:0070252	actin-mediated cell contraction	17/1459	114/24292	0.149123	2.48286	4.01154	0.000456176	0.014347	0.011764	Sumo1/Ikzf2/Adora1/Myh7b/Pik3ca/Slc9a1/Luzp1/Limch1/Nos1/Cacna1c/Parva/Kcnq1/Frmd6/Cacna1d/Mrtfa/Emp2/Cacna1h	17
BP	GO:0016310	phosphorylation	46/1459	458/24292	0.100437	1.67225	3.6714	0.000460186	0.014347	0.011764	Map4k4/Map3k20/Hck/Tlk1/Dgkz/Ltk/Runx3/Gckr/Limch1/Kdr/Dgki/Cadm4/Dhx34/Stk33/Mt3/Mast1/Cbl/Mapk6/Ephb1/Cactin/Tab2/Hmga2/Tbk1/Pik3r5/Wnk4/Rptor/Obscn/Ksr1/Srcin1/Ern1/Prkca/Prkch/Prkd1/Syk/Nedd9/Wnk2/Hk3/Ptk2b/Mapk15/Card10/Emp2/Tbx1/Axin1/Alk/Jak2/Ldb1	46
BP	GO:0001889	liver development	24/1459	190/24292	0.126316	2.10313	3.85873	0.000463025	0.014347	0.011764	Ugt1a9/Ugt1a8/Ugt1a7c/Ihh/Mdk/Pik3ca/Rps6ka1/Fabp1/Vwf/Tgfb1/Mesp1/Cadm1/Nf1/Rara/Naglu/Stat5b/Ezh1/Ptcd2/Ift88/Wnt1/Runx1/Sod2/Igf2r/Proc	24
BP	GO:0051896	regulation of phosphatidylinositol 3-kinase/protein kinase B signal transduction	35/1459	320/24292	0.109375	1.82107	3.73741	0.000463863	0.014347	0.011764	Erfe/Dab2ip/Ambra1/Gata3/Vav2/Ltk/Pik3ca/Myorg/Txn1/Otud3/Adra2c/Kdr/Pdgfa/Cxcl12/Tgfb1/Nrg1/Drd2/Cbl/Lingo1/Agap2/Rnf41/Tbk1/Pik3r5/Obscn/Ccr7/Pecam1/Prkca/Prkd1/Serpina12/Gcnt2/Ptk2b/Ppara/Jak2/Tcf7l2/Sfrp5	35
BP	GO:0031589	cell-substrate adhesion	40/1459	382/24292	0.104712	1.74343	3.70212	0.000463957	0.014347	0.011764	Map4k4/Bcl2l11/Itgb6/Mdk/Csf1/Svep1/Macf1/Vamp3/Limch1/Kdr/Col26a1/Vwf/Parva/Cdh13/Itga11/Peak1/Ephb1/Col13a1/Nf1/Skap1/Rac3/Srcin1/Itga2b/Pecam1/P4hb/Gcnt2/Nedd9/Spock1/Ptk2b/Dock5/Sorbs3/Parvb/Parvg/Fbln1/Wnt1/Muc4/Emp2/Tiam1/Jak2/Ldb1	40
BP	GO:0031338	regulation of vesicle fusion	10/1459	48/24292	0.208333	3.4687	4.32769	0.000475381	0.0145203	0.011906	Syt2/Syt11/Cplx1/Erc1/Grik5/Unc13a/Doc2b/Erc2/Rims2/Syt7	10
BP	GO:0021697	cerebellar cortex formation	8/1459	32/24292	0.25	4.16244	4.52502	0.000477301	0.0145203	0.011906	Lhx5/Foxp2/Atp2b2/Cacna1a/Nfix/Rora/Lhx1/Ldb1	8
BP	GO:0035235	ionotropic glutamate receptor signaling pathway	8/1459	32/24292	0.25	4.16244	4.52502	0.000477301	0.0145203	0.011906	Grin1/Grik3/Atp1a3/Grik5/Grin2d/Grin2c/Ptk2b/Grin2a	8
BP	GO:0071692	protein localization to extracellular region	47/1459	472/24292	0.0995763	1.65792	3.64874	0.000485324	0.014685	0.0120411	Map4k4/Abca12/Zbed6/Lrrc8a/Arfip1/Bglap2/Htt/Nos1/Cplx1/Dynll1/Fabp1/Rab11fip5/Cacna1c/Tgfb1/Kcnq1/Bloc1s3/Sergef/Tango6/Dand5/Drd2/Exph5/Trpm2/Myh10/Gip/Rptor/Doc2b/Srcin1/Eipr1/Tmed10/Cacna1d/Oxct1/Rims2/Mafa/Dgat1/Pla2g6/Filip1l/Nrros/Stxbp5l/Tiam1/Glp1r/Abcg1/Sstr5/Bad/Syt7/Gnaq/Jak2/Tcf7l2	47
BP	GO:0021587	cerebellum morphogenesis	11/1459	57/24292	0.192982	3.21311	4.22852	0.000504511	0.0151839	0.0124502	Dab1/Lhx5/Foxp2/Atp2b2/Cacna1a/Nfix/Rora/Lhx1/Wnt1/Cbs/Ldb1	11
BP	GO:0021692	cerebellar Purkinje cell layer morphogenesis	7/1459	25/24292	0.28	4.66193	4.63064	0.000512066	0.0153293	0.0125694	Lhx5/Foxp2/Atp2b2/Cacna1a/Rora/Lhx1/Ldb1	7
BP	GO:0051897	positive regulation of phosphatidylinositol 3-kinase/protein kinase B signal transduction	27/1459	226/24292	0.119469	1.98913	3.77637	0.000518388	0.0154364	0.0126573	Erfe/Ambra1/Gata3/Vav2/Ltk/Pik3ca/Myorg/Txn1/Adra2c/Kdr/Pdgfa/Cxcl12/Tgfb1/Nrg1/Cbl/Agap2/Tbk1/Pik3r5/Ccr7/Pecam1/Prkca/Prkd1/Serpina12/Gcnt2/Ptk2b/Jak2/Tcf7l2	27
BP	GO:0072028	nephron morphogenesis	15/1459	95/24292	0.157895	2.62891	4.02112	0.000522429	0.0154749	0.0126888	Kif26b/Bmp2/Gata3/Bmp7/Ctnnbip1/Hes5/Shh/Tgfb1/Irx3/Hs3st3a1/Wnk4/Hs3st3b1/Lhx1/Wnt1/Pax2	15
BP	GO:0050796	regulation of insulin secretion	28/1459	238/24292	0.117647	1.9588	3.75742	0.000528743	0.0155799	0.0127749	Map4k4/Abca12/Zbed6/Lrrc8a/Bglap2/Nos1/Dynll1/Cacna1c/Kcnq1/Drd2/Trpm2/Gip/Rptor/Doc2b/Eipr1/Cacna1d/Oxct1/Pla2g6/Stxbp5l/Tiam1/Glp1r/Abcg1/Sstr5/Bad/Syt7/Gnaq/Jak2/Tcf7l2	28
BP	GO:0106027	neuron projection organization	18/1459	126/24292	0.142857	2.37854	3.92166	0.00053497	0.0156813	0.012858	Dnm3/Itpka/Map1a/Grin1/Lzts3/Pdlim5/Mapre3/Cux2/Grm5/Atp1a3/Ephb1/Tanc2/Arhgap44/Srcin1/Nedd9/Grin2a/Kalrn/Tiam1	18
BP	GO:0007517	muscle organ development	40/1459	385/24292	0.103896	1.72985	3.64895	0.000541973	0.0158043	0.0129589	Hdac4/Dll4/Bmp2/Ccm2l/Lef1/Hivep3/Myorg/Cntfr/Pax5/Selenon/Pax7/Rbpj/Shh/Foxp2/Smyd1/Tgfb1/Fgfr2/Zfhx3/Nrg1/Nfix/Acta1/Zfp609/Ephb1/Popdc3/Hmg20b/Nf1/Unc45b/Naglu/Hsd17b1/Ptcd2/Chat/Scn8a/Plec/Ddx17/Wnt10b/Tbx1/Boc/Rcan1/Egr1/Tcf7l2	40
BP	GO:0007219	Notch signaling pathway	24/1459	193/24292	0.124352	2.07044	3.77406	0.000581931	0.016722	0.0137114	Psen2/Dll4/Chac1/Bmp2/Slc35c1/Bmp7/Maml3/Hes5/Rbpj/Dtx1/Tgfb1/Dll3/Etv2/Mesp1/Aph1b/Aph1c/Tspear/Stat3/Ift88/Srebf2/Wnt1/Mfng/Neurl1b/Mib1	24
BP	GO:0061008	hepaticobiliary system development	24/1459	193/24292	0.124352	2.07044	3.77406	0.000581931	0.016722	0.0137114	Ugt1a9/Ugt1a8/Ugt1a7c/Ihh/Mdk/Pik3ca/Rps6ka1/Fabp1/Vwf/Tgfb1/Mesp1/Cadm1/Nf1/Rara/Naglu/Stat5b/Ezh1/Ptcd2/Ift88/Wnt1/Runx1/Sod2/Igf2r/Proc	24
BP	GO:1901888	regulation of cell junction assembly	35/1459	324/24292	0.108025	1.79859	3.65803	0.000582358	0.016722	0.0137114	Map4k4/Fzd5/Oxt/Slc12a5/Grin1/Lzts3/Pdlim5/Adgrb2/Macf1/Limch1/Kdr/Cux2/Lhfpl4/Lrtm2/Lrrc4b/Nrg1/Adgre5/Irx3/Peak1/Ephb1/Ace/Rac3/Ntn1/Srcin1/Prkca/Trim47/Prkch/Numb/Ptk2b/Asic1/Lrrc24/Mdga1/Nrg2/Nrxn2/Ldb1	35
BP	GO:0048713	regulation of oligodendrocyte differentiation	11/1459	58/24292	0.189655	3.15771	4.15876	0.000589253	0.0168341	0.0138033	Dusp10/Mir219a-2/Mdk/Hes5/Trp73/Shh/Tenm4/Lingo1/Nf1/Id4/Tcf7l2	11
BP	GO:0031340	positive regulation of vesicle fusion	8/1459	33/24292	0.242424	4.03631	4.41199	0.000597171	0.0168888	0.0138482	Syt2/Syt11/Erc1/Unc13a/Doc2b/Erc2/Rims2/Syt7	8
BP	GO:0120255	olefinic compound biosynthetic process	8/1459	33/24292	0.242424	4.03631	4.41199	0.000597171	0.0168888	0.0138482	Bmp2/Bglap2/Bglap/Scp2/Dkkl1/Hsd17b1/Cacna1h/Egr1	8
BP	GO:0040013	negative regulation of locomotion	38/1459	362/24292	0.104972	1.74776	3.6234	0.000605263	0.0169589	0.0139056	Adipor1/Dusp10/Adora1/Dab2ip/Dll4/Gata3/Reck/Podn/Ptpru/Clic4/Rbpj/Limch1/Shh/Cxcl12/Adipor2/Tgfb1/C5ar2/Ndrg4/Cdh1/Nrg1/Drd2/Map2k5/Tbxa2r/Rnf41/Nf1/Krt16/Stat3/Arhgdia/Nedd9/Ptprg/Mapk15/Fbln1/Tafa5/Card10/Lima1/Fignl2/Gstp1/Gstp2	38
BP	GO:0030048	actin filament-based movement	19/1459	138/24292	0.137681	2.29236	3.84855	0.000606849	0.0169589	0.0139056	Sumo1/Ikzf2/Adora1/Myh7b/Pik3ca/Slc9a1/Luzp1/Limch1/Myo1h/Nos1/Cacna1c/Parva/Kcnq1/Myh10/Frmd6/Cacna1d/Mrtfa/Emp2/Cacna1h	19
BP	GO:0007411	axon guidance	30/1459	264/24292	0.113636	1.89202	3.68371	0.0006117	0.0169589	0.0139056	Cdk5r2/Gbx2/Enah/Hmcn2/Lamc3/Lhx2/Gata3/Lhx3/Bmp7/Runx3/Shh/Cxcl12/Megf8/Dscaml1/Sema7a/Ncam1/Ephb1/Efna2/Myh10/Rac3/Ntn1/Lhx1/Bcl11b/Unc5a/Sema5b/Kalrn/Boc/Lama1/Sema6b/Lama3	30
BP	GO:0048762	mesenchymal cell differentiation	30/1459	264/24292	0.113636	1.89202	3.68371	0.0006117	0.0169589	0.0139056	Adipor1/Gbx2/Dab2ip/Bmp2/Gata3/Mdk/Bmp7/Lef1/Phactr4/Rbpj/Shh/Plaur/Tgfb1/Spred3/Fgfr2/Ankrd11/Sema7a/Ncam1/Hmga2/Rflnb/Gcnt2/Ddx17/Sema5b/Emp2/Tbx1/Tiam1/Sema6b/Fbxl17/Pax2/Tcf7l2	30
BP	GO:0007269	neurotransmitter secretion	24/1459	194/24292	0.123711	2.05976	3.74618	0.00062709	0.0171335	0.0140488	Syt2/Rims4/Bglap2/Bglap/Syt11/Cplx1/Dgki/Erc1/Grik5/Cacna1a/Unc13a/Syn3/Nf1/Doc2b/Hcrt/Prkca/Erc2/Cacna1d/Rims2/Asic1/Septin5/Stxbp5l/Nrxn2/Syt7	24
BP	GO:0099643	signal release from synapse	24/1459	194/24292	0.123711	2.05976	3.74618	0.00062709	0.0171335	0.0140488	Syt2/Rims4/Bglap2/Bglap/Syt11/Cplx1/Dgki/Erc1/Grik5/Cacna1a/Unc13a/Syn3/Nf1/Doc2b/Hcrt/Prkca/Erc2/Cacna1d/Rims2/Asic1/Septin5/Stxbp5l/Nrxn2/Syt7	24
BP	GO:0045927	positive regulation of growth	34/1459	313/24292	0.108626	1.8086	3.63965	0.000627133	0.0171335	0.0140488	Syt2/Anapc2/Avp/Csf1/Slc9a1/Macf1/Rbpj/Cpne9/Cxcl12/Megf8/Fgfr2/Nrg1/Unc13a/Drd2/Sema7a/Ncam1/Islr2/Map2k5/Sgk1/Hmga2/Rptor/Il9r/Ntn1/Stat5b/Rnf157/Fgf9/Atp8a2/Ptk2b/Rims2/Tbx1/Cryaa/Dnph1/Zfyve27/Taf9b	34
BP	GO:0021534	cell proliferation in hindbrain	6/1459	19/24292	0.315789	5.25782	4.69322	0.000639278	0.017381	0.0142517	Gbx2/Rere/Lhx5/Shh/C5ar1/Rora	6
BP	GO:0097485	neuron projection guidance	30/1459	265/24292	0.113208	1.88488	3.66122	0.000651089	0.017617	0.0144452	Cdk5r2/Gbx2/Enah/Hmcn2/Lamc3/Lhx2/Gata3/Lhx3/Bmp7/Runx3/Shh/Cxcl12/Megf8/Dscaml1/Sema7a/Ncam1/Ephb1/Efna2/Myh10/Rac3/Ntn1/Lhx1/Bcl11b/Unc5a/Sema5b/Kalrn/Boc/Lama1/Sema6b/Lama3	30
BP	GO:0014855	striated muscle cell proliferation	15/1459	97/24292	0.154639	2.57471	3.92818	0.000654682	0.0176294	0.0144554	Selenon/Trp73/Rbpj/Shh/Vgll4/Tenm4/Fgfr2/Nrg1/Ncam1/Ephb1/Myh10/Stat3/Fgf9/Tbx1/Jak2	15
BP	GO:0090090	negative regulation of canonical Wnt signaling pathway	19/1459	139/24292	0.136691	2.27587	3.81326	0.000664139	0.0177286	0.0145368	Dab2ip/Bmp2/Mdk/Ctnnbip1/Ptpru/Shh/Dkkl1/Mesp1/Nkd1/Cdh1/Rbms3/Apc2/Znrf3/Ror2/Amer2/Axin1/Egr1/Tcf7l2/Sfrp5	19
BP	GO:0055064	chloride ion homeostasis	7/1459	26/24292	0.269231	4.48263	4.49121	0.000664666	0.0177286	0.0145368	Slc12a5/Atp6v1b1/Kcnq1/Cacna1a/Wnk4/Slc12a7/Slc12a8	7
BP	GO:0060541	respiratory system development	32/1459	290/24292	0.110345	1.83721	3.62561	0.000683195	0.0180721	0.0148184	Abca12/Psen2/Bmp2/Lhx3/Itgb6/Lef1/Ift25/Esrp1/Selenon/Trp73/Rbpj/Shh/Kdr/Cux1/Pdgfa/Foxp2/Tgfb1/Fgfr2/Ano1/Cyp1a2/Hmga2/Adamts2/Rara/Ace/Tnrc6c/Ap3b1/Atxn1/Ift88/Fgf9/Celsr1/Lama1/Foxp4	32
BP	GO:0007265	Ras protein signal transduction	17/1459	118/24292	0.144068	2.39869	3.84998	0.000683965	0.0180721	0.0148184	Dab2ip/Dgkz/Rit1/Csf1/Cnksr1/Ksr2/Sh2b2/Mmd2/Rasgef1a/Dgki/Rasa3/Nrg1/Nf1/Ntn1/Ksr1/Rasal3/Rasgrp2	17
BP	GO:0002285	lymphocyte activation involved in immune response	29/1459	254/24292	0.114173	1.90096	3.64872	0.000692683	0.0182169	0.0149371	Psen2/Cd40/Gata3/Itgb6/Mdk/Trp53bp1/Lef1/Ifnz/Gm13276/Gm13277/Gm13275/Nsd2/Tgfb1/Jak3/Pou2af1/Rora/Tbk1/Irf1/Rara/Lgals9/Tbx21/Ccr7/Stat3/Lgals3/Ptk2b/Mfng/Ccr6/Ndfip1/Jak2	29
BP	GO:0009266	response to temperature stimulus	23/1459	184/24292	0.125	2.08122	3.72144	0.000696844	0.0182411	0.014957	Sumo1/Adora1/Prdm12/Slc12a5/Slc9a1/Nos1/Rnf34/Trpv4/Cxcl12/Atp1a3/Lipe/Ano1/Rasa3/Nrg1/Ephb1/Lrp11/Trpm2/Nf1/Scara5/Cryaa/Hspa1b/Hspa1a/Kcnk4	23
BP	GO:1903707	negative regulation of hemopoiesis	18/1459	129/24292	0.139535	2.32322	3.80909	0.00071122	0.0185312	0.0151949	Erfe/Ihh/Mdk/Mafb/Runx3/Prdm16/Shh/Dtx1/Tmem176a/Tmem176b/Jak3/Irf1/Nf1/Rara/Tbx21/Il17d/Runx1/Gpr137	18
BP	GO:0050951	sensory perception of temperature stimulus	9/1459	42/24292	0.214286	3.56781	4.21017	0.000728594	0.0188964	0.0154943	Adora1/Prdm12/Cxcl12/Grm5/Ano1/Nrg1/Ephb1/Btbd9/Kcnk4	9
BP	GO:0030324	lung development	29/1459	255/24292	0.113725	1.8935	3.62572	0.000737774	0.0190468	0.0156176	Abca12/Psen2/Bmp2/Lhx3/Itgb6/Ift25/Esrp1/Selenon/Trp73/Rbpj/Shh/Kdr/Cux1/Pdgfa/Foxp2/Tgfb1/Fgfr2/Cyp1a2/Hmga2/Adamts2/Ace/Tnrc6c/Ap3b1/Atxn1/Ift88/Fgf9/Celsr1/Lama1/Foxp4	29
BP	GO:0042472	inner ear morphogenesis	18/1459	130/24292	0.138462	2.30535	3.77226	0.000780096	0.0199563	0.0163634	Gbx2/Prrx2/Gata3/Mafb/Grhl3/Atp6v1b1/Atp2b2/Kcnq1/Fgfr2/Cdh23/Ntn1/Ror2/Fgf9/Atp8a2/Wnt1/Celsr1/Tbx1/Pax2	18
BP	GO:0045445	myoblast differentiation	18/1459	130/24292	0.138462	2.30535	3.77226	0.000780096	0.0199563	0.0163634	Lrrc8a/Rbpj/Actl6b/Shh/Smyd1/Tgfb1/Eid2b/Zfhx3/Nrg1/Hinfp/Map3k5/Ccl9/Zfp36l1/Plec/Ddx17/Wnt10b/Boc/Tcf7l2	18
BP	GO:0042593	glucose homeostasis	36/1459	342/24292	0.105263	1.75261	3.54321	0.000789681	0.0201101	0.0164895	Map4k4/Adipor1/Abca12/Zbed6/Lrrc8a/Mbd5/Pik3ca/Bglap2/Bglap/Gckr/Oas1f/Oas1h/Trpv4/Dynll1/Sh2b2/Rab11fip5/Cacna1c/Adipor2/Tgfb1/Pih1d1/Cacna1a/Rptor/Stat3/Ern1/Slc12a7/Hk3/Cacna1d/Oxct1/Pla2g6/Stxbp5l/Tiam1/Abcg1/Sstr5/Bad/Pax2/Tcf7l2	36
BP	GO:0033500	carbohydrate homeostasis	36/1459	343/24292	0.104956	1.7475	3.52437	0.000832568	0.0211067	0.0173067	Map4k4/Adipor1/Abca12/Zbed6/Lrrc8a/Mbd5/Pik3ca/Bglap2/Bglap/Gckr/Oas1f/Oas1h/Trpv4/Dynll1/Sh2b2/Rab11fip5/Cacna1c/Adipor2/Tgfb1/Pih1d1/Cacna1a/Rptor/Stat3/Ern1/Slc12a7/Hk3/Cacna1d/Oxct1/Pla2g6/Stxbp5l/Tiam1/Abcg1/Sstr5/Bad/Pax2/Tcf7l2	36
BP	GO:0060079	excitatory postsynaptic potential	18/1459	131/24292	0.137405	2.28775	3.73577	0.000854609	0.0215683	0.0176852	Adora1/Grin1/Cux2/Dgki/Slc17a7/Grm5/Grik5/Grin2d/Chrna5/Tmem108/Sez6/Hcrt/Grin2c/Atxn1/Ptk2b/Rims2/Grin2a/Celf4	18
BP	GO:0048712	negative regulation of astrocyte differentiation	6/1459	20/24292	0.3	4.99493	4.51794	0.000867128	0.0217866	0.0178641	Dab1/Hes5/Dll3/Hmga2/Nf1/Id4	6
BP	GO:0072091	regulation of stem cell proliferation	16/1459	110/24292	0.145455	2.42178	3.77792	0.000873782	0.0218562	0.0179212	Prrx2/Rbpj/Shh/Kdr/Tgfb1/Fgfr2/Cd109/Hmga2/Nf1/Ace/Zfp36l1/Fgf9/Fbln1/Wnt1/Wnt10b/Tlx1	16
BP	GO:0006468	protein phosphorylation	39/1459	382/24292	0.102094	1.69984	3.48508	0.000881806	0.0219593	0.0180058	Map4k4/Map3k20/Hck/Tlk1/Ltk/Runx3/Limch1/Kdr/Cadm4/Stk33/Mt3/Mast1/Cbl/Mapk6/Ephb1/Cactin/Tab2/Hmga2/Tbk1/Pik3r5/Wnk4/Rptor/Obscn/Ksr1/Srcin1/Ern1/Prkca/Prkch/Prkd1/Syk/Nedd9/Wnk2/Ptk2b/Mapk15/Card10/Tbx1/Axin1/Alk/Jak2	39
BP	GO:0030323	respiratory tube development	29/1459	258/24292	0.112403	1.87148	3.55734	0.00088882	0.0220365	0.018069	Abca12/Psen2/Bmp2/Lhx3/Itgb6/Ift25/Esrp1/Selenon/Trp73/Rbpj/Shh/Kdr/Cux1/Pdgfa/Foxp2/Tgfb1/Fgfr2/Cyp1a2/Hmga2/Adamts2/Ace/Tnrc6c/Ap3b1/Atxn1/Ift88/Fgf9/Celsr1/Lama1/Foxp4	29
BP	GO:0030307	positive regulation of cell growth	24/1459	199/24292	0.120603	2.00801	3.60924	0.000901672	0.0221575	0.0181682	Syt2/Anapc2/Avp/Slc9a1/Macf1/Cpne9/Cxcl12/Megf8/Nrg1/Unc13a/Sema7a/Islr2/Map2k5/Sgk1/Rptor/Il9r/Ntn1/Rnf157/Ptk2b/Rims2/Cryaa/Dnph1/Zfyve27/Taf9b	24
BP	GO:2000027	regulation of animal organ morphogenesis	15/1459	100/24292	0.15	2.49746	3.79306	0.000905886	0.0221575	0.0181682	Bmp2/Gata3/Bmp7/Csf1/Rbpj/Shh/Pdgfa/Tgfb1/Mesp1/Cdh1/Lhx1/Ift88/Tbx1/Pax2/Sfrp5	15
BP	GO:0017156	calcium-ion regulated exocytosis	13/1459	80/24292	0.1625	2.70559	3.86253	0.000913136	0.0221575	0.0181682	Cdk5r2/Syt2/Syt6/Syt11/Vamp3/Cacna1c/Cacna1a/Unc13a/Doc2b/Rims2/Cacna1i/Cacna1h/Syt7	13
BP	GO:0046635	positive regulation of alpha-beta T cell activation	13/1459	80/24292	0.1625	2.70559	3.86253	0.000913136	0.0221575	0.0181682	Ihh/Runx3/Shh/Card11/Zbtb16/Irf1/Rara/Ccr7/Syk/Ap3b1/Runx1/Rasal3/Jak2	13
BP	GO:0021575	hindbrain morphogenesis	11/1459	61/24292	0.180328	3.00242	3.95824	0.000917517	0.0221575	0.0181682	Dab1/Lhx5/Foxp2/Atp2b2/Cacna1a/Nfix/Rora/Lhx1/Wnt1/Cbs/Ldb1	11
BP	GO:0042755	eating behavior	11/1459	61/24292	0.180328	3.00242	3.95824	0.000917517	0.0221575	0.0181682	Oxt/Fabp1/Th/Agrp/Ace/Hcrt/Stat3/Pyy/Tmem18/Atp8a2/Dgat1	11
BP	GO:0060998	regulation of dendritic spine development	14/1459	90/24292	0.155556	2.58996	3.81989	0.00092126	0.0221575	0.0181682	Dnm3/Itpka/Foxo6/Mapre3/Sdk1/Cux2/Grm5/Mapk6/Fstl4/Tanc2/Srcin1/Kalrn/D16Ertd472e/Tiam1	14
BP	GO:0003002	regionalization	45/1459	461/24292	0.0976139	1.62525	3.4261	0.000955204	0.0228761	0.0187575	Lefty1/Fzd5/Ihh/Gbx2/Psen2/Bmi1/Lhx2/Dll4/Bmp2/Lhx3/Mafb/Lef1/Tdrd7/Ift25/Ctnnbip1/Hes5/C1qa/Pax7/Htt/Rbpj/Shh/Foxn4/Tcf7l1/Megf8/Dll3/Mesp1/Fgfr2/Tll1/Dand5/Irx3/Zbtb16/Dnai2/Lhx1/Barx1/Ror2/Ift88/Wnt1/Celsr1/Tbx1/Axin1/Mib1/Wnt8a/Pax2/Kdm2a/Ldb1	45
BP	GO:0045471	response to ethanol	22/1459	177/24292	0.124294	2.06946	3.60975	0.000971143	0.0231593	0.0189897	Gata3/Grin1/Avp/Shh/Adipor2/Tgfb1/Grm5/Fosb/Th/Drd2/Cbl/Ncam1/Tbxa2r/Rara/Hcrt/Stat3/Prkca/Oxct1/Ppara/Grin2a/Sod2/Gstp1	22
BP	GO:0021527	spinal cord association neuron differentiation	5/1459	14/24292	0.357143	5.94634	4.67962	0.000983611	0.0232595	0.0190719	Lhx3/Pax7/Lhx5/Lhx1/Wnt1	5
BP	GO:0071838	cell proliferation in bone marrow	5/1459	14/24292	0.357143	5.94634	4.67962	0.000983611	0.0232595	0.0190719	Lef1/Fgfr2/Hmga2/Ace/Lgals3	5
BP	GO:0048286	lung alveolus development	12/1459	71/24292	0.169014	2.81404	3.86946	0.00099481	0.0234259	0.0192083	Abca12/Psen2/Itgb6/Selenon/Kdr/Pdgfa/Foxp2/Tgfb1/Fgfr2/Ace/Tnrc6c/Atxn1	12
BP	GO:0001764	neuron migration	26/1459	224/24292	0.116071	1.93256	3.54446	0.00100157	0.0234441	0.0192232	Cdk5r2/Dab2ip/Gata3/Barhl1/Mdk/Dab1/Astn2/Auts2/Cxcl12/Fbxo41/Cdh1/Nrg1/Drd2/Zfp609/Myh10/Ntn1/Lhx1/Stat3/Vrk1/Phactr1/Spock1/Ptk2b/Scrt1/Mrtfa/Celsr1/Mdga1	26
BP	GO:0060828	regulation of canonical Wnt signaling pathway	29/1459	260/24292	0.111538	1.85709	3.51226	0.00100391	0.0234441	0.0192232	Ccnyl1/Dab2ip/Bmp2/Mdk/Reck/Ctnnbip1/Ptpru/Rbpj/Shh/Sbno1/Tgfb1/Dkkl1/Mesp1/Fgfr2/Nkd1/Cdh1/Rbms3/Apc2/Znrf3/Wnk2/Ror2/Fgf9/Amer2/Wnt10b/Axin1/Egr1/Gnaq/Tcf7l2/Sfrp5	29
BP	GO:0002286	T cell activation involved in immune response	20/1459	155/24292	0.129032	2.14836	3.62551	0.00101683	0.0236476	0.0193901	Psen2/Gata3/Itgb6/Mdk/Lef1/Ifnz/Gm13276/Gm13277/Gm13275/Tgfb1/Jak3/Rora/Tbk1/Irf1/Rara/Tbx21/Ccr7/Stat3/Lgals3/Jak2	20
BP	GO:0072078	nephron tubule morphogenesis	14/1459	91/24292	0.153846	2.5615	3.77238	0.00102968	0.0238479	0.0195544	Kif26b/Bmp2/Gata3/Ctnnbip1/Hes5/Shh/Tgfb1/Irx3/Hs3st3a1/Wnk4/Hs3st3b1/Lhx1/Wnt1/Pax2	14
BP	GO:0099563	modification of synaptic structure	11/1459	62/24292	0.177419	2.95399	3.89413	0.00105583	0.0243532	0.0199687	Itpka/Mmp9/Dlgap3/Myh10/Nf1/Arhgap44/Phactr1/Cap2/Mrtfa/Kalrn/Tiam1	11
BP	GO:0060445	branching involved in salivary gland morphogenesis	7/1459	28/24292	0.25	4.16244	4.23242	0.00107663	0.0246805	0.020237	Bmp7/Esrp1/Shh/Pdgfa/Fgfr2/Cdh1/Lama1	7
BP	GO:0046636	negative regulation of alpha-beta T cell activation	10/1459	53/24292	0.188679	3.14146	3.94512	0.00107878	0.0246805	0.020237	Ihh/Runx3/Shh/Jak3/Irf1/Lgals9/Tbx21/Lgals3/Runx1/Ndfip1	10
BP	GO:0009306	protein secretion	45/1459	464/24292	0.0969828	1.61474	3.37968	0.00108993	0.0248345	0.0203633	Map4k4/Abca12/Zbed6/Lrrc8a/Arfip1/Bglap2/Htt/Nos1/Cplx1/Dynll1/Fabp1/Rab11fip5/Cacna1c/Tgfb1/Kcnq1/Bloc1s3/Sergef/Tango6/Drd2/Exph5/Trpm2/Myh10/Gip/Rptor/Doc2b/Srcin1/Eipr1/Tmed10/Cacna1d/Oxct1/Rims2/Mafa/Dgat1/Pla2g6/Filip1l/Stxbp5l/Tiam1/Glp1r/Abcg1/Sstr5/Bad/Syt7/Gnaq/Jak2/Tcf7l2	45
BP	GO:1902106	negative regulation of leukocyte differentiation	17/1459	123/24292	0.138211	2.30119	3.65706	0.00109989	0.0248795	0.0204002	Erfe/Ihh/Mdk/Mafb/Runx3/Prdm16/Shh/Dtx1/Tmem176a/Tmem176b/Jak3/Irf1/Nf1/Rara/Tbx21/Runx1/Gpr137	17
BP	GO:0001667	ameboidal-type cell migration	31/1459	286/24292	0.108392	1.80469	3.46037	0.00110074	0.0248795	0.0204002	Map4k4/Adipor1/Lefty1/Dusp10/Gbx2/Dab2ip/Mmp9/Bmp7/Macf1/Phactr4/Shh/Cxcl12/Adipor2/Megf8/Tgfb1/Mesp1/Insl3/Ankrd11/Sema7a/Itga11/Tmigd1/Krt16/Ltb4r2/Ptprg/Dock5/Plec/Mrtfa/Sema5b/Tbx1/Ccr6/Sema6b	31
BP	GO:0043523	regulation of neuron apoptotic process	35/1459	336/24292	0.104167	1.73435	3.42637	0.00111325	0.0250615	0.0205495	Hdac4/Ambra1/Bcl2l11/Gata3/Grin1/Barhl1/Mdk/Kcnip3/Pik3ca/Trim2/Hspg2/Cntfr/Trp73/Htt/Nos1/Kdr/C5ar1/Grik5/Egln2/Cacna1a/Mt3/Nfix/Agap2/Nf1/Sncb/Mir124a-1/Kcnma1/Ptk2b/Wnt1/Mrtfa/Sod2/Glp1r/Egr1/Ppp2r2b/Jak2	35
BP	GO:0060078	regulation of postsynaptic membrane potential	22/1459	179/24292	0.122905	2.04634	3.55175	0.00112717	0.0252737	0.0207234	Adora1/Kcnt1/Grin1/Grik3/Dpp6/Nos1/Cux2/Dgki/Slc17a7/Grm5/Grik5/Grin2d/Chrna5/Tmem108/Sez6/Hcrt/Grin2c/Atxn1/Ptk2b/Rims2/Grin2a/Celf4	22
BP	GO:0009952	anterior/posterior pattern specification	27/1459	238/24292	0.113445	1.88884	3.48326	0.00114389	0.025547	0.0209475	Lefty1/Fzd5/Gbx2/Psen2/Bmi1/Bmp2/Lef1/Tdrd7/Ctnnbip1/Hes5/Htt/Rbpj/Shh/Tcf7l1/Dll3/Mesp1/Zbtb16/Lhx1/Barx1/Ror2/Ift88/Wnt1/Celsr1/Tbx1/Mib1/Wnt8a/Ldb1	27
BP	GO:0010560	positive regulation of glycoprotein biosynthetic process	6/1459	21/24292	0.285714	4.75707	4.35396	0.00115274	0.0255995	0.0209906	Ramp1/Golga2/Slc2a10/Pxylp1/Ccr7/Tcf7l2	6
BP	GO:0060997	dendritic spine morphogenesis	13/1459	82/24292	0.158537	2.6396	3.75937	0.00115678	0.0255995	0.0209906	Dnm3/Itpka/Lzts3/Pdlim5/Mapre3/Cux2/Grm5/Ephb1/Tanc2/Arhgap44/Srcin1/Kalrn/Tiam1	13
BP	GO:0055123	digestive system development	21/1459	168/24292	0.125	2.08122	3.55478	0.0011641	0.0255995	0.0209906	Fzd5/Ihh/Foxe1/Trp73/Shh/Pdgfa/Fabp1/Megf8/Tgfb1/Kcnq1/Fgfr2/Cdh1/Rbpms2/Tmigd1/Barx1/Fgf9/Cela1/Filip1l/Foxp4/Tcf7l2/Sfrp5	21
BP	GO:1904018	positive regulation of vasculature development	23/1459	191/24292	0.120419	2.00494	3.5246	0.00116444	0.0255995	0.0209906	Mmp9/Cd40/Mdk/Jak1/Pik3cd/Shh/Kdr/Cxcl12/Tgfb1/C5ar1/Pak4/Adam12/Tbxa2r/Hmga2/Ramp2/Stat3/Prkca/Prkd1/Lgals3/Ptk2b/Cela1/Emp2/Runx1	23
BP	GO:0046632	alpha-beta T cell differentiation	20/1459	157/24292	0.127389	2.12099	3.56202	0.0011931	0.0260564	0.0213652	Ihh/Gata3/Lef1/Runx3/Shh/Tgfb1/Jak3/Rora/Zbtb16/Tbk1/Irf1/Rara/Tbx21/Ccr7/Stat3/Bcl11b/Syk/Ap3b1/Runx1/Jak2	20
BP	GO:0050708	regulation of protein secretion	36/1459	350/24292	0.102857	1.71255	3.39419	0.00119448	0.0260564	0.0213652	Map4k4/Abca12/Zbed6/Lrrc8a/Arfip1/Bglap2/Nos1/Dynll1/Rab11fip5/Cacna1c/Tgfb1/Kcnq1/Sergef/Drd2/Exph5/Trpm2/Myh10/Gip/Rptor/Doc2b/Srcin1/Eipr1/Tmed10/Cacna1d/Oxct1/Pla2g6/Stxbp5l/Tiam1/Glp1r/Abcg1/Sstr5/Bad/Syt7/Gnaq/Jak2/Tcf7l2	36
BP	GO:0042113	B cell activation	34/1459	325/24292	0.104615	1.74182	3.40332	0.00120798	0.0262491	0.0215232	Nhej1/Lax1/Bmi1/Lrrc8a/Cd40/Trp53bp1/Lef1/Ifnz/Gm13276/Gm13277/Gm13275/Pik3cd/Nsd2/Rbpj/Card11/Skap2/Tgfb1/Pou2f2/Jak3/Lyl1/Irf2bp2/Pou2af1/Il9r/Tbx21/Ikzf3/Stat5b/Zfp36l1/Syk/Ptk2b/Mfng/Tnfrsf13c/Ccr6/Ndfip1/Bad	34
BP	GO:0007193	adenylate cyclase-inhibiting G protein-coupled receptor signaling pathway	15/1459	103/24292	0.145631	2.42472	3.66276	0.00123417	0.026715	0.0219053	Adora1/Chrm4/Grik3/Gabbr2/Adra2c/Cxcl12/Rab43/Grm5/C5ar1/Mrgprx1/Insl3/Drd2/Grm6/Sstr5/Grm4	15
BP	GO:0035592	establishment of protein localization to extracellular region	45/1459	467/24292	0.0963597	1.60437	3.33358	0.00124112	0.0267626	0.0219443	Map4k4/Abca12/Zbed6/Lrrc8a/Arfip1/Bglap2/Htt/Nos1/Cplx1/Dynll1/Fabp1/Rab11fip5/Cacna1c/Tgfb1/Kcnq1/Bloc1s3/Sergef/Tango6/Drd2/Exph5/Trpm2/Myh10/Gip/Rptor/Doc2b/Srcin1/Eipr1/Tmed10/Cacna1d/Oxct1/Rims2/Mafa/Dgat1/Pla2g6/Filip1l/Stxbp5l/Tiam1/Glp1r/Abcg1/Sstr5/Bad/Syt7/Gnaq/Jak2/Tcf7l2	45
BP	GO:0099010	modification of postsynaptic structure	10/1459	54/24292	0.185185	3.08329	3.87406	0.00125379	0.0268721	0.0220341	Itpka/Dlgap3/Myh10/Nf1/Arhgap44/Phactr1/Cap2/Mrtfa/Kalrn/Tiam1	10
BP	GO:0048593	camera-type eye morphogenesis	21/1459	169/24292	0.12426	2.06891	3.52481	0.00125575	0.0268721	0.0220341	Fzd5/Ihh/Bmp7/Tdrd7/Casz1/Phactr4/Sdk1/Kdr/Foxn4/Th/Megf11/Ephb1/Nf1/Naglu/Lhx1/Stat3/Rpgrip1/Mir124a-1/Atp8a2/Cryaa/Pax2	21
BP	GO:0007204	positive regulation of cytosolic calcium ion concentration	24/1459	204/24292	0.117647	1.9588	3.47624	0.00127482	0.0271602	0.0222703	Ackr3/Oxt/Grin1/Avp/Sppl3/Kdr/Trpv4/Cacna1c/Grm5/C5ar2/C5ar1/Jak3/Cacna1a/Tbxa2r/Ccr7/Hcrt/Adra1a/Cacna1d/Ptk2b/Cacna1i/Pla2g6/Ccr6/Glp1r/Jak2	24
BP	GO:0072088	nephron epithelium morphogenesis	14/1459	93/24292	0.150538	2.50642	3.67923	0.00127886	0.0271602	0.0222703	Kif26b/Bmp2/Gata3/Ctnnbip1/Hes5/Shh/Tgfb1/Irx3/Hs3st3a1/Wnk4/Hs3st3b1/Lhx1/Wnt1/Pax2	14
BP	GO:0097061	dendritic spine organization	16/1459	114/24292	0.140351	2.33681	3.61643	0.00128918	0.0272764	0.0223656	Dnm3/Itpka/Grin1/Lzts3/Pdlim5/Mapre3/Cux2/Grm5/Ephb1/Tanc2/Arhgap44/Srcin1/Nedd9/Grin2a/Kalrn/Tiam1	16
BP	GO:0002520	immune system development	27/1459	240/24292	0.1125	1.8731	3.43607	0.00129533	0.0273038	0.022388	Nhej1/Psen2/Bcl2l11/Cd40/Gata3/Trp53bp1/Mafb/Lef1/Foxe1/Prdm16/Nsd2/Shh/Foxi3/Cacna1c/Tgfb1/Jak3/Foxn1/Tbx21/Ccr7/Stat5b/Bcl11b/Barx1/Tbx1/Runx1/Ccr6/Ndfip1/Tlx1	27
BP	GO:0035725	sodium ion transmembrane transport	22/1459	181/24292	0.121547	2.02373	3.4945	0.00130426	0.0273895	0.0224583	Grin1/Slc6a17/Slc9a1/Slc5a1/Nos1/Slc6a11/Slc17a7/Atp1a3/Hcn2/Slc5a4b/Trpm2/Wnk4/Commd1/Slc13a2/Scn4a/Slc28a3/Atp12a/Cacna1i/Asic1/Scn8a/Grin2a/Cacna1h	22
BP	GO:0009791	post-embryonic development	18/1459	136/24292	0.132353	2.20364	3.55815	0.00132521	0.0276916	0.022706	Kdm5b/Fzd5/Bcl2l11/Gata3/Trp73/Kdr/Foxp2/Fgfr2/Cyp1a2/Chst11/Lhx1/Bcl11b/Cela1/Sod2/Igf2r/Gnaq/Jak2/Tcf7l2	18
BP	GO:0007188	adenylate cyclase-modulating G protein-coupled receptor signaling pathway	30/1459	277/24292	0.108303	1.80322	3.39863	0.00132849	0.0276916	0.022706	Ramp1/Adora1/Chrm4/Avp/Grik3/Gabbr2/Adra2c/Nos1/Cxcl12/Rab43/Grm5/Gpr26/C5ar1/Mrgprx1/Insl3/Drd2/S1pr5/Tbxa2r/Grm6/Adora2b/Gip/Ramp2/Adra1a/Cacna1d/Adcy4/Rims2/Glp1r/Sstr5/Grm4/Gnaq	30
BP	GO:0045061	thymic T cell selection	7/1459	29/24292	0.241379	4.01891	4.11193	0.00134639	0.0278584	0.0228428	Gata3/Shh/Card11/Cd3d/Cd3g/Foxn1/Ccr7	7
BP	GO:0055081	monoatomic anion homeostasis	7/1459	29/24292	0.241379	4.01891	4.11193	0.00134639	0.0278584	0.0228428	Slc12a5/Atp6v1b1/Kcnq1/Cacna1a/Wnk4/Slc12a7/Slc12a8	7
BP	GO:0060348	bone development	28/1459	253/24292	0.110672	1.84266	3.40584	0.00136663	0.0281735	0.0231012	Ihh/Bmp2/Itgb6/Bglap3/Bglap2/Bglap/Hspg2/Nsd2/Rflna/Kdr/Trpv4/Pdgfa/Snx10/Megf8/Tgfb1/Fgfr2/Rpl13/Nfix/Ankrd11/Cadm1/Zbtb16/Col13a1/Rara/Hsd17b1/Rflnb/Wnt1/Cbs/Dym	28
BP	GO:0070371	ERK1 and ERK2 cascade	36/1459	353/24292	0.101983	1.69799	3.33929	0.00138759	0.0285014	0.02337	Ackr3/Dusp10/Dab2ip/Bmp2/Kdr/Trpv4/Pdgfa/Cxcl12/Tgfb1/Pde8a/C5ar1/Atp1a3/Spred3/Fgfr2/Mt3/Ndrg4/Nrg1/Drd2/Sema7a/Ephb1/Nf1/Wnk4/Tnip1/Prkca/Zfp36l1/Gcnt2/Syk/Wnk2/Adra1a/Ptk2b/Fbln1/Tiam1/Tff2/Gstp1/Gstp2/Gstp3	36
BP	GO:0042475	odontogenesis of dentin-containing tooth	15/1459	105/24292	0.142857	2.37854	3.57842	0.00150444	0.0304715	0.0249854	Bcl2l11/Bmp2/Itgb6/Bmp7/Lef1/Csf1/Shh/Foxi3/Tgfb1/Ankrd11/Bcl11b/Ift88/Ppara/Tbx1/Tcf7l2	15
BP	GO:0035148	tube formation	22/1459	183/24292	0.120219	2.00161	3.43798	0.00150468	0.0304715	0.0249854	Enah/Dab2ip/Lhx2/Bcl2l11/Gata3/Bmp7/Luzp1/Hes5/Phactr4/Grhl3/Pik3cd/Shh/Tgfb1/Tead2/Fgfr2/Cdh1/Irx3/Rara/Celsr1/Mib1/Pax2/Kdm2a	22
BP	GO:0021516	dorsal spinal cord development	6/1459	22/24292	0.272727	4.54084	4.20003	0.00150517	0.0304715	0.0249854	Lhx3/Pbx3/Pax7/Lhx5/Lhx1/Wnt1	6
BP	GO:0060019	radial glial cell differentiation	6/1459	22/24292	0.272727	4.54084	4.20003	0.00150517	0.0304715	0.0249854	Lamc3/Lef1/Casz1/Hes5/Nfix/Stat3	6
BP	GO:1990138	neuron projection extension	24/1459	207/24292	0.115942	1.93041	3.39824	0.00155718	0.0314116	0.0257563	Syt2/Spag6/Anapc2/Lhx2/Pak6/Macf1/Auts2/Cpne9/Cxcl12/Megf8/Mt3/Cdh1/Unc13a/Sema7a/Islr2/Tmem108/Ntn1/Rnf157/Mir124a-1/Rims2/Dip2b/Sema5b/Tiam1/Zfyve27	24
BP	GO:0001975	response to amphetamine	8/1459	38/24292	0.210526	3.50521	3.90673	0.00161024	0.0323658	0.0265387	Oxt/Grin1/Grm5/Fosb/Drd2/Rgs9/Asic1/Grin2a	8
BP	GO:0048588	developmental cell growth	31/1459	293/24292	0.105802	1.76158	3.31529	0.00162186	0.0323733	0.0265448	Syt2/Spag6/Anapc2/Lhx2/Pak6/Pdlim5/Macf1/Auts2/Cpne9/Cxcl12/Megf8/Mt3/Cdh1/Unc13a/Nfix/Sema7a/Islr2/Tmem108/Fstl4/Ntn1/Omg/Rnf157/Mir124a-1/Adra1a/Rims2/Col14a1/Ppara/Dip2b/Sema5b/Tiam1/Zfyve27	31
BP	GO:1990874	vascular associated smooth muscle cell proliferation	13/1459	85/24292	0.152941	2.54643	3.61027	0.00162212	0.0323733	0.0265448	Mmp9/Spon2/Fgfr2/Cnn1/Map3k5/Nf1/Ern1/Fgf9/Tafa5/Sod2/Jak2/Gstp1/Gstp2	13
BP	GO:0048596	embryonic camera-type eye morphogenesis	7/1459	30/24292	0.233333	3.88494	3.99672	0.00166617	0.0331351	0.0271694	Fzd5/Ihh/Bmp7/Phactr4/Th/Cryaa/Pax2	7
BP	GO:0001569	branching involved in blood vessel morphogenesis	9/1459	47/24292	0.191489	3.18825	3.79581	0.00169983	0.0335672	0.0275238	Ihh/Gbx2/Dll4/Mdk/Lef1/Shh/Kdr/Cxcl12/Tbx1	9
BP	GO:0048665	neuron fate specification	9/1459	47/24292	0.191489	3.18825	3.79581	0.00169983	0.0335672	0.0275238	Fev/Prdm12/Lhx3/Nfia/Esrp1/Shh/Nfix/Myt1l/Tbx1	9
BP	GO:0007492	endoderm development	14/1459	96/24292	0.145833	2.42809	3.54396	0.00174581	0.0343545	0.0281694	Col5a1/Rtf1/Mmp9/Brd3/Tgfb1/Mesp1/Gdf1/Gdf1/Hmga2/Tnrc6c/Lhx1/Zfp36l1/Lama3/Wnt8a	14
BP	GO:0042445	hormone metabolic process	30/1459	282/24292	0.106383	1.77125	3.29301	0.00175532	0.0344214	0.0282242	Ugt1a7c/Bmp2/Gata3/Foxe1/Dio1/Scp2/Plb1/Htt/Shh/Akr1b10/Fabp1/Lipe/Anpep/Cacna1a/Cyp1a2/Prep/Slc16a10/Pcsk4/Naglu/Hsd17b1/Ace/Stat5b/P4hb/Kcnma1/Cpq/Dgat1/Cyp2d22/Cacna1h/Egr1/Tcf7l2	30
BP	GO:0046631	alpha-beta T cell activation	25/1459	221/24292	0.113122	1.88346	3.33506	0.00177639	0.0345935	0.0283653	Ihh/Gata3/Lef1/Runx3/Shh/Card11/Tgfb1/Jak3/Rora/Zbtb16/Tbk1/Irf1/Rara/Lgals9/Tbx21/Ccr7/Stat3/Bcl11b/Syk/Ap3b1/Lgals3/Runx1/Rasal3/Ndfip1/Jak2	25
BP	GO:0051963	regulation of synapse assembly	25/1459	221/24292	0.113122	1.88346	3.33506	0.00177639	0.0345935	0.0283653	Oxt/Slc12a5/Grin1/Lzts3/Pdlim5/Adgrb2/Cux2/Lhfpl4/Lrtm2/Lrrc4b/Nrg1/Adgre5/Ephb1/Rac3/Ntn1/Srcin1/Prkca/Trim47/Numb/Ptk2b/Asic1/Lrrc24/Mdga1/Nrg2/Nrxn2	25
BP	GO:0034284	response to monosaccharide	29/1459	270/24292	0.107407	1.78831	3.29262	0.00179507	0.034717	0.0284666	Map4k4/Abca12/Zbed6/Pik3ca/Gckr/Dynll1/Rab11fip5/Adipor2/Tgfb1/Pih1d1/Gip/Rptor/Gjd3/Ern1/Slc12a7/Cacna1d/Oxct1/Ppara/Mafa/Pla2g6/Tiam1/Sod2/Glp1r/Abcg1/Egr1/Bad/Pax2/Tcf7l2/Gstp1	29
BP	GO:0099504	synaptic vesicle cycle	29/1459	270/24292	0.107407	1.78831	3.29262	0.00179507	0.034717	0.0284666	Syt2/Dnm3/Rims4/Syt11/Dnajc6/Arpc3/Cplx1/Atp6v1b1/Erc1/Slc17a7/Grik5/Ap3s2/Th/Cacna1a/Unc13a/Atp6v0d1/Bsn/Syn3/Doc2b/Prkca/Arhgdia/Sncb/Erc2/Cacna1d/Rims2/Septin5/Stxbp5l/Btbd9/Syt7	29
BP	GO:1901184	regulation of ERBB signaling pathway	12/1459	76/24292	0.157895	2.62891	3.59519	0.00182944	0.0352606	0.0289123	Psen2/Dab2ip/Mmp9/Mvb12b/Rbpj/Hip1/Plaur/Tgfb1/Cdh13/Cadm1/Cbl/Afap1l2	12
BP	GO:0008306	associative learning	18/1459	140/24292	0.128571	2.14068	3.42154	0.00184539	0.0353443	0.0289809	Map1a/Grin1/Htt/Cacna1c/Grm5/Shank2/Atp1a3/Ndrg4/B3gat1/Drd2/Sgk1/Specc1/Nf1/Srcin1/Atxn1/Asic1/Grin2a/Glp1r	18
BP	GO:0009410	response to xenobiotic stimulus	46/1459	490/24292	0.0938776	1.56304	3.18272	0.00186418	0.0353443	0.0289809	Npas2/Ugt1a6b/Hdac4/Slc1a2/Mmp9/Slc12a5/Gata3/Grin1/Mdk/Avp/Trp73/Nos1/Kdr/Fabp1/Slc6a11/Adipor2/Tgfb1/Cyp2f2/Cyp2t4/Kcnq1/Shank2/Fosb/Bloc1s3/Atp1a3/Gdf1/Cdh13/Drd2/Rora/Ncam1/Cyp1a2/Hcn2/Tbxa2r/Cdk4/Blmh/Wnk4/Rptor/Adra1a/Oxct1/Cyp2d22/Cyp2d11/Grin2a/Sod2/As3mt/Gstp1/Gstp2/Gstp3	46
BP	GO:0070372	regulation of ERK1 and ERK2 cascade	33/1459	321/24292	0.102804	1.71166	3.24451	0.00188229	0.0353443	0.0289809	Ackr3/Dusp10/Dab2ip/Bmp2/Kdr/Trpv4/Pdgfa/Cxcl12/Tgfb1/Pde8a/C5ar1/Spred3/Fgfr2/Mt3/Ndrg4/Nrg1/Drd2/Sema7a/Ephb1/Nf1/Tnip1/Prkca/Gcnt2/Syk/Wnk2/Adra1a/Ptk2b/Fbln1/Tiam1/Tff2/Gstp1/Gstp2/Gstp3	33
BP	GO:0006690	icosanoid metabolic process	20/1459	163/24292	0.122699	2.04292	3.37709	0.00188654	0.0353443	0.0289809	Ptges/Avp/Scp2/Akr1b7/Fabp1/Atp6v1b1/Cyp2f2/Cyp2t4/Cyp1a2/Alox12/Alox12e/Syk/Cyp2d22/Cyp2d11/Cyp4f40/Cyp4f14/Cyp4f13/Gstp1/Gstp2/Gstp3	20
BP	GO:0048736	appendage development	25/1459	222/24292	0.112613	1.87497	3.31056	0.00189049	0.0353443	0.0289809	Ihh/Psen2/Prrx2/Map3k20/Bcl2l11/Bmp7/Lef1/Reck/Nfia/Shh/Cacna1c/Megf8/Fgfr2/Zbtb16/Chst11/Slc39a3/Rara/Naglu/Znrf3/Foxn1/Ror2/Ift88/Fgf9/Mir124a-1/Gnaq	25
BP	GO:0060173	limb development	25/1459	222/24292	0.112613	1.87497	3.31056	0.00189049	0.0353443	0.0289809	Ihh/Psen2/Prrx2/Map3k20/Bcl2l11/Bmp7/Lef1/Reck/Nfia/Shh/Cacna1c/Megf8/Fgfr2/Zbtb16/Chst11/Slc39a3/Rara/Naglu/Znrf3/Foxn1/Ror2/Ift88/Fgf9/Mir124a-1/Gnaq	25
BP	GO:0048169	regulation of long-term neuronal synaptic plasticity	8/1459	39/24292	0.205128	3.41534	3.81589	0.00192066	0.0353443	0.0289809	Grin1/Kdr/Grm5/Drd2/Nf1/Syngr1/Grin2a/Egr1	8
BP	GO:0055075	potassium ion homeostasis	8/1459	39/24292	0.205128	3.41534	3.81589	0.00192066	0.0353443	0.0289809	Slc12a5/Atp6v1b1/Kcnq1/Atp1a3/Slc12a7/Atp12a/Kcnma1/Slc12a8	8
BP	GO:0140058	neuron projection arborization	8/1459	39/24292	0.205128	3.41534	3.81589	0.00192066	0.0353443	0.0289809	Pak6/Macf1/Bcl7a/Myo9a/Grip1/Igf2bp1/Phactr1/Sult4a1	8
BP	GO:0014075	response to amine	10/1459	57/24292	0.175439	2.92101	3.67041	0.00192186	0.0353443	0.0289809	Oxt/Grin1/Adipor2/Grm5/Fosb/Atp1a3/Drd2/Rgs9/Asic1/Grin2a	10
BP	GO:0046578	regulation of Ras protein signal transduction	10/1459	57/24292	0.175439	2.92101	3.67041	0.00192186	0.0353443	0.0289809	Dab2ip/Dgkz/Csf1/Sh2b2/Mmd2/Dgki/Rasa3/Nrg1/Nf1/Rasal3	10
BP	GO:0046638	positive regulation of alpha-beta T cell differentiation	10/1459	57/24292	0.175439	2.92101	3.67041	0.00192186	0.0353443	0.0289809	Ihh/Runx3/Shh/Zbtb16/Irf1/Rara/Ccr7/Syk/Ap3b1/Runx1	10
BP	GO:0061333	renal tubule morphogenesis	14/1459	97/24292	0.14433	2.40306	3.5	0.00192985	0.0353443	0.0289809	Kif26b/Bmp2/Gata3/Ctnnbip1/Hes5/Shh/Tgfb1/Irx3/Hs3st3a1/Wnk4/Hs3st3b1/Lhx1/Wnt1/Pax2	14
BP	GO:0060396	growth hormone receptor signaling pathway	6/1459	23/24292	0.26087	4.34342	4.05506	0.00193394	0.0353443	0.0289809	Mbd5/Jak1/Jak3/Stat5b/Stat3/Jak2	6
BP	GO:1903020	positive regulation of glycoprotein metabolic process	6/1459	23/24292	0.26087	4.34342	4.05506	0.00193394	0.0353443	0.0289809	Ramp1/Golga2/Slc2a10/Pxylp1/Ccr7/Tcf7l2	6
BP	GO:0099527	postsynapse to nucleus signaling pathway	5/1459	16/24292	0.3125	5.20305	4.25113	0.00194024	0.0353443	0.0289809	Htt/Nrg1/Stat3/Camk4/Jak2	5
BP	GO:0042692	muscle cell differentiation	46/1459	491/24292	0.0936864	1.55986	3.16802	0.00194054	0.0353443	0.0289809	Hdac4/Zbed6/Bmp2/Pdlim5/Tmod1/Slc9a1/Trim63/Myorg/Selenon/Prdm16/Rbpj/Shh/Myo18b/Cxcl12/Smyd1/Tgfb1/Mamstr/Mesp1/Fgfr2/Nrg1/Irx3/Acta1/Rbpms2/Rora/Popdc3/Myh10/Rara/Naglu/Ramp2/Wfikkn2/Prkd1/Ptcd2/Ift88/Fgf9/Adra1a/Dock5/Col14a1/Ppara/Wnt1/Plec/Mrtfa/Wnt10b/Tbx1/Rcan1/Sod2/Lama1	46
BP	GO:0050775	positive regulation of dendrite morphogenesis	11/1459	67/24292	0.164179	2.73354	3.59177	0.00202964	0.0363953	0.0298427	Anapc2/Itpka/Mapre3/Cux2/Cux1/Sgk1/Grip1/Srcin1/Numb/Kalrn/Tiam1	11
BP	GO:0071456	cellular response to hypoxia	20/1459	164/24292	0.121951	2.03046	3.34704	0.00203016	0.0363953	0.0298427	Ak4/Slc9a1/Fabp1/Tgfb1/Grm5/Egln2/Mt3/B3gat1/Drd2/Rora/Cbl/Rptor/Commd1/Stat3/P4hb/Zfp36l1/Cbs/Egr1/Bad/Pgk1	20
BP	GO:0048790	maintenance of presynaptic active zone structure	4/1459	10/24292	0.4	6.6599	4.52518	0.00203058	0.0363953	0.0298427	Erc1/Bsn/Erc2/Rims2	4
BP	GO:0060710	chorio-allantoic fusion	4/1459	10/24292	0.4	6.6599	4.52518	0.00203058	0.0363953	0.0298427	Bmp7/Lef1/Dnajb6/Zfp36l1	4
BP	GO:0098597	observational learning	4/1459	10/24292	0.4	6.6599	4.52518	0.00203058	0.0363953	0.0298427	Htt/Foxp2/Nf1/Nrxn2	4
BP	GO:0048565	digestive tract development	19/1459	153/24292	0.124183	2.06762	3.34866	0.00210447	0.0375999	0.0308305	Fzd5/Ihh/Foxe1/Trp73/Shh/Pdgfa/Fabp1/Megf8/Tgfb1/Kcnq1/Fgfr2/Cdh1/Rbpms2/Tmigd1/Fgf9/Filip1l/Foxp4/Tcf7l2/Sfrp5	19
BP	GO:0002793	positive regulation of peptide secretion	20/1459	165/24292	0.121212	2.01815	3.3172	0.00218291	0.0388779	0.0318784	Adora1/Lrrc8a/Bglap2/Tfr2/Dynll1/Cacna1c/Drd2/Trpm2/Gip/Doc2b/Prkd1/Cacna1d/Oxct1/Pla2g6/Glp1r/Abcg1/Bad/Gnaq/Jak2/Tcf7l2	20
BP	GO:0007435	salivary gland morphogenesis	8/1459	40/24292	0.2	3.32995	3.72797	0.00227635	0.0404143	0.0331381	Bmp7/Esrp1/Shh/Pdgfa/Tgfb1/Fgfr2/Cdh1/Lama1	8
BP	GO:0007519	skeletal muscle tissue development	24/1459	213/24292	0.112676	1.87603	3.24607	0.00228533	0.040446	0.0331641	Hdac4/Hivep3/Myorg/Pax5/Selenon/Pax7/Shh/Foxp2/Smyd1/Tgfb1/Nfix/Acta1/Ephb1/Popdc3/Hmg20b/Nf1/Hsd17b1/Plec/Ddx17/Wnt10b/Tbx1/Rcan1/Egr1/Tcf7l2	24
BP	GO:0015844	monoamine transport	15/1459	110/24292	0.136364	2.27042	3.37572	0.00240349	0.0424039	0.0347695	Fev/Oxt/Syt11/Nat8l/Adra2c/Nos1/Cxcl12/Grm5/Drd2/Adora2b/Syk/Lgals3/Mapk15/Slc22a2/Syt7	15
BP	GO:0021543	pallium development	24/1459	214/24292	0.11215	1.86726	3.22119	0.00243119	0.0427103	0.0350208	Cdk5r2/Dab2ip/Lhx2/Grin1/Mdk/Lef1/Dclk2/Dab1/Pax5/Trp73/Lhx5/Foxp2/Fbxo41/Atp1a3/Nfix/Tmem108/Nf1/Rara/Igf2bp1/Phactr1/Id4/Mdga1/Sema6b/Alk	24
BP	GO:0031109	microtubule polymerization or depolymerization	19/1459	155/24292	0.122581	2.04094	3.28638	0.00244362	0.0427103	0.0350208	Camsap2/Golga2/Map1a/Mapre3/Htt/Trpv4/Ankrd53/Sgk1/Apc2/Tubg1/Tubg2/Kif19a/Gas2l1/Ccdc57/Bbof1/Stmnd1/Cpap/Hspa1b/Hspa1a	19
BP	GO:0042471	ear morphogenesis	19/1459	155/24292	0.122581	2.04094	3.28638	0.00244362	0.0427103	0.0350208	Gbx2/Prrx2/Gata3/Mafb/Grhl3/Atp6v1b1/Atp2b2/Kcnq1/Fgfr2/Cdh23/Naglu/Ntn1/Ror2/Fgf9/Atp8a2/Wnt1/Celsr1/Tbx1/Pax2	19
BP	GO:0010447	response to acidic pH	7/1459	32/24292	0.21875	3.64214	3.78054	0.00248009	0.0429475	0.0352153	Slc9a1/Rab11fip5/Gip/Asic1/Gpr31b/Gnaq/Kcnk4	7
BP	GO:0071605	monocyte chemotactic protein-1 production	7/1459	32/24292	0.21875	3.64214	3.78054	0.00248009	0.0429475	0.0352153	Oas1f/Oas1h/Trpv4/Syk/Gstp1/Gstp2/Gstp3	7
BP	GO:0071637	regulation of monocyte chemotactic protein-1 production	7/1459	32/24292	0.21875	3.64214	3.78054	0.00248009	0.0429475	0.0352153	Oas1f/Oas1h/Trpv4/Syk/Gstp1/Gstp2/Gstp3	7
BP	GO:0051216	cartilage development	26/1459	239/24292	0.108787	1.81127	3.18602	0.00252266	0.0435507	0.0357098	Ihh/Prrx2/Bmp2/Gata3/Mdk/Bmp7/Nfia/Runx3/Hspg2/Hes5/Bmp8a/Pax7/Rflna/Trpv4/Tgfb1/Zbtb16/Chst11/Hmga2/Rara/Rflnb/Prkca/Ror2/Fgf9/Wnt10b/Runx1/Cbs	26
BP	GO:0006816	calcium ion transport	44/1459	471/24292	0.0934183	1.55539	3.0768	0.00253293	0.0435944	0.0357457	Plcl1/Ramp1/C2cd6/Sumo1/Psen2/Grin1/Plcb2/Selenon/Nos1/Trpv4/Orai2/Gp9/Cxcl12/Cacna2d4/Atp2b2/Cacna1c/Tgfb1/Grin2d/Saraf/Jak3/Cacna1a/Spg7/Drd2/Cdh23/Trpm2/Grm6/Atp2a3/Ramp2/Ace/Anxa6/Ccr7/Hcrt/Rgs9/Grin2c/Prkd1/Catsper3/Lgals3/Cacna1d/Ptk2b/Cacna1i/Asic1/Grin2a/Glp1r/Cacna1h	44
BP	GO:0010770	positive regulation of cell morphogenesis	11/1459	69/24292	0.15942	2.65431	3.47853	0.00258211	0.0439037	0.0359993	Anapc2/Itpka/Mapre3/Cux2/Cux1/Sgk1/Grip1/Srcin1/Numb/Kalrn/Tiam1	11
BP	GO:0031122	cytoplasmic microtubule organization	11/1459	69/24292	0.15942	2.65431	3.47853	0.00258211	0.0439037	0.0359993	Camsap2/Trpv4/Clip2/Hook2/Ccdc13/Tubg1/Tubg2/Kif19a/Ift88/Cpap/Axin1	11
BP	GO:0042551	neuron maturation	11/1459	69/24292	0.15942	2.65431	3.47853	0.00258211	0.0439037	0.0359993	Fev/C1qa/Actl6b/Srrm4/Fbxo41/Gldn/Rac3/C1ql1/Kcnma1/Rnd1/Gnaq	11
BP	GO:0099171	presynaptic modulation of chemical synaptic transmission	11/1459	69/24292	0.15942	2.65431	3.47853	0.00258211	0.0439037	0.0359993	Hip1/Dgki/Drd2/Chrna5/Adora2b/Prkca/Cyth1/Adra1a/Cacna1d/Grm4/Nrxn2	11
BP	GO:0007216	G protein-coupled glutamate receptor signaling pathway	5/1459	17/24292	0.294118	4.89699	4.06296	0.00261387	0.0441768	0.0362232	Grik3/Grm5/Grm6/Grm4/Gnaq	5
BP	GO:0014857	regulation of skeletal muscle cell proliferation	5/1459	17/24292	0.294118	4.89699	4.06296	0.00261387	0.0441768	0.0362232	Selenon/Shh/Ephb1/Stat3/Jak2	5
BP	GO:0001676	long-chain fatty acid metabolic process	19/1459	156/24292	0.121795	2.02786	3.2556	0.0026297	0.0442162	0.0362555	Ptges/Scp2/Fabp1/Cyp2f2/Cyp2t4/Lipe/Cyp1a2/Alox12/Alox12e/Acot2/Acot1/Acot4/Cyp2d22/Cyp2d11/Cyp4f40/Cyp4f14/Gstp1/Gstp2/Gstp3	19
BP	GO:0015850	organic hydroxy compound transport	32/1459	315/24292	0.101587	1.6914	3.12219	0.00263191	0.0442162	0.0362555	Kdm5b/Abca12/Fev/Oxt/Naxe/Syt11/Slc44a1/Scp2/Nat8l/Adra2c/Nos1/Shh/Fabp1/Cxcl12/Osbpl3/Grm5/Kcnq1/Nrg1/Drd2/Abcg4/Lipc/Adora2b/Wnk4/Commd1/Syk/Lgals3/Mapk15/Srebf2/Slc22a2/Abcg1/Stard4/Syt7	32
BP	GO:0043368	positive T cell selection	9/1459	50/24292	0.18	2.99696	3.57304	0.00265941	0.04439	0.0363981	Shh/Tgfb1/Jak3/Cd3d/Cd3g/Foxn1/Tbx21/Stat3/Bcl11b	9
BP	GO:1990806	ligand-gated ion channel signaling pathway	9/1459	50/24292	0.18	2.99696	3.57304	0.00265941	0.04439	0.0363981	Grin1/Grik3/Atp1a3/Grik5/Grin2d/Grin2c/Ptk2b/Grin2a/Gnaq	9
BP	GO:0014002	astrocyte development	8/1459	41/24292	0.195122	3.24873	3.64279	0.0026817	0.04439	0.0363981	Lamc3/Ror1/C1qa/C5ar1/Nf1/Naglu/Ror2/Ttbk1	8
BP	GO:0070306	lens fiber cell differentiation	8/1459	41/24292	0.195122	3.24873	3.64279	0.0026817	0.04439	0.0363981	Kdm5b/Tdrd7/Tmod1/Tgfb1/Spred3/Fgfr2/Bfsp2/Cryaa	8
BP	GO:0070670	response to interleukin-4	8/1459	41/24292	0.195122	3.24873	3.64279	0.0026817	0.04439	0.0363981	Cd40/Gata3/Lef1/Jak1/Jak3/Keap1/Cdk4/Stat5b	8
BP	GO:0050905	neuromuscular process	25/1459	228/24292	0.109649	1.82563	3.1662	0.00271517	0.0446811	0.0366368	Map1a/Grin1/Selenon/Camta1/Spr/Atp2b2/Atp1a3/Grin2d/Cacna1a/Drd2/Aph1b/Aph1c/Cdh23/Myh3/Myh10/Rac3/Scn4a/Grin2c/Prkd1/Kcnma1/Atp8a2/Rbfox2/Grin2a/Mdga1/Vti1a	25
BP	GO:0060538	skeletal muscle organ development	25/1459	228/24292	0.109649	1.82563	3.1662	0.00271517	0.0446811	0.0366368	Hdac4/Hivep3/Myorg/Cntfr/Pax5/Selenon/Pax7/Shh/Foxp2/Smyd1/Tgfb1/Nfix/Acta1/Ephb1/Popdc3/Hmg20b/Nf1/Hsd17b1/Plec/Ddx17/Wnt10b/Tbx1/Rcan1/Egr1/Tcf7l2	25
BP	GO:0090559	regulation of membrane permeability	13/1459	90/24292	0.144444	2.40497	3.37544	0.00273595	0.0448919	0.0368096	Bcl2l11/Slc9a1/Stpg1/Atp5if1/Slc35f6/Rasip1/Spg7/Nrg1/Tmigd1/Stat3/Laptm4b/Hspa1a/Bad	13
BP	GO:0046777	protein autophosphorylation	12/1459	80/24292	0.15	2.49746	3.39121	0.00285092	0.0464701	0.0381037	Map3k20/Hck/Ltk/Kdr/Stk33/Ephb1/Obscn/Ern1/Prkd1/Mapk15/Alk/Jak2	12
BP	GO:0061614	miRNA transcription	12/1459	80/24292	0.15	2.49746	3.39121	0.00285092	0.0464701	0.0381037	Hdac4/Bmp2/Gata3/Tgfb1/Rara/Stat3/Srebf2/Ppara/Ddx17/Mrtfa/Egr1/Fosl1	12
BP	GO:0045639	positive regulation of myeloid cell differentiation	16/1459	123/24292	0.130081	2.16582	3.27661	0.00285691	0.0464701	0.0381037	Lef1/Csf1/Ctnnbip1/Pithd1/Tgfb1/Rptor/Ccl9/Stat5b/Stat3/Prkca/Zfp36l1/Nedd9/Ror2/Runx1/Hspa1b/Hspa1a	16
BP	GO:0006749	glutathione metabolic process	11/1459	70/24292	0.157143	2.61639	3.42341	0.00290064	0.0470455	0.0385754	Slc1a2/Chac1/Fabp1/Ggt6/Oplah/Sod2/Cryaa/Glo1/Gstp1/Gstp2/Gstp3	11
BP	GO:0090092	regulation of transmembrane receptor protein serine/threonine kinase signaling pathway	29/1459	279/24292	0.103943	1.73062	3.1027	0.00291775	0.0471871	0.0386915	Erfe/Lefty1/Bmp2/Slc2a10/Bmp7/Hes5/Prdm16/Rbpj/Kdr/Kcp/Tgfb1/Spred3/Dand5/Rbpms2/Cd109/Skor1/Chst11/Fstl4/Lgals9/Wfikkn2/Fgf9/Ppara/Wnt1/Zc3h3/Nrros/Axin1/Hspa1a/Jak2/Tcf7l2	29
BP	GO:0099565	chemical synaptic transmission, postsynaptic	18/1459	146/24292	0.123288	2.05271	3.22501	0.00294127	0.0474311	0.0388916	Adora1/Grin1/Cux2/Dgki/Slc17a7/Grm5/Grik5/Grin2d/Chrna5/Tmem108/Sez6/Hcrt/Grin2c/Atxn1/Ptk2b/Rims2/Grin2a/Celf4	18
BP	GO:0006935	chemotaxis	44/1459	475/24292	0.0926316	1.54229	3.01722	0.00296547	0.0475845	0.0390174	Ackr3/Mmp9/Mdk/S100a4/Lef1/Csf1/Pik3cd/Shh/Kdr/Trpv4/Pdgfa/Cxcl12/Megf8/Tgfb1/Parva/C5ar2/C5ar1/Cdh13/Nrg1/Sema7a/Ephb1/Trpm2/Rac3/Ntn1/Lgals9/Ccl9/Ccl6/Ccr7/Prkca/Prkd1/Syk/Nedd9/Lgals3/Egr3/Ptk2b/Plec/Pla2g6/Bin2/Sema5b/Tiam1/Ccr6/Sema6b/Gstp1/Gstp2	44
BP	GO:0060669	embryonic placenta morphogenesis	7/1459	33/24292	0.212121	3.53177	3.67886	0.00298703	0.0475845	0.0390174	Fzd5/Bmp7/Lef1/Dnajb6/Zfp568/Fgfr2/Zfp36l1	7
BP	GO:0099159	regulation of modification of postsynaptic structure	7/1459	33/24292	0.212121	3.53177	3.67886	0.00298703	0.0475845	0.0390174	Myh10/Nf1/Phactr1/Cap2/Mrtfa/Kalrn/Tiam1	7
BP	GO:0043534	blood vessel endothelial cell migration	17/1459	135/24292	0.125926	2.09664	3.22981	0.00303539	0.0475845	0.0390174	Dll4/Cd40/Kdr/Cxcl12/Tgfb1/Map2k5/Tbxa2r/Col18a1/Nf1/Alox12/Prkca/Prkd1/Egr3/Ptk2b/Card10/Pacsin2/Emp2	17
BP	GO:0043568	positive regulation of insulin-like growth factor receptor signaling pathway	4/1459	11/24292	0.363636	6.05446	4.23844	0.00303994	0.0475845	0.0390174	Myorg/Igfbp4/Ift88/Wnt1	4
BP	GO:0045647	negative regulation of erythrocyte differentiation	4/1459	11/24292	0.363636	6.05446	4.23844	0.00303994	0.0475845	0.0390174	Mafb/Stat5b/Zfp36l1/Ldb1	4
BP	GO:0051121	hepoxilin metabolic process	4/1459	11/24292	0.363636	6.05446	4.23844	0.00303994	0.0475845	0.0390174	Alox12/Gstp1/Gstp2/Gstp3	4
BP	GO:0051122	hepoxilin biosynthetic process	4/1459	11/24292	0.363636	6.05446	4.23844	0.00303994	0.0475845	0.0390174	Alox12/Gstp1/Gstp2/Gstp3	4
BP	GO:0070672	response to interleukin-15	4/1459	11/24292	0.363636	6.05446	4.23844	0.00303994	0.0475845	0.0390174	Jak1/Jak3/Stat5b/Stat3	4
BP	GO:0071670	smooth muscle cell chemotaxis	4/1459	11/24292	0.363636	6.05446	4.23844	0.00303994	0.0475845	0.0390174	Mdk/Parva/Gstp1/Gstp2	4
BP	GO:0003382	epithelial cell morphogenesis	9/1459	51/24292	0.176471	2.93819	3.50248	0.00306035	0.0475845	0.0390174	Ihh/Luzp1/Clic4/Cdh1/Col18a1/Pecam1/Frmd6/Bcl11b/Ift88	9
BP	GO:0043567	regulation of insulin-like growth factor receptor signaling pathway	6/1459	25/24292	0.24	3.99594	3.78847	0.00306069	0.0475845	0.0390174	Bmp2/Myorg/Igfbp4/Atxn1/Ift88/Wnt1	6
BP	GO:0071378	cellular response to growth hormone stimulus	6/1459	25/24292	0.24	3.99594	3.78847	0.00306069	0.0475845	0.0390174	Mbd5/Jak1/Jak3/Stat5b/Stat3/Jak2	6
BP	GO:0032024	positive regulation of insulin secretion	16/1459	124/24292	0.129032	2.14836	3.24068	0.00310166	0.0480886	0.0394307	Lrrc8a/Bglap2/Dynll1/Cacna1c/Trpm2/Gip/Doc2b/Cacna1d/Oxct1/Pla2g6/Glp1r/Abcg1/Bad/Gnaq/Jak2/Tcf7l2	16
BP	GO:1904705	regulation of vascular associated smooth muscle cell proliferation	12/1459	81/24292	0.148148	2.46663	3.34215	0.00316778	0.0489787	0.0401606	Mmp9/Fgfr2/Cnn1/Map3k5/Nf1/Ern1/Fgf9/Tafa5/Sod2/Jak2/Gstp1/Gstp2	12
BP	GO:0042330	taxis	44/1459	477/24292	0.0922432	1.53583	2.98763	0.00320467	0.0494134	0.040517	Ackr3/Mmp9/Mdk/S100a4/Lef1/Csf1/Pik3cd/Shh/Kdr/Trpv4/Pdgfa/Cxcl12/Megf8/Tgfb1/Parva/C5ar2/C5ar1/Cdh13/Nrg1/Sema7a/Ephb1/Trpm2/Rac3/Ntn1/Lgals9/Ccl9/Ccl6/Ccr7/Prkca/Prkd1/Syk/Nedd9/Lgals3/Egr3/Ptk2b/Plec/Pla2g6/Bin2/Sema5b/Tiam1/Ccr6/Sema6b/Gstp1/Gstp2	44
BP	GO:0061448	connective tissue development	34/1459	345/24292	0.0985507	1.64085	3.03045	0.00322546	0.0495386	0.0406197	Ihh/Col5a1/Prrx2/Bmp2/Gata3/Mdk/Bmp7/Pik3ca/Csf1/Nfia/Runx3/Hspg2/Hes5/Bmp8a/Pax7/Ccdc18/Rflna/Trpv4/Tgfb1/Zbtb16/Chst11/Hmga2/Rara/Hsd17b1/Rflnb/Prkca/Id4/Ror2/Fgf9/Oxct1/Wnt10b/Runx1/Cbs/Egr1	34
BP	GO:0048538	thymus development	10/1459	61/24292	0.163934	2.72947	3.4187	0.00323039	0.0495386	0.0406197	Psen2/Bcl2l11/Gata3/Mafb/Foxe1/Shh/Foxi3/Foxn1/Bcl11b/Tbx1	10
BP	GO:0043254	regulation of protein-containing complex assembly	43/1459	464/24292	0.0926724	1.54297	2.98513	0.00325721	0.0498141	0.0408456	Nck2/Lefty1/Sumo1/Camsap2/Psen2/Dab2ip/Ambra1/Bcl2l11/Hck/Syt11/Tmod1/Dnajc6/Ctnnbip1/Fblim1/Cptp/Mapre3/Rnf4/Arpc3/Fscn1/Baiap2l1/Ankrd53/Tgfb1/Rasip1/Kcnk6/Nrg1/Unc13a/Ncam1/Sgk1/Abhd17a/Skap1/Pecam1/Trim65/Prkd1/Syk/Lgals3/Ptk2b/Mapk15/Baiap2l2/Mrtfa/Wnt10b/Hspa1b/Hspa1a/Ttbk1	43
CC	GO:0014069	postsynaptic density	66/1474	490/24431	0.134694	2.2325	6.9834	7.82734e-10	4.94688e-07	4.16909e-07	Nck2/Dnm3/Kcnt1/Chrm4/Pak6/Map1a/Mmp9/Grin1/Dgkz/Lzts3/Anp32e/Syt11/Pdlim5/Dnajc6/Grik3/Dlgap3/Csmd2/Macf1/Rps6ka1/Igsf21/Adra2c/Nos1/Elfn1/Sorcs2/Grk3/Dgki/Atp2b2/Cacna1c/Erc1/Rtn2/Lrrc4b/Grm5/Shank2/Grik5/Grin2d/Gsg1l/Nrg1/Cadm1/Tmem108/Bsn/Grip1/Abhd17a/Syn3/Tanc2/Nefh/Arhgap44/Srcin1/Stat3/Rgs9/Grin2c/Gphn/Rtn1/Numb/Cap2/Spock1/Ptk2b/Asic1/Scn8a/Elfn2/Shisa8/Grin2a/Kalrn/Tiam1/Mdga1/Mib1/Cnih2	66
CC	GO:0045211	postsynaptic membrane	58/1474	418/24431	0.138756	2.29983	6.7921	2.75223e-09	8.69705e-07	7.32962e-07	Susd4/Adora1/Dnm3/Kcnt1/Chrm4/Slc12a5/Grin1/Anp32e/Grik3/Csmd2/Gabbr2/C1qa/Igsf21/Adra2c/Elfn1/Sorcs2/Sez6l/Hip1/Slc6a11/Dgki/Lhfpl4/Atp2b2/Cacna1c/Lrrc4b/Grm5/Shank2/Grik5/Grin2d/Gsg1l/Cacna1a/Nrg1/Cadm1/Drd2/Chrna5/Ncam1/Tmem108/Grip1/Col13a1/Abhd17a/Grm6/Tenm2/Rgs9/Grin2c/Gphn/Adra1a/Kcnma1/Cacna1d/Asic1/Scn8a/Elfn2/Kcnj4/Shisa8/Ddn/Grin2a/Tiam1/Cacna1h/Mdga1/Cnih2	58
CC	GO:0042734	presynaptic membrane	44/1474	280/24431	0.157143	2.60458	6.84269	5.33696e-09	1.12432e-06	9.47545e-07	Adora1/Psen2/Chrm4/Slc1a2/Grin1/Syt11/Dnajc6/Grik3/Gabbr2/C1qa/Igsf21/Hip1/Slc6a11/Dgki/Atp2b2/Cacna1c/Lrrc4b/Atp1a3/Grik5/Grin2d/Ano1/Cacna1a/Nrg1/Unc13a/Cadm1/Drd2/Ncam1/Grip1/Tenm2/Rgs9/Cyth1/Erc2/Adra1a/Kcnma1/Cacna1d/Rims2/Scn8a/Grin2a/Slc22a2/Cacna1h/Grm4/Fosl1/Nrxn2/Syt7	44
CC	GO:0098839	postsynaptic density membrane	30/1474	164/24431	0.182927	3.03194	6.61574	4.62955e-08	7.31469e-06	6.16461e-06	Kcnt1/Chrm4/Grin1/Anp32e/Grik3/Csmd2/Igsf21/Adra2c/Elfn1/Sorcs2/Dgki/Atp2b2/Cacna1c/Lrrc4b/Grm5/Grik5/Grin2d/Gsg1l/Nrg1/Tmem108/Abhd17a/Rgs9/Grin2c/Asic1/Scn8a/Elfn2/Grin2a/Tiam1/Mdga1/Cnih2	30
CC	GO:0034702	monoatomic ion channel complex	47/1474	355/24431	0.132394	2.19439	5.74407	3.53522e-07	4.46852e-05	3.76594e-05	C2cd6/Sumo1/Lrrc26/Lrrc8a/Grin1/Kcnip3/Kcnmb3/Grik3/Clic4/Dpp6/Lrrc8c/Cldn4/Cacna2d4/Cacna1c/Slc17a7/Kcnq1/Grik5/Catsperg1/Catsperg2/Kcnj14/Grin2d/Ano1/Cacna1a/Best2/Chrna5/Hcn2/Kcnj12/Gabrp/Kcnh4/Scn4a/Grin2c/Kcns3/Catsper3/Kcnma1/Cacna1d/Ptk2b/Cacna1i/Kcnh3/Scn8a/Tmem249/Kcnj4/Shisa8/Grin2a/Cacna1h/Cnih2/Catsperz/Kcnk4	47
CC	GO:0043197	dendritic spine	35/1474	237/24431	0.147679	2.44773	5.67493	8.66877e-07	9.1311e-05	7.69543e-05	Adora1/Dnm3/Slc1a2/Itpka/Grin1/Lzts3/Syt11/Dlgap3/Nos1/Sorcs2/Grk3/Dgki/Atp2b2/Grm5/Shank2/Atp1a3/Rgs10/Mt3/Drd2/Grip1/Abhd17a/Myh10/Sez6/Tanc2/Tenm2/Arhgap44/Igf2bp1/Gphn/Numb/Asic1/Shisa8/Ddn/Grin2a/Tiam1/Cnih2	35
CC	GO:0044306	neuron projection terminus	35/1474	239/24431	0.146444	2.42725	5.61843	1.05882e-06	9.55966e-05	8.05661e-05	Adora1/Chrm4/Slc1a2/Oxt/Grin1/Kcnip3/Syt11/Ror1/Grik3/Adra2c/Nos1/Elfn1/Cplx1/Grk3/Dgki/Atp1a3/Grik5/Rgs10/Th/Cacna1a/Cdh1/Unc13a/Atp6v0d1/Drd2/Bsn/Grip1/Prkca/Sncb/Erc2/Kcnma1/Grin2a/Septin5/Grm4/Syt7/Vti1a	35
CC	GO:0044309	neuron spine	35/1474	242/24431	0.144628	2.39716	5.53473	1.42172e-06	0.000112316	9.46566e-05	Adora1/Dnm3/Slc1a2/Itpka/Grin1/Lzts3/Syt11/Dlgap3/Nos1/Sorcs2/Grk3/Dgki/Atp2b2/Grm5/Shank2/Atp1a3/Rgs10/Mt3/Drd2/Grip1/Abhd17a/Myh10/Sez6/Tanc2/Tenm2/Arhgap44/Igf2bp1/Gphn/Numb/Asic1/Shisa8/Ddn/Grin2a/Tiam1/Cnih2	35
CC	GO:0099634	postsynaptic specialization membrane	31/1474	205/24431	0.15122	2.50641	5.48822	2.16144e-06	0.000151781	0.000127917	Kcnt1/Chrm4/Slc12a5/Grin1/Anp32e/Grik3/Csmd2/Igsf21/Adra2c/Elfn1/Sorcs2/Dgki/Atp2b2/Cacna1c/Lrrc4b/Grm5/Grik5/Grin2d/Gsg1l/Nrg1/Tmem108/Abhd17a/Rgs9/Grin2c/Asic1/Scn8a/Elfn2/Grin2a/Tiam1/Mdga1/Cnih2	31
CC	GO:0043679	axon terminus	32/1474	217/24431	0.147465	2.44418	5.41467	2.59385e-06	0.000163931	0.000138157	Adora1/Chrm4/Oxt/Grin1/Kcnip3/Syt11/Ror1/Grik3/Adra2c/Nos1/Elfn1/Cplx1/Grk3/Dgki/Atp1a3/Grik5/Rgs10/Th/Cacna1a/Cdh1/Unc13a/Atp6v0d1/Drd2/Grip1/Prkca/Sncb/Erc2/Kcnma1/Grin2a/Septin5/Grm4/Syt7	32
CC	GO:0048786	presynaptic active zone	24/1474	139/24431	0.172662	2.86181	5.5778	2.89104e-06	0.000166103	0.000139987	Adora1/Map1a/Grin1/Syt11/Dao/Dgki/Atp2b2/Erc1/Slc17a7/Shank2/Grin2d/Cacna1a/Nrg1/Unc13a/Bsn/Grip1/Arhgap44/Erc2/Kcnma1/Cacna1d/Rims2/Scn8a/Cacna1h/Grm4	24
CC	GO:0150034	distal axon	51/1474	435/24431	0.117241	1.94323	5.02975	4.48635e-06	0.000236281	0.000199131	Cdk5r2/Adora1/Chrm4/Oxt/Grin1/Kcnip3/Syt11/Ror1/Grik3/Adra2c/Nos1/Arpc3/Elfn1/Fscn1/Cplx1/Grk3/Trpv4/Auts2/Orai2/Dgki/Shank2/Atp1a3/Grik5/Rgs10/Th/Cacna1a/Cdh1/Unc13a/Atp6v0d1/Drd2/Myo9a/Cbl/Ncam1/Grip1/Myh10/Rac3/Tenm2/Igf2bp1/Prkca/Gprin1/Sncb/Erc2/Kcnma1/Ptk2b/Grin2a/Septin5/Boc/Tiam1/Grm4/Syt7/Zfyve27	51
CC	GO:0019898	extrinsic component of membrane	29/1474	194/24431	0.149485	2.47765	5.23584	5.72861e-06	0.000278498	0.000234711	Nmnat2/Cdh22/Pik3ca/Dnajc6/Jak1/C1qa/Pik3cd/Coq5/Snx10/Atp6v1b1/Dgki/Mcf2l/Jak3/Cdh1/Cdh13/Bsn/Apc2/Cdh23/Gng7/Syn3/Pik3r5/Tenm2/Doc2b/Cyth1/Gphn/Kalrn/Tiam1/Gnaq/Jak2	29
CC	GO:0005891	voltage-gated calcium channel complex	12/1474	47/24431	0.255319	4.23182	5.61948	1.61225e-05	0.000685254	0.000577513	C2cd6/Cacna2d4/Cacna1c/Catsperg1/Catsperg2/Cacna1a/Catsper3/Cacna1d/Cacna1i/Tmem249/Cacna1h/Catsperz	12
CC	GO:1902495	transmembrane transporter complex	54/1474	492/24431	0.109756	1.81917	4.65109	1.62639e-05	0.000685254	0.000577513	C2cd6/Sumo1/Lrrc26/Lrrc8a/Grin1/Kcnip3/Kcnmb3/Grik3/Slc9a1/Clic4/Dpp6/Lrrc8c/Cox6a1/Cldn4/Atp6v1b1/Cacna2d4/Cacna1c/Slc17a7/Wdr93/Kcnq1/Atp1a3/Grik5/Catsperg1/Catsperg2/Cox6b1/Kcnj14/Grin2d/Ano1/Cacna1a/Best2/Atp6v0d1/Chrna5/Hcn2/Kcnj12/Gabrp/Kcnh4/Scn4a/Grin2c/Kcns3/Catsper3/Kcnma1/Cacna1d/Ptk2b/Cacna1i/Kcnh3/Scn8a/Tmem249/Kcnj4/Shisa8/Grin2a/Cacna1h/Cnih2/Catsperz/Kcnk4	54
CC	GO:0030133	transport vesicle	47/1474	445/24431	0.105618	1.75058	4.04902	0.000141226	0.00557842	0.00470133	Syt2/Nmnat2/Abca12/Tmem163/Psen2/Hck/Grin1/Anp32e/Syt6/Syt11/Slc6a17/Phf24/Vamp3/Shh/Svop/Atp6v1b1/Dgki/Rab11fip5/Erc1/Slc17a7/Kcnq1/Bloc1s3/Ap3s2/Th/Mt3/Unc13a/Atp6v0d1/Cadm1/Drd2/Aph1b/Aph1c/Bsn/Arfgef3/Gng7/Syn3/Doc2b/Tmed10/Cideb/Syngr1/Srebf2/Grin2a/Septin5/Slc22a2/Igf2r/Syt7/Vti1a/Dnmbp	47
CC	GO:0031252	cell leading edge	50/1474	487/24431	0.102669	1.70171	3.96346	0.000176033	0.00652861	0.00550213	Adora1/Enah/Sh2d3c/Slc1a2/Slc12a5/Grin1/Dgkz/Pik3ca/Macf1/Phactr4/Arpc3/Fscn1/Trpv4/Sh2b2/Mtmr14/Atp2b2/Cadm4/Parva/Mcf2l/Cdh1/Adgre5/Acta1/Tln2/Hcn2/Apc2/Myh10/Bcas3/Tubg1/Rac3/Arhgap44/Ksr1/Igf2bp1/Srcin1/Pecam1/P4hb/Unc5a/Nedd9/Cacna1d/Ptk2b/Parvb/Shisa8/Pacsin2/Ddn/Lima1/Fignl2/Grin2a/Tiam1/Plekhh2/Rasgrp2/Ldb1	50
CC	GO:0005925	focal adhesion	26/1474	200/24431	0.13	2.1547	4.15482	0.000185941	0.00652861	0.00550213	Map4k4/Enah/Ambra1/Hck/Itgb6/Ubox5/Fblim1/Afap1/Trpv4/Parva/Itga11/Keap1/Cbl/Peak1/Tln2/Tns4/Itga2b/Nedd9/Ptk2b/Sorbs3/Parvb/Parvg/Plec/Lima1/Lpp/Jak2	26
CC	GO:0030055	cell-substrate junction	27/1474	213/24431	0.126761	2.10101	4.08945	0.000214873	0.00681181	0.0057408	Map4k4/Enah/Ambra1/Hck/Itgb6/Ubox5/Fblim1/Afap1/Trpv4/Parva/Itga11/Keap1/Cbl/Peak1/Tln2/Tns4/Itga2b/Nedd9/Ptk2b/Sorbs3/Parvb/Parvg/Plec/Lima1/Lpp/Lama3/Jak2	27
CC	GO:0008021	synaptic vesicle	34/1474	294/24431	0.115646	1.91679	4.00734	0.000215563	0.00681181	0.0057408	Syt2/Tmem163/Psen2/Grin1/Anp32e/Syt6/Syt11/Slc6a17/Phf24/Vamp3/Shh/Svop/Atp6v1b1/Dgki/Erc1/Slc17a7/Ap3s2/Th/Mt3/Unc13a/Atp6v0d1/Cadm1/Drd2/Bsn/Gng7/Syn3/Doc2b/Syngr1/Grin2a/Septin5/Slc22a2/Syt7/Vti1a/Dnmbp	34
CC	GO:0043195	terminal bouton	16/1474	98/24431	0.163265	2.70606	4.28808	0.00024552	0.00738899	0.00622723	Adora1/Oxt/Grin1/Syt11/Grik3/Cplx1/Grik5/Th/Unc13a/Grip1/Sncb/Erc2/Kcnma1/Grin2a/Septin5/Grm4	16
CC	GO:0032432	actin filament bundle	17/1474	110/24431	0.154545	2.56153	4.1592	0.000313086	0.0089941	0.00757997	Enah/Pdlim5/Ror1/Luzp1/Fblim1/Afap1/Limch1/Rflna/Fscn1/Sh2b2/Acta1/Myh10/Gas2l1/Rflnb/Lima1/Lpp/Septin5	17
CC	GO:0036128	CatSper complex	6/1474	17/24431	0.352941	5.84987	5.0686	0.000331555	0.00911054	0.00767811	C2cd6/Catsperg1/Catsperg2/Catsper3/Tmem249/Catsperz	6
CC	GO:0043198	dendritic shaft	13/1474	73/24431	0.178082	2.95165	4.2315	0.000385414	0.0101492	0.00855348	Fubp3/Slc1a2/Map1a/Slc12a5/Grk3/Cacna1c/Grm5/Hcn2/Grip1/Sez6/Asic1/Grm4/Cnih2	13
CC	GO:0045095	keratin filament	19/1474	133/24431	0.142857	2.3678	4.0079	0.00040182	0.010158	0.00856089	Krtap12-20/Krtap10-20/Krtap10-30/Krtap10-21/Krtap10-29/Krtap10-34/Krtap10-27/Krtap1-4/Krtap1-3/Krtap9-3/Krtap2-22/Krtap2-4/Krtap2-20/Krtap4-1/Krtap4-2/Krt16/Fam83h/Krt85/Krt4	19
CC	GO:0043204	perikaryon	27/1474	223/24431	0.121076	2.00679	3.82707	0.000450392	0.010948	0.00922666	Fzd5/Slc12a5/Bglap3/Bglap2/Bglap/Syt11/Grik3/Luzp1/Astn2/Sorcs2/Cplx1/Cacna1c/Grik5/Th/Cacna1a/Drd2/Efna2/Grip1/Trpm2/Nefh/Rbfox3/Naip2/Cacna1d/Dip2b/Ddn/Klhl24/Cacna1h	27
CC	GO:0035102	PRC1 complex	6/1474	18/24431	0.333333	5.52488	4.86615	0.000472037	0.0110492	0.00931191	Bmi1/Cbx2/Cbx8/Cbx4/Cbx7/Pcgf5	6
CC	GO:0030672	synaptic vesicle membrane	23/1474	180/24431	0.127778	2.11787	3.8143	0.00054418	0.0118594	0.00999474	Syt2/Tmem163/Grin1/Anp32e/Syt6/Syt11/Slc6a17/Phf24/Vamp3/Svop/Atp6v1b1/Dgki/Slc17a7/Unc13a/Atp6v0d1/Drd2/Gng7/Syn3/Doc2b/Syngr1/Slc22a2/Syt7/Vti1a	23
CC	GO:0099501	exocytic vesicle membrane	23/1474	180/24431	0.127778	2.11787	3.8143	0.00054418	0.0118594	0.00999474	Syt2/Tmem163/Grin1/Anp32e/Syt6/Syt11/Slc6a17/Phf24/Vamp3/Svop/Atp6v1b1/Dgki/Slc17a7/Unc13a/Atp6v0d1/Drd2/Gng7/Syn3/Doc2b/Syngr1/Slc22a2/Syt7/Vti1a	23
CC	GO:0070382	exocytic vesicle	34/1474	311/24431	0.109325	1.81202	3.65182	0.000605732	0.0127607	0.0107544	Syt2/Tmem163/Psen2/Grin1/Anp32e/Syt6/Syt11/Slc6a17/Phf24/Vamp3/Shh/Svop/Atp6v1b1/Dgki/Erc1/Slc17a7/Ap3s2/Th/Mt3/Unc13a/Atp6v0d1/Cadm1/Drd2/Bsn/Gng7/Syn3/Doc2b/Syngr1/Grin2a/Septin5/Slc22a2/Syt7/Vti1a/Dnmbp	34
CC	GO:0034703	cation channel complex	27/1474	230/24431	0.117391	1.94572	3.65142	0.000729064	0.0148035	0.012476	C2cd6/Sumo1/Lrrc26/Kcnip3/Kcnmb3/Grik3/Dpp6/Cacna2d4/Cacna1c/Kcnq1/Grik5/Catsperg1/Catsperg2/Cacna1a/Chrna5/Hcn2/Scn4a/Kcns3/Catsper3/Kcnma1/Cacna1d/Cacna1i/Scn8a/Tmem249/Cacna1h/Catsperz/Kcnk4	27
CC	GO:0019897	extrinsic component of plasma membrane	18/1474	129/24431	0.139535	2.31274	3.78796	0.000749546	0.0148035	0.012476	Cdh22/Dnajc6/Jak1/C1qa/Dgki/Mcf2l/Jak3/Cdh1/Cdh13/Apc2/Cdh23/Gng7/Tenm2/Cyth1/Gphn/Tiam1/Gnaq/Jak2	18
CC	GO:0005938	cell cortex	38/1474	367/24431	0.103542	1.71617	3.50284	0.000852838	0.0153699	0.0129533	Pard3b/Hmcn2/Dstn/Fnbp1/Tmod1/Astn2/Macf1/Cnksr1/Fscn1/Trpv4/Clip2/Hip1/Fabp1/Exoc6b/Erc1/Exoc3l2/Fgfr2/Cdh1/Bfsp2/Bsn/Epb41l2/Grip1/Shroom1/Myh10/Exoc3l4/Prkd1/Nedd9/Erc2/Ptk2b/Rims2/Pvalb/Bin2/Fignl2/Septin5/Axin1/Plekhh2/Rasal3/Ndfip1	38
CC	GO:0060077	inhibitory synapse	7/1474	27/24431	0.259259	4.29713	4.3435	0.000874332	0.0153699	0.0129533	Syt11/Igsf21/Lhfpl4/Bsn/Cep112/Gphn/Rims2	7
CC	GO:0030658	transport vesicle membrane	29/1474	257/24431	0.11284	1.87029	3.55393	0.000896796	0.0153699	0.0129533	Syt2/Abca12/Tmem163/Grin1/Anp32e/Syt6/Syt11/Slc6a17/Phf24/Vamp3/Svop/Atp6v1b1/Dgki/Rab11fip5/Slc17a7/Unc13a/Atp6v0d1/Drd2/Arfgef3/Gng7/Syn3/Doc2b/Tmed10/Cideb/Syngr1/Srebf2/Slc22a2/Syt7/Vti1a	29
CC	GO:0034704	calcium channel complex	12/1474	70/24431	0.171429	2.84136	3.90926	0.000908873	0.0153699	0.0129533	C2cd6/Cacna2d4/Cacna1c/Catsperg1/Catsperg2/Cacna1a/Catsper3/Cacna1d/Cacna1i/Tmem249/Cacna1h/Catsperz	12
CC	GO:0042641	actomyosin	16/1474	110/24431	0.145455	2.41085	3.75786	0.000916775	0.0153699	0.0129533	Hdac4/Enah/Pdlim5/Ror1/Luzp1/Fblim1/Afap1/Limch1/Fscn1/Sh2b2/Acta1/Myh10/Gas2l1/Lima1/Lpp/Septin5	16
CC	GO:0001725	stress fiber	15/1474	100/24431	0.15	2.48619	3.77354	0.000948458	0.0153699	0.0129533	Enah/Pdlim5/Ror1/Luzp1/Fblim1/Afap1/Limch1/Fscn1/Sh2b2/Acta1/Myh10/Gas2l1/Lima1/Lpp/Septin5	15
CC	GO:0097517	contractile actin filament bundle	15/1474	100/24431	0.15	2.48619	3.77354	0.000948458	0.0153699	0.0129533	Enah/Pdlim5/Ror1/Luzp1/Fblim1/Afap1/Limch1/Fscn1/Sh2b2/Acta1/Myh10/Gas2l1/Lima1/Lpp/Septin5	15
CC	GO:0008328	ionotropic glutamate receptor complex	9/1474	45/24431	0.2	3.31493	3.93845	0.0012711	0.0193578	0.0163142	Grin1/Grik3/Grik5/Grin2d/Grin2c/Ptk2b/Shisa8/Grin2a/Cnih2	9
CC	GO:0098982	GABA-ergic synapse	22/1474	180/24431	0.122222	2.02579	3.50011	0.0012853	0.0193578	0.0163142	Enah/Slc6a17/Gabbr2/Rnf34/Slc6a11/Lhfpl4/Atp2b2/Erc1/Cdh13/Nrg1/Drd2/Sema7a/Bsn/Grip1/Gphn/Erc2/Adra1a/Rims2/Mdga1/Camk4/Nrg2/Syt7	22
CC	GO:0005882	intermediate filament	25/1474	215/24431	0.116279	1.92728	3.46045	0.00128643	0.0193578	0.0163142	Macf1/Rtn2/Shank2/Bfsp2/Krtap12-20/Krtap10-20/Krtap10-30/Krtap10-21/Krtap10-29/Krtap10-34/Krtap10-27/Nefh/Krtap1-4/Krtap1-3/Krtap9-3/Krtap2-22/Krtap2-4/Krtap2-20/Krtap4-1/Krtap4-2/Krt16/Fam83h/Plec/Krt85/Krt4	25
CC	GO:0098685	Schaffer collateral - CA1 synapse	20/1474	158/24431	0.126582	2.09805	3.50868	0.00136266	0.020028	0.016879	Mmp9/Dgkz/Syt11/Cplx1/Hip1/Rnf216/Dgki/Grm5/Gsg1l/Cadm1/Myo9a/Ncam1/Bsn/Gng7/Adora2b/Nefh/Stat3/Arhgdia/Ptk2b/Syngr1	20
CC	GO:0097228	sperm principal piece	9/1474	46/24431	0.195652	3.24286	3.8581	0.00149692	0.0210902	0.0177743	C2cd6/Spag6/Ift81/Catsperg1/Catsperg2/Tmem249/Ccr6/Dnah8/Catsperz	9
CC	GO:0048787	presynaptic active zone membrane	12/1474	74/24431	0.162162	2.68778	3.68444	0.00150168	0.0210902	0.0177743	Grin1/Syt11/Dgki/Atp2b2/Grin2d/Cacna1a/Nrg1/Kcnma1/Cacna1d/Scn8a/Cacna1h/Grm4	12
CC	GO:0044305	calyx of Held	8/1474	38/24431	0.210526	3.4894	3.8914	0.00165736	0.0227706	0.0191904	Adora1/Nos1/Cplx1/Atp1a3/Cacna1a/Unc13a/Prkca/Septin5	8
CC	GO:0030018	Z disc	19/1474	150/24431	0.126667	2.09945	3.42249	0.0017592	0.0236557	0.0199363	Hdac4/Psen2/Pdlim5/Trim63/Dnajb6/Nos1/Myo18b/Grk3/Cacna1c/Rtn2/Parva/Unc45b/Obscn/Prkd1/Adra1a/Cacna1d/Parvb/Scn8a/Plec	19
CC	GO:0031012	extracellular matrix	45/1474	477/24431	0.0943396	1.56364	3.15013	0.00205842	0.026974	0.0227329	Fmod/Ihh/Prelp/Col5a1/Hmcn2/Lamc3/Mmp9/Fcna/Bmp7/S100a3/Col15a1/Adamtsl1/Hspg2/Svep1/Shh/Spon2/Col26a1/Vwf/Tgfb1/Fcgbp/Fcgbpl1/Lgals4/Adamts17/Adamtsl3/Ctsc/Rtbdn/Angptl6/Thsd4/Col13a1/Col18a1/Adamtsl5/Adamts2/Anxa6/Ntn1/Lgals9/F13a1/Lgals3/Fgf9/Col14a1/Fbln1/Cela1/Muc4/Runx1/Lama1/Lama3	45
CC	GO:0060076	excitatory synapse	15/1474	108/24431	0.138889	2.30203	3.43619	0.00209134	0.026974	0.0227329	Susd4/Grin1/Syt11/Elfn1/Dgki/Atp2b2/Slc17a7/Fgfr2/Unc13a/Bsn/Gng7/C1ql1/Scn8a/Grin2a/Grm4	15
CC	GO:0030312	external encapsulating structure	45/1474	479/24431	0.0939457	1.55712	3.12029	0.00223122	0.0281773	0.023747	Fmod/Ihh/Prelp/Col5a1/Hmcn2/Lamc3/Mmp9/Fcna/Bmp7/S100a3/Col15a1/Adamtsl1/Hspg2/Svep1/Shh/Spon2/Col26a1/Vwf/Tgfb1/Fcgbp/Fcgbpl1/Lgals4/Adamts17/Adamtsl3/Ctsc/Rtbdn/Angptl6/Thsd4/Col13a1/Col18a1/Adamtsl5/Adamts2/Anxa6/Ntn1/Lgals9/F13a1/Lgals3/Fgf9/Col14a1/Fbln1/Cela1/Muc4/Runx1/Lama1/Lama3	45
CC	GO:0098878	neurotransmitter receptor complex	10/1474	58/24431	0.172414	2.85769	3.58911	0.0022738	0.0281773	0.023747	Grin1/Grik3/Grik5/Grin2d/Chrna5/Grin2c/Ptk2b/Shisa8/Grin2a/Cnih2	10
CC	GO:0000152	nuclear ubiquitin ligase complex	9/1474	49/24431	0.183673	3.04432	3.62965	0.00237318	0.0288433	0.0243083	Bmi1/Anapc2/Babam2/Anapc7/Cbx2/Cbx8/Cbx4/Cbx7/Pcgf5	9
CC	GO:0045111	intermediate filament cytoskeleton	27/1474	250/24431	0.108	1.79006	3.1816	0.00249228	0.0297193	0.0250466	Macf1/Rtn2/Shank2/Usp10/Bfsp2/Krtap12-20/Krtap10-20/Krtap10-30/Krtap10-21/Krtap10-29/Krtap10-34/Krtap10-27/Bcas3/Nefh/Krtap1-4/Krtap1-3/Krtap9-3/Krtap2-22/Krtap2-4/Krtap2-20/Krtap4-1/Krtap4-2/Krt16/Fam83h/Plec/Krt85/Krt4	27
CC	GO:0098802	plasma membrane signaling receptor complex	29/1474	277/24431	0.104693	1.73525	3.11841	0.00280399	0.032817	0.0276573	Ramp1/Bmp2/Cd40/Grin1/Itgb6/Grik3/Cntfr/Gabbr2/Tfr2/Trbc2/Gp9/Grik5/Ifnl2/Grin2d/Cd3d/Drd2/Chrna5/Itga11/Cd3g/Skap1/Ramp2/Itga2b/Grin2c/Syk/Ptk2b/Shisa8/Grin2a/Jak2/Cnih2	29
CC	GO:0097648	G protein-coupled receptor complex	4/1474	11/24431	0.363636	6.02714	4.22569	0.00309066	0.0355145	0.0299306	Ramp1/Gabbr2/Drd2/Ramp2	4
CC	GO:0099568	cytoplasmic region	35/1474	358/24431	0.0977654	1.62042	2.99653	0.00346703	0.0391279	0.0329759	Spag6/Ak8/Ambra1/Map1a/Cfap77/Cfap276/Grik3/Spmip6/Htt/Dnah10/Dynll1/Fabp1/Ttll3/Erc1/Bloc1s3/Ap3s2/Saxo2/Spg7/Tmem108/Bsn/Ccdc13/Dnai2/Kif19a/Dnah2/Dnah17/Bbof1/Cys1/Ap3b1/Erc2/Rpgrip1/Ift88/Rims2/Efcab6/Dnah8/Arl3	35
CC	GO:1990907	beta-catenin-TCF complex	4/1474	12/24431	0.333333	5.52488	3.9727	0.00441614	0.0489649	0.0412662	Lef1/Tcf7l1/Tcf7l2/Ldb1	4
MF	GO:0005504	fatty acid binding	14/1426	59/22528	0.237288	3.74869	5.49552	1.39836e-05	0.0101193	0.00926422	Ugt1a9/Ugt1a8/Ugt1a7c/Acoxl/Scp2/Fabp1/Arhgdia/Dgat1/Cyp4f40/Gpr31b/Cyp4f14/Gstp1/Gstp2/Gstp3	14
MF	GO:0008066	glutamate receptor activity	9/1426	26/22528	0.346154	5.46855	5.92642	1.85675e-05	0.0101193	0.00926422	Grin1/Grik3/Grm5/Grik5/Grin2d/Grm6/Grin2c/Grin2a/Grm4	9
MF	GO:0022843	voltage-gated monoatomic cation channel activity	23/1426	145/22528	0.158621	2.5059	4.729	4.10677e-05	0.0139004	0.0127258	Lrrc26/Kcnt1/Grin1/Cacna2d4/Cacna1c/Kcnq1/Kcnk6/Kcnj14/Grin2d/Cacna1a/Hcn2/Kcnj12/Kcnh4/Kcns3/Catsper3/Kcnma1/Cacna1d/Cacna1i/Kcnh3/Kcnj4/Grin2a/Cacna1h/Kcnk4	23
MF	GO:0046873	metal ion transmembrane transporter activity	51/1426	454/22528	0.112335	1.77467	4.33464	5.10106e-05	0.0139004	0.0127258	Lrrc26/Kcnt1/Slc1a2/Slc12a5/Grin1/Kcnip3/Kcnmb3/Grik3/Slc9a1/Nipal3/Slc5a1/Trpv4/Orai2/Slc6a11/Cacna2d4/Atp2b2/Cacna1c/Slc17a7/Kcnq1/Atp1a3/Grik5/Kcnk6/Kcnj14/Grin2d/Cacna1a/Hcn2/Slc5a4b/Trpm2/Slc39a3/Kcnj12/Atp2a3/Slc13a2/Kcnh4/Scn4a/Kcns3/Catsper3/Slc12a7/Slc28a3/Atp12a/Kcnma1/Cacna1d/Cacna1i/Kcnh3/Asic1/Scn8a/Kcnj4/Slc11a2/Slc12a8/Grin2a/Cacna1h/Kcnk4	51
MF	GO:0005244	voltage-gated monoatomic ion channel activity	25/1426	172/22528	0.145349	2.29623	4.43606	8.55891e-05	0.0158274	0.01449	Lrrc26/Kcnt1/Grin1/Cacna2d4/Cacna1c/Kcnq1/Kcnk6/Kcnj14/Grin2d/Ano1/Cacna1a/Hcn2/Kcnj12/Kcnh4/Grin2c/Kcns3/Catsper3/Kcnma1/Cacna1d/Cacna1i/Kcnh3/Kcnj4/Grin2a/Cacna1h/Kcnk4	25
MF	GO:0022832	voltage-gated channel activity	25/1426	174/22528	0.143678	2.26983	4.37112	0.00010345	0.0158274	0.01449	Lrrc26/Kcnt1/Grin1/Cacna2d4/Cacna1c/Kcnq1/Kcnk6/Kcnj14/Grin2d/Ano1/Cacna1a/Hcn2/Kcnj12/Kcnh4/Grin2c/Kcns3/Catsper3/Kcnma1/Cacna1d/Cacna1i/Kcnh3/Kcnj4/Grin2a/Cacna1h/Kcnk4	25
MF	GO:0099094	ligand-gated monoatomic cation channel activity	20/1426	125/22528	0.16	2.52769	4.45231	0.000112544	0.0158274	0.01449	Tmem63a/Kcnt1/Grin1/Kcnmb3/Grik3/Grik5/Kcnj14/Grin2d/Ano1/Best2/Chrna5/Hcn2/Trpm2/Kcnj12/Kcnh4/Kcnma1/Kcnh3/Asic1/Kcnj4/Grin2a	20
MF	GO:0015079	potassium ion transmembrane transporter activity	24/1426	165/22528	0.145455	2.2979	4.34977	0.000116164	0.0158274	0.01449	Lrrc26/Kcnt1/Slc12a5/Kcnip3/Kcnmb3/Grik3/Slc9a1/Slc17a7/Kcnq1/Atp1a3/Grik5/Kcnk6/Kcnj14/Hcn2/Kcnj12/Kcnh4/Kcns3/Slc12a7/Atp12a/Kcnma1/Kcnh3/Kcnj4/Slc12a8/Kcnk4	24
MF	GO:0033293	monocarboxylic acid binding	16/1426	93/22528	0.172043	2.71794	4.31555	0.000226017	0.0268864	0.0246145	Ugt1a9/Ugt1a8/Ugt1a7c/Acoxl/Scp2/Fabp1/Rara/Arhgdia/Dgat1/Cyp4f40/Igf2r/Gpr31b/Cyp4f14/Gstp1/Gstp2/Gstp3	16
MF	GO:0022836	gated channel activity	37/1426	317/22528	0.116719	1.84393	3.93373	0.000246664	0.0268864	0.0246145	Tmem63a/Lrrc26/Kcnt1/Grin1/Kcnmb3/Grik3/Trpv4/Cacna2d4/Cacna1c/Slc17a7/Kcnq1/Grik5/Kcnk6/Kcnj14/Grin2d/Ano1/Cacna1a/Best2/Chrna5/Hcn2/Trpm2/Kcnj12/Gabrp/Anxa6/Kcnh4/Grin2c/Kcns3/Catsper3/Kcnma1/Cacna1d/Cacna1i/Kcnh3/Asic1/Kcnj4/Grin2a/Cacna1h/Kcnk4	37
MF	GO:0005261	monoatomic cation channel activity	38/1426	332/22528	0.114458	1.80821	3.8566	0.00030371	0.0300949	0.0275518	Tmem63a/Lrrc26/Kcnt1/Grin1/Kcnip3/Kcnmb3/Grik3/Trpv4/Orai2/Cacna2d4/Cacna1c/Kcnq1/Grik5/Kcnk6/Kcnj14/Grin2d/Ano1/Cacna1a/Best2/Chrna5/Hcn2/Trpm2/Kcnj12/Kcnh4/Scn4a/Grin2c/Kcns3/Catsper3/Kcnma1/Cacna1d/Cacna1i/Kcnh3/Asic1/Scn8a/Kcnj4/Grin2a/Cacna1h/Kcnk4	38
MF	GO:0005216	monoatomic ion channel activity	47/1426	445/22528	0.105618	1.66856	3.70287	0.000410191	0.037259	0.0341106	Tmem63a/Lrrc26/Kcnt1/Lrrc8a/Grin1/Kcnip3/Kcnmb3/Grik3/Clic4/Lrrc8c/Trpv4/Cldn4/Orai2/Cacna2d4/Cacna1c/Slc17a7/Kcnq1/Grik5/Kcnk6/Kcnj14/Grin2d/Ano1/Cacna1a/Best2/Chrna5/Hcn2/Trpm2/Kcnj12/Slc26a11/Gabrp/Anxa6/Gjd3/Kcnh4/Scn4a/Grin2c/Kcns3/Catsper3/Kcnma1/Cacna1d/Cacna1i/Kcnh3/Asic1/Scn8a/Kcnj4/Grin2a/Cacna1h/Kcnk4	47
MF	GO:0015276	ligand-gated monoatomic ion channel activity	24/1426	181/22528	0.132597	2.09477	3.84416	0.000477683	0.0400519	0.0366675	Tmem63a/Kcnt1/Grin1/Kcnmb3/Grik3/Slc17a7/Grik5/Kcnj14/Grin2d/Ano1/Best2/Chrna5/Hcn2/Trpm2/Kcnj12/Gabrp/Anxa6/Kcnh4/Grin2c/Kcnma1/Kcnh3/Asic1/Kcnj4/Grin2a	24
MF	GO:0004970	glutamate-gated receptor activity	6/1426	18/22528	0.333333	5.26601	4.70674	0.000609796	0.0474769	0.0434651	Grin1/Grik3/Grik5/Grin2d/Grin2c/Grin2a	6

## Sheet: Fig1h_DP3
ONTOLOGY	ID	Description	GeneRatio	BgRatio	RichFactor	FoldEnrichment	zScore	pvalue	p.adjust	qvalue	geneID	Count
BP	GO:0099560	synaptic membrane adhesion	13/582	45/24292	0.288889	12.0579	11.6324	2.71462e-11	8.20631e-08	8.00386e-08	Lrrc4c/Ntng1/Ptprd/Magi2/Nrg1/Tenm3/Lrfn5/Mdga2/Slitrk5/Cdh10/Epha3/Cadm2/Nrxn1	13
BP	GO:0098742	cell-cell adhesion via plasma-membrane adhesion molecules	28/582	281/24292	0.0996441	4.15903	8.34488	2.33489e-10	3.52919e-07	3.44212e-07	Cdh20/Cdh7/Lrrc4c/Ptprt/Ntng1/Ptprd/Magi2/Grid2/Cntn6/Unc5d/Nrg1/Tenm3/Cdh8/Cntn5/Fat3/Pcdh15/Lrfn5/Mdga2/Slitrk5/Cdh10/Cdh12/Cdh18/Robo1/Epha3/Cadm2/Robo2/Nrxn1/Cdh2	28
BP	GO:0007416	synapse assembly	27/582	320/24292	0.084375	3.52171	7.11438	1.80859e-08	1.82246e-05	1.7775e-05	Adgrb3/Erbb4/Negr1/Adgrl2/Lingo2/Ptprd/Magi2/Gabrg1/Cntnap2/Grid2/Lrrtm4/Zdhhc2/Nrg1/Opcml/Cntn5/Lin7a/Gabrb2/Gabra6/Lrfn5/Nrxn3/Mdga2/Slitrk5/Nrg3/Robo1/Nrxn1/Cbln2/Cdh2	27
BP	GO:0007156	homophilic cell adhesion via plasma membrane adhesion molecules	16/582	168/24292	0.0952381	3.97513	6.06253	3.07688e-06	0.00191159	0.00186443	Cdh20/Cdh7/Ptprt/Cntn6/Tenm3/Cdh8/Cntn5/Fat3/Pcdh15/Cdh10/Cdh12/Cdh18/Robo1/Cadm2/Robo2/Cdh2	16
BP	GO:0050807	regulation of synapse organization	27/582	415/24292	0.0650602	2.71554	5.52272	3.16175e-06	0.00191159	0.00186443	Adgrb3/Erbb4/Zfp804a/Ptprt/Negr1/Adgrl2/Lingo2/Ptprd/Magi2/Grid2/Lrrtm4/Cntnap4/Nrg1/Cdh8/Opcml/Ppfia2/Lin7a/Dgkb/Lrfn5/Mdga2/Grid1/Slitrk5/Lrrk2/Robo1/Nrxn1/Cbln2/Cdh2	27
BP	GO:0050803	regulation of synapse structure or activity	27/582	424/24292	0.0636792	2.6579	5.39574	4.70463e-06	0.00237035	0.00231187	Adgrb3/Erbb4/Zfp804a/Ptprt/Negr1/Adgrl2/Lingo2/Ptprd/Magi2/Grid2/Lrrtm4/Cntnap4/Nrg1/Cdh8/Opcml/Ppfia2/Lin7a/Dgkb/Lrfn5/Mdga2/Grid1/Slitrk5/Lrrk2/Robo1/Nrxn1/Cbln2/Cdh2	27
BP	GO:0060078	regulation of postsynaptic membrane potential	16/582	179/24292	0.0893855	3.73085	5.74535	6.98301e-06	0.00301566	0.00294126	Rims1/Erbb4/Rgs7/Gabrb1/Cntnap2/Grid2/Gria4/Grik2/Syt1/Gabrb2/Gabra6/Hcn1/Grid1/Fgf14/Lrrk2/Nrxn1	16
BP	GO:0044331	cell-cell adhesion mediated by cadherin	9/582	59/24292	0.152542	6.36694	6.46647	1.05704e-05	0.00399427	0.00389573	Cdh20/Cdh7/Cdh8/Fat3/Prkd1/Cdh10/Cdh12/Cdh18/Cdh2	9
BP	GO:0001580	detection of chemical stimulus involved in sensory perception of bitter taste	8/582	48/24292	0.166667	6.95647	6.47181	1.67815e-05	0.00563671	0.00549765	Tas2r124/Tas2r102/Tas2r113/Tas2r125/Tas2r115/Tas2r136/Tas2r103/Tas2r140	8
BP	GO:0016339	calcium-dependent cell-cell adhesion via plasma membrane cell adhesion molecules	7/582	37/24292	0.189189	7.89654	6.57733	2.40988e-05	0.00728507	0.00710534	Cdh20/Cdh7/Cdh8/Cdh10/Cdh12/Cdh18/Cdh2	7
BP	GO:0050912	detection of chemical stimulus involved in sensory perception of taste	8/582	53/24292	0.150943	6.3002	6.05189	3.54864e-05	0.00893962	0.00871907	Tas2r124/Tas2r102/Tas2r113/Tas2r125/Tas2r115/Tas2r136/Tas2r103/Tas2r140	8
BP	GO:0050913	sensory perception of bitter taste	8/582	53/24292	0.150943	6.3002	6.05189	3.54864e-05	0.00893962	0.00871907	Tas2r124/Tas2r102/Tas2r113/Tas2r125/Tas2r115/Tas2r136/Tas2r103/Tas2r140	8
BP	GO:0051965	positive regulation of synapse assembly	10/582	88/24292	0.113636	4.74305	5.51114	4.86899e-05	0.0113223	0.0110429	Adgrb3/Adgrl2/Lingo2/Ptprd/Grid2/Lrrtm4/Opcml/Slitrk5/Nrxn1/Cbln2	10
BP	GO:0051963	regulation of synapse assembly	16/582	221/24292	0.0723982	3.02182	4.73052	9.26528e-05	0.0200064	0.0195128	Adgrb3/Negr1/Adgrl2/Lingo2/Ptprd/Grid2/Lrrtm4/Nrg1/Opcml/Lin7a/Lrfn5/Mdga2/Slitrk5/Robo1/Nrxn1/Cbln2	16
BP	GO:0099054	presynapse assembly	7/582	51/24292	0.137255	5.72886	5.29645	0.000202859	0.0408828	0.0398742	Ptprd/Grid2/Nrg1/Cntn5/Lrfn5/Mdga2/Nrxn1	7
BP	GO:0035458	cellular response to interferon-beta	8/582	69/24292	0.115942	4.83928	5.00356	0.000239453	0.0452416	0.0441255	Aim2/Ifi206/Ifi207/Ifi204/Ifi211/Ifi203/Gbp2/Hcn1	8
BP	GO:0008038	neuron recognition	7/582	53/24292	0.132075	5.51268	5.15268	0.000259172	0.0460868	0.0449498	Cntnap2/Cntn6/Cntn5/Robo1/Ncam2/Epha3/Robo2	7
CC	GO:0045211	postsynaptic membrane	40/591	418/24431	0.0956938	3.95583	9.59724	1.57008e-13	5.44818e-11	4.72677e-11	Oprk1/Adgrb3/Erbb4/Rgs7/Lrrc4c/Ptprt/Ank2/Adgrl2/Lrrc7/Magi2/Gabrb1/Adam22/Grm3/Gabrg1/Grid2/Lrrtm4/Grm7/Dlg2/Nrg1/Gria4/Lin7a/Grik2/Syt1/Gabrb2/Tenm2/Gabra6/Dgkb/Lrfn5/Mdga2/Hcn1/Chrm3/Grid1/Slitrk5/Cdh10/Lsamp/Cadm2/Robo2/Dlgap1/Kcnn2/Dcc	40
CC	GO:0099634	postsynaptic specialization membrane	25/591	205/24431	0.121951	5.04127	9.14863	3.55158e-11	6.16198e-09	5.34606e-09	Adgrb3/Erbb4/Lrrc4c/Ptprt/Lrrc7/Gabrb1/Adam22/Grid2/Lrrtm4/Dlg2/Nrg1/Gria4/Lin7a/Grik2/Gabrb2/Gabra6/Dgkb/Lrfn5/Mdga2/Chrm3/Grid1/Slitrk5/Cdh10/Robo2/Dcc	25
CC	GO:0042734	presynaptic membrane	29/591	280/24431	0.103571	4.28148	8.69527	5.50663e-11	6.36934e-09	5.52595e-09	Oprk1/Rims1/Erbb4/Rgs7/Ntng1/Ptprd/Gabrb1/Grm3/Cntnap2/Cntn6/Grm7/Cntnap4/Nrg1/Tenm3/Gria4/Cntn5/Ppfia2/Grik2/Syt1/Gabrb2/Tenm2/Gabra6/Nrxn3/Hcn1/Chrm3/Cdh10/Lsamp/Slc5a7/Nrxn1	29
CC	GO:0098839	postsynaptic density membrane	21/591	164/24431	0.128049	5.29333	8.68582	5.34633e-10	4.63794e-08	4.02382e-08	Adgrb3/Erbb4/Lrrc4c/Ptprt/Lrrc7/Adam22/Grid2/Lrrtm4/Dlg2/Nrg1/Gria4/Lin7a/Grik2/Dgkb/Lrfn5/Mdga2/Chrm3/Grid1/Slitrk5/Robo2/Dcc	21
CC	GO:0098982	GABA-ergic synapse	21/591	180/24431	0.116667	4.82281	8.10507	2.98237e-09	2.06977e-07	1.7957e-07	Rims1/Erbb4/Plcb1/Magi2/Gabrb1/Cntnap2/Lrrtm4/Grm7/Cntnap4/Nrg1/Cntn5/Gabrb2/Gabra6/Lrfn5/Nrxn3/Mdga2/Grid1/Cdh10/Epha3/Cadm2/Nrxn1	21
CC	GO:0048787	presynaptic active zone membrane	13/591	74/24431	0.175676	7.26215	8.49435	2.30955e-08	1.33569e-06	1.15883e-06	Rims1/Ntng1/Gabrb1/Cntnap2/Grm7/Nrg1/Tenm3/Gria4/Gabrb2/Nrxn3/Hcn1/Cdh10/Nrxn1	13
CC	GO:0048786	presynaptic active zone	16/591	139/24431	0.115108	4.75838	6.99646	2.72672e-07	1.35167e-05	1.17269e-05	Rims1/Ntng1/Gabrb1/Grm3/Cntnap2/Grm7/Nrg1/Tenm3/Gria4/Ppfia2/Syt1/Gabrb2/Nrxn3/Hcn1/Cdh10/Nrxn1	16
CC	GO:0014069	postsynaptic density	32/591	490/24431	0.0653061	2.69965	5.98397	4.45172e-07	1.93093e-05	1.67525e-05	Rims1/Adgrb3/Erbb4/Lrrc4c/Ptprt/Negr1/Ank2/Lrrc7/Magi2/Adam22/Grm3/Grid2/Lrrtm4/Dlg2/Zdhhc2/Nrg1/Opcml/Gria4/Anks1b/Ppfia2/Lin7a/Grik2/Syt1/Dgkb/Lrfn5/Mdga2/Chrm3/Grid1/Slitrk5/Robo2/Dlgap1/Dcc	32
CC	GO:0016342	catenin complex	7/591	32/24431	0.21875	9.04278	7.16799	9.30695e-06	0.000358835	0.00031132	Cdh20/Cdh7/Cdh8/Cdh10/Cdh12/Cdh18/Cdh2	7
CC	GO:0034702	monoatomic ion channel complex	23/591	355/24431	0.0647887	2.67826	5.01516	2.09051e-05	0.000725408	0.000629355	Slco6c1/Dpp10/Kcnh7/Scn9a/Scn7a/Ryr3/Gabrb1/Kcnip4/Gabrg1/Cntnap2/Grid2/Lrrtm4/Dlg2/Gria4/Trdn/Grik2/Gabrb2/Gabra6/Pde4d/Hcn1/Grid1/Kcnv1/Kcnh8	23
CC	GO:0019897	extrinsic component of plasma membrane	12/591	129/24431	0.0930233	3.84543	5.10181	7.18827e-05	0.00226757	0.00196731	Cdh20/Cdh7/Rims1/Ank2/Magi2/Cdh8/Tenm2/Dgkb/Cdh10/Cdh12/Cdh18/Cdh2	12
CC	GO:0019898	extrinsic component of membrane	15/591	194/24431	0.0773196	3.19627	4.83559	8.1244e-05	0.00234931	0.00203823	Atp6v1h/Cdh20/Cdh7/Rims1/Ank2/Magi2/Cdh8/Tenm2/Dgkb/Amph/Cadps/Cdh10/Cdh12/Cdh18/Cdh2	15
CC	GO:0044309	neuron spine	17/591	242/24431	0.0702479	2.90394	4.68656	9.21954e-05	0.00246091	0.00213505	Zfp804a/Tacr3/Negr1/Lrrc7/Grm3/Cntnap2/Grid2/Pgr/Opcml/Gria4/Anks1b/Ppfia2/Lama2/Gabrb2/Tenm2/Grid1/Kcnn2	17
CC	GO:0043197	dendritic spine	16/591	237/24431	0.0675105	2.79078	4.36179	0.000231319	0.00573342	0.00497424	Zfp804a/Tacr3/Negr1/Lrrc7/Grm3/Grid2/Pgr/Opcml/Gria4/Anks1b/Ppfia2/Lama2/Gabrb2/Tenm2/Grid1/Kcnn2	16
CC	GO:0019814	immunoglobulin complex	13/591	178/24431	0.0730337	3.0191	4.25684	0.00041449	0.00958642	0.00831705	Igkv19-93/Igkv12-89/Igkv4-79/Igkv4-78/Igkv4-74/Igkv4-72/Igkv4-50/Igkv12-46/Igkv5-45/Igkv5-39/Igkv12-38/Igkv8-30/Igkv6-29	13
CC	GO:1902495	transmembrane transporter complex	25/591	492/24431	0.050813	2.10053	3.8827	0.000442025	0.00958642	0.00831705	Atp6v1h/Slco6c1/Dpp10/Kcnh7/Scn9a/Scn7a/Ryr3/Gabrb1/Kcnip4/Gabrg1/Cox7b2/Cntnap2/Grid2/Lrrtm4/Dlg2/Gria4/Trdn/Grik2/Gabrb2/Gabra6/Pde4d/Hcn1/Grid1/Kcnv1/Kcnh8	25
CC	GO:0034705	potassium channel complex	9/591	98/24431	0.0918367	3.79638	4.36731	0.000621615	0.0121224	0.0105172	Dpp10/Kcnip4/Cntnap2/Dlg2/Gria4/Grik2/Pde4d/Hcn1/Kcnv1	9
CC	GO:0005912	adherens junction	13/591	186/24431	0.0698925	2.88924	4.07226	0.000628826	0.0121224	0.0105172	Cdh20/Cdh7/Lrrc7/Epha5/Cdh8/Fat3/Ctnna3/Lin7a/Ccdc85a/Cdh10/Cdh12/Cdh18/Cdh2	13
CC	GO:0032589	neuron projection membrane	8/591	83/24431	0.0963855	3.98443	4.28815	0.000897833	0.0163973	0.0142261	Tacr3/Gabrg1/Cntnap2/Gabra6/Hcn1/Adgrv1/Robo1/Robo2	8
CC	GO:1902711	GABA-A receptor complex	4/591	19/24431	0.210526	8.70282	5.28844	0.000983817	0.0170692	0.014809	Gabrb1/Gabrg1/Gabrb2/Gabra6	4
CC	GO:0061702	canonical inflammasome complex	4/591	21/24431	0.190476	7.87398	4.96177	0.001462	0.0228892	0.0198584	Aim2/Casp1/Casp4/Casp12	4
CC	GO:1902710	GABA receptor complex	4/591	21/24431	0.190476	7.87398	4.96177	0.001462	0.0228892	0.0198584	Gabrb1/Gabrg1/Gabrb2/Gabra6	4
CC	GO:0034703	cation channel complex	14/591	230/24431	0.0608696	2.51625	3.63765	0.00151715	0.0228892	0.0198584	Slco6c1/Dpp10/Scn9a/Scn7a/Ryr3/Kcnip4/Cntnap2/Dlg2/Gria4/Trdn/Grik2/Pde4d/Hcn1/Kcnv1	14
CC	GO:0044306	neuron projection terminus	14/591	239/24431	0.0585774	2.4215	3.47705	0.00216727	0.031335	0.0271859	Oprk1/Scn9a/Tacr3/Grm7/Cdh8/Pgr/Gria4/Grik2/Syt1/Ptprn2/Amph/Hcn1/Chrm3/Lrrk2	14
CC	GO:0043679	axon terminus	13/591	217/24431	0.0599078	2.47649	3.43978	0.00253104	0.0351309	0.0304791	Oprk1/Scn9a/Tacr3/Grm7/Cdh8/Pgr/Gria4/Grik2/Ptprn2/Amph/Hcn1/Chrm3/Lrrk2	13
MF	GO:0033038	bitter taste receptor activity	8/534	35/22528	0.228571	9.6428	7.97325	1.26671e-06	0.000734693	0.000653357	Tas2r124/Tas2r102/Tas2r113/Tas2r125/Tas2r115/Tas2r136/Tas2r103/Tas2r140	8
MF	GO:0008527	taste receptor activity	8/534	41/22528	0.195122	8.23166	7.22162	4.53828e-06	0.00100224	0.000891284	Tas2r124/Tas2r102/Tas2r113/Tas2r125/Tas2r115/Tas2r136/Tas2r103/Tas2r140	8
MF	GO:0045296	cadherin binding	10/534	70/22528	0.142857	6.02675	6.56328	5.7024e-06	0.00100224	0.000891284	Cdh20/Cdh7/Cd46/Ptprt/Cdh8/Ctnna3/Cdh10/Cdh12/Cdh18/Cdh2	10
MF	GO:0001594	trace-amine receptor activity	6/534	21/22528	0.285714	12.0535	7.89625	6.912e-06	0.00100224	0.000891284	Or5an9/Or5an11/Or5an1/Or5an1c/Or5an10/Or5an1b	6
MF	GO:0050839	cell adhesion molecule binding	24/534	393/22528	0.0610687	2.57632	4.91215	2.57795e-05	0.00256304	0.00227929	Cdh20/Cdh7/Cd46/Lrrc4c/Ptprt/Ntng1/Ptprd/Cntn6/Adam24/Nrg1/Tenm3/Cdh8/Cntn5/Ctnna3/Pcdh15/Tenm2/Cdh10/Cdh12/Cdh18/Cd200l2/Nrxn1/Cd226/Cdh2/Slc14a2	24
MF	GO:0008066	glutamate receptor activity	6/534	26/22528	0.230769	9.73552	6.94441	2.65142e-05	0.00256304	0.00227929	Grm3/Grid2/Grm7/Gria4/Grik2/Grid1	6
MF	GO:0022824	transmitter-gated monoatomic ion channel activity	8/534	60/22528	0.133333	5.62497	5.58949	8.19145e-05	0.0059388	0.00528133	Gabrb1/Gabrg1/Grid2/Gria4/Grik2/Gabrb2/Gabra6/Grid1	8
MF	GO:0022835	transmitter-gated channel activity	8/534	60/22528	0.133333	5.62497	5.58949	8.19145e-05	0.0059388	0.00528133	Gabrb1/Gabrg1/Grid2/Gria4/Grik2/Gabrb2/Gabra6/Grid1	8
MF	GO:0016917	GABA receptor activity	5/534	23/22528	0.217391	9.17114	6.1091	0.000173502	0.0109191	0.00971024	Gabrb1/Gabrg1/Gabrb2/Gabra6/Grid1	5
MF	GO:0098919	structural constituent of postsynaptic density	4/534	13/22528	0.307692	12.9807	6.73268	0.00018826	0.0109191	0.00971024	Magi2/Dlg2/Ppfia2/Dlgap1	4
MF	GO:0008227	G protein-coupled amine receptor activity	7/534	53/22528	0.132075	5.5719	5.19225	0.000242407	0.0109655	0.00975156	Chrm3/Or5an9/Or5an11/Or5an1/Or5an1c/Or5an10/Or5an1b	7
MF	GO:1904315	transmitter-gated monoatomic ion channel activity involved in regulation of postsynaptic membrane potential	7/534	53/22528	0.132075	5.5719	5.19225	0.000242407	0.0109655	0.00975156	Gabrb1/Grid2/Gria4/Grik2/Gabrb2/Gabra6/Grid1	7
MF	GO:0098960	postsynaptic neurotransmitter receptor activity	8/534	70/22528	0.114286	4.8214	4.98949	0.000245779	0.0109655	0.00975156	Gabrb1/Grid2/Gria4/Grik2/Gabrb2/Gabra6/Chrm3/Grid1	8
MF	GO:0005230	extracellular ligand-gated monoatomic ion channel activity	8/534	71/22528	0.112676	4.75349	4.93582	0.00027133	0.0112408	0.00999636	Gabrb1/Gabrg1/Grid2/Gria4/Grik2/Gabrb2/Gabra6/Grid1	8
MF	GO:0098879	structural constituent of postsynaptic specialization	4/534	15/22528	0.266667	11.2499	6.18757	0.000346099	0.0133825	0.011901	Magi2/Dlg2/Ppfia2/Dlgap1	4
MF	GO:0099529	neurotransmitter receptor activity involved in regulation of postsynaptic membrane potential	7/534	57/22528	0.122807	5.18089	4.92454	0.000383247	0.0136285	0.0121197	Gabrb1/Grid2/Gria4/Grik2/Gabrb2/Gabra6/Grid1	7
MF	GO:0015276	ligand-gated monoatomic ion channel activity	13/534	181/22528	0.0718232	3.03002	4.27269	0.000399457	0.0136285	0.0121197	Kcnt2/Kcnh7/Ryr3/Gabrb1/Gabrg1/Grid2/Gria4/Grik2/Gabrb2/Gabra6/Hcn1/Grid1/Kcnn2	13
MF	GO:0030594	neurotransmitter receptor activity	9/534	96/22528	0.09375	3.95506	4.52103	0.000460373	0.0148342	0.013192	Gabrb1/Gabrg1/Grid2/Gria4/Grik2/Gabrb2/Gabra6/Chrm3/Grid1	9
MF	GO:0022834	ligand-gated channel activity	13/534	186/22528	0.0698925	2.94857	4.15798	0.000517912	0.01581	0.0140597	Kcnt2/Kcnh7/Ryr3/Gabrb1/Gabrg1/Grid2/Gria4/Grik2/Gabrb2/Gabra6/Hcn1/Grid1/Kcnn2	13
MF	GO:0004970	glutamate-gated receptor activity	4/534	18/22528	0.222222	9.37495	5.53861	0.000733271	0.0202522	0.0180102	Grid2/Gria4/Grik2/Grid1	4
MF	GO:0022851	GABA-gated chloride ion channel activity	4/534	18/22528	0.222222	9.37495	5.53861	0.000733271	0.0202522	0.0180102	Gabrb1/Gabrg1/Gabrb2/Gabra6	4
MF	GO:0004890	GABA-A receptor activity	4/534	19/22528	0.210526	8.88153	5.35525	0.000911517	0.0240309	0.0213705	Gabrb1/Gabrg1/Gabrb2/Gabra6	4
MF	GO:0005216	monoatomic ion channel activity	22/534	445/22528	0.0494382	2.08566	3.60426	0.00103481	0.0260951	0.0232062	Kcnt2/Kcnh7/Scn9a/Scn7a/Ano3/Ryr3/Gabrb1/Kcnip4/Gabrg1/Grid2/Grm7/Gria4/Grik2/Gabrb2/Gabra6/Hcn1/Grid1/Kcnv1/Kcnh8/Kcnn2/Trpm6/Trpm3	22
MF	GO:0022836	gated channel activity	17/534	317/22528	0.0536278	2.26241	3.52708	0.00159573	0.0385634	0.0342942	Kcnt2/Kcnh7/Scn7a/Ryr3/Gabrb1/Gabrg1/Grid2/Grm7/Gria4/Grik2/Gabrb2/Gabra6/Hcn1/Grid1/Kcnv1/Kcnh8/Kcnn2	17
MF	GO:0005246	calcium channel regulator activity	6/534	54/22528	0.111111	4.68747	4.22723	0.00169844	0.0394038	0.0350415	Grm3/Grm7/Nrxn3/Pde4d/Nrxn1/Prkg1	6
MF	GO:0071614	linoleic acid epoxygenase activity	3/534	11/22528	0.272727	11.5056	5.43041	0.00189598	0.0407387	0.0362286	Cyp2c55/Cyp2c50/Cyp2c54	3
MF	GO:0008013	beta-catenin binding	9/534	117/22528	0.0769231	3.24517	3.79387	0.00189646	0.0407387	0.0362286	Cdh20/Cdh7/Ptprt/Cdh8/Ctnna3/Cdh10/Cdh12/Cdh18/Cdh2	9
MF	GO:0015347	sodium-independent organic anion transmembrane transporter activity	4/534	24/22528	0.166667	7.03121	4.60628	0.00227533	0.0455066	0.0404687	Slco6c1/Slco1b2/Slco1a4/Slco1a5	4
MF	GO:0099507	ligand-gated monoatomic ion channel activity involved in regulation of presynaptic membrane potential	4/534	24/22528	0.166667	7.03121	4.60628	0.00227533	0.0455066	0.0404687	Gabrb1/Gria4/Grik2/Gabrb2	4

## Sheet: SuppFig1g_DP4
ONTOLOGY	ID	Description	GeneRatio	BgRatio	RichFactor	FoldEnrichment	zScore	pvalue	p.adjust	qvalue	geneID	Count
BP	GO:0060078	regulation of postsynaptic membrane potential	12/232	179/24292	0.0670391	7.01946	7.93738	1.65074e-07	0.000408559	0.000390444	Rgs7/Ppp3ca/Cntnap2/Grin2b/Gabrg3/Nr3c2/Gria4/Syt1/Hcn1/Fgf14/App/Glra2	12
BP	GO:0008038	neuron recognition	6/232	53/24292	0.113208	11.8536	7.76736	1.12224e-05	0.0138877	0.0132719	Cntnap2/Cntn6/Robo1/Ncam2/Epha3/App	6
BP	GO:0007215	glutamate receptor signaling pathway	6/232	66/24292	0.0909091	9.51881	6.80501	4.00541e-05	0.0330447	0.0315795	Grm7/Grm8/Grin2b/Ccr2/Gria4/App	6
CC	GO:0042101	T cell receptor complex	9/236	101/24431	0.0891089	9.22466	8.18017	6.07104e-07	0.000135867	0.000114856	Trav10d/Trav6d-6/Trav11d/Trav7d-5/Trav13d-1/Trav9d-3/Trav12d-3/Trav4n-3/Trav12n-3	9
CC	GO:0048786	presynaptic active zone	10/236	139/24431	0.0719424	7.44757	7.52881	1.04917e-06	0.000135867	0.000114856	Cntnap2/Grm7/Grm8/Grin2b/Nr3c2/Gria4/Syt1/Nrxn3/Hcn1/App	10
CC	GO:0043235	receptor complex	18/236	499/24431	0.0360721	3.73423	6.09468	1.94346e-06	0.000167785	0.000141838	Cr1l/Olfm3/Grm7/Calcr/Grin2b/Gabrg3/Nr3c2/Gria4/Trav10d/Trav6d-6/Trav11d/Trav7d-5/Trav13d-1/Trav9d-3/Trav12d-3/Trav4n-3/Trav12n-3/App	18
CC	GO:0098802	plasma membrane signaling receptor complex	13/236	277/24431	0.0469314	4.8584	6.37833	3.30031e-06	0.000192308	0.000162568	Olfm3/Calcr/Grin2b/Gria4/Trav10d/Trav6d-6/Trav11d/Trav7d-5/Trav13d-1/Trav9d-3/Trav12d-3/Trav4n-3/Trav12n-3	13
CC	GO:0042734	presynaptic membrane	13/236	280/24431	0.0464286	4.80634	6.32665	3.7125e-06	0.000192308	0.000162568	Rab3gap2/Rgs7/Cntnap2/Cntn6/Grm7/Grm8/Grin2b/Gria4/Kcnc2/Syt1/Nrxn3/Flrt2/Hcn1	13
CC	GO:0048787	presynaptic active zone membrane	7/236	74/24431	0.0945946	9.79254	7.48124	7.45458e-06	0.000321789	0.000272027	Cntnap2/Grm7/Grm8/Grin2b/Gria4/Nrxn3/Hcn1	7
CC	GO:0045211	postsynaptic membrane	14/236	418/24431	0.0334928	3.46722	5.0249	6.13169e-05	0.0021729	0.00183688	Rgs7/Lrrc4c/Grm7/Grin2b/Gabrg3/Gria4/Kcnc2/Syt1/Dgkb/Flrt2/Hcn1/Kcnn2/Dcc/Glra2	14
CC	GO:0098982	GABA-ergic synapse	9/236	180/24431	0.05	5.17606	5.55384	6.71167e-05	0.0021729	0.00183688	Cntnap2/Grm7/Grm8/Gabrg3/Nr3c2/Kcnc2/Nrxn3/Epha3/Glra2	9
CC	GO:0034702	monoatomic ion channel complex	12/236	355/24431	0.0338028	3.49931	4.68486	0.000188761	0.00543213	0.00459209	Dpp10/Ryr3/Olfm3/Cntnap2/Grin2b/Gabrg3/Gria4/Trdn/Kcnc2/Pde4d/Hcn1/Glra2	12
CC	GO:0034705	potassium channel complex	6/236	98/24431	0.0612245	6.33803	5.22939	0.000382693	0.00991176	0.00837897	Dpp10/Cntnap2/Gria4/Kcnc2/Pde4d/Hcn1	6
CC	GO:0005790	smooth endoplasmic reticulum	4/236	37/24431	0.108108	11.1915	6.12705	0.000436449	0.0102764	0.00868722	Plcb4/Ryr3/App/Kcnn2	4
CC	GO:0030673	axolemma	3/236	20/24431	0.15	15.5282	6.41931	0.000898498	0.0193926	0.0163936	Cntnap2/Kcnc2/Robo1	3
CC	GO:0032589	neuron projection membrane	5/236	83/24431	0.060241	6.23622	4.71932	0.0012691	0.0252844	0.0213743	Cntnap2/Gabrg3/Kcnc2/Hcn1/Robo1	5
CC	GO:0034703	cation channel complex	8/236	230/24431	0.0347826	3.60074	3.9138	0.00184845	0.0341963	0.028908	Dpp10/Ryr3/Cntnap2/Gria4/Trdn/Kcnc2/Pde4d/Hcn1	8
MF	GO:0008066	glutamate receptor activity	4/218	26/22528	0.153846	15.8984	7.51355	0.000107894	0.0354665	0.0308205	Grm7/Grm8/Grin2b/Gria4	4
MF	GO:0005246	calcium channel regulator activity	5/218	54/22528	0.0925926	9.56847	6.23146	0.000174283	0.0354665	0.0308205	Grm7/Stim1/Nrxn3/Pde4d/Prkg1	5

## Sheet: SuppFig1h_Constant
ONTOLOGY	ID	Description	GeneRatio	BgRatio	RichFactor	FoldEnrichment	zScore	pvalue	p.adjust	qvalue	geneID	Count
BP	GO:0019236	response to pheromone	233/13572	237/24292	0.983122	1.75965	13.2231	2.63348e-53	1.69517e-49	1.63608e-49	Vmn1r1/Vmn2r1/Vmn1r2/Vmn1r3/V1rg10/Vmn1r4/Vmn1r5/Vmn1r6/Vmn1r8/Vmn1r9/Vmn1r10/Vmn1r11/Vmn1r12/Vmn1r13/Vmn1r14/Vmn1r15/Vmn1r19/Vmn1r20/Vmn1r28/Vmn1r29/Vmn1r37/Vmn1r40/Vmn1r41/Vmn1r44/Vmn1r46/Vmn1r47/Vmn1r50/Vmn1r51/Vmn1r52/V1ra8/Vmn1r54/Vmn2r26/Vmn1r7/Vmn1r16/Vmn1r17/Vmn1r18/Vmn1r21/Vmn1r22/Vmn1r23/Vmn1r24/Vmn1r25/Vmn1r26/Vmn1r27/Vmn1r30/Vmn1r31/Vmn1r32/Vmn1r33/Vmn1r34/Vmn1r35/Vmn1r36/Vmn1r38/Vmn1…	233
BP	GO:0007156	homophilic cell adhesion via plasma membrane adhesion molecules	136/13572	168/24292	0.809524	1.44894	6.56994	5.64428e-12	1.81661e-08	1.75329e-08	Cdh20/Cdh7/Igsf9/Cdh19/Hmcn1/Cadm3/Hmcn2/Cdh26/Cdh4/Ptprt/Cdh22/Fat4/Dchs2/Pcdh18/Nexn/Cdh17/Clstn1/Ptprf/Cdhr17/Pcdh7/Sdk1/Cntn6/Ret/Clstn3/Ceacam5/Cadm4/Nectin2/Pvr/Ceacam2/Dchs1/Fat1/Cdh5/Cdh3/Cdh13/Tenm3/Palld/Cdh8/Cdh11/Kirrel3/Esam/Dscaml1/Prtg/Celsr3/Cntn5/Fat3/Clstn2/Pik3cb/Pcdh15/Cdh23/Mypn/Fat2/Pecam1/Sdk2/Nrcam/Emb/Cdhr18/Pcdh17/Pcdh8/Pcdh9/Cdh9/Cdh10/Cdh12/Cdh18/Cdh6/Plxnb2/Amigo2/Igs…	136
BP	GO:0098742	cell-cell adhesion via plasma-membrane adhesion molecules	198/13572	281/24292	0.704626	1.26118	4.95497	3.08885e-07	0.000662765	0.000639663	Cdh20/Cdh7/Kifap3/Igsf9/Cdh19/Crb1/Hmcn1/Cadm3/Tgfb2/Hmcn2/Itga4/Lrrc4c/Bmp2/Mmp24/Cdh26/Cdh4/Flrt3/Ptprt/Cdh22/Gata5/Cldn11/Fat4/Dchs2/Nlgn1/Pcdh18/Slitrk3/Ntng1/Nexn/Cdh17/Dab1/Cplane2/Clstn1/Ptprd/Ptprf/Cdhr17/Magi2/Pcdh7/Adgrl3/Cldn3/Elfn1/Sdk1/Cldn12/Grid2/Cntn6/Lrrc4/Ret/Wnk1/Clstn3/Ceacam5/Cadm4/Lrrc4b/Tenm4/Itgal/Nectin2/Pvr/Cd177/Ceacam2/Dchs1/Fat1/Cdh5/Cdh3/Cdh13/Unc5d/Nrg1/Tenm3/Palld/…	198
BP	GO:0050830	defense response to Gram-positive bacterium	119/13572	159/24292	0.748428	1.33958	4.83375	5.16279e-07	0.000830821	0.000801862	Il17a/Il17f/Lyg1/Mr1/Defb20/Hck/Lbp/Il1b/Pld1/Pglyrp4/Pglyrp3/Sprr2a1/Sprr2a3/Gbp7/Gbp3/Gbp2b/Gbp2/Fgr/Pla2g2a/Ripk2/Tnfrsf14/P2rx7/Cd36/Gbp8/Gbp9/Gbp4/Gbp10/Gbp6/Tac1/Npy/Nod1/Reg3g/Klrk1/Pglyrp1/Adm/Dmbt1/Nlrp6/Hamp2/Hamp/Zg16/Defb4/Defa21/Defa23/Defa35/Defa25/Defa30/Defa22/Defa31/Defa41/Defa40/Defa3/Defa5/Defa27/Defa2/Defa20/Defa37/Defa28/Defa26/Defa17/Defa34/Defa24/Defb1/Defb2/Defb10/Nod2/Def…	119
BP	GO:0051673	disruption of plasma membrane integrity in another organism	27/13572	28/24292	0.964286	1.72594	4.32459	1.90746e-06	0.00204639	0.00197506	Gbp5/Gbp2/Defa21/Defa23/Defa35/Defa25/Defa30/Defa22/Defa31/Defa41/Defa40/Defa3/Defa5/Defa27/Defa2/Defa20/Defa37/Defa28/Defa26/Defa17/Defa34/Defa24/AY761185/Defa38/Defa29/Defa42/Defa39	27
BP	GO:0140975	disruption of cellular anatomical structure in another organism	27/13572	28/24292	0.964286	1.72594	4.32459	1.90746e-06	0.00204639	0.00197506	Gbp5/Gbp2/Defa21/Defa23/Defa35/Defa25/Defa30/Defa22/Defa31/Defa41/Defa40/Defa3/Defa5/Defa27/Defa2/Defa20/Defa37/Defa28/Defa26/Defa17/Defa34/Defa24/AY761185/Defa38/Defa29/Defa42/Defa39	27
BP	GO:0006805	xenobiotic metabolic process	106/13572	142/24292	0.746479	1.33609	4.51953	2.62574e-06	0.00230581	0.00222544	Aox1/Aox3/Aox4/Aox2/Ugt1a6b/Ugt1a6a/Ugt1a1/Fmo4/Fmo1/Fmo2/Fmo3/Hnf4a/Abcb11/Rbbp9/Nceh1/Rorc/Cryz/Gstm2/Cyp2u1/Cyp2j13/Cyp2j12/Cyp2j7/Cyp2j11/Cyp2j8/Cyp2j6/Cyp2j9/Cyp2j5/Ugt2b34/Ugt2b1/Ugt2a3/Ugt2a2/Ugt2a1/Sult1b1/Cyp3a16/Cyp3a41b/Cyp3a41a/Cyp3a44/Cyp3a11/Slco1b2/Pon3/Cyp26b1/Slco1a1/Slco1a6/Sult2a5/Sult2a2/Cyp2b13/Cyp2b9/Cyp2a4/Cyp2g1/Cyp2a12/Cyp2f2/Cyp2e1/Sult2a1/Sult2a4/Sult2a3/Sult2a6/Sult2a8…	106
BP	GO:0035107	appendage morphogenesis	131/13572	181/24292	0.723757	1.29542	4.48875	3.2239e-06	0.00230581	0.00222544	Sulf1/Rdh10/Tfap2b/Col3a1/En1/Plxna2/Aff3/Gli2/Prrx1/Pbx1/Psen2/Tgfb2/Flvcr1/Map3k20/Sp9/Hoxd13/Hoxd12/Hoxd11/Hoxd10/Hoxd9/Alx4/Fmn1/Gnas/Lnpk/Evx2/Grem1/Ttbk2/Sall4/Bmp7/Intu/Mbnl1/Gja5/Alx3/Pitx2/Lef1/Mecom/Frem2/Shox2/Chd7/Npr2/Nfia/Errfi1/Bpnt2/Asph/Cibar1/Sema3c/Fras1/Tbx3/Tbx5/Shh/Lmbr1/Msx1/Iqce/Gna12/Dlx6/Dlx5/Hoxa9/Hoxa10/Hoxa11/Hoxa13/Cyp26b1/Cacna1c/Lrp6/Megf8/Mosmo/Fgf4/Fgfr2/Fgfr1/Ha…	131
BP	GO:0035108	limb morphogenesis	131/13572	181/24292	0.723757	1.29542	4.48875	3.2239e-06	0.00230581	0.00222544	Sulf1/Rdh10/Tfap2b/Col3a1/En1/Plxna2/Aff3/Gli2/Prrx1/Pbx1/Psen2/Tgfb2/Flvcr1/Map3k20/Sp9/Hoxd13/Hoxd12/Hoxd11/Hoxd10/Hoxd9/Alx4/Fmn1/Gnas/Lnpk/Evx2/Grem1/Ttbk2/Sall4/Bmp7/Intu/Mbnl1/Gja5/Alx3/Pitx2/Lef1/Mecom/Frem2/Shox2/Chd7/Npr2/Nfia/Errfi1/Bpnt2/Asph/Cibar1/Sema3c/Fras1/Tbx3/Tbx5/Shh/Lmbr1/Msx1/Iqce/Gna12/Dlx6/Dlx5/Hoxa9/Hoxa10/Hoxa11/Hoxa13/Cyp26b1/Cacna1c/Lrp6/Megf8/Mosmo/Fgf4/Fgfr2/Fgfr1/Ha…	131
BP	GO:0001508	action potential	138/13572	193/24292	0.715026	1.2798	4.39107	5.26638e-06	0.0031276	0.00301859	Kcnb2/Slc4a3/Kcne4/Gpr35/Trpa1/Atp1a2/Kcnk2/Cacnb2/Scn2a/Rapgef4/Kcna4/Kcnk15/Cacnb4/Scn3a/Scn1a/Scn9a/Gjd2/Kcns1/Kcnb1/Kcng1/Chrna4/Kcnq2/Kcnmb2/Trpc4/Gja5/Casq2/Kcnd3/Kcna3/Kcna2/Camk2d/Kcnc4/Gpr88/Usp53/Ank2/Cnr1/Npr2/Slc9a1/Cnr2/Rnf207/Akap9/Cacna2d1/Dpp6/P2rx7/P2rx4/Gper1/Cd36/Kcnh2/Atp2a2/Tac1/Kcnd2/Clcn1/Cntnap2/Tacr1/Slco1b2/Foxp1/Cacna1c/Kcna6/Grin2b/Kcnj8/Abcc9/Slc8a2/Kcnc3/Kcnc1/Kcne3/…	138
BP	GO:0042445	hormone metabolic process	194/13572	282/24292	0.687943	1.23132	4.39638	5.34467e-06	0.0031276	0.00301859	Rdh10/Ugt1a7c/Ugt1a1/Ren1/Chst10/Akr1cl/Nr5a2/Hsd17b7/Disp1/Hsd11b1/Lcn5/Dhrs9/Duoxa2/Bmp2/Pcsk2/Pax8/Nr5a1/Hsd17b12/Scg5/Duox2/Duoxa1/Mme/Schip1/Arnt/Adh7/Adh1/Adh6a/Adh6b/Adh4/Rpe65/Cpa3/Lrat/Hsd3b9/Hsd3b4/Hsd3b5/Hsd3b2/Hsd3b3/Hsd3b6/Hsd3b1/Atp1a1/Enpep/Bmpr1b/Dhrs3/Sdr16c5/Slc26a7/Scp2/H6pd/Plb1/Htt/Pdgfra/Por/Shh/Ppargc1a/Corin/Ugt2b34/Ugt2b1/Ugt2b5/Sult1b1/Hsd17b11/Scarb1/Cyp3a16/Cyp3a41b/Cy…	194
BP	GO:1903487	regulation of lactation	26/13572	28/24292	0.928571	1.66201	3.94378	2.14043e-05	0.0114816	0.0110814	Oas2/Prl2c5/Prl/Prl3d1/Prl3d2/Prl3d3/Prl3c1/Prl3b1/Prl3a1/Prl6a1/Prl8a2/Prl2c1/Prl4a1/Prl5a1/Prl2c3/Prl2c2/Prl2b1/Prl8a6/Prl8a8/Prl8a9/Prl8a1/Prl7b1/Prl7a1/Prl7a2/Prl7d1/Prl7c1	26
BP	GO:0021536	diencephalon development	67/13572	87/24292	0.770115	1.3784	3.97836	3.25701e-05	0.0159621	0.0154057	Creb1/Rab3gap1/Gli2/Inhbb/Tbx19/Pax6/Bmp2/Zeb2/Nr4a2/Duox2/Ghrh/Sox2/Fgf2/Nhlh2/Pitx2/Prdm13/Pou3f2/Kdm1a/Sema3a/Sema3e/Rbpj/Gsx1/Shh/Msx1/Smo/Ndnf/Gata2/Plxna1/Lrp6/Kcnc1/Nrp1/Drd2/Aldh1a2/Ctnnb1/Foxb1/Kcnc2/Hmga2/Gli1/Ogdh/Ubb/Otx1/Ncor1/Nog/Hap1/Ncoa1/Nkx2-1/D130043K22Rik/Slc6a3/Otp/Fgf10/Pitx1/Isl1/Wnt5a/Nkx2-6/Otx2/Pou4f1/Sema5a/Hes1/Olig2/Six3/Srd5a2/Rax/Tcf7l2/Fgf8/Arx/Sox3/Ptchd1	67
BP	GO:1903489	positive regulation of lactation	25/13572	27/24292	0.925926	1.65728	3.84493	3.57278e-05	0.0159621	0.0154057	Prl2c5/Prl/Prl3d1/Prl3d2/Prl3d3/Prl3c1/Prl3b1/Prl3a1/Prl6a1/Prl8a2/Prl2c1/Prl4a1/Prl5a1/Prl2c3/Prl2c2/Prl2b1/Prl8a6/Prl8a8/Prl8a9/Prl8a1/Prl7b1/Prl7a1/Prl7a2/Prl7d1/Prl7c1	25
BP	GO:0016064	immunoglobulin mediated immune response	142/13572	204/24292	0.696078	1.24588	3.96819	3.71961e-05	0.0159621	0.0154057	Cd28/Inpp5d/Fcmr/Mir181b-1/Tnfsf4/Fcgr4/Crp/Exo1/Susd4/Cd55b/Cd55/Zp3r/C4bp/Ptprc/Xcl1/Fcrlb/Fcgr2b/Fcgr3/Fcer1a/Cd46/Cr1l/Cr2/Rif1/Shld1/Cd40/Hc/AI182371/Trp53bp1/Cfi/Bcl10/Fcgr1/Masp2/C8a/Nsd2/Ung/Zp3/Pms2/Pms2/Paxip1/Slc15a4/Gimap5/Hmces/C1rl/C1rb/Gimap3/C1s1/C1s2/Tgfb1/Swap70/Cd81/Nectin2/Cd19/Nod2/Il27ra/Traf3ip2/Icosl/Ifng/Sanbr/Tbx21/Batf/Ighg2c/Ighg2b/Ighg3/Ighd/Ighm/Ighv5-2/Ighv2-2/Ighv5…	142
BP	GO:0048663	neuron fate commitment	70/13572	92/24292	0.76087	1.36185	3.91258	4.43241e-05	0.0167421	0.0161586	Eya1/Pax3/Gli2/Prrx1/Tgfb2/Prox1/Ptf1a/Prdm12/Tbr1/Dlx1/Hoxd10/Pax6/Tfap2c/Lhx6/Dlx2/Nkx2-2/Foxa2/Sox2/Tgfbr1/Nfia/Dmrta2/Casz1/Pou3f2/Nfib/Pax7/Rbpj/Gsx2/Gsx1/Gbx1/Shh/Mnx1/Nkx6-1/Foxn4/Evx1/Atoh1/Gata2/Dbx1/Ntrk3/Nkx6-2/Sox1/Nrg1/Isl2/Ctnnb1/Olig3/Atoh7/Ascl1/Sox9/Tlx3/Myt1l/Foxg1/Nkx2-1/Foxa1/Six1/Gli3/Isl1/Fezf2/Otx2/Pou4f1/Hoxc10/Chrd/Olig2/Olig1/Tfap4/Tbx1/Runx1/Smad4/Dmrt3/Sufu/Lbx1/Arx	70
BP	GO:0055123	digestive system development	119/13572	168/24292	0.708333	1.26782	3.91938	4.55584e-05	0.0167421	0.0161586	Col3a1/Cps1/Ugt1a1/Sox17/Bcl2/Gli2/Epb41l5/Nr5a2/Mixl1/Hlx/Tgfb2/Ptf1a/Hoxd13/Alx4/Lgr4/Cbfa2t2/Src/Nckap1/Ovol2/Nkx2-2/Gata5/Ptk6/Fat4/Pdgfc/Dchs2/Hmgcs2/Pitx2/Wls/Shox2/Npr2/Trp73/Pdgfra/Pdx1/Shh/Nkx3-2/Stx2/Cdx2/C1galt1/Smo/Fabp1/Reg1/Hoxa5/Hoxa13/Tigar/Megf8/Tgfb1/Igf1r/Wnt11/Cckbr/Kcnq1/Dchs1/Fgfr2/Igf2/Cdkn1c/Nkx6-3/Sfrp1/Dnaaf1/Foxf1/Foxl1/Insr/Sall1/Cyp1a1/Aldh1a2/Nphp3/Acvr2b/Ctnnb1/Yap1…	119
BP	GO:0071466	cellular response to xenobiotic stimulus	151/13572	219/24292	0.689498	1.23411	3.91576	4.68166e-05	0.0167421	0.0161586	Aox1/Aox3/Aox4/Aox2/Ugt1a6b/Ugt1a6a/Ugt1a1/Ren1/Aim2/Fmo4/Fmo1/Fmo2/Fmo3/Prnp/Hnf4a/Abcb11/Il1b/Rbbp9/Kcnq2/Nceh1/Rorc/Cryz/Gstm3/Gstm2/Cyp2u1/Acer2/Pde4b/Abca1/Cyp2j13/Cyp2j12/Cyp2j7/Cyp2j11/Cyp2j8/Cyp2j6/Cyp2j9/Cyp2j5/Prkaa2/Uchl1/Kcnh2/Ugt2b34/Ugt2b1/Ugt2a3/Ugt2a2/Ugt2a1/Sult1b1/Cyp3a16/Cyp3a41b/Cyp3a41a/Cyp3a44/Cyp3a11/Slco1b2/Pon3/Braf/Cyp26b1/Slco1a4/Slco1a1/Slco1a6/Abcc9/Sult2a5/Sult2a2/Cy…	151
BP	GO:0007626	locomotory behavior	197/13572	294/24292	0.670068	1.19933	3.86904	5.74833e-05	0.0193763	0.0187009	Oprk1/Prex2/Nms/Npas2/Gigyf2/En1/Trmt1l/Abl2/Astn1/Tnr/Lmx1a/Ncoa2/Als2/Epha4/Cacna1e/Gpr52/Atp1a2/Dbh/Slc4a10/Gad1/Hoxd10/Hoxd9/Ckap5/Snap25/Ntsr1/Cacna1b/Pbx3/Cacnb4/Nr4a2/Dpp4/Scn1a/Pak5/Foxa2/Abhd12/Chrna4/Ghsr/Ngf/Wdr47/Mcoln3/Negr1/Glrb/Gpr88/Chd7/Calb1/Tmod1/Lepr/Dab1/Tal1/Penk/Mup4/Mup2/Mup1/Mup11/Mup5/Mup3/Elavl4/Dmbx1/Oprd1/Espn/Htt/Uchl1/Cwh43/Adgrl3/Adam22/Reln/Gbx1/Uba6/Mapk10/Sez6l/…	197
BP	GO:0019724	B cell mediated immunity	143/13572	207/24292	0.690821	1.23647	3.84453	6.33273e-05	0.0193763	0.0187009	Cd28/Inpp5d/Fcmr/Mir181b-1/Tnfsf4/Fcgr4/Crp/Exo1/Susd4/Cd55b/Cd55/Zp3r/C4bp/Ptprc/Xcl1/Fcrlb/Fcgr2b/Fcgr3/Fcer1a/Cd46/Cr1l/Cr2/Rif1/Shld1/Cd40/Hc/AI182371/Trp53bp1/Cfi/Bcl10/Fcgr1/Masp2/C8a/Nsd2/Ung/Zp3/Pms2/Pms2/Paxip1/Slc15a4/Gimap5/Hmces/C1rl/C1rb/Gimap3/C1s1/C1s2/Tgfb1/Swap70/Cd81/Nectin2/Cd19/Nod2/Il27ra/Traf3ip2/Icosl/Ifng/Sanbr/Tbx21/Batf/Ighg2c/Ighg2b/Ighg3/Ighd/Ighm/Ighv5-2/Ighv2-2/Ighv5…	143
BP	GO:0048565	digestive tract development	109/13572	153/24292	0.712418	1.27513	3.84124	6.34856e-05	0.0193763	0.0187009	Col3a1/Cps1/Ugt1a1/Sox17/Bcl2/Gli2/Epb41l5/Mixl1/Hlx/Tgfb2/Hoxd13/Alx4/Lgr4/Cbfa2t2/Src/Nckap1/Ovol2/Nkx2-2/Gata5/Ptk6/Fat4/Pdgfc/Dchs2/Hmgcs2/Pitx2/Shox2/Npr2/Trp73/Pdgfra/Pdx1/Shh/Nkx3-2/Stx2/Cdx2/C1galt1/Smo/Fabp1/Reg1/Hoxa5/Hoxa13/Tigar/Megf8/Tgfb1/Wnt11/Cckbr/Kcnq1/Dchs1/Fgfr2/Nkx6-3/Sfrp1/Dnaaf1/Foxf1/Foxl1/Sall1/Cyp1a1/Aldh1a2/Nphp3/Acvr2b/Ctnnb1/Yap1/Smad3/Cldn18/Myb/Tcf21/Prdm1/Ascl1/Egf…	109
BP	GO:0021953	central nervous system neuron differentiation	199/13572	298/24292	0.667785	1.19524	3.81575	7.18619e-05	0.0193763	0.0187009	Gigyf2/En1/Brinp3/Scyl3/Lmx1a/Lonrf2/Erbb4/Epha4/Pax3/Gli2/Lhx4/Brinp2/Prox1/Ptf1a/Lypd6/Tbr1/Slc4a10/Dlx1/Hoxd10/Celf1/Pax6/Bmp2/Tgif2/Tfap2c/Lhx6/Zeb2/Nr4a2/Dlx2/Neurod1/Nkx2-2/B4galt5/Kcnq2/Bhlhe22/Sox2/Fgf2/Dclk1/Mir9-1/Nhlh2/Wdr47/Neurog2/Ptger3/Rapgef2/Dclk2/Bmpr1b/Lhx8/Dab1/Agbl4/Tal1/Casz1/Chd5/Tox/Pou3f2/Brinp1/Nfib/Elavl4/Ephb2/Pax7/Sema3a/Sema3e/En2/Slit2/Gabrb1/Gsx2/Prdm8/Lhx5/Atxn2/U…	199
BP	GO:0030326	embryonic limb morphogenesis	105/13572	147/24292	0.714286	1.27847	3.81044	7.22435e-05	0.0193763	0.0187009	Rdh10/En1/Aff3/Gli2/Prrx1/Pbx1/Psen2/Tgfb2/Flvcr1/Map3k20/Sp9/Hoxd13/Hoxd12/Hoxd11/Hoxd10/Hoxd9/Alx4/Gnas/Lnpk/Grem1/Ttbk2/Sall4/Bmp7/Intu/Mbnl1/Gja5/Alx3/Pitx2/Lef1/Mecom/Frem2/Shox2/Chd7/Bpnt2/Fras1/Tbx3/Tbx5/Shh/Lmbr1/Msx1/Gna12/Dlx6/Dlx5/Hoxa9/Hoxa10/Hoxa11/Hoxa13/Cyp26b1/Cacna1c/Lrp6/Megf8/Mosmo/Fgf4/Fgfr1/Hand2/Sall1/Rpgrip1l/Acd/Tmem231/Smarca4/Aldh1a2/Ctnnb1/Dync2h1/Zbtb16/Hdac2/Gja1/Chst…	105
BP	GO:0035113	embryonic appendage morphogenesis	105/13572	147/24292	0.714286	1.27847	3.81044	7.22435e-05	0.0193763	0.0187009	Rdh10/En1/Aff3/Gli2/Prrx1/Pbx1/Psen2/Tgfb2/Flvcr1/Map3k20/Sp9/Hoxd13/Hoxd12/Hoxd11/Hoxd10/Hoxd9/Alx4/Gnas/Lnpk/Grem1/Ttbk2/Sall4/Bmp7/Intu/Mbnl1/Gja5/Alx3/Pitx2/Lef1/Mecom/Frem2/Shox2/Chd7/Bpnt2/Fras1/Tbx3/Tbx5/Shh/Lmbr1/Msx1/Gna12/Dlx6/Dlx5/Hoxa9/Hoxa10/Hoxa11/Hoxa13/Cyp26b1/Cacna1c/Lrp6/Megf8/Mosmo/Fgf4/Fgfr1/Hand2/Sall1/Rpgrip1l/Acd/Tmem231/Smarca4/Aldh1a2/Ctnnb1/Dync2h1/Zbtb16/Hdac2/Gja1/Chst…	105
BP	GO:0048665	neuron fate specification	39/13572	47/24292	0.829787	1.4852	3.74636	8.12891e-05	0.0209303	0.0202008	Eya1/Gli2/Prdm12/Hoxd10/Pax6/Nkx2-2/Foxa2/Nfia/Dmrta2/Pou3f2/Nfib/Gsx2/Shh/Mnx1/Nkx6-1/Evx1/Atoh1/Dbx1/Ntrk3/Nkx6-2/Sox1/Isl2/Olig3/Ascl1/Sox9/Tlx3/Myt1l/Foxa1/Six1/Gli3/Isl1/Otx2/Pou4f1/Hoxc10/Tbx1/Smad4/Dmrt3/Sufu/Lbx1	39
BP	GO:0035249	synaptic transmission, glutamatergic	94/13572	131/24292	0.717557	1.28433	3.67151	0.000128445	0.0315227	0.0304239	Rab3gap1/Ptgs2/Glul/Tnr/Kmo/Cnih3/Als2/Serpine2/Cacnb4/Napb/Nlgn1/Gria2/Ntrk1/Plppr4/Cnr1/Unc13b/Grik3/Grin3a/Frrs1l/Grm3/Reln/Ucn/Grid2/Grm7/Grm8/Dgki/Oxtr/Clstn3/Grin2b/Kcnj8/Cacng8/Tshz3/Slc17a6/Grm5/Pak1/Cckbr/Cacng3/Nps/Shank2/Homer2/Plat/Cacna1a/Disc1/Cdh8/Drd2/Myo5a/Gria4/Grik4/Unc13c/Htr1b/Adora2a/Abtb3/Grm1/Grik2/Syt1/Egfr/Vps54/Grm6/Gria1/Nf1/Nlgn2/Ngfr/Cacng4/Cacng5/Grin2c/Psen1/Dcdc2a…	94
BP	GO:0099173	postsynapse organization	216/13572	328/24292	0.658537	1.17869	3.66609	0.000132222	0.0315227	0.0304239	Abi2/C1ql2/Abl2/Slc30a1/Stau2/Erbb4/Epha4/Dock10/Ngef/Kif1a/Dnm3/Nos1ap/Fcgr2b/Psen2/Enah/Mark1/Abl1/Tanc1/Rapgef4/Zfp804a/Rapsn/Ckap5/Itpka/Prnp/Syndig1/Slc12a5/C1ql3/Lama5/Eef1a2/Ghsr/Mfn1/Dclk1/Nlgn1/Slc7a11/Dhx36/Slitrk3/Glrb/Snx27/Plppr4/Pdlim5/Musk/Sh3gl2/Csmd2/Sigmar1/Frrs1l/Ptprd/Dock7/Kif2c/Ptprf/Ephb2/Agrn/Magi2/Pcdh7/Adgrl3/Cit/Reln/Epha5/Ssh1/Rph3a/Cux2/Fzd9/Ppp1r9a/Cntnap2/Grid2/Lrrt…	216
BP	GO:0001708	cell fate specification	89/13572	124/24292	0.717742	1.28466	3.57571	0.000189178	0.0434908	0.0419748	Sox17/Prdm14/Eya1/Gli2/Tbx19/Psen2/Prdm12/Tbr1/Hoxd10/Pax6/Mga/Nkx2-2/Foxa2/Sox18/Sox2/Fgf2/Tbx15/Nfia/Dmrta2/Pou3f2/Nfib/Rbbp4/Rbpj/Gsx2/Tbx3/Tbx5/Myl2/Shh/Mnx1/Nkx6-1/Gfi1/Smo/Evx1/Abcg2/Atoh1/Nanog/Hoxa11/Hoxa13/Tead4/Tenm4/Dbx1/Ntrk3/Sox6/Nkx6-2/Sox1/Fgfr1/Itgb1/Isl2/Eomes/Ctnnb1/Tbx20/Tbx18/Olig3/Hdac2/Apc2/Ascl1/Hnf1b/Tbx4/Sox9/Tlx3/Wnt3a/Tbx21/Myt1l/Psen1/Flvcr2/Mta1/Foxa1/Six1/Gsc/Gli3/Is…	89
BP	GO:0051966	regulation of synaptic transmission, glutamatergic	67/13572	90/24292	0.744444	1.33245	3.55527	0.000203201	0.0435999	0.0420802	Rab3gap1/Ptgs2/Glul/Tnr/Kmo/Serpine2/Nlgn1/Gria2/Ntrk1/Plppr4/Cnr1/Grik3/Frrs1l/Grm3/Reln/Ucn/Grm7/Grm8/Dgki/Oxtr/Grin2b/Cacng8/Tshz3/Grm5/Cckbr/Cacng3/Nps/Shank2/Homer2/Disc1/Drd2/Myo5a/Gria4/Htr1b/Adora2a/Grm1/Grik2/Syt1/Egfr/Grm6/Nlgn2/Ngfr/Cacng4/Cacng5/Grin2c/Psen1/Ntrk2/Mef2c/Homer1/Dtnbp1/Ror2/Htr2a/Pnoc/Ptk2b/Shank3/Lrrk2/Drd3/Grin2a/Grik1/Prkn/Adcyap1/Grm4/Nrxn1/Dkk1/Atad1/Hdac6/Ophn1	67
BP	GO:0141162	negative regulation of cAMP/PKA signal transduction	27/13572	31/24292	0.870968	1.55891	3.50362	0.000213252	0.0435999	0.0420802	Pde11a/Pde1a/Pkia/Pde5a/Pde7a/Pde4b/Lpar1/Pde6b/Prkar1b/Pde3a/Pde1c/Pde8a/Pde2a/Pde2a/Pde3b/Nucb2/Pde4c/Pde4a/Prkar2a/Pde7b/Prkar2b/Pde4d/Pde8b/Pde10a/Pde9a/Pde6a/Pde6c	27
BP	GO:0052652	cyclic purine nucleotide metabolic process	41/13572	51/24292	0.803922	1.43891	3.53046	0.000213744	0.0435999	0.0420802	Adcy10/Ntsr1/Cacnb4/Pde1a/Hrh3/Pde5a/Ptger3/Pde7a/Gucy1a1/Npr2/Pde4b/Nppb/Atp2b2/Gucy2c/Pde8a/Gucy2d/Pde2a/Pde2a/Pde4c/Adcy7/Gucy1a2/Pde4a/Rora/Pde7b/Adcy3/Pde4d/Adcy2/Pde8b/Cartpt/Adcy4/Gucy1b2/Ptger4/Npr3/Adcy8/Adcy6/Ostn/Adcy5/Adcy9/Pde10a/Pde9a/Gucy2f	41
BP	GO:0007416	synapse assembly	210/13572	320/24292	0.65625	1.1746	3.53758	0.000219093	0.0435999	0.0420802	C1ql2/Plxna2/Stau2/Adgrb3/Erbb4/Dock10/Rab17/Srgap2/Dnm3/Mark1/Abl1/Bdnf/Lin7c/Syndig1/Slc12a5/C1ql3/Rtn4rl2/Flrt3/Adnp/Cbln4/Eef1a2/Ghsr/Dclk1/Lingo4/Adgrl4/Negr1/Nlgn1/Slitrk3/Ntrk1/Sema4a/Pdlim5/Musk/Csmd2/Adgrb2/Clstn1/Gja10/Lingo2/Sigmar1/Ptprd/Elavl2/Dock7/Ephb2/Agrn/Pclo/Magi2/Slit2/Pcdh7/Adgrl3/Ptpn13/Ache/Elfn1/Sdk1/Reln/Lgi2/Gabrg1/Gabra2/Gabra4/Cux2/Ppp1r9a/Cntnap2/Grid2/Lrrtm4/Add2/Lr…	210
BP	GO:0048736	appendage development	150/13572	222/24292	0.675676	1.20937	3.52608	0.000230293	0.0435999	0.0420802	Sulf1/Rdh10/Tfap2b/Col3a1/En1/Plxna2/Aff3/Gli2/Prrx1/Pbx1/Psen2/Tgfb2/Flvcr1/Itga6/Map3k20/Sp9/Hoxd13/Hoxd12/Hoxd11/Hoxd10/Hoxd9/Alx4/Fmn1/Rspo4/Gnas/Galnt3/Lnpk/Evx2/Grem1/Ttbk2/Sall4/Bmp7/Intu/Mbnl1/Gja5/Alx3/Pitx2/Lef1/Mecom/Bbs7/Slc7a11/Frem2/Shox2/Ift80/Chd7/Npr2/Nfia/Cplane2/Errfi1/Bpnt2/Asph/Cibar1/Sema3c/Fras1/Tbx3/Tbx5/B3glct/Shh/Lmbr1/Msx1/Iqce/Gna12/Dlx6/Dlx5/Hoxa9/Hoxa10/Hoxa11/Hoxa13…	150
BP	GO:0060173	limb development	150/13572	222/24292	0.675676	1.20937	3.52608	0.000230293	0.0435999	0.0420802	Sulf1/Rdh10/Tfap2b/Col3a1/En1/Plxna2/Aff3/Gli2/Prrx1/Pbx1/Psen2/Tgfb2/Flvcr1/Itga6/Map3k20/Sp9/Hoxd13/Hoxd12/Hoxd11/Hoxd10/Hoxd9/Alx4/Fmn1/Rspo4/Gnas/Galnt3/Lnpk/Evx2/Grem1/Ttbk2/Sall4/Bmp7/Intu/Mbnl1/Gja5/Alx3/Pitx2/Lef1/Mecom/Bbs7/Slc7a11/Frem2/Shox2/Ift80/Chd7/Npr2/Nfia/Cplane2/Errfi1/Bpnt2/Asph/Cibar1/Sema3c/Fras1/Tbx3/Tbx5/B3glct/Shh/Lmbr1/Msx1/Iqce/Gna12/Dlx6/Dlx5/Hoxa9/Hoxa10/Hoxa11/Hoxa13…	150
BP	GO:0010092	specification of animal organ identity	34/13572	41/24292	0.829268	1.48428	3.49194	0.000242278	0.0445584	0.0430053	Pax3/Tbr1/Hoxd11/Bmp2/Pax8/Lrp2/Gata5/Fgf2/Wnt2b/Rbpj/Wnt2/Hoxa11/Wnt11/Fgf3/Fgfr2/Fgfr1/Ctnnb1/Axin2/Six1/Gli3/Mef2c/Fgf10/Isl1/Wnt5a/Gdnf/Hoxc11/Ext1/Robo1/Robo2/Fgf1/Pax2/Dkk1/Fgf8/Ar	34
BP	GO:0046058	cAMP metabolic process	24/13572	27/24292	0.888889	1.59099	3.45715	0.000249511	0.0446139	0.0430589	Adcy10/Ntsr1/Cacnb4/Hrh3/Ptger3/Pde7a/Pde4b/Pde8a/Pde4c/Adcy7/Pde4a/Pde7b/Adcy3/Pde4d/Adcy2/Pde8b/Cartpt/Adcy4/Ptger4/Adcy8/Adcy6/Adcy5/Adcy9/Pde10a	24
BP	GO:0019731	antibacterial humoral response	68/13572	92/24292	0.73913	1.32294	3.49186	0.000262223	0.0456197	0.0440295	Bpifa1/Bpifa5/Bpi/Wfdc10/Wfdc5/Wfdc12/Wfdc15a/Wfdc15b/Slpi/Wfdc16/Wfdc9/Wfdc11/Wfdc3/Sprr2a1/Ivl/Tac1/Npy/Klk5/Adm/Dmbt1/Spag11a/Defa21/Defa23/Defa35/Defa25/Defa30/Defa22/Defa31/Defa41/Defa40/Defa3/Defa5/Defa27/Defa2/Defa20/Defa37/Defa28/Defa26/Defa17/Defa34/Defa24/Defb1/Nod2/AY761185/Defa38/Defa29/Defa42/Defa39/Mmp7/Inhca/Vip/Wfdc21/Wap/Evpl/Ighg2c/Ighg2b/Ighg3/Ighm/Ang3/Rnase4/Ang/Rnase6/Ang6/A…	68
BP	GO:0002933	lipid hydroxylation	14/13572	14/24292	1	1.78986	3.32626	0.0002879	0.0487688	0.0470689	Cyp3a16/Cyp3a41b/Cyp3a41a/Cyp3a44/Cyp3a11/Cyp2e1/Cyp1a1/Cyp2c65/Cyp2c66/Cyp2c67/Cyp2c68/Cyp2c40/Cyp2c69/Cyp2c54	14
BP	GO:0003002	regionalization	294/13572	461/24292	0.637744	1.14147	3.45066	0.000302744	0.0495652	0.0478375	Daw1/En1/Nme7/Cfap45/Aida/Plxna2/Sox17/Pgap1/Sf3b1/Pax3/Gli2/Epb41l5/Rnf2/Tdrd5/Pbx1/Grem2/Psen2/Disp1/Bmi1/Eng/Acvr2a/Tbr1/Dlx1/Hoxd13/Hoxd11/Hoxd10/Hoxd9/Hoxd8/Hoxd3/Hoxd4/Alx4/Wt1/Pax6/Bmp2/Pax1/Tcf15/Enkur/Pax8/Zeb2/Lrp2/Dlx2/Ttn/Neurod1/Nckap1/Grem1/Ovol2/Nkx2-2/Foxa2/Mafb/Lama5/Gata5/Bhlhe22/Fgf2/Intu/Pitx2/Lef1/Wls/Hey1/Wnt2b/Bmpr1b/Prkacb/Tdrd7/Tgfbr1/Invs/Ift74/Dmrta2/Stil/Scmh1/Heyl/Cpl…	294
BP	GO:0048706	embryonic skeletal system development	111/13572	160/24292	0.69375	1.24172	3.45157	0.000308002	0.0495652	0.0478375	Sulf1/Rdh10/Eya1/Satb2/Prrx1/Pbx1/Hsd17b7/Tgfb2/Flvcr1/Ucma/Bmi1/Etl4/Acvr2a/Dlx1/Hoxd11/Hoxd10/Hoxd9/Hoxd3/Hoxd4/Hoxd1/Alx4/Ctdspl2/Slc2a10/Gnas/Dlx2/Sp3/Bmp7/Tbx15/Alx3/Col11a1/Shox2/Mmp16/Tgfbr1/Slc35d1/Pax7/Pdgfra/Shh/Nkx3-2/Pds5a/Dlx6/Eif4a3l1/Dlx5/Hoxa3/Hoxa5/Hoxa6/Hoxa7/Hoxa9/Hoxa11/Obox7/Obox2/Obox1/Obox5/Megf8/Wnt11/Xylt1/Mosmo/Obox8/Obox3/Obox6/Fgfr2/Deaf1/Hand2/Ednra/Dscaml1/Ctnnb1/Sma…	111
CC	GO:0019814	immunoglobulin complex	158/13711	178/24431	0.88764	1.58165	8.80815	2.00081e-21	1.58264e-18	1.50377e-18	Pigr/Igkv2-137/Igkv1-135/Igkv1-133/Igkv9-129/Igkv17-127/Igkv14-126/Igkv11-125/Igkv17-121/Igkv9-120/Igkv1-117/Igkv2-112/Igkv14-111/Igkv1-110/Igkv2-109/Igkv16-104/Igkv14-100/Igkv1-99/Igkv12-98/Igkv10-95/Igkv13-84/Igkv8-26/Igkv6-25/Igkv8-18/Igkv3-12/Igkv3-10/Igkv3-9/Igkv3-7/Igkv3-5/Igkv3-4/Igkv3-3/Igkv3-2/Igkv3-1/Igkv9-124/Igkv9-123/Igkv10-96/Igkv10-94/Igkv19-93/Igkv4-92/Igkv4-91/Igkv4-90/Igkv12-89/…	158
CC	GO:0045211	postsynaptic membrane	279/13711	418/24431	0.667464	1.18932	4.41538	4.97353e-06	0.00196703	0.001869	Oprk1/Chrnd/Chrng/Igsf9/Cnih3/Susd4/Slc30a1/Kcnh1/Adgrb3/Erbb4/Epha4/Srgap2/Cacna1e/Dnm3/Rgs7/Kcnk2/Gpr158/Kcnt1/Rapsn/Lrrc4c/Kcna4/Lin7c/Syndig1/Slc12a5/Itga8/Shc4/Flrt3/Ptprt/Kcnb1/Chrna4/P2ry1/Kcnd3/Kcna3/Kcna2/Nlgn1/Nbea/Slitrk3/Gria2/Glrb/Kcnc4/Plppr4/Ank2/Lrrc7/Gabrr2/Gabrr1/Musk/Grik3/Csmd2/Cnr2/Usp48/Fbxo2/Clstn1/Sigmar1/Gabbr2/Grin3a/Lpar1/Ptprf/Oprd1/Ephb2/Igsf21/Kcnab2/Gabrd/Akap9/Cacn…	279
CC	GO:0031462	Cul2-RING ubiquitin ligase complex	66/13711	85/24431	0.776471	1.38356	4.00613	2.81397e-05	0.00741951	0.00704974	Pramel6/Pramel7/Pramel18/Pramel19/Zswim5/Gm13043/Gm13040/Gm13057/Pramel20/Pramel21/Pramel24/Pramel25/Pramel27/Pramel61/Oog2/Pramel30/Pramel31/Pramel32/Pramel17/Zyg11b/Oog4/Pramel22/Pramel23/Pramel26/Pramel11/Pramel16/Pramel28/Pramel14/Oog3/Pramel29/Pramel5/Pramel15/Pramel13/Pramel35/Pramel53/Pramel38/Pramel40/LOC100862180/Pramel42/Pramel44/LOC108168684/Pramel60/Pramel47/Pramel48/Pramel55/Pramel33…	66
CC	GO:0042734	presynaptic membrane	189/13711	280/24431	0.675	1.20275	3.859	5.95838e-05	0.0117827	0.0111955	Oprk1/Adam23/Igsf8/Kcnh1/Kcnq5/Rims1/Erbb4/Epha4/Cacna1e/Ncstn/Cadm3/Rgs7/Psen2/Gpr158/Gad2/Kcnj3/Scn2a/Slc1a2/Kcna4/Snap25/Dennd1a/Scn1a/Flrt3/Napb/Snph/Chrna4/P2ry1/Aph1a/Adora3/Kcna3/Kcna2/Gria2/Kcnc4/Ntng1/Gabrr1/Cnr1/Unc13b/Clta/Rims3/Grik3/Gabbr2/Lpar1/Ptprd/Oprd1/Ephb2/Igsf21/Cacna2d1/Gabrb1/Stx1a/Ache/Gper1/Grm3/Kctd8/Gabra2/Stx2/Hip1/Chrm2/Cntnap2/Znrf2/Cntn6/Grm7/Slc6a11/Slc6a1/Ano2/Cad…	189
CC	GO:0098982	GABA-ergic synapse	126/13711	180/24431	0.7	1.2473	3.76609	8.70888e-05	0.0137775	0.0130908	Rims1/Erbb4/Cacna1e/Cadm3/Enah/Gad2/Kif5c/Slc4a10/Gad1/Plcb1/Lamp5/Slc32a1/Arfgef2/Cbln4/Eef1a2/Sv2a/Kcnd3/Nbea/Slitrk3/Glrb/Gucy1a1/Bcan/Slc6a17/Calb1/Gabrr2/Gabrr1/Cnr1/Clstn1/Gabbr2/Lpar1/Gabrd/Pclo/Cacna2d1/Magi2/Gabrb1/Septin11/Cit/Gabra2/Gabra4/Nxph1/Kcnd2/Cntnap2/Npy/Lrrtm4/Slc6a6/Itpr1/Grm7/Slc6a11/Slc6a1/Ptpro/Grm8/Lhfpl4/Atp2b2/Wnk1/Iqsec3/Clstn3/Gabrb3/Acan/Pak1/Drd4/Gabrg3/Gabra5/Ctbp…	126
CC	GO:0099634	postsynaptic specialization membrane	141/13711	205/24431	0.687805	1.22557	3.66786	0.000130665	0.0169612	0.0161159	Chrnd/Igsf9/Slc30a1/Kcnh1/Adgrb3/Erbb4/Epha4/Kcnk2/Gpr158/Kcnt1/Rapsn/Lrrc4c/Lin7c/Syndig1/Slc12a5/Itga8/Ptprt/Kcnb1/Chrna4/Kcnd3/Nlgn1/Slitrk3/Gria2/Plppr4/Lrrc7/Grik3/Csmd2/Clstn1/Sigmar1/Grin3a/Ptprf/Oprd1/Igsf21/Kcnab2/Akap9/Drd5/Chrna9/Gabrb1/P2rx4/Stx1a/Elfn1/Nptx2/Adam22/Sorcs2/Gabra2/Gabra4/Kcnd2/Ptprz1/Grid2/Lrrtm4/Ptpro/Lrrc4/Dgki/Sema4f/Atp2b2/Cacna1c/Clstn3/Grin2b/Cacng8/Lrrc4b/Gabrb3…	141
CC	GO:0016342	catenin complex	28/13711	32/24431	0.875	1.55912	3.57927	0.000150099	0.0169612	0.0161159	Cdh20/Cdh7/Cdh19/Cdh26/Cdh4/Ctnnd1/Vinac1/Cdh22/Cdh17/Ctnna2/Dchs1/Cdh5/Cdh3/Cdh13/Cdh8/Cdh11/Ctnnb1/Apc2/Cdh23/Cdhr18/Cdh9/Cdh10/Cdh12/Cdh18/Cdh6/Apc/Ctnna1/Cdh2	28
CC	GO:0098839	postsynaptic density membrane	114/13711	164/24431	0.695122	1.23861	3.46732	0.000288278	0.0285035	0.027083	Igsf9/Slc30a1/Kcnh1/Adgrb3/Erbb4/Epha4/Kcnk2/Gpr158/Kcnt1/Lrrc4c/Lin7c/Syndig1/Itga8/Ptprt/Slitrk3/Gria2/Plppr4/Lrrc7/Grik3/Csmd2/Clstn1/Sigmar1/Grin3a/Ptprf/Oprd1/Igsf21/Kcnab2/Akap9/Drd5/P2rx4/Stx1a/Elfn1/Adam22/Sorcs2/Ptprz1/Grid2/Lrrtm4/Ptpro/Lrrc4/Dgki/Sema4f/Atp2b2/Cacna1c/Clstn3/Grin2b/Cacng8/Lrrc4b/Grm5/Dlg2/Cacng3/Gsg1l/Nrg1/Neto2/Ryk/Celsr3/Gria4/Olfm2/Ntm/Grik4/Neo1/Clstn2/Tmem108/Lin7…	114
CC	GO:0033391	chromatoid body	17/13711	18/24431	0.944444	1.68286	3.27761	0.000458023	0.0402552	0.038249	Tdrd5/Mael/Slc25a54/Eif4e/Tdrd7/Piwil1/Clock/Bmal1/Smg1/Ddx6/Marcks/Nsun2/Ddx4/Piwil2/Ago2/Tdrd6/Tdrd1	17
CC	GO:0043197	dendritic spine	158/13711	237/24431	0.666667	1.1879	3.2874	0.000560666	0.04156	0.0394888	Mob4/Abi2/Arpc2/Cacna1s/Abl2/Ncoa2/Als2/Epha4/Dock10/Srgap2/Dnm3/Fcgr2b/Atp1a2/Rapgef4/Zfp804a/Slc1a2/Kcna4/Itpka/Syndig1/Arfgef2/Ntsr1/Itga8/Ctnnd1/Kcnd3/Cnn3/Tacr3/Ppp3ca/Negr1/Nlgn1/Gria2/Palmd/Lrrc7/Pde4b/Dlgap3/Fbxo2/Clstn1/Lpar1/Oprd1/Ephb2/Espn/Drd5/Septin11/Ppp1cc/P2rx4/Gper1/Grid2ip/Grm3/Sorcs2/Grk3/Rph3a/Ppp1r9a/Kcnd2/Ptprz1/Grid2/4930544G11Rik/Ptpro/Cttnbp2/Lrrc4/Dgki/Atp2b2/Grin2b/Slc…	158
CC	GO:0044309	neuron spine	161/13711	242/24431	0.665289	1.18545	3.27884	0.000577952	0.04156	0.0394888	Mob4/Abi2/Arpc2/Cacna1s/Abl2/Ncoa2/Als2/Epha4/Dock10/Srgap2/Dnm3/Fcgr2b/Atp1a2/Rapgef4/Zfp804a/Slc1a2/Kcna4/Itpka/Syndig1/Arfgef2/Ntsr1/Itga8/Ctnnd1/Kcnd3/Cnn3/Tacr3/Ppp3ca/Negr1/Nlgn1/Gria2/Palmd/Lrrc7/Pde4b/Dlgap3/Fbxo2/Clstn1/Lpar1/Oprd1/Ephb2/Espn/Drd5/Septin11/Ppp1cc/P2rx4/Gper1/Grid2ip/Grm3/Sorcs2/Grk3/Rph3a/Ppp1r9a/Kcnd2/Ptprz1/Cntnap2/Grid2/4930544G11Rik/Ptpro/Cttnbp2/Lrrc4/Dgki/Grip2/Atp…	161
CC	GO:0042383	sarcolemma	125/13711	184/24431	0.679348	1.2105	3.24137	0.000667101	0.043973	0.0417816	Oprk1/Dst/Cacna1s/Slc30a1/Nos1ap/Ncstn/Atp1a2/Kcnk2/Prkcq/Cacnb2/Kcnj3/Scn2a/Cd59b/Capn3/Rem1/Gnas/Scn1a/Ryr3/Kcnb1/Kcnd3/Camk2d/Ppp3ca/Atp1a1/Ank2/Cavin4/Sync/Slc9a1/Slc2a5/Agrn/Cacna2d1/Stbd1/Cd36/Sgcb/Kcnd2/Clcn1/Aqp1/Dysf/Fgf6/Sspn/Sgce/Alox5/Cacna1c/Kcnj8/Abcc9/Cacng8/Cacng6/Slc8a2/Rtn2/Igf1r/Stx4a/Trim72/Kcnq1/Ryr1/Fxyd1/Kcnj11/Ank1/Itgb1/Sgcz/Ednra/Got2/Rdx/Anxa2/Prkar2a/Kcnj5/Mlip/Stac/Sc…	125
MF	GO:0016503	pheromone receptor activity	229/12813	231/22528	0.991342	1.74299	13.0353	1.58804e-53	2.11527e-50	1.99592e-50	Vmn1r1/Vmn1r2/Vmn1r3/V1rg10/Vmn1r4/Vmn1r5/Vmn1r6/Vmn1r8/Vmn1r9/Vmn1r10/Vmn1r11/Vmn1r12/Vmn1r13/Vmn1r14/Vmn1r15/Vmn1r19/Vmn1r20/Vmn1r28/Vmn1r29/Vmn1r37/Vmn1r40/Vmn1r41/Vmn1r44/Vmn1r46/Vmn1r47/Vmn1r50/Vmn1r51/Vmn1r52/V1ra8/Vmn1r54/Vmn1r7/Vmn1r16/Vmn1r17/Vmn1r18/Vmn1r21/Vmn1r22/Vmn1r23/Vmn1r24/Vmn1r25/Vmn1r26/Vmn1r27/Vmn1r30/Vmn1r31/Vmn1r32/Vmn1r33/Vmn1r34/Vmn1r35/Vmn1r36/Vmn1r38/Vmn1r39/Vmn1r42/Vmn…	229
MF	GO:0005550	pheromone binding	230/12813	233/22528	0.987124	1.73558	12.9616	3.07603e-52	2.04863e-49	1.93304e-49	Vmn1r1/Lcn4/Vmn1r2/Mup6/Vmn1r3/Mup4/Mup7/Mup2/Mup8/Mup1/Mup10/Mup11/Mup22/Mup13/Mup14/Mup15/Mup17/Mup18/Mup5/Mup20/Mup3/Mup21/V1rg10/Vmn1r4/Vmn1r5/Vmn1r6/Vmn1r8/Vmn1r9/Vmn1r10/Vmn1r11/Vmn1r12/Vmn1r13/Vmn1r14/Vmn1r15/Vmn1r19/Vmn1r20/Vmn1r28/Vmn1r29/Vmn1r37/Vmn1r40/Vmn1r41/Vmn1r44/Vmn1r46/Vmn1r47/Vmn1r50/Vmn1r51/Vmn1r52/V1ra8/Vmn1r54/Vmn1r7/Vmn1r16/Vmn1r17/Vmn1r18/Vmn1r21/Vmn1r22/Vmn1r23/Vmn1r24/Vm…	230
MF	GO:0005148	prolactin receptor binding	27/12813	28/22528	0.964286	1.69542	4.22855	3.02185e-06	0.00102809	0.000970084	Hsd17b7/Gh/Prl2c5/Prl/Prl3d1/Prl3d2/Prl3d3/Prl3c1/Prl3b1/Prl3a1/Prl6a1/Prl8a2/Prl2c1/Prl4a1/Prl5a1/Prl2c3/Prl2c2/Prl2b1/Prl8a6/Prl8a8/Prl8a9/Prl8a1/Prl7b1/Prl7a1/Prl7a2/Prl7d1/Prl7c1	27
MF	GO:0008395	steroid hydroxylase activity	43/12813	49/22528	0.877551	1.54292	4.36921	3.08737e-06	0.00102809	0.000970084	Cyp24a1/Cyp7b1/Cyp2u1/Cyp7a1/Cyp3a57/Cyp3a59/Cyp3a13/Cyp3a16/Cyp3a41b/Cyp3a41a/Cyp3a44/Cyp3a11/Cyp3a25/Cyp2b13/Cyp2b9/Cyp2a12/Cyp2b23/Cyp2a22/Cyp2r1/Cyp1a1/Cyp11a1/Cyp19a1/Cyp1a2/Cyp8b1/Cyp46a1/Cyp11b1/Cyp11b2/Cyp39a1/Cyp21a1/Cyp2c65/Cyp2c66/Cyp2c29/Cyp2c39/Cyp2c37/Cyp2c50/Ch25h/Cyp2c38/Cyp2c67/Cyp2c68/Cyp2c40/Cyp2c69/Cyp2c54/Cyp17a1	43
MF	GO:0004497	monooxygenase activity	119/12813	162/22528	0.734568	1.29153	4.2766	8.53176e-06	0.00227286	0.00214462	Cyp20a1/Kmo/Akr1cl/Pam/Fmo4/Fmo1/Fmo2/Fmo3/Fmo13/Gm4847/Dbh/Ptgis/Cyp24a1/Cyp7b1/Cyp2u1/Cyp4a29/Cyp4a12a/Cyp4a12b/Cyp4a30b/Cyp4a10/Cyp4a31/Cyp4a32/Cyp7a1/Cyp2j13/Cyp2j12/Cyp2j7/Cyp2j11/Cyp2j8/Cyp2j6/Cyp2j9/Cyp2j5/Cyp4x1/Cyp4b1/Cyp3a57/Cyp3a59/Cyp3a13/Cyp3a16/Cyp3a41b/Cyp3a41a/Cyp3a44/Cyp3a11/Cyp3a25/Akr1d1/Tbxas1/Cyp26b1/Mical3/Cyp2b13/Cyp2b9/Cyp2a4/Cyp2g1/Cyp2a12/Cyp2f2/Mical2/Cyp2e1/Cyp2b23/Cyp…	119
MF	GO:0140911	pore-forming activity	28/12813	30/22528	0.933333	1.641	4.03462	1.20436e-05	0.00267368	0.00252282	Mmd2/Defa21/Defa23/Defa35/Defa25/Defa30/Defa22/Defa31/Defa41/Defa40/Defa3/Defa5/Defa27/Defa2/Defa20/Defa37/Defa28/Defa26/Defa17/Defa34/Defa24/AY761185/Defa38/Defa29/Defa42/Defa43/Defa39/Mpeg1	28
MF	GO:0008401	retinoic acid 4-hydroxylase activity	24/12813	25/22528	0.96	1.68789	3.95204	1.47791e-05	0.00281225	0.00265357	Cyp3a59/Cyp3a13/Cyp3a16/Cyp3a41b/Cyp3a41a/Cyp3a44/Cyp3a11/Cyp3a25/Cyp26b1/Cyp26c1/Cyp26a1/Cyp2c55/Cyp2c65/Cyp2c66/Cyp2c29/Cyp2c39/Cyp2c37/Cyp2c50/Cyp2c38/Cyp2c67/Cyp2c68/Cyp2c40/Cyp2c69/Cyp2c54	24
MF	GO:0016712	oxidoreductase activity, acting on paired donors, with incorporation or reduction of molecular oxygen, reduced flavin or flavoprotein as one donor, and incorporation of one atom of oxygen	68/12813	87/22528	0.781609	1.37424	4.01643	2.58948e-05	0.00431149	0.00406821	Cyp7b1/Cyp2u1/Cyp4a29/Cyp4a12a/Cyp4a12b/Cyp4a30b/Cyp4a10/Cyp4a31/Cyp4a32/Cyp7a1/Cyp2j13/Cyp2j12/Cyp2j7/Cyp2j11/Cyp2j8/Cyp2j6/Cyp2j9/Cyp2j5/Cyp4b1/Cyp3a57/Cyp3a59/Cyp3a13/Cyp3a16/Cyp3a41b/Cyp3a41a/Cyp3a44/Cyp3a11/Cyp3a25/Cyp2b13/Cyp2b9/Cyp2a4/Cyp2g1/Cyp2a12/Cyp2f2/Cyp2e1/Cyp2b23/Cyp2a22/Cyp2r1/Cyp4v3/Cyp1a1/Cyp19a1/Cyp1a2/Cyp8b1/Cyp2d9/Cyp2d12/Cyp2d10/Cyp2d34/Cyp2d40/Hmox2/Cyp4f40/Cyp4f15/Cyp39a1/…	68
MF	GO:0046873	metal ion transmembrane transporter activity	300/12813	454/22528	0.660793	1.16182	4.00003	3.23951e-05	0.00479447	0.00452394	Kcnb2/Cnnm4/Cnga3/Slc9a4/Slc9a2/Asic4/Kcne4/Trpm8/Slc41a1/Cacna1s/Kcnt2/Slc30a10/Slc30a1/Kcnh1/Trpa1/Kcnq5/Slc39a10/Cacna1e/Lrrc52/Atp1a4/Atp1a2/Kcnk2/Slc39a12/Cacnb2/Kcnt1/Ncs1/Kcnj3/Slc4a10/Scn2a/Slc1a2/Kcna4/Slc12a6/Slc12a6/Slc28a2/Slc28a2b/Slc12a1/Slc20a1/Tmc2/Snap25/Slc24a3/Kcnk15/Slc12a5/Slc9a8/Cacna1b/Cacnb4/Kcnh7/Scn3a/Scn1a/Scn9a/Scn7a/Ryr3/Catsper2/Slc30a4/Trpm7/Slc4a11/Kcns1/Slc13a3/Kc…	300
MF	GO:0004115	3',5'-cyclic-AMP phosphodiesterase activity	22/12813	23/22528	0.956522	1.68177	3.7568	4.22755e-05	0.00563109	0.00531336	Pde11a/Pde1a/Pde5a/Pde7a/Pde4b/Pde6b/Pde3a/Pde1c/Pde8a/Pde2a/Pde2a/Pde3b/Pde4c/Pde4a/Pde7b/Enpp1/Pde4d/Pde8b/Pde10a/Pde9a/Pde6a/Pde6c	22
MF	GO:0005186	pheromone activity	17/12813	17/22528	1	1.75821	3.59149	6.78875e-05	0.00769621	0.00726195	Mup1/Mup20/Esp34/Esp31/Esp24/Esp18/Esp16/Esp15/Esp38/Esp8/Esp6/Esp5/Esp4/Esp3/Esp1/Esp36/Esp23	17
MF	GO:0016705	oxidoreductase activity, acting on paired donors, with incorporation or reduction of molecular oxygen	165/12813	239/22528	0.690377	1.21383	3.81661	6.97253e-05	0.00769621	0.00726195	Cyp20a1/Ptgs2/Kmo/Degs1l/Akr1cl/Pam/Fmo4/Fmo1/Fmo2/Fmo3/Fmo13/Gm4847/Degs1/Phyh/Dbh/Fads2b/Alkbh3/Bbox1/Ptgis/Peds1/Cyp24a1/Rsbn1/Cyp7b1/Cyp2u1/Tet2/Kdm4c/Cyp4a29/Cyp4a12a/Cyp4a12b/Cyp4a30b/Cyp4a10/Cyp4a31/Cyp4a32/Cyp7a1/Asph/Cyp2j13/Cyp2j12/Cyp2j7/Cyp2j11/Cyp2j8/Cyp2j6/Cyp2j9/Cyp2j5/Cyp4x1/Cyp4b1/Kdm4a/Kdm1a/Ogfod2/Por/Cyp3a57/Cyp3a59/Cyp3a13/Cyp3a16/Cyp3a41b/Cyp3a41a/Cyp3a44/Cyp3a11/Cyp3a25/Akr…	165
MF	GO:0038187	pattern recognition receptor activity	52/12813	65/22528	0.8	1.40657	3.76977	7.51131e-05	0.00769621	0.00726195	Ly96/Aim2/Tlr5/Fcnb/Pglyrp4/Pglyrp3/Tlr4/Ptafr/Cd36/Scarb1/Clec4a1/Clec4a3/Clec4a4/Clec4b1/Clec4a2/Clec4b2/Clec4n/Clec4d/Clec12a/Nod1/Clec4e/Clec7a/Klrh1/Pglyrp1/Dmbt1/Nlrp6/Trim5/Trim30c/Trim30a/Trim30d/Cd209g/Nod2/Cd209a/Cd209e/Cd209d/Cd209b/Cd209c/Cd209f/Tlr3/Asgr1/Asgr2/Mgl2/Clec10a/Nlrp1a/Nlrp1b/Gzmk/Pglyrp2/Colec12/Cd14/Mbl2/Tlr8/Tlr7	52
MF	GO:0050839	cell adhesion molecule binding	260/12813	393/22528	0.661578	1.1632	3.74817	9.32595e-05	0.00872195	0.00822982	Dst/Cnga3/Col3a1/Col4a3/Cdh20/Cdh7/Tnr/F11r/Igsf9/Fn1/Cdh19/Hmcn1/Cd46/Pkp4/Itga6/Itga4/Lrrc4c/Thbs1/Sirpa/Mmp24/Src/Ccn5/Cdh26/Cdh4/Ctnnd1/Ptprj/Frmd5/Fbn1/Il1b/Ptprt/Cdh22/Lama5/Fgf2/Trpc4/Nlgn1/Pcdh18/Ntng1/Npnt/Nexn/Lyn/Cdh17/Angptl3/B4galt1/Ctnnal1/Svep1/Tnc/Ptprd/Ptprf/Isg15/Cdhr17/Pcdh7/Adgrl3/Ibsp/P2rx4/Cldn3/Prom1/Hmgb1/Ptprz1/Gpnmb/Cntn6/Cxcl12/Vwf/Ptpro/Lrrc4/Ptn/Ctnna2/Clstn3/Grin2b/N…	260
MF	GO:0022836	gated channel activity	213/12813	317/22528	0.671924	1.18139	3.73514	9.82202e-05	0.00872195	0.00822982	Kcnb2/Cnga3/Asic4/Kcne4/Chrnd/Chrng/Trpm8/Cacna1s/Kcnt2/Kcnh1/Trpa1/Kcnq5/Cacna1e/Lrrc52/Kcnk2/Cacnb2/Kcnt1/Ncs1/Kcnj3/Scn2a/Kcna4/Tmc2/Snap25/Cacna1b/Cacnb4/Kcnh7/Scn1a/Scn7a/Ryr3/Catsper2/Kcns1/Kcnb1/Kcng1/Chrna4/Kcnq2/Kcnmb2/Kcnab1/Kcnn3/Kcnd3/Kcna3/Kcna2/Mcoln3/Mcoln2/Trpc3/Gria2/Glrb/Gpr89/Kcnc4/Clca3a1/Clca3a2/Clca3b/Clca4b/Clca4a/Clca1/Clca2/Cngb3/Gabrr2/Gabrr1/Cachd1/Grik3/Lrrc38/Grin3a/K…	213
MF	GO:0008569	minus-end-directed microtubule motor activity	19/12813	20/22528	0.95	1.6703	3.44408	0.000201811	0.014954	0.0141102	Dnah7b/Dnah7c/Dnah14/Dnah7a/Dnah10/Dnah6/Dnhd1/Dnah3/Kifc3/Dync2h1/Dnah9/Dnah2/Dnah17/Dync1h1/Dnah11/Dnah12/Dnah5/Dnah8/Kifc1	19
MF	GO:0101020	estrogen 16-alpha-hydroxylase activity	19/12813	20/22528	0.95	1.6703	3.44408	0.000201811	0.014954	0.0141102	Cyp3a59/Cyp3a13/Cyp3a16/Cyp3a41b/Cyp3a41a/Cyp3a44/Cyp3a11/Cyp3a25/Cyp1a1/Cyp1a2/Cyp2c65/Cyp2c66/Cyp2c37/Cyp2c50/Cyp2c67/Cyp2c68/Cyp2c40/Cyp2c69/Cyp2c54	19
MF	GO:0008392	arachidonate epoxygenase activity	38/12813	46/22528	0.826087	1.45244	3.52757	0.000202081	0.014954	0.0141102	Cyp4a29/Cyp4a12a/Cyp4a12b/Cyp4a30b/Cyp4a10/Cyp4a31/Cyp4a32/Cyp2j13/Cyp2j12/Cyp2j7/Cyp2j11/Cyp2j8/Cyp2j6/Cyp2j9/Cyp2j5/Cyp2b13/Cyp2b9/Cyp2a4/Cyp2g1/Cyp2a12/Cyp2f2/Cyp2e1/Cyp2b23/Cyp2a22/Cyp4f40/Cyp2c55/Cyp2c65/Cyp2c66/Cyp2c29/Cyp2c39/Cyp2c37/Cyp2c50/Cyp2c38/Cyp2c67/Cyp2c68/Cyp2c40/Cyp2c69/Cyp2c54	38
MF	GO:0033695	oxidoreductase activity, acting on CH or CH2 groups, quinone or similar compound as acceptor	14/12813	14/22528	1	1.75821	3.25901	0.000369542	0.0235114	0.0221848	Cyp3a13/Cyp1a2/Cyp2c65/Cyp2c66/Cyp2c29/Cyp2c39/Cyp2c37/Cyp2c50/Cyp2c38/Cyp2c67/Cyp2c68/Cyp2c40/Cyp2c69/Cyp2c54	14
MF	GO:0034875	caffeine oxidase activity	14/12813	14/22528	1	1.75821	3.25901	0.000369542	0.0235114	0.0221848	Cyp3a13/Cyp1a2/Cyp2c65/Cyp2c66/Cyp2c29/Cyp2c39/Cyp2c37/Cyp2c50/Cyp2c38/Cyp2c67/Cyp2c68/Cyp2c40/Cyp2c69/Cyp2c54	14
MF	GO:0003823	antigen binding	109/12813	155/22528	0.703226	1.23642	3.39193	0.000378551	0.0235114	0.0221848	Itga4/Sirpa/Cd40/Abo/Fcnb/Dhcr24/Trbv1/Trbv29/Klrc2/Klrh1/Slc7a9/Tspan4/Gp2/Ppp2ca/Ighg2c/Ighg2b/Ighg3/Ighd/Ighm/Ighv5-2/Ighv2-2/Ighv5-9/Ighv2-7/Ighv7-1/Ighv7-2/Ighv14-2/Ighv11-2/Ighv14-3/Ighv16-1/Ighv9-1/Ighv9-2/Ighv9-3/Ighv7-3/Ighv14-4/Ighv3-3/Ighv7-4/Ighv3-5/Ighv9-4/Ighv13-2/Ighv6-4/Ighv6-5/Ighv10-1/Ighv1-5/Ighv10-3/Ighv1-12/Ighv1-16/Ighv1-24/Ighv1-31/Ighv1-42/Ighv1-43/Ighv1-47/Ighv8-4/Ighv1-4…	109
MF	GO:0005216	monoatomic ion channel activity	288/12813	445/22528	0.647191	1.1379	3.37421	0.000398035	0.0235114	0.0221848	Kcnb2/Cnga3/Unc80/Asic4/Kcne4/Chrnd/Chrng/Trpm8/Slc26a9/Cacna1s/Kcnt2/Kcnh1/Trpa1/Kcnq5/Cacna1e/Lrrc52/Kcnk2/Cacnb2/Kcnt1/Ncs1/Kcnj3/Scn2a/Kcna4/Tmc2/Snap25/Slc24a3/Kcnk15/Cacna1b/Cacnb4/Kcnh7/Scn3a/Scn1a/Scn9a/Scn7a/Ano3/Ryr3/Catsper2/Trpm7/Slc4a11/Kcns1/Kcnb1/Kcng1/Chrna4/Kcnq2/Kcnmb2/Trpc4/Kcnab1/Kcnn3/Kcnd3/Kcna3/Kcna2/Mcoln3/Mcoln2/Trpc3/Slc7a11/Gria2/Glrb/Gpr89/Atp5pb/Kcnc4/Clca3a1/Clca3a2/…	288
MF	GO:0015020	glucuronosyltransferase activity	29/12813	34/22528	0.852941	1.49965	3.34835	0.000405978	0.0235114	0.0221848	B3gat2/Ugt1a9/Ugt1a8/Ugt1a7c/Ugt1a6b/Ugt1a6a/Ugt1a5/Ugt1a2/Ugt1a1/Chpf/Ext2/Extl1/Ugt2b35/Ugt2b34/Ugt2b1/Ugt2b36/Ugt2b5/Ugt2b37/Ugt2a3/Ugt2b38/Ugt2a2/Ugt2a1/Chsy1/Csgalnact1/Large1/Ugt3a2/Ugt3a1/Ext1/Chsy3	29
MF	GO:0008391	arachidonate monooxygenase activity	40/12813	50/22528	0.8	1.40657	3.30521	0.000512002	0.0284161	0.0268127	Cyp4a29/Cyp4a12a/Cyp4a12b/Cyp4a30b/Cyp4a10/Cyp4a31/Cyp4a32/Cyp2j13/Cyp2j12/Cyp2j7/Cyp2j11/Cyp2j8/Cyp2j6/Cyp2j9/Cyp2j5/Cyp2b13/Cyp2b9/Cyp2a4/Cyp2g1/Cyp2a12/Cyp2f2/Cyp2e1/Cyp2b23/Cyp2a22/Cyp1a1/Cyp4f40/Cyp4f15/Cyp2c55/Cyp2c65/Cyp2c66/Cyp2c29/Cyp2c39/Cyp2c37/Cyp2c50/Cyp2c38/Cyp2c67/Cyp2c68/Cyp2c40/Cyp2c69/Cyp2c54	40
MF	GO:0022843	voltage-gated monoatomic cation channel activity	102/12813	145/22528	0.703448	1.23681	3.28538	0.000564015	0.0290056	0.027369	Kcnb2/Kcne4/Cacna1s/Kcnt2/Kcnh1/Trpa1/Kcnq5/Cacna1e/Lrrc52/Kcnk2/Cacnb2/Kcnt1/Ncs1/Kcnj3/Kcna4/Tmc2/Snap25/Cacna1b/Cacnb4/Kcnh7/Catsper2/Kcns1/Kcnb1/Kcng1/Kcnq2/Kcnab1/Kcnn3/Kcnd3/Kcna3/Kcna2/Kcnc4/Cachd1/Lrrc38/Kcnq4/Kcnab2/Cacna2d1/Pkd2/Hvcn1/Kcnh2/Rimbp2/Kcnd2/Grm7/Cacna2d4/Cacna1c/Kcna6/Kcnj8/Cacng8/Kcnc3/Kcnc1/Kcne3/Cacng3/Kcnq1/Ryr1/Kcnj11/Tpcn2/Cacna1a/Kcnn1/Kcng4/Kcnj1/Cacna2d2/Kcnj5/Htr1…	102
MF	GO:0004114	3',5'-cyclic-nucleotide phosphodiesterase activity	23/12813	26/22528	0.884615	1.55534	3.25382	0.000566176	0.0290056	0.027369	Pde11a/Pde1a/Pde5a/Pde7a/Pde4b/Pde6b/Pde6h/Pde3a/Pde1c/Pde8a/Pde2a/Pde2a/Pde3b/Pde4c/Pde4a/Pde7b/Enpp1/Pde4d/Pde8b/Pde10a/Pde9a/Pde6a/Pde6c	23
MF	GO:0031731	CCR6 chemokine receptor binding	20/12813	22/22528	0.909091	1.59838	3.22472	0.000607836	0.0299866	0.0282946	Defb14/Defb4/Defb6/Defb46/Defb5/Defb7/Defb33/Defb1/Defb2/Defb10/Defb40/Defb37/Defb38/Defb39/Defb8/Gm6040/Defb9/Defb11/Defb47/Defb48	20
MF	GO:0022832	voltage-gated channel activity	120/12813	174/22528	0.689655	1.21256	3.23249	0.000681414	0.0324158	0.0305868	Kcnb2/Kcne4/Cacna1s/Kcnt2/Kcnh1/Trpa1/Kcnq5/Cacna1e/Lrrc52/Kcnk2/Cacnb2/Kcnt1/Ncs1/Kcnj3/Scn2a/Kcna4/Tmc2/Snap25/Cacna1b/Cacnb4/Kcnh7/Scn1a/Catsper2/Kcns1/Kcnb1/Kcng1/Kcnq2/Kcnab1/Kcnn3/Kcnd3/Kcna3/Kcna2/Gpr89/Kcnc4/Cachd1/Lrrc38/Grin3a/Kcnq4/Clcnkb/Kcnab2/Cacna2d1/Pkd2/Hvcn1/Kcnh2/Tpcn1/Rimbp2/Kcnd2/Clcn1/Grm7/Cacna2d4/Cacna1c/Kcna6/Grin2b/Kcnj8/Cacng8/Kcnc3/Kcnc1/Kcne3/Cacng3/Kcnq1/Clcn4/Ryr1/T…	120
MF	GO:0004866	endopeptidase inhibitor activity	138/12813	203/22528	0.679803	1.19524	3.20904	0.000738242	0.0339082	0.031995	Serpinb5/Serpinb12/Serpinb13/Serpinb11/Serpinb7/Serpinb8/Serpine2/Serpinb3a/Serpinb3d/Serpinb3b/Serpinb3c/Itih5/Thbs1/Prnp/Cstl1/Cstdc1/Cst12/Cst8/Cst9/Cst5/Wfdc6b/Wfdc10/Spint4/Itih2/Hc/AI182371/Cst11/Cstdc2/Wfdc5/Wfdc12/Wfdc15a/Wfdc15b/Slpi/Eppin/Wfdc8/Wfdc16/Wfdc9/Wfdc11/Wfdc3/Serpini1/Ngf/Gbp5/Gbp2b/Gbp2/Serpini2/Spink4/Ambp/Smr3a/Smr2/Smr2l/Csn2/Pebp1/A2m/Mug5/Mug1/Mug2/Tfpi2/Col28a1/Snca/Pz…	138
MF	GO:0047555	3',5'-cyclic-GMP phosphodiesterase activity	22/12813	25/22528	0.88	1.54723	3.14394	0.000887686	0.0381044	0.0359544	Pde11a/Pde1a/Pde5a/Pde7a/Pde4b/Pde6b/Pde6h/Pde3a/Pde1c/Pde8a/Pde2a/Pde2a/Pde3b/Pde4c/Pde4a/Pde7b/Pde4d/Pde8b/Pde10a/Pde9a/Pde6a/Pde6c	22
MF	GO:0005261	monoatomic cation channel activity	217/12813	332/22528	0.653614	1.14919	3.14514	0.000910712	0.0381044	0.0359544	Kcnb2/Cnga3/Unc80/Asic4/Kcne4/Chrnd/Chrng/Trpm8/Cacna1s/Kcnt2/Kcnh1/Trpa1/Kcnq5/Cacna1e/Lrrc52/Kcnk2/Cacnb2/Kcnt1/Ncs1/Kcnj3/Scn2a/Kcna4/Tmc2/Snap25/Slc24a3/Kcnk15/Cacna1b/Cacnb4/Kcnh7/Scn3a/Scn1a/Scn9a/Scn7a/Ryr3/Catsper2/Trpm7/Slc4a11/Kcns1/Kcnb1/Kcng1/Chrna4/Kcnq2/Kcnmb2/Trpc4/Kcnab1/Kcnn3/Kcnd3/Kcna3/Kcna2/Mcoln3/Mcoln2/Trpc3/Slc7a11/Gria2/Atp5pb/Kcnc4/Cngb3/Tmem38b/Cachd1/Grik3/Lrrc38/Grin3a…	217
MF	GO:0004745	all-trans-retinol dehydrogenase (NAD+) activity	27/12813	32/22528	0.84375	1.48349	3.14317	0.000925598	0.0381044	0.0359544	Rdh10/Akr1cl/Dhrs9/Adh7/Adh1/Adh6a/Adh6b/Adh4/Dhrs3/Sdr16c5/Hsd17b13/Rdh1/Rdh9/Rdh16/Rdh19/Sdr9c7/Hsd17b6/Rdh5/Rdh12/Akr1c14/Akr1c13/Akr1c19/Akr1c6/Akr1c21/Akr1c18/Akr1c12/Akr1c20	27
MF	GO:0099508	voltage-gated monoatomic ion channel activity involved in regulation of presynaptic membrane potential	16/12813	17/22528	0.941176	1.65479	3.10159	0.000944028	0.0381044	0.0359544	Kcnh1/Kcnq5/Kcnj3/Scn2a/Kcna4/Scn1a/Kcna2/Kcnc4/Rimbp2/Kcnj8/Kcnc1/Kcnj11/Scn10a/Kcnc2/Kcnmb4/Kcnj6	16
MF	GO:0005244	voltage-gated monoatomic ion channel activity	118/12813	172/22528	0.686047	1.20622	3.11779	0.00102356	0.0400993	0.0378367	Kcnb2/Kcne4/Cacna1s/Kcnt2/Kcnh1/Trpa1/Kcnq5/Cacna1e/Lrrc52/Kcnk2/Cacnb2/Kcnt1/Ncs1/Kcnj3/Scn2a/Kcna4/Tmc2/Snap25/Cacna1b/Cacnb4/Kcnh7/Scn1a/Catsper2/Kcns1/Kcnb1/Kcng1/Kcnq2/Kcnab1/Kcnn3/Kcnd3/Kcna3/Kcna2/Gpr89/Kcnc4/Cachd1/Lrrc38/Grin3a/Kcnq4/Clcnkb/Kcnab2/Cacna2d1/Pkd2/Hvcn1/Kcnh2/Rimbp2/Kcnd2/Clcn1/Grm7/Cacna2d4/Cacna1c/Kcna6/Grin2b/Kcnj8/Cacng8/Kcnc3/Kcnc1/Kcne3/Cacng3/Kcnq1/Clcn4/Ryr1/Trpm4/K…	118
MF	GO:0004022	alcohol dehydrogenase (NAD+) activity	29/12813	35/22528	0.828571	1.45681	3.10598	0.00107735	0.0410009	0.0386874	Rdh10/Akr1cl/Dhrs9/Sord/Adh7/Adh1/Adh6a/Adh6b/Adh4/Adh5/Dhrs3/Sdr16c5/Hsd17b13/Rdh1/Rdh9/Rdh16/Rdh19/Sdr9c7/Hsd17b6/Rdh5/Rdh12/Akr1c14/Akr1c13/Akr1c19/Akr1c6/Akr1c21/Akr1c18/Akr1c12/Akr1c20	29
MF	GO:0005506	iron ion binding	142/12813	211/22528	0.672986	1.18325	3.07136	0.00119271	0.0429377	0.0405149	Aox1/Aox3/Aox4/Aox2/Cyp20a1/Phyh/Alkbh3/Bbox1/Ptgis/Cyp24a1/Dpyd/Cyp7b1/Cyp2u1/Tet2/Cyp4a29/Cyp4a12a/Cyp4a12b/Cyp4a30b/Cyp4a10/Cyp4a31/Cyp4a32/Cyp7a1/Cyp2j13/Cyp2j12/Cyp2j7/Cyp2j11/Cyp2j8/Cyp2j6/Cyp2j9/Cyp2j5/Cyp4x1/Cyp4b1/Iscu/Ogfod2/Cyp3a57/Cyp3a59/Fbxl5/Ppef2/Hpd/Cyp3a13/Cyp3a16/Cyp3a41b/Cyp3a41a/Cyp3a44/Cyp3a11/Cyp3a25/Tbxas1/Kdm7a/Snca/Kdm3a/Cyp26b1/Alox5/Ethe1/Cyp2b13/Cyp2b9/Cyp2a4/Cyp2g1/C…	142
MF	GO:0030414	peptidase inhibitor activity	142/12813	211/22528	0.672986	1.18325	3.07136	0.00119271	0.0429377	0.0405149	Serpinb5/Serpinb12/Serpinb13/Serpinb11/Serpinb7/Serpinb8/Serpine2/Serpinb3a/Serpinb3d/Serpinb3b/Serpinb3c/Itih5/Thbs1/Prnp/Cstl1/Cstdc1/Cst12/Cst8/Cst9/Cst5/R3hdml/Wfdc6b/Wfdc10/Spint4/Itih2/Hc/AI182371/Cst11/Cstdc2/Wfdc5/Wfdc12/Wfdc15a/Wfdc15b/Slpi/Eppin/Wfdc8/Wfdc16/Wfdc9/Wfdc11/Wfdc3/Serpini1/Ngf/Gbp5/Gbp2b/Gbp2/Serpini2/Spink4/Ambp/Smr3a/Smr2/Smr2l/Csn2/Pebp1/A2m/Mug5/Mug1/Mug2/Tfpi2/Col28a1/…	142

## Sheet: Fig4f_AberrBasal_Up
	ONTOLOGY	ID	Description	GeneRatio	BgRatio	pvalue	p.adjust	qvalue	geneID	Count
GO:0007264	BP	GO:0007264	small GTPase mediated signal transduction	33/531	408/16991	6.41739e-07	0.00265808	0.00244334	Arhgap28/Sh2d3c/Dab1/Garnl3/Hmox1/Plk2/Elmo1/Cgnl1/Arhgap8/Abca1/Dock6/Kitl/Ralgapa2/Arhgef9/Tsc2/Rap2a/Mcf2l/Rtkn/Pdpn/Dock4/Baiap2/Ralb/Ccdc88a/Arhgap44/Itgav/Rhou/Rhoq/Nradd/Mapre2/Arhgef28/Nrp1/Rhoc/Farp2	33
GO:0044089	BP	GO:0044089	positive regulation of cellular component biogenesis	36/531	495/16991	2.45448e-06	0.00508323	0.00467255	Rims1/Dnm3/Ptk2b/Ccn2/Pcsk5/Arhgef10l/Ptprj/Espn/Tpm1/Fas/Psrc1/Bax/Palm/Dzip1/Atf7ip/Abca1/Mpp7/Resf1/Cdc34/Baiap2/Wrap73/Ralb/Ccdc88a/Bcl2l11/Hspa1a/Limch1/Fermt2/Rhoq/Pdcd6ip/Flrt2/Nrp1/Kirrel/Wnt7a/Ptprd/Irx3/Rhoc	36
GO:0031032	BP	GO:0031032	actomyosin structure organization	19/531	198/16991	1.49919e-05	0.020201	0.018569	Arhgap28/Ptk2b/Kank3/Ccn2/Nebl/Arhgef10l/Myh10/Tpm1/Cnn3/Cgnl1/Arhgap6/Rtkn/Ccdc88a/Cdc42bpg/Limch1/Fermt2/Pdcd6ip/Nrp1/Rhoc	19
GO:0051017	BP	GO:0051017	actin filament bundle assembly	17/531	167/16991	1.95085e-05	0.020201	0.018569	Arhgap28/Ptk2b/Kank3/Ccn2/Arhgef10l/Espn/Myh10/Tpm1/Cgnl1/Cald1/Arhgap6/Baiap2/Ccdc88a/Limch1/Fermt2/Nrp1/Rhoc	17
GO:0061572	BP	GO:0061572	actin filament bundle organization	17/531	170/16991	2.45983e-05	0.0203772	0.0187309	Arhgap28/Ptk2b/Kank3/Ccn2/Arhgef10l/Espn/Myh10/Tpm1/Cgnl1/Cald1/Arhgap6/Baiap2/Ccdc88a/Limch1/Fermt2/Nrp1/Rhoc	17
GO:0051492	BP	GO:0051492	regulation of stress fiber assembly	12/531	97/16991	4.88075e-05	0.0248835	0.0228732	Arhgap28/Kank3/Ccn2/Arhgef10l/Tpm1/Cgnl1/Arhgap6/Ccdc88a/Limch1/Fermt2/Nrp1/Rhoc	12
GO:0030038	BP	GO:0030038	contractile actin filament bundle assembly	13/531	113/16991	5.18026e-05	0.0248835	0.0228732	Arhgap28/Ptk2b/Kank3/Ccn2/Arhgef10l/Tpm1/Cgnl1/Arhgap6/Ccdc88a/Limch1/Fermt2/Nrp1/Rhoc	13
GO:0043149	BP	GO:0043149	stress fiber assembly	13/531	113/16991	5.18026e-05	0.0248835	0.0228732	Arhgap28/Ptk2b/Kank3/Ccn2/Arhgef10l/Tpm1/Cgnl1/Arhgap6/Ccdc88a/Limch1/Fermt2/Nrp1/Rhoc	13
GO:0099565	BP	GO:0099565	chemical synaptic transmission, postsynaptic	12/531	98/16991	5.40685e-05	0.0248835	0.0228732	Gria3/Rims1/Gria4/Anks1b/Ptk2b/Igsf9b/Plk2/Atxn1/Baiap2/Insyn2a/Celf4/Wnt7a	12
GO:0031589	BP	GO:0031589	cell-substrate adhesion	25/531	337/16991	6.18931e-05	0.0256361	0.023565	Rpl29/Ptk2b/Ccn2/Pcsk5/Egfl6/Ptprj/Col8a1/Lgals1/Arhgap6/Sema3e/Fbln2/Thsd1/Pdpn/Micall2/Bcar1/Itgav/Bcl2l11/Lamb1/Limch1/Fermt2/Ddr1/St6gal1/Gas6/Nrp1/Ppard	25
GO:0006090	BP	GO:0006090	pyruvate metabolic process	13/531	116/16991	6.81857e-05	0.025675	0.0236007	Slc16a3/Pfkp/Ucp2/Pcx/Prkaa2/Pfkl/Eno1/Me2/Hk2/Pgk1/Ldha/Pgam1/Pkm	13
GO:0006007	BP	GO:0006007	glucose catabolic process	6/531	24/16991	7.54077e-05	0.0260282	0.0239254	Pfkp/Pfkl/Eno1/Pgk1/Ldha/Pkm	6
GO:0005996	BP	GO:0005996	monosaccharide metabolic process	20/531	249/16991	0.000114334	0.0290557	0.0267082	Pmm1/Dcxr/Man2b1/Pfkp/Fggy/Pcx/Sesn2/Pmaip1/Slc39a14/Pfkl/Eno1/Fuca1/Pgm1/Hk2/Dgkq/Pgk1/Ldha/Gsto1/Pgam1/Pkm	20
GO:0046473	BP	GO:0046473	phosphatidic acid metabolic process	6/531	26/16991	0.00012231	0.0290557	0.0267082	Abhd4/Lpin1/Abhd5/Pld1/Dgkq/Bscl2	6
GO:0006735	BP	GO:0006735	NADH regeneration	5/531	17/16991	0.000132519	0.0290557	0.0267082	Pfkp/Pfkl/Eno1/Pgk1/Pkm	5
GO:0061621	BP	GO:0061621	canonical glycolysis	5/531	17/16991	0.000132519	0.0290557	0.0267082	Pfkp/Pfkl/Eno1/Pgk1/Pkm	5
GO:0061718	BP	GO:0061718	glucose catabolic process to pyruvate	5/531	17/16991	0.000132519	0.0290557	0.0267082	Pfkp/Pfkl/Eno1/Pgk1/Pkm	5
GO:0009199	BP	GO:0009199	ribonucleoside triphosphate metabolic process	19/531	233/16991	0.000138254	0.0290557	0.0267082	Pid1/Nt5e/Pfkp/Ucp2/Nme4/Atp1b1/Cad/Prkaa2/Pfkl/Rab23/Eno1/Hspa1a/Ak4/Rhoq/Hk2/Pgk1/Pgam1/Pkm/Mfn1	19
GO:0110020	BP	GO:0110020	regulation of actomyosin structure organization	12/531	108/16991	0.000139972	0.0290557	0.0267082	Arhgap28/Kank3/Ccn2/Arhgef10l/Tpm1/Cgnl1/Arhgap6/Ccdc88a/Limch1/Fermt2/Nrp1/Rhoc	12
GO:0007015	BP	GO:0007015	actin filament organization	28/531	419/16991	0.000140298	0.0290557	0.0267082	Arhgap28/Ptk2b/Kank3/Ccn2/Pak3/Nebl/Arhgef10l/Espn/Myh10/Tpm1/Elmo1/Cgnl1/Tpm2/Cald1/Arhgap6/Micall2/Bcar1/Baiap2/Ccdc88a/Tmsb10/Gsn/Limch1/Fermt2/Coro7/Diaph2/Nrp1/Kirrel/Rhoc	28
GO:0043254	BP	GO:0043254	regulation of protein-containing complex assembly	27/531	399/16991	0.000149882	0.0295624	0.0271741	Rims1/Arhgap28/Ptk2b/Kank3/Pcsk5/Pak3/Tpm1/Fas/Psrc1/Bax/Atf7ip/Abca1/Stxbp6/Mpp7/Hdac6/Baiap2/Ralb/Bcl2l11/Hspa1a/Tmsb10/Eif4ebp1/Gsn/Fermt2/Ica1/Kirrel/Rhoc/Farp2	27
GO:0009132	BP	GO:0009132	nucleoside diphosphate metabolic process	13/531	128/16991	0.000186737	0.0328158	0.0301646	Nt5e/Pfkp/Ucp2/Nme4/Cad/Prkaa2/Pfkl/Eno1/Ak4/Hk2/Pgk1/Pgam1/Pkm	13
GO:0090200	BP	GO:0090200	positive regulation of release of cytochrome c from mitochondria	6/531	28/16991	0.000189794	0.0328158	0.0301646	Wdr35/Fas/Bax/Pmaip1/Bnip3/Bcl2l11	6
GO:0031532	BP	GO:0031532	actin cytoskeleton reorganization	12/531	112/16991	0.000198067	0.0328158	0.0301646	Ptk2b/Tnik/Sema3e/Rap2a/Lpin1/Micall2/Bcar1/Baiap2/Cdc42bpg/Gsn/Nrp1/Farp2	12
GO:0032231	BP	GO:0032231	regulation of actin filament bundle assembly	12/531	112/16991	0.000198067	0.0328158	0.0301646	Arhgap28/Kank3/Ccn2/Arhgef10l/Tpm1/Cgnl1/Arhgap6/Ccdc88a/Limch1/Fermt2/Nrp1/Rhoc	12
GO:0006163	BP	GO:0006163	purine nucleotide metabolic process	29/531	453/16991	0.000222833	0.035499	0.032631	Pid1/Adcy2/Dcxr/Nt5e/Pfkp/Prps1/Acss2/Ucp2/Nme4/Pcx/Gpd1l/Acot1/Atp1b1/Prkaa2/Pde5a/Pfkl/Fhit/Rab23/Eno1/Hspa1a/Me2/Ak4/Rhoq/Hk2/Pgk1/Ldha/Pgam1/Pkm/Mfn1	29
GO:0019318	BP	GO:0019318	hexose metabolic process	18/531	224/16991	0.000246543	0.0374254	0.0344018	Pmm1/Dcxr/Man2b1/Pfkp/Pcx/Sesn2/Pmaip1/Slc39a14/Pfkl/Eno1/Fuca1/Pgm1/Hk2/Dgkq/Pgk1/Ldha/Pgam1/Pkm	18
GO:1902905	BP	GO:1902905	positive regulation of supramolecular fiber organization	15/531	168/16991	0.000259355	0.0374254	0.0344018	Ptk2b/Ccn2/Arhgef10l/Tpm1/Psrc1/Baiap2/Ccdc88a/Hspa1a/Gsn/Limch1/Fermt2/Rb1/Nrp1/Kirrel/Rhoc	15
GO:0072521	BP	GO:0072521	purine-containing compound metabolic process	30/531	481/16991	0.000272705	0.0374254	0.0344018	Pid1/Adcy2/Slc2a9/Dcxr/Nt5e/Pfkp/Prps1/Acss2/Ucp2/Nme4/Pcx/Gpd1l/Acot1/Atp1b1/Prkaa2/Pde5a/Pfkl/Fhit/Rab23/Eno1/Hspa1a/Me2/Ak4/Rhoq/Hk2/Pgk1/Ldha/Pgam1/Pkm/Mfn1	30
GO:0035794	BP	GO:0035794	positive regulation of mitochondrial membrane permeability	7/531	42/16991	0.000292019	0.0374254	0.0344018	Hebp2/Bax/Bloc1s2/Tmem14a/Pmaip1/Bnip3/Bcl2l11	7
GO:0060996	BP	GO:0060996	dendritic spine development	13/531	134/16991	0.000294319	0.0374254	0.0344018	Dnm3/Zfp365/Ctnnd2/Pak3/Plk2/Palm/Tsc2/Hdac6/Baiap2/Arhgap44/Llph/Wnt7a/Mfn1	13
GO:0016358	BP	GO:0016358	dendrite development	22/531	309/16991	0.000300461	0.0374254	0.0344018	Dnm3/Zfp365/Fyn/Ctnnd2/Tnik/Dab1/Pak3/Mgarp/Plk2/Fas/Palm/Tsc2/Rap2a/Hdac6/Baiap2/Arhgap44/Grip1/Nrp1/Llph/Wnt7a/Ptprd/Mfn1	22
GO:0009205	BP	GO:0009205	purine ribonucleoside triphosphate metabolic process	18/531	228/16991	0.000306126	0.0374254	0.0344018	Pid1/Nt5e/Pfkp/Ucp2/Nme4/Atp1b1/Prkaa2/Pfkl/Rab23/Eno1/Hspa1a/Ak4/Rhoq/Hk2/Pgk1/Pgam1/Pkm/Mfn1	18
GO:0061620	BP	GO:0061620	glycolytic process through glucose-6-phosphate	5/531	20/16991	0.00030721	0.0374254	0.0344018	Pfkp/Pfkl/Eno1/Pgk1/Pkm	5
GO:0051496	BP	GO:0051496	positive regulation of stress fiber assembly	8/531	56/16991	0.00032738	0.037769	0.0347177	Ccn2/Arhgef10l/Tpm1/Ccdc88a/Limch1/Fermt2/Nrp1/Rhoc	8
GO:0034329	BP	GO:0034329	cell junction assembly	27/531	419/16991	0.000328268	0.037769	0.0347177	Dnm3/Mdga1/Ptk2b/Ctnnd2/Ptprj/Arhgap6/Kirrel3/Epha7/Cldn4/Arhgef9/Mpp7/Rap2a/Thsd1/Micall2/Itgav/Fzd1/Limch1/Fermt2/Arvcf/Pdcd6ip/Flrt2/Nrp1/Zfp703/Wnt7a/Ptprd/Irx3/Rhoc	27
GO:0009141	BP	GO:0009141	nucleoside triphosphate metabolic process	19/531	251/16991	0.000358097	0.0400875	0.0368488	Pid1/Nt5e/Pfkp/Ucp2/Nme4/Atp1b1/Cad/Prkaa2/Pfkl/Rab23/Eno1/Hspa1a/Ak4/Rhoq/Hk2/Pgk1/Pgam1/Pkm/Mfn1	19
GO:0090559	BP	GO:0090559	regulation of membrane permeability	9/531	72/16991	0.000392589	0.0417417	0.0383694	Hebp2/Bax/Bloc1s2/Tmem14a/Pmaip1/Bnip3/Bcl2l11/Hk2/Pdcd6ip	9
GO:1905710	BP	GO:1905710	positive regulation of membrane permeability	7/531	44/16991	0.000393029	0.0417417	0.0383694	Hebp2/Bax/Bloc1s2/Tmem14a/Pmaip1/Bnip3/Bcl2l11	7
GO:0006165	BP	GO:0006165	nucleoside diphosphate phosphorylation	11/531	104/16991	0.000405053	0.0419433	0.0385547	Pfkp/Ucp2/Nme4/Prkaa2/Pfkl/Eno1/Ak4/Hk2/Pgk1/Pgam1/Pkm	11
GO:0009144	BP	GO:0009144	purine nucleoside triphosphate metabolic process	18/531	234/16991	0.000418894	0.0423185	0.0388996	Pid1/Nt5e/Pfkp/Ucp2/Nme4/Atp1b1/Prkaa2/Pfkl/Rab23/Eno1/Hspa1a/Ak4/Rhoq/Hk2/Pgk1/Pgam1/Pkm/Mfn1	18
GO:0008625	BP	GO:0008625	extrinsic apoptotic signaling pathway via death domain receptors	9/531	73/16991	0.000435626	0.042961	0.0394902	Hmox1/Fas/Tnfrsf10b/Bax/Bloc1s2/Trps1/Pmaip1/Bex3/Dapk1	9
GO:0099173	BP	GO:0099173	postsynapse organization	18/531	236/16991	0.000463734	0.0446695	0.0410606	Dnm3/Zfp365/Fyn/Ptk2b/Ctnnd2/Pak3/Myh10/Epha7/Arhgef9/Tsc2/Hdac6/Baiap2/Arhgap44/Nrp1/Wnt7a/Ptprd/Mfn1/Arhgap22	18
GO:0010822	BP	GO:0010822	positive regulation of mitochondrion organization	9/531	74/16991	0.000482468	0.0454178	0.0417485	Mgarp/Wdr35/Fas/Bax/Endog/Pmaip1/Bnip3/Bcl2l11/Mfn1	9
GO:0006654	BP	GO:0006654	phosphatidic acid biosynthetic process	5/531	22/16991	0.000495522	0.04561	0.0419252	Abhd4/Abhd5/Pld1/Dgkq/Bscl2	5
GO:0046902	BP	GO:0046902	regulation of mitochondrial membrane permeability	8/531	60/16991	0.000528728	0.0476085	0.0437623	Hebp2/Bax/Bloc1s2/Tmem14a/Pmaip1/Bnip3/Bcl2l11/Hk2	8
GO:0008630	BP	GO:0008630	intrinsic apoptotic signaling pathway in response to DNA damage	11/531	108/16991	0.000560231	0.0483432	0.0444376	Cdkn1a/Hmox1/Bax/Aen/Ei24/Rps27l/Phlda3/Pmaip1/Ddias/Bcl2l11/Msh6	11
GO:0046939	BP	GO:0046939	nucleotide phosphorylation	11/531	108/16991	0.000560231	0.0483432	0.0444376	Pfkp/Ucp2/Nme4/Prkaa2/Pfkl/Eno1/Ak4/Hk2/Pgk1/Pgam1/Pkm	11
GO:0060997	BP	GO:0060997	dendritic spine morphogenesis	9/531	76/16991	0.000588587	0.0494407	0.0454464	Dnm3/Zfp365/Ctnnd2/Pak3/Hdac6/Baiap2/Arhgap44/Wnt7a/Mfn1	9
GO:0060078	BP	GO:0060078	regulation of postsynaptic membrane potential	11/531	109/16991	0.00060595	0.0494407	0.0454464	Gria3/Rims1/Gria4/Ptk2b/Igsf9b/Plk2/Atxn1/Baiap2/Insyn2a/Celf4/Wnt7a	11
GO:0048813	BP	GO:0048813	dendrite morphogenesis	15/531	182/16991	0.000608758	0.0494407	0.0454464	Dnm3/Zfp365/Fyn/Ctnnd2/Tnik/Pak3/Rap2a/Hdac6/Baiap2/Arhgap44/Grip1/Nrp1/Wnt7a/Ptprd/Mfn1	15
GO:0010508	BP	GO:0010508	positive regulation of autophagy	13/531	145/16991	0.000630577	0.0495101	0.0455102	Trp53inp1/Hmox1/Plk2/Sesn2/Tsc2/Endog/Prkaa2/Bnip3/Ralb/Bcl2l11/Dapk1/Foxo3/Hspb8	13
GO:0003013	BP	GO:0003013	circulatory system process	28/531	460/16991	0.000633519	0.0495101	0.0455102	Abcb1b/Scn1b/Fyn/Ptp4a3/Ccn2/Rps6ka2/Hmox1/Wdr35/Ptprj/Tpm1/Cyba/Scpep1/Fgfbp3/Ptprm/Kcnma1/Mdm2/Gpd1l/Atp1b1/Dock4/Pde5a/Glrx3/Gsn/Prcp/Fermt2/Gas6/Stc1/Irx3/Ppard	28
GO:0098984	CC	GO:0098984	neuron to neuron synapse	34/541	462/17108	4.69259e-06	0.00163586	0.00146025	Gria3/Rims1/Gria4/Anks1b/Kcnd2/Dnm3/Fyn/Ptk2b/Igsf9b/Ctnnd2/Tnik/Sh3gl3/Dab1/Pak3/Plcb4/Slc16a3/Cnn3/Palm/Exoc4/Syt12/Hspb1/Cald1/Epha7/Neto2/Arhgef9/Tsc2/Baiap2/Insyn2a/Bnip3/Arhgap44/Dapk1/Grip1/Ptprd/Snap47	34
GO:0014069	CC	GO:0014069	postsynaptic density	31/541	410/17108	7.20644e-06	0.00163586	0.00146025	Gria3/Rims1/Gria4/Anks1b/Kcnd2/Dnm3/Fyn/Ptk2b/Ctnnd2/Tnik/Sh3gl3/Dab1/Pak3/Plcb4/Slc16a3/Cnn3/Palm/Exoc4/Hspb1/Cald1/Epha7/Neto2/Arhgef9/Tsc2/Baiap2/Insyn2a/Bnip3/Arhgap44/Dapk1/Grip1/Snap47	31
GO:0099572	CC	GO:0099572	postsynaptic specialization	32/541	444/17108	1.36473e-05	0.00200507	0.00178983	Gria3/Rims1/Gria4/Anks1b/Kcnd2/Dnm3/Fyn/Ptk2b/Igsf9b/Ctnnd2/Tnik/Sh3gl3/Dab1/Pak3/Plcb4/Slc16a3/Cnn3/Palm/Exoc4/Hspb1/Cald1/Epha7/Neto2/Arhgef9/Tsc2/Baiap2/Insyn2a/Bnip3/Arhgap44/Dapk1/Grip1/Snap47	32
GO:0032279	CC	GO:0032279	asymmetric synapse	31/541	429/17108	1.76658e-05	0.00200507	0.00178983	Gria3/Rims1/Gria4/Anks1b/Kcnd2/Dnm3/Fyn/Ptk2b/Ctnnd2/Tnik/Sh3gl3/Dab1/Pak3/Plcb4/Slc16a3/Cnn3/Palm/Exoc4/Hspb1/Cald1/Epha7/Neto2/Arhgef9/Tsc2/Baiap2/Insyn2a/Bnip3/Arhgap44/Dapk1/Grip1/Snap47	31
GO:0045121	CC	GO:0045121	membrane raft	26/541	348/17108	4.79476e-05	0.00380647	0.00339784	Cd28/Adcy2/Kcnd2/Fyn/Mdga1/Ptk2b/Slc2a3/Cd55/Hmox1/Tuba1a/Fas/Tnfrsf10b/Abca1/Plpp1/Kcnma1/Tsc2/Atp1b1/Pdpn/Hdac6/Eno1/Hspa1a/Rhoq/Grip1/Pgk1/Kirrel/Myof	26
GO:0098857	CC	GO:0098857	membrane microdomain	26/541	349/17108	5.03057e-05	0.00380647	0.00339784	Cd28/Adcy2/Kcnd2/Fyn/Mdga1/Ptk2b/Slc2a3/Cd55/Hmox1/Tuba1a/Fas/Tnfrsf10b/Abca1/Plpp1/Kcnma1/Tsc2/Atp1b1/Pdpn/Hdac6/Eno1/Hspa1a/Rhoq/Grip1/Pgk1/Kirrel/Myof	26
GO:0016324	CC	GO:0016324	apical plasma membrane	24/541	317/17108	7.56288e-05	0.00490507	0.00437851	Abcb1b/Cd55/Tnik/Bst2/Prom1/Slc2a9/Slc16a3/Slc38a1/Cyba/Fas/Plpp1/Cldn4/Kcnma1/Cd81/Atp1b1/Pdpn/Prkaa2/Slc39a14/Hspa1a/Slc9a8/Pld1/Stc1/Tcirg1/Slc26a2	24
GO:0045177	CC	GO:0045177	apical part of cell	27/541	408/17108	0.00025989	0.0135533	0.0120983	Abcb1b/Cd55/Tnik/Bst2/Dab1/Prom1/Slc2a9/Slc16a3/Slc38a1/Cyba/Fas/Mgst1/Plpp1/Cldn4/Kcnma1/Cd81/Atp1b1/Pdpn/Ifitm3/Prkaa2/Slc39a14/Hspa1a/Slc9a8/Pld1/Stc1/Tcirg1/Slc26a2	27
GO:0099092	CC	GO:0099092	postsynaptic density, intracellular component	7/541	41/17108	0.000268677	0.0135533	0.0120983	Anks1b/Fyn/Ptk2b/Tnik/Sh3gl3/Exoc4/Baiap2	7
GO:0099091	CC	GO:0099091	postsynaptic specialization, intracellular component	7/541	49/17108	0.000825553	0.0374801	0.0334566	Anks1b/Fyn/Ptk2b/Tnik/Sh3gl3/Exoc4/Baiap2	7
GO:0043531	MF	GO:0043531	ADP binding	8/525	40/17009	2.51344e-05	0.0190267	0.0181232	Abcg1/Myh10/Prps1/Tap1/Apaf1/Pgk1/Msh6/Pkm	8

## Sheet: Fig4f_AberrBasal_down
	ONTOLOGY	ID	Description	GeneRatio	BgRatio	pvalue	p.adjust	qvalue	geneID	Count
GO:0008544	BP	GO:0008544	epidermis development	17/169	341/16991	5.39273e-08	0.000150511	0.000131412	Stfa1/Cd109/Sostdc1/Evpl/Krt10/Ptch1/Krtdap/Krt1/Mycl/Sox21/Mafb/Fgfr3/Csta1/Igfbp5/Cldn1/Plod1/Stfa3	17
GO:0018149	BP	GO:0018149	peptide cross-linking	7/169	42/16991	1.71136e-07	0.000238821	0.000208516	Stfa1/Evpl/Krt10/Krt1/Csta1/Thbs1/Stfa3	7
GO:0043588	BP	GO:0043588	skin development	14/169	294/16991	1.46821e-06	0.00136593	0.0011926	Stfa1/Cd109/Sostdc1/Evpl/Krt10/Krt1/Asprv1/Sox21/Mafb/Csta1/Igfbp5/Cldn1/Itga2/Stfa3	14
GO:0030198	BP	GO:0030198	extracellular matrix organization	13/169	283/16991	5.22414e-06	0.00262301	0.00229017	Adamts17/Lamb2/Lgals3/Antxr1/Col7a1/Col4a6/Tgfb1/Sema5a/Ltbp4/Adamts1/Postn/Matn2/Adamts9	13
GO:0043062	BP	GO:0043062	extracellular structure organization	13/169	284/16991	5.428e-06	0.00262301	0.00229017	Adamts17/Lamb2/Lgals3/Antxr1/Col7a1/Col4a6/Tgfb1/Sema5a/Ltbp4/Adamts1/Postn/Matn2/Adamts9	13
GO:0045229	BP	GO:0045229	external encapsulating structure organization	13/169	285/16991	5.63887e-06	0.00262301	0.00229017	Adamts17/Lamb2/Lgals3/Antxr1/Col7a1/Col4a6/Tgfb1/Sema5a/Ltbp4/Adamts1/Postn/Matn2/Adamts9	13
GO:0009913	BP	GO:0009913	epidermal cell differentiation	11/169	205/16991	6.60743e-06	0.00263447	0.00230018	Stfa1/Cd109/Evpl/Krt10/Ptch1/Krt1/Mycl/Mafb/Fgfr3/Csta1/Stfa3	11
GO:0009611	BP	GO:0009611	response to wounding	16/169	463/16991	1.58771e-05	0.00553911	0.00483624	Klk8/Cd109/5430416N02Rik/Map3k1/Lamb2/Evpl/Anxa8/Bnc1/Epb41l4b/Fgfr3/Rab27a/Tgfb1/Cldn1/Thbs1/Plet1/Matn2	16
GO:0006909	BP	GO:0006909	phagocytosis	10/169	204/16991	3.80753e-05	0.0110772	0.00967159	Cd47/Rac3/Abr/Ldlr/Rab27a/Tgfb1/Itga2/Rab7b/Thbs1/Arhgap25	10
GO:0002685	BP	GO:0002685	regulation of leukocyte migration	10/169	205/16991	3.9689e-05	0.0110772	0.00967159	Lgals3/Mtus1/Cd47/Abr/Tgfb1/Itga2/Thbs1/Chst2/Thy1/Edn2	10
GO:0030216	BP	GO:0030216	keratinocyte differentiation	8/169	131/16991	4.97326e-05	0.0126185	0.0110173	Stfa1/Cd109/Evpl/Krt10/Krt1/Mafb/Csta1/Stfa3	8
GO:0061564	BP	GO:0061564	axon development	15/169	483/16991	9.88466e-05	0.0229901	0.0200728	Klk8/Lamb2/Mgll/Ptch1/Rac3/Gas1/Fgfr3/Cdh4/Sema5a/Ptprz1/Thy1/Chl1/Plxnc1/Edn2/Matn2	15
GO:0007409	BP	GO:0007409	axonogenesis	14/169	435/16991	0.000116957	0.0251098	0.0219235	Lamb2/Mgll/Ptch1/Rac3/Gas1/Fgfr3/Cdh4/Sema5a/Ptprz1/Thy1/Chl1/Plxnc1/Edn2/Matn2	14
GO:0021782	BP	GO:0021782	glial cell development	7/169	115/16991	0.000151335	0.0301696	0.0263413	Tenm4/Lamb2/Ldlr/Fgfr3/Tgfb1/Ror1/Ifngr1	7
GO:0045785	BP	GO:0045785	positive regulation of cell adhesion	14/169	451/16991	0.000170347	0.0316959	0.0276739	Lamb2/Magi1/Slc7a1/Cd47/Rac3/Pnp/Il1rl2/Epb41l4b/Emp2/Tgfb1/Itga2/Thbs1/Chst2/Thy1	14
GO:0009169	BP	GO:0009169	purine ribonucleoside monophosphate catabolic process	3/169	13/16991	0.000256932	0.0410124	0.0358082	Pnp/Urah/Ampd3	3
GO:0045682	BP	GO:0045682	regulation of epidermis development	5/169	58/16991	0.000274602	0.0410124	0.0358082	Cd109/Krt10/Ptch1/Mycl/Fgfr3	5
GO:0007411	BP	GO:0007411	axon guidance	9/169	213/16991	0.000285683	0.0410124	0.0358082	Lamb2/Ptch1/Rac3/Gas1/Cdh4/Sema5a/Chl1/Plxnc1/Matn2	9
GO:0097485	BP	GO:0097485	neuron projection guidance	9/169	213/16991	0.000285683	0.0410124	0.0358082	Lamb2/Ptch1/Rac3/Gas1/Cdh4/Sema5a/Chl1/Plxnc1/Matn2	9
GO:1905517	BP	GO:1905517	macrophage migration	5/169	59/16991	0.000297638	0.0410124	0.0358082	Lgals3/Mtus1/Abr/Thbs1/Edn2	5
GO:0014002	BP	GO:0014002	astrocyte development	4/169	33/16991	0.000308585	0.0410124	0.0358082	Lamb2/Ldlr/Ror1/Ifngr1	4
GO:0009128	BP	GO:0009128	purine nucleoside monophosphate catabolic process	3/169	14/16991	0.000324618	0.0411822	0.0359565	Pnp/Urah/Ampd3	3
GO:0014911	BP	GO:0014911	positive regulation of smooth muscle cell migration	5/169	62/16991	0.000375598	0.045578	0.0397945	Igfbp5/Itga2/Rapgef4/Adamts1/Postn	5
GO:0050900	BP	GO:0050900	leukocyte migration	11/169	323/16991	0.000396954	0.0461624	0.0403047	Lgals3/Mtus1/Cd47/Abr/Emp2/Tgfb1/Itga2/Thbs1/Chst2/Thy1/Edn2	11
GO:0045177	CC	GO:0045177	apical part of cell	17/171	408/17108	7.37714e-07	0.000123504	0.000108429	Lmo7/Slc7a1/Ptch1/Kcnk2/Ldlr/Epb41l4b/Emp2/Rab27a/Pdzd2/Slc22a4/Pard3b/Cldn1/Plet1/Rapgef4/Thy1/Chl1/Dsg1a	17
GO:0001533	CC	GO:0001533	cornified envelope	7/171	54/17108	1.0511e-06	0.000123504	0.000108429	Stfa1/Evpl/Krt10/Lgals3/Krt1/Csta1/Stfa3	7
GO:0062023	CC	GO:0062023	collagen-containing extracellular matrix	14/171	321/17108	4.34467e-06	0.000243219	0.000213532	Adamts17/Lamb2/Lgals3/Krt1/Col7a1/Col4a6/Tgfb1/Ltbp4/Thbs1/Plod1/Ptprz1/Adamts1/Postn/Matn2	14
GO:0031012	CC	GO:0031012	extracellular matrix	16/171	420/17108	5.02137e-06	0.000243219	0.000213532	Adamts17/Lamb2/Lgals3/Lgr6/Krt1/Col7a1/Col4a6/Tgfb1/Ltbp4/Thbs1/Plod1/Ptprz1/Adamts1/Postn/Matn2/Adamts9	16
GO:0030312	CC	GO:0030312	external encapsulating structure	16/171	421/17108	5.17487e-06	0.000243219	0.000213532	Adamts17/Lamb2/Lgals3/Lgr6/Krt1/Col7a1/Col4a6/Tgfb1/Ltbp4/Thbs1/Plod1/Ptprz1/Adamts1/Postn/Matn2/Adamts9	16
GO:0045178	CC	GO:0045178	basal part of cell	12/171	269/17108	1.71548e-05	0.000671896	0.000589884	Heph/Slc7a1/Ldlr/Atp2b4/Slc8a1/Slc22a4/Slc16a10/Cldn1/Aqp3/Itga2/Rapgef4/Tgfa	12
GO:1904090	CC	GO:1904090	peptidase inhibitor complex	4/171	20/17108	4.12018e-05	0.00129114	0.00113354	Klk8/Stfa1/Csta1/Stfa3	4
GO:0009925	CC	GO:0009925	basal plasma membrane	11/171	250/17108	4.39536e-05	0.00129114	0.00113354	Heph/Slc7a1/Ldlr/Atp2b4/Slc8a1/Slc22a4/Slc16a10/Cldn1/Aqp3/Rapgef4/Tgfa	11
GO:0016323	CC	GO:0016323	basolateral plasma membrane	10/171	220/17108	7.49971e-05	0.00195826	0.00171923	Heph/Slc7a1/Ldlr/Atp2b4/Slc8a1/Slc16a10/Cldn1/Aqp3/Rapgef4/Tgfa	10
GO:0016324	CC	GO:0016324	apical plasma membrane	12/171	317/17108	8.45869e-05	0.00198779	0.00174516	Lmo7/Slc7a1/Kcnk2/Emp2/Rab27a/Slc22a4/Pard3b/Cldn1/Plet1/Rapgef4/Thy1/Dsg1a	12
GO:0150034	CC	GO:0150034	distal axon	11/171	345/17108	0.000716534	0.0153078	0.0134393	Ptch1/Rac3/Kcnk2/Slc8a1/Ror1/Grik4/Itga2/Pcdh9/Ptprz1/Rapgef4/Thy1	11

## Sheet: Fig4f_AberrDiff_Up
	ONTOLOGY	ID	Description	GeneRatio	BgRatio	pvalue	p.adjust	qvalue	geneID	Count
GO:0031589	BP	GO:0031589	cell-substrate adhesion	39/647	337/16991	6.38267e-10	1.90492e-06	1.58317e-06	Efna5/Ppard/Nf1/Utrn/Myh9/Peak1/Lamc1/Prkce/Notch1/Lims1/Pik3cb/Smad3/Ddr1/Actn1/Ptprk/Axl/Gas6/Itgb4/Lgals1/Itgav/Tnfrsf12a/Pxn/Ston1/Rras/Ptk2b/Dusp3/Nrp1/Lama5/Thsd1/Fermt2/Lamb1/Col8a1/Fbln2/Bcl2l11/Sema3e/Pkp2/Pcsk5/Ptprj/Rpl29	39
GO:0001667	BP	GO:0001667	ameboidal-type cell migration	45/647	433/16991	1.01906e-09	1.90492e-06	1.58317e-06	Ppard/Nf1/Pfn2/Myh9/Lgals8/Acvr1/Zfand5/Prkce/Notch1/Pik3cb/Krit1/Ctsh/Ptpn23/Sema3c/Tgfbr2/Irs2/Sash1/Apoe/Marveld3/Iqsec1/Sema6a/Tns3/Itgb4/Col18a1/Sox9/Lgmn/Prkca/Itgav/Tsc2/Fstl1/Pxn/Krt16/Hdac6/Rras/Ptk2b/Nrp1/Lama5/Plk2/Appl2/Hmox1/Ptp4a3/Sema3e/Kitl/Ptprm/Anxa3	45
GO:0010631	BP	GO:0010631	epithelial cell migration	36/647	306/16991	1.88311e-09	1.90492e-06	1.58317e-06	Ppard/Nf1/Pfn2/Myh9/Lgals8/Prkce/Notch1/Pik3cb/Krit1/Ctsh/Ptpn23/Tgfbr2/Irs2/Sash1/Apoe/Marveld3/Iqsec1/Tns3/Col18a1/Sox9/Lgmn/Prkca/Itgav/Fstl1/Pxn/Krt16/Hdac6/Rras/Ptk2b/Nrp1/Plk2/Hmox1/Ptp4a3/Kitl/Ptprm/Anxa3	36
GO:0090130	BP	GO:0090130	tissue migration	36/647	307/16991	2.05803e-09	1.90492e-06	1.58317e-06	Ppard/Nf1/Pfn2/Myh9/Lgals8/Prkce/Notch1/Pik3cb/Krit1/Ctsh/Ptpn23/Tgfbr2/Irs2/Sash1/Apoe/Marveld3/Iqsec1/Tns3/Col18a1/Sox9/Lgmn/Prkca/Itgav/Fstl1/Pxn/Krt16/Hdac6/Rras/Ptk2b/Nrp1/Plk2/Hmox1/Ptp4a3/Kitl/Ptprm/Anxa3	36
GO:0090132	BP	GO:0090132	epithelium migration	36/647	307/16991	2.05803e-09	1.90492e-06	1.58317e-06	Ppard/Nf1/Pfn2/Myh9/Lgals8/Prkce/Notch1/Pik3cb/Krit1/Ctsh/Ptpn23/Tgfbr2/Irs2/Sash1/Apoe/Marveld3/Iqsec1/Tns3/Col18a1/Sox9/Lgmn/Prkca/Itgav/Fstl1/Pxn/Krt16/Hdac6/Rras/Ptk2b/Nrp1/Plk2/Hmox1/Ptp4a3/Kitl/Ptprm/Anxa3	36
GO:0150115	BP	GO:0150115	cell-substrate junction organization	19/647	103/16991	1.02045e-08	7.87108e-06	6.54163e-06	Efna5/Myh9/Peak1/Lamc1/Lims1/Smad3/Actn1/Ptprk/Iqsec1/Itgb4/Itgav/Pxn/Ston1/Ptk2b/Dusp3/Nrp1/Thsd1/Fermt2/Ptprj	19
GO:0007044	BP	GO:0007044	cell-substrate junction assembly	18/647	96/16991	1.90796e-08	1.26143e-05	1.04837e-05	Efna5/Myh9/Peak1/Lamc1/Lims1/Smad3/Actn1/Ptprk/Itgb4/Itgav/Pxn/Ston1/Ptk2b/Dusp3/Nrp1/Thsd1/Fermt2/Ptprj	18
GO:0044089	BP	GO:0044089	positive regulation of cellular component biogenesis	45/647	495/16991	6.17732e-08	3.57358e-05	2.96999e-05	Efna5/Pfn2/Myh9/Pip4k2c/Prkce/Hsp90aa1/Mapk9/Wrap73/Bbs4/Lims1/Msn/Smad3/Mad2l2/Dlg5/Ptprd/Bbc3/Apoe/Bax/Icam1/Sox9/Rhoq/Kirrel/Prkca/Arhgef10/Resf1/Atf7ip/Pxn/Abca1/Ptk2b/Map1b/Ccdc88a/Nrp1/Fermt2/Bin1/Nck2/Psrc1/Rhoc/Dzip1/Bcl2l11/Espn/Tpm1/Pcsk5/Ptprj/Fas/Dnm3	45
GO:0048041	BP	GO:0048041	focal adhesion assembly	16/647	85/16991	1.10808e-07	5.698e-05	4.73559e-05	Efna5/Myh9/Peak1/Lims1/Smad3/Actn1/Ptprk/Itgav/Pxn/Ston1/Ptk2b/Dusp3/Nrp1/Thsd1/Fermt2/Ptprj	16
GO:0045785	BP	GO:0045785	positive regulation of cell adhesion	41/647	451/16991	2.41692e-07	0.000111855	9.29625e-05	Sox4/Shb/Utrn/Myh9/Lgals8/Lamc1/Prkce/Hsp90aa1/Lims1/Pde4d/Smad3/Ptpn23/Cyld/Tgfbr2/Stx3/Cd81/Icam1/Lgals1/Prkca/Itgav/Tsc2/Rras/B2m/Ptk2b/Nrp1/Tnfrsf18/Fermt2/Nck2/Lamb1/Runx1/Col8a1/Fbln2/Cd80/Tpm1/Kitl/Pcsk5/Ptprj/Cd55/Zfhx3/H2-Eb1/Cd28	41
GO:0007264	BP	GO:0007264	small GTPase mediated signal transduction	38/647	408/16991	3.65897e-07	0.000153943	0.000127941	Tax1bp3/Arhgap32/Nf1/Tnk1/Rap2b/Notch1/Dock4/Pik3cb/Ccdc88c/Farp2/Rasgef1b/Rassf1/Apoe/Rtkn/Iqsec1/Tns3/Rhoq/Itgav/Arhgef10/Rap2a/Rab15/Tsc2/Abca1/Ralgapa2/Ngf/Ccdc88a/Nrp1/Plk2/Dgki/Hmox1/Elmo1/Als2/Arhgef28/Rhoc/Nradd/Kitl/Arhgap8/Arhgap28	38
GO:0007160	BP	GO:0007160	cell-matrix adhesion	25/647	213/16991	5.96108e-07	0.000229899	0.000191068	Efna5/Nf1/Utrn/Myh9/Peak1/Lims1/Pik3cb/Smad3/Ddr1/Actn1/Ptprk/Itgb4/Itgav/Pxn/Ston1/Rras/Ptk2b/Dusp3/Nrp1/Thsd1/Fermt2/Bcl2l11/Sema3e/Pcsk5/Ptprj	25
GO:0010632	BP	GO:0010632	regulation of epithelial cell migration	26/647	230/16991	7.3922e-07	0.000263162	0.000218713	Nf1/Pfn2/Prkce/Notch1/Pik3cb/Krit1/Ctsh/Ptpn23/Tgfbr2/Irs2/Sash1/Apoe/Marveld3/Iqsec1/Col18a1/Sox9/Lgmn/Prkca/Hdac6/Rras/Ptk2b/Nrp1/Plk2/Hmox1/Ptprm/Anxa3	26
GO:0034329	BP	GO:0034329	cell junction assembly	37/647	419/16991	1.8826e-06	0.000622334	0.00051722	Efna5/Prkch/Myh9/Peak1/Lamc1/Zfp703/Nedd4l/Lims1/Ptprs/Patj/Smad3/Arvcf/Gpc4/Actn1/Ptprk/Dlg5/Ptprd/Marveld3/Itgb4/Prkca/Itgav/Rap2a/Pxn/Ston1/Cldn4/Ptk2b/Dusp3/Kirrel3/Nrp1/Thsd1/Fermt2/Rhoc/Ctnnd2/Pkp2/Ptprj/Mdga1/Dnm3	37
GO:0001952	BP	GO:0001952	regulation of cell-matrix adhesion	17/647	117/16991	2.07352e-06	0.000639751	0.000531695	Efna5/Nf1/Utrn/Myh9/Peak1/Lims1/Pik3cb/Smad3/Ddr1/Rras/Ptk2b/Dusp3/Nrp1/Fermt2/Sema3e/Pcsk5/Ptprj	17
GO:0001558	BP	GO:0001558	regulation of cell growth	36/647	405/16991	2.22792e-06	0.000644425	0.00053558	Nubp1/Spag9/Arhgap32/Efna5/Ppard/Tnk1/Egfr/Nedd4l/Ptprs/Smad3/Ei24/Wnt3/Mad2l2/Ddr1/Sesn2/Sema3c/Bbc3/Cd81/Apoe/Sema6a/Cdkn1a/Zmat3/Slit1/Tnfrsf12a/Ptk2b/Ngf/Map1b/Nrp1/Cyba/Psrc1/Krt17/Cxcl16/Sema3e/Bst2/Ptprj/Serpine2	36
GO:0009611	BP	GO:0009611	response to wounding	39/647	463/16991	3.15127e-06	0.000857887	0.000712987	Neat1/Ppard/Nf1/Myh9/Nfia/Casp3/Rap2b/Egfr/Pdgfa/Prkce/Pvt1/Ptprs/Pik3cb/Smad3/Ddr1/Apoe/Ptk7/Bax/Axl/Gas6/Cdkn1a/Itgb4/Prkca/Col5a1/Tnfrsf12a/Cldn4/Nrp1/Fermt2/Chmp4c/Hmox1/Pros1/Mtr/Elk3/Tpm1/Ptprj/Bex1/Sulf2/Serpine2/Krt6a	39
GO:0097191	BP	GO:0097191	extrinsic apoptotic signaling pathway	24/647	219/16991	3.39854e-06	0.000873803	0.000726215	Mcl1/Nf1/Casp3/Acvr1/Foxo3/Smad3/Cyld/Bax/Pmaip1/Icam1/Timp3/Itgav/Bloc1s2/Tnfrsf12a/Siva1/Ngf/Nrp1/Hmox1/Tnfrsf10b/Bcl2l11/Fyn/Trps1/Kitl/Fas	24
GO:0043254	BP	GO:0043254	regulation of protein-containing complex assembly	35/647	399/16991	4.14324e-06	0.000992861	0.000825163	Pfn2/Prkce/Hsp90aa1/Mapk9/Bbs4/Msn/Arpc1b/Farp2/Stx1a/Bbc3/Apoe/Bax/Icam1/Sox9/Kirrel/Atf7ip/Abca1/Hdac6/Ptk2b/Tmsb10/Map1b/Ssh1/Fermt2/Bin1/Mapre3/Nck2/Psrc1/Rhoc/Ica1/Kank3/Bcl2l11/Tpm1/Pcsk5/Arhgap28/Fas	35
GO:0010810	BP	GO:0010810	regulation of cell-substrate adhesion	23/647	207/16991	4.29067e-06	0.000992861	0.000825163	Efna5/Nf1/Utrn/Myh9/Peak1/Prkce/Notch1/Lims1/Pik3cb/Smad3/Ddr1/Lgals1/Rras/Ptk2b/Dusp3/Nrp1/Fermt2/Col8a1/Fbln2/Sema3e/Pkp2/Pcsk5/Ptprj	23
GO:0016049	BP	GO:0016049	cell growth	40/647	492/16991	5.57903e-06	0.00122951	0.00102184	Nubp1/Spag9/Arhgap32/Efna5/Ppard/Tnk1/Egfr/Hsp90aa1/Nedd4l/Ptprs/Smad3/Ei24/Wnt3/Mad2l2/Ddr1/Sesn2/Sema3c/Tgfbr2/Bbc3/Cd81/Apoe/Sema6a/Cdkn1a/Zmat3/Sox9/Slit1/Tnfrsf12a/Hdac6/Ptk2b/Ngf/Map1b/Nrp1/Cyba/Psrc1/Krt17/Cxcl16/Sema3e/Bst2/Ptprj/Serpine2	40
GO:0003013	BP	GO:0003013	circulatory system process	38/647	460/16991	6.63328e-06	0.0013954	0.00115971	Ppard/Ece1/Mdm4/Egfr/Gnai2/Nedd4l/Bbs4/Pde4d/Dock4/Smad3/Dsg2/Apoe/Gas6/Icam1/Prkca/Mdm2/Fgfbp3/Ier3/Dusp5/Gpd1l/Abcg2/Fermt2/Cyba/Dsc2/Bin1/Pde5a/Hmox1/Ptp4a3/Atp1b1/Fyn/Pkp2/Tpm1/Ptprm/Ptprj/Wdr35/Rps6ka2/Abcb1b/Scn1b	38
GO:0043542	BP	GO:0043542	endothelial cell migration	23/647	214/16991	7.49851e-06	0.00150883	0.00125398	Nf1/Myh9/Lgals8/Notch1/Pik3cb/Krit1/Sash1/Apoe/Tns3/Col18a1/Lgmn/Prkca/Itgav/Fstl1/Pxn/Rras/Ptk2b/Nrp1/Plk2/Hmox1/Ptp4a3/Ptprm/Anxa3	23
GO:0090066	BP	GO:0090066	regulation of anatomical structure size	40/647	500/16991	8.19559e-06	0.00158038	0.00131345	Arhgap32/Efna5/Ppard/Pfn2/Ece1/Egfr/Prkce/Hsp90aa1/Bbs4/Ptprs/Dock4/Arpc1b/Wnt3/Sema3c/Apoe/Sema6a/Icam1/Kirrel/Slit1/Bloc1s2/Tnfrsf12a/Tsc2/Plekhh2/Ptk2b/Ngf/Dusp5/Tmsb10/Map1b/Ssh1/Nrp1/Bin1/Pde5a/Nck2/Kank3/Inf2/Sema3e/Tpm1/Ptprm/Wdr35/Arhgap28	40
GO:0042176	BP	GO:0042176	regulation of protein catabolic process	31/647	344/16991	8.54857e-06	0.00158251	0.00131522	Btrc/N4bp1/Rchy1/Mdm4/Egfr/Dda1/Tmtc3/Hsp90aa1/Mapk9/Nedd4l/Msn/Smad3/Mad2l2/Fhit/Crebrf/Fam83d/Cd81/Csnk1e/Apoe/Sox9/Timp3/Laptm4b/Mdm2/Ier3/Usp14/Plk2/Plk3/Azin2/Fyn/Bbs7/Serpine2	31
GO:0040013	BP	GO:0040013	negative regulation of locomotion	30/647	329/16991	9.46375e-06	0.00168455	0.00140002	Ppard/Nf1/Pfn2/Myh9/Rap2b/Notch1/Krit1/Wnt3/Ptpn23/Ptprk/Dlg5/Sema3c/Clic4/Apoe/Marveld3/Sema6a/Slit1/Rap2a/Krt16/Rras/Dusp3/Nrp1/Sema3e/Pkp2/Bst2/Tpm1/Ptprm/Ptprj/Trp53inp1/Fas	30
GO:0098742	BP	GO:0098742	cell-cell adhesion via plasma-membrane adhesion molecules	21/647	188/16991	1.02403e-05	0.00175526	0.00145879	Efna5/Acvr1/Mbp/Alcam/Ptprs/Pik3cb/Arvcf/Ptpn23/Gpc4/Dsg3/Dsg2/Ptprd/Tgfbr2/Tenm3/Lgals1/Kirrel3/Dsc2/Ptprm/Mdga1/Igsf9b/Mcam	21
GO:0032535	BP	GO:0032535	regulation of cellular component size	32/647	368/16991	1.27418e-05	0.00210603	0.00175032	Arhgap32/Efna5/Pfn2/Prkce/Hsp90aa1/Bbs4/Ptprs/Arpc1b/Wnt3/Sema3c/Apoe/Sema6a/Icam1/Kirrel/Slit1/Bloc1s2/Tnfrsf12a/Tsc2/Plekhh2/Ptk2b/Ngf/Tmsb10/Map1b/Ssh1/Nrp1/Bin1/Nck2/Kank3/Inf2/Sema3e/Tpm1/Arhgap28	32
GO:0009896	BP	GO:0009896	positive regulation of catabolic process	39/647	495/16991	1.50912e-05	0.00240835	0.00200157	L3mbtl3/Rc3h1/Rchy1/Casp3/Zswim8/Pip4k2c/Prkce/Dda1/Tmtc3/Hsp90aa1/Mapk9/Nedd4l/Btg2/Msn/Zbtb20/Foxo3/Sesn2/Crebrf/Cd81/Csnk1e/Irs2/Apoe/Bax/Sox9/Agtpbp1/Tsc2/Mdm2/Ptk2b/Pnldc1/Ier3/Plk2/Hmox1/Plk3/Samd4/Hspb8/Bcl2l11/Nod2/Trp53inp1/Bbs7	39
GO:0022407	BP	GO:0022407	regulation of cell-cell adhesion	35/647	430/16991	2.09349e-05	0.00322955	0.00268407	Rc3h1/Efna5/Sox4/Shb/Lgals8/Casp3/Mbp/Notch1/Hsp90aa1/Zfp703/Pde4d/Ptpn23/Mad2l2/Dlg5/Cyld/Tgfbr2/Tenm3/Cd81/Icam1/Lgals1/Prkca/Tsc2/B2m/Dusp3/Pde5a/Nck2/Runx1/Cd80/Kitl/Mdga1/Cd55/H2-Eb1/Serpine2/Cd28/Fut9	35
GO:0150117	BP	GO:0150117	positive regulation of cell-substrate junction organization	8/647	33/16991	2.5253e-05	0.00353592	0.00293869	Myh9/Lims1/Smad3/Iqsec1/Dusp3/Nrp1/Fermt2/Ptprj	8
GO:0010634	BP	GO:0010634	positive regulation of epithelial cell migration	18/647	155/16991	2.56709e-05	0.00353592	0.00293869	Prkce/Pik3cb/Ctsh/Tgfbr2/Irs2/Sash1/Iqsec1/Col18a1/Sox9/Lgmn/Prkca/Hdac6/Rras/Ptk2b/Nrp1/Plk2/Hmox1/Anxa3	18
GO:0045862	BP	GO:0045862	positive regulation of proteolysis	30/647	347/16991	2.64021e-05	0.00353592	0.00293869	L3mbtl3/Btrc/Myh9/Rchy1/Mbp/Lpcat3/Dda1/Tmtc3/Mapk9/Smad3/Ctsh/Bbc3/Csnk1e/Apoe/Bax/Pmaip1/Lgmn/Agtpbp1/Mdm2/Cldn4/Ptk2b/Ngf/Plk2/Plk3/Apaf1/Bcl2l11/Fyn/Wdr35/Bbs7/Fas	30
GO:0030308	BP	GO:0030308	negative regulation of cell growth	20/647	185/16991	2.6741e-05	0.00353592	0.00293869	Spag9/Ppard/Tnk1/Ptprs/Smad3/Ei24/Wnt3/Sesn2/Sema3c/Bbc3/Sema6a/Cdkn1a/Zmat3/Slit1/Nrp1/Psrc1/Sema3e/Bst2/Ptprj/Serpine2	20
GO:0031334	BP	GO:0031334	positive regulation of protein-containing complex assembly	20/647	185/16991	2.6741e-05	0.00353592	0.00293869	Pfn2/Prkce/Hsp90aa1/Mapk9/Msn/Bbc3/Bax/Icam1/Kirrel/Abca1/Ptk2b/Map1b/Fermt2/Bin1/Nck2/Psrc1/Rhoc/Bcl2l11/Pcsk5/Fas	20
GO:0032970	BP	GO:0032970	regulation of actin filament-based process	32/647	387/16991	3.46298e-05	0.00445186	0.00369992	Efna5/Pfn2/Myh9/Prkce/Bbs4/Pde4d/Arpc1b/Smad3/Dsg2/Icam1/Kirrel/Arhgef10/Pxn/Plekhh2/Ptk2b/Tmsb10/Ccdc88a/Ssh1/Nrp1/Fermt2/Dsc2/Bin1/Nck2/Rhoc/Kank3/Ccl27a/Sema3e/Pkp2/Bst2/Tpm1/Dixdc1/Arhgap28	32
GO:0051961	BP	GO:0051961	negative regulation of nervous system development	18/647	160/16991	3.93857e-05	0.00492641	0.00409432	Tspo/Nf1/Mbp/Trim11/Notch1/Ptprs/Btg2/Wnt3/Sema3c/Sema6a/Slit1/Tsc2/B2m/Nrp1/Appl2/Sema3e/Mdga1/Fas	18
GO:0061564	BP	GO:0061564	axon development	37/647	483/16991	4.54526e-05	0.00543521	0.00451718	Aplp2/Arhgap32/Efna5/Ece1/Apbb2/Casp3/Mbp/Notch1/Hsp90aa1/Alcam/Ptprs/Wnt3/Ddr1/Klf7/Sema3c/Trio/Apoe/Sema6a/Prkca/Slit1/Tnfrsf12a/Tsc2/Hdac6/Ngf/Map1b/Nrp1/Lama5/Tubb2b/Als2/Arhgef28/Mtr/Sema3e/Ptprm/Dixdc1/Bex1/Scn1b/Nkx2-9	37
GO:0007265	BP	GO:0007265	Ras protein signal transduction	28/647	323/16991	4.64177e-05	0.00543521	0.00451718	Tax1bp3/Arhgap32/Nf1/Tnk1/Rap2b/Notch1/Pik3cb/Farp2/Rasgef1b/Rassf1/Apoe/Rtkn/Iqsec1/Tns3/Arhgef10/Rap2a/Rab15/Abca1/Ralgapa2/Ngf/Nrp1/Plk2/Dgki/Elmo1/Als2/Arhgef28/Nradd/Kitl	28
GO:0198738	BP	GO:0198738	cell-cell signaling by wnt	33/647	411/16991	4.69767e-05	0.00543521	0.00451718	Tax1bp3/Sox4/Btrc/Egfr/Mark1/Lrrfip2/Notch1/Zfp703/Foxo3/Smad3/Wnt3/Ptpn23/Gpc4/Mad2l2/Csnk1g1/Cyld/Ccdc88c/Calcoco1/Csnk1e/Ccnd1/Rbms3/Apoe/Ptk7/Cdk14/Sox9/Tcf7l1/Tsc2/Ankrd6/Fermt2/Ctnnd2/Dixdc1/Sulf2/Krt6a	33
GO:0008015	BP	GO:0008015	blood circulation	34/647	430/16991	4.92235e-05	0.00550549	0.00457559	Ppard/Ece1/Mdm4/Egfr/Nedd4l/Bbs4/Pde4d/Dock4/Smad3/Dsg2/Apoe/Gas6/Icam1/Prkca/Mdm2/Fgfbp3/Ier3/Dusp5/Gpd1l/Fermt2/Cyba/Dsc2/Bin1/Pde5a/Hmox1/Ptp4a3/Atp1b1/Pkp2/Tpm1/Ptprm/Ptprj/Wdr35/Rps6ka2/Scn1b	34
GO:0097421	BP	GO:0097421	liver regeneration	5/647	12/16991	4.99633e-05	0.00550549	0.00457559	Egfr/Ccnd1/Gfer/Hmox1/Sulf2	5
GO:0009411	BP	GO:0009411	response to UV	17/647	149/16991	5.36161e-05	0.00577059	0.00479592	N4bp1/Casp3/Egfr/Mapk9/Ei24/Ptprk/Ccnd1/Msh6/Bax/Pmaip1/Ercc5/Cdkn1a/Rev1/Cat/Polk/Pierce1/Trp53inp1	17
GO:0043588	BP	GO:0043588	skin development	26/647	294/16991	6.16817e-05	0.0064878	0.00539199	Krt5/Prkch/Ppard/Nf1/Casp3/Egfr/Lamc1/Pdgfa/Notch1/Flnb/St14/Txnip/Clic4/Mreg/Itgb4/Sox9/Col5a1/Tcf7l1/Krt16/Cldn4/Lama5/Runx1/Krt17/Trps1/Krt7/Krt6a	26
GO:2001235	BP	GO:2001235	positive regulation of apoptotic signaling pathway	17/647	151/16991	6.35028e-05	0.00653091	0.00542782	Mcl1/Nf1/Mapk9/Serinc3/Ctsh/Ei24/Cyld/Bbc3/Bax/Pmaip1/Timp3/Tnfrsf12a/Nck2/Apaf1/Bcl2l11/Trps1/Fas	17
GO:0007015	BP	GO:0007015	actin filament organization	33/647	419/16991	6.83688e-05	0.00670466	0.00557222	Pfn2/Myh9/Prkce/Jmy/Bbs4/Arpc1b/Smad3/Mad2l2/Actn1/Fat1/Icam1/Myo1b/Kirrel/Arhgef10/Pxn/Plekhh2/Ptk2b/Tmsb10/Ccdc88a/Ssh1/Nrp1/Fermt2/Bin1/Nck2/Elmo1/Shroom3/Tpm2/Rhoc/Kank3/Cald1/Espn/Tpm1/Arhgap28	33
GO:0051017	BP	GO:0051017	actin filament bundle assembly	18/647	167/16991	6.94117e-05	0.00670466	0.00557222	Pfn2/Myh9/Bbs4/Smad3/Actn1/Myo1b/Arhgef10/Pxn/Ptk2b/Ccdc88a/Nrp1/Fermt2/Rhoc/Kank3/Cald1/Espn/Tpm1/Arhgap28	18
GO:0001954	BP	GO:0001954	positive regulation of cell-matrix adhesion	10/647	59/16991	6.95384e-05	0.00670466	0.00557222	Utrn/Myh9/Lims1/Smad3/Rras/Ptk2b/Nrp1/Fermt2/Pcsk5/Ptprj	10
GO:0031346	BP	GO:0031346	positive regulation of cell projection organization	33/647	421/16991	7.49399e-05	0.007078	0.0058825	Arhgap32/Efna5/Nf1/Ppp2r5d/Hsp90aa1/Wrap73/Bbs4/Wnt3/Ddr1/Ahi1/Ptprd/Tenm3/Apoe/Ptk7/Grip1/Rhoq/Tnfrsf12a/Tsc2/Ptk2b/Ngf/Map1b/Ccdc88a/Nrp1/Tubb2b/Enc1/Dzip1/Fyn/Espn/Dixdc1/Serpine2/Scn1b/Dnm3/Fut9	33
GO:0051651	BP	GO:0051651	maintenance of location in cell	20/647	201/16991	8.69678e-05	0.00794307	0.00660146	Tspo/Prkce/Bbs4/Pde4d/Ftl1/Arl2bp/Bbc3/Apoe/Bax/Itgav/Vps13c/Kdelr3/Ptk2b/Ngf/Tmsb10/Ccdc88a/Cyba/Dzip1/Plcb4/Myzap	20
GO:0061572	BP	GO:0061572	actin filament bundle organization	18/647	170/16991	8.75317e-05	0.00794307	0.00660146	Pfn2/Myh9/Bbs4/Smad3/Actn1/Myo1b/Arhgef10/Pxn/Ptk2b/Ccdc88a/Nrp1/Fermt2/Rhoc/Kank3/Cald1/Espn/Tpm1/Arhgap28	18
GO:0050767	BP	GO:0050767	regulation of neurogenesis	33/647	425/16991	8.98219e-05	0.00799415	0.00664391	Arhgap32/Efna5/Prkch/Tspo/Nf1/Mbp/Egfr/Trim11/Notch1/Ptprs/Btg2/Wnt3/Sema3c/Ptprd/Apoe/Sema6a/Grip1/Slit1/Tnfrsf12a/Tsc2/B2m/Ngf/Map1b/Nrp1/Appl2/Bin1/Sema3e/Atxn1/Dixdc1/Bex1/Serpine2/Fas/Zfp365	33
GO:0008625	BP	GO:0008625	extrinsic apoptotic signaling pathway via death domain receptors	11/647	73/16991	9.30679e-05	0.00804175	0.00668347	Nf1/Bax/Pmaip1/Icam1/Timp3/Bloc1s2/Ngf/Hmox1/Tnfrsf10b/Trps1/Fas	11
GO:0010977	BP	GO:0010977	negative regulation of neuron projection development	17/647	156/16991	9.55696e-05	0.00804175	0.00668347	Mbp/Katna1/Ptprs/Wnt3/Sema3c/Dennd5a/Apoe/Sema6a/Lgals1/Slit1/Tsc2/Mdm2/B2m/Nrp1/Sema3e/Zfp365/Dnm3	17
GO:0050768	BP	GO:0050768	negative regulation of neurogenesis	17/647	156/16991	9.55696e-05	0.00804175	0.00668347	Tspo/Nf1/Mbp/Trim11/Notch1/Ptprs/Btg2/Wnt3/Sema3c/Sema6a/Slit1/Tsc2/B2m/Nrp1/Appl2/Sema3e/Fas	17
GO:0001764	BP	GO:0001764	neuron migration	18/647	172/16991	0.000101817	0.00829481	0.00689379	Arhgap32/Apbb2/Mark1/Hsp90aa1/Bbs4/Katna1/Cep85l/Bax/Axl/Gas6/Sema6a/Kirrel3/Nrp1/Tubb2b/Tuba1a/Fyn/Sema3e/Mdga1	18
GO:0042060	BP	GO:0042060	wound healing	28/647	338/16991	0.000102255	0.00829481	0.00689379	Ppard/Nf1/Myh9/Rap2b/Egfr/Pdgfa/Prkce/Pik3cb/Smad3/Ddr1/Apoe/Ptk7/Axl/Gas6/Cdkn1a/Prkca/Col5a1/Tnfrsf12a/Cldn4/Fermt2/Chmp4c/Hmox1/Pros1/Elk3/Tpm1/Ptprj/Serpine2/Krt6a	28
GO:0016055	BP	GO:0016055	Wnt signaling pathway	32/647	410/16991	0.000103954	0.00829481	0.00689379	Tax1bp3/Sox4/Btrc/Egfr/Mark1/Lrrfip2/Notch1/Zfp703/Foxo3/Smad3/Wnt3/Gpc4/Mad2l2/Csnk1g1/Cyld/Ccdc88c/Calcoco1/Csnk1e/Ccnd1/Rbms3/Apoe/Ptk7/Cdk14/Sox9/Tcf7l1/Tsc2/Ankrd6/Fermt2/Ctnnd2/Dixdc1/Sulf2/Krt6a	32
GO:0045216	BP	GO:0045216	cell-cell junction organization	19/647	191/16991	0.000130071	0.0102029	0.00847957	Prkch/Zfp703/Nedd4l/Lims1/Patj/Smad3/Arvcf/Ptpn23/Dlg5/Dsg2/Marveld3/Whrn/Kirrel/Prkca/Cldn4/Fermt2/Rhoc/Ctnnd2/Pkp2	19
GO:0045926	BP	GO:0045926	negative regulation of growth	22/647	240/16991	0.000132838	0.0102462	0.00851562	Spag9/Ppard/Tnk1/Ptprs/Smad3/Ei24/Wnt3/Sesn2/Sema3c/Tgfbr2/Bbc3/Sema6a/Cdkn1a/Zmat3/Lgmn/Slit1/Nrp1/Psrc1/Sema3e/Bst2/Ptprj/Serpine2	22
GO:0007409	BP	GO:0007409	axonogenesis	33/647	435/16991	0.00013936	0.0105731	0.00878727	Aplp2/Arhgap32/Efna5/Ece1/Apbb2/Mbp/Notch1/Hsp90aa1/Alcam/Ptprs/Wnt3/Klf7/Sema3c/Trio/Apoe/Sema6a/Prkca/Slit1/Tnfrsf12a/Tsc2/Hdac6/Ngf/Map1b/Nrp1/Lama5/Tubb2b/Als2/Arhgef28/Sema3e/Ptprm/Dixdc1/Scn1b/Nkx2-9	33
GO:1904752	BP	GO:1904752	regulation of vascular associated smooth muscle cell migration	7/647	33/16991	0.000202174	0.0150913	0.0125423	Nf1/Myh9/Dock4/Mdm2/Ssh1/Tpm1/Pcsk5	7
GO:0150116	BP	GO:0150116	regulation of cell-substrate junction organization	10/647	67/16991	0.000208828	0.0153405	0.0127495	Efna5/Myh9/Peak1/Lims1/Smad3/Iqsec1/Dusp3/Nrp1/Fermt2/Ptprj	10
GO:0086005	BP	GO:0086005	ventricular cardiac muscle cell action potential	6/647	24/16991	0.000222774	0.0161093	0.0133884	Nedd4l/Dsg2/Gpd1l/Dsc2/Bin1/Pkp2	6
GO:0030336	BP	GO:0030336	negative regulation of cell migration	24/647	284/16991	0.000233163	0.0165568	0.0137603	Ppard/Nf1/Pfn2/Myh9/Rap2b/Notch1/Krit1/Ptpn23/Ptprk/Dlg5/Clic4/Apoe/Marveld3/Rap2a/Krt16/Rras/Dusp3/Pkp2/Bst2/Tpm1/Ptprm/Ptprj/Trp53inp1/Fas	24
GO:1902905	BP	GO:1902905	positive regulation of supramolecular fiber organization	17/647	168/16991	0.000236116	0.0165568	0.0137603	Pfn2/Prkce/Smad3/Icam1/Kirrel/Arhgef10/Pxn/Ptk2b/Map1b/Ccdc88a/Nrp1/Fermt2/Bin1/Nck2/Psrc1/Rhoc/Tpm1	17
GO:0051496	BP	GO:0051496	positive regulation of stress fiber assembly	9/647	56/16991	0.000242988	0.0167843	0.0139494	Pfn2/Smad3/Arhgef10/Pxn/Ccdc88a/Nrp1/Fermt2/Rhoc/Tpm1	9
GO:0060560	BP	GO:0060560	developmental growth involved in morphogenesis	23/647	268/16991	0.000250106	0.017022	0.0141469	Spag9/Arhgap32/Efna5/Notch1/Tmtc3/Hsp90aa1/Nedd4l/Ptprs/Wnt3/Ddr1/Sema3c/Tgfbr2/Apoe/Ptk7/Sema6a/Sox9/Slit1/Tnfrsf12a/Hdac6/Ngf/Map1b/Nrp1/Sema3e	23
GO:2000379	BP	GO:2000379	positive regulation of reactive oxygen species metabolic process	10/647	69/16991	0.000267446	0.0179383	0.0149085	Tspo/Egfr/Gnai2/Foxo3/Tgfbr2/Cdkn1a/Ptk2b/Cyba/Dcxr/Pid1	10
GO:0032956	BP	GO:0032956	regulation of actin cytoskeleton organization	27/647	343/16991	0.000308917	0.0202328	0.0168154	Efna5/Pfn2/Prkce/Bbs4/Arpc1b/Smad3/Icam1/Kirrel/Arhgef10/Pxn/Plekhh2/Ptk2b/Tmsb10/Ccdc88a/Ssh1/Nrp1/Fermt2/Bin1/Nck2/Rhoc/Kank3/Ccl27a/Sema3e/Bst2/Tpm1/Dixdc1/Arhgap28	27
GO:0051492	BP	GO:0051492	regulation of stress fiber assembly	12/647	97/16991	0.0003104	0.0202328	0.0168154	Pfn2/Bbs4/Smad3/Arhgef10/Pxn/Ccdc88a/Nrp1/Fermt2/Rhoc/Kank3/Tpm1/Arhgap28	12
GO:0042303	BP	GO:0042303	molting cycle	14/647	127/16991	0.000343204	0.0207543	0.0172488	Ppard/Nf1/Egfr/Lamc1/Pdgfa/Notch1/Farp2/Mreg/Sox9/Krt16/Lama5/Runx1/Krt17/Trps1	14
GO:0042633	BP	GO:0042633	hair cycle	14/647	127/16991	0.000343204	0.0207543	0.0172488	Ppard/Nf1/Egfr/Lamc1/Pdgfa/Notch1/Farp2/Mreg/Sox9/Krt16/Lama5/Runx1/Krt17/Trps1	14
GO:0031345	BP	GO:0031345	negative regulation of cell projection organization	19/647	206/16991	0.000345288	0.0207543	0.0172488	Pfn2/Mbp/Katna1/Ptprs/Wnt3/Sema3c/Dennd5a/Apoe/Sema6a/Lgals1/Slit1/Tsc2/Mdm2/B2m/Nrp1/Fyn/Sema3e/Zfp365/Dnm3	19
GO:0031331	BP	GO:0031331	positive regulation of cellular catabolic process	30/647	401/16991	0.000350282	0.0207543	0.0172488	L3mbtl3/Rc3h1/Rchy1/Casp3/Zswim8/Pip4k2c/Dda1/Mapk9/Btg2/Zbtb20/Foxo3/Sesn2/Csnk1e/Irs2/Apoe/Bax/Agtpbp1/Tsc2/Mdm2/Ptk2b/Pnldc1/Plk2/Hmox1/Plk3/Samd4/Hspb8/Bcl2l11/Nod2/Trp53inp1/Bbs7	30
GO:0051495	BP	GO:0051495	positive regulation of cytoskeleton organization	18/647	190/16991	0.000354384	0.0207543	0.0172488	Pfn2/Prkce/Smad3/Icam1/Kirrel/Arhgef10/Pxn/Ptk2b/Map1b/Ccdc88a/Nrp1/Fermt2/Bin1/Nck2/Psrc1/Rhoc/Ccl27a/Tpm1	18
GO:0003181	BP	GO:0003181	atrioventricular valve morphogenesis	6/647	26/16991	0.000357109	0.0207543	0.0172488	Sox4/Mdm4/Acvr1/Notch1/Tgfbr2/Mdm2	6
GO:0048843	BP	GO:0048843	negative regulation of axon extension involved in axon guidance	6/647	26/16991	0.000357109	0.0207543	0.0172488	Wnt3/Sema3c/Sema6a/Slit1/Nrp1/Sema3e	6
GO:0086002	BP	GO:0086002	cardiac muscle cell action potential involved in contraction	7/647	36/16991	0.000357777	0.0207543	0.0172488	Nedd4l/Dsg2/Gpd1l/Dsc2/Bin1/Pkp2/Scn1b	7
GO:0030038	BP	GO:0030038	contractile actin filament bundle assembly	13/647	113/16991	0.000364884	0.0207543	0.0172488	Pfn2/Bbs4/Smad3/Arhgef10/Pxn/Ptk2b/Ccdc88a/Nrp1/Fermt2/Rhoc/Kank3/Tpm1/Arhgap28	13
GO:0043149	BP	GO:0043149	stress fiber assembly	13/647	113/16991	0.000364884	0.0207543	0.0172488	Pfn2/Bbs4/Smad3/Arhgef10/Pxn/Ptk2b/Ccdc88a/Nrp1/Fermt2/Rhoc/Kank3/Tpm1/Arhgap28	13
GO:0070371	BP	GO:0070371	ERK1 and ERK2 cascade	24/647	293/16991	0.000369464	0.0207543	0.0172488	Ece1/Myh9/Egfr/Pdgfa/Gnai2/Notch1/Ctsh/Fam83d/Apoe/Gas6/Sema6a/Icam1/Sox9/Timp3/Prkca/Itgav/Rras/Ptk2b/Ngf/Fgfbp3/Dusp3/Nrp1/Fermt2/Nod2	24
GO:1901888	BP	GO:1901888	regulation of cell junction assembly	20/647	224/16991	0.000373126	0.0207543	0.0172488	Efna5/Prkch/Myh9/Peak1/Nedd4l/Lims1/Ptprs/Smad3/Gpc4/Dlg5/Ptprd/Prkca/Rap2a/Ptk2b/Dusp3/Nrp1/Fermt2/Pkp2/Ptprj/Mdga1	20
GO:0032271	BP	GO:0032271	regulation of protein polymerization	18/647	191/16991	0.000377723	0.0207543	0.0172488	Pfn2/Prkce/Hsp90aa1/Bbs4/Arpc1b/Icam1/Kirrel/Ptk2b/Tmsb10/Map1b/Ssh1/Bin1/Mapre3/Nck2/Psrc1/Kank3/Tpm1/Arhgap28	18
GO:0060485	BP	GO:0060485	mesenchyme development	23/647	276/16991	0.000381183	0.0207543	0.0172488	Mdm4/Acvr1/Mark1/Notch1/Zfp703/Smad3/Mad2l2/Dlg5/Sema3c/Tgfbr2/Fam83d/Ptk7/Sema6a/Sox9/Timp3/Tsc2/Mdm2/Exoc4/Nrp1/Lama5/Fermt2/Sema3e/Kitl	23
GO:2001233	BP	GO:2001233	regulation of apoptotic signaling pathway	29/647	385/16991	0.000390948	0.0208864	0.0173586	Mcl1/Nf1/Mdm4/Acvr1/Dnaja1/Gnai2/Mapk9/Serinc3/Pik3cb/Ctsh/Ei24/Cyld/Bbc3/Bax/Pmaip1/Icam1/Timp3/Itgav/Tnfrsf12a/Mdm2/Ier3/Nrp1/Hmox1/Nck2/Apaf1/Bcl2l11/Fyn/Trps1/Fas	29
GO:0019058	BP	GO:0019058	viral life cycle	20/647	225/16991	0.00039531	0.0208864	0.0173586	Srpk2/N4bp1/Usp6nl/Trim11/Notch1/Apoe/Axl/Gas6/Icam1/Lgals1/Itgav/Resf1/Trim56/Ifitm3/Zfp809/Nrp1/Chmp4c/Ly6e/Bst2/Pcsk5	20
GO:0051345	BP	GO:0051345	positive regulation of hydrolase activity	35/647	500/16991	0.000409072	0.0208864	0.0173586	Tax1bp3/Nf1/Arap2/Mbp/Usp6nl/Mapk9/Agap1/Lims1/Smad3/Ctsh/Asap2/Bbc3/Rasgef1b/Bax/Pmaip1/Iqsec1/Icam1/Lgmn/Arhgef10/Tsc2/Ralgapa2/Cldn4/Ptk2b/Ngf/Tbc1d2/Fermt2/Bin1/Apaf1/Als2/Arhgef16/Rhoc/Bcl2l11/Fyn/Wdr35/Fas	35
GO:0034446	BP	GO:0034446	substrate adhesion-dependent cell spreading	12/647	100/16991	0.000412422	0.0208864	0.0173586	Efna5/Peak1/Lamc1/Lims1/Axl/Itgav/Pxn/Nrp1/Lama5/Fermt2/Lamb1/Pkp2	12
GO:0038034	BP	GO:0038034	signal transduction in absence of ligand	10/647	73/16991	0.000426423	0.0208864	0.0173586	Mcl1/Nf1/Foxo3/Bax/Itgav/Ngf/Bcl2l11/Fyn/Kitl/Fas	10
GO:0097192	BP	GO:0097192	extrinsic apoptotic signaling pathway in absence of ligand	10/647	73/16991	0.000426423	0.0208864	0.0173586	Mcl1/Nf1/Foxo3/Bax/Itgav/Ngf/Bcl2l11/Fyn/Kitl/Fas	10
GO:1902110	BP	GO:1902110	positive regulation of mitochondrial membrane permeability involved in apoptotic process	7/647	37/16991	0.000426936	0.0208864	0.0173586	Bbc3/Bax/Pmaip1/Bloc1s2/Siva1/Ier3/Bcl2l11	7
GO:1904738	BP	GO:1904738	vascular associated smooth muscle cell migration	7/647	37/16991	0.000426936	0.0208864	0.0173586	Nf1/Myh9/Dock4/Mdm2/Ssh1/Tpm1/Pcsk5	7
GO:2000146	BP	GO:2000146	negative regulation of cell motility	24/647	296/16991	0.000428377	0.0208864	0.0173586	Ppard/Nf1/Pfn2/Myh9/Rap2b/Notch1/Krit1/Ptpn23/Ptprk/Dlg5/Clic4/Apoe/Marveld3/Rap2a/Krt16/Rras/Dusp3/Pkp2/Bst2/Tpm1/Ptprm/Ptprj/Trp53inp1/Fas	24
GO:0022404	BP	GO:0022404	molting cycle process	13/647	115/16991	0.000433254	0.0208864	0.0173586	Ppard/Nf1/Egfr/Lamc1/Pdgfa/Notch1/Farp2/Mreg/Sox9/Lama5/Runx1/Krt17/Trps1	13
GO:0022405	BP	GO:0022405	hair cycle process	13/647	115/16991	0.000433254	0.0208864	0.0173586	Ppard/Nf1/Egfr/Lamc1/Pdgfa/Notch1/Farp2/Mreg/Sox9/Lama5/Runx1/Krt17/Trps1	13
GO:0007611	BP	GO:0007611	learning or memory	23/647	279/16991	0.000444021	0.0211848	0.0176066	Nf1/Ccnd2/Casp3/Egfr/Atxn1l/Meis2/Btg2/Pde4d/Man2b1/Apoe/Lgmn/Prkar2b/Prkca/B2m/Ngf/Aaas/Plk2/Dgki/Pde5a/Tuba1a/Lamb1/Ctnnd2/Atxn1	23
GO:0045834	BP	GO:0045834	positive regulation of lipid metabolic process	15/647	146/16991	0.000459023	0.0216771	0.0180158	Ppard/Prkce/Mapk9/Zbtb20/Acsl3/Elovl5/Lpgat1/Cd81/Irs2/Apoe/Ptk2b/Capn2/Sirt4/Nod2/Abcg1	15
GO:0048872	BP	GO:0048872	homeostasis of number of cells	27/647	353/16991	0.000484462	0.0226474	0.0188222	L3mbtl3/Rc3h1/Nf1/Sox4/Casp3/Lpcat3/Notch1/Dnase2a/Pik3cb/Foxo3/Cyld/Bax/Pmaip1/Axl/Sox9/Fstl1/B2m/Siva1/Nbea/Hba-a1/Hmox1/Tuba1a/Bcl2l11/Tex15/Kitl/Mb/Fas	27
GO:0010594	BP	GO:0010594	regulation of endothelial cell migration	16/647	163/16991	0.000501156	0.0227284	0.0188895	Nf1/Notch1/Pik3cb/Krit1/Sash1/Apoe/Col18a1/Lgmn/Prkca/Rras/Ptk2b/Nrp1/Plk2/Hmox1/Ptprm/Anxa3	16
GO:1902903	BP	GO:1902903	regulation of supramolecular fiber organization	28/647	373/16991	0.000516725	0.0227284	0.0188895	Pfn2/Prkce/Ckap2/Bbs4/Arpc1b/Smad3/Apoe/Icam1/Kirrel/Arhgef10/Pxn/Plekhh2/Hdac6/Ptk2b/Tmsb10/Map1b/Ccdc88a/Ssh1/Nrp1/Fermt2/Bin1/Mapre3/Nck2/Psrc1/Rhoc/Kank3/Tpm1/Arhgap28	28
GO:0042113	BP	GO:0042113	B cell activation	21/647	247/16991	0.000518023	0.0227284	0.0188895	Rc3h1/Shb/Lgals8/Casp3/Shld2/Mad2l2/Cyld/Cd81/Irs2/Msh6/Bax/Cdkn1a/Lgals1/Tsc2/Itm2a/Ptk2b/Nod2/Ptprj/Fas/Cd28/Cd22	21
GO:0051051	BP	GO:0051051	negative regulation of transport	32/647	449/16991	0.000526516	0.0227284	0.0188895	Tspo/Nf1/1810037I17Rik/Prkce/Gnai2/Notch1/Nedd4l/Ei24/Klf7/Ahi1/Rab23/Irs2/Apoe/Icam1/Grip1/Rhoq/Prkca/Itgav/Ucp2/Tsc2/Ptk2b/Map1b/Sirt4/Abcg2/Appl2/Bin1/Hmox1/Arhgap8/Plcb4/Sh3gl3/Serpine2/Pid1	32
GO:0051893	BP	GO:0051893	regulation of focal adhesion assembly	9/647	62/16991	0.000531267	0.0227284	0.0188895	Efna5/Myh9/Peak1/Lims1/Smad3/Dusp3/Nrp1/Fermt2/Ptprj	9
GO:0090109	BP	GO:0090109	regulation of cell-substrate junction assembly	9/647	62/16991	0.000531267	0.0227284	0.0188895	Efna5/Myh9/Peak1/Lims1/Smad3/Dusp3/Nrp1/Fermt2/Ptprj	9
GO:0030111	BP	GO:0030111	regulation of Wnt signaling pathway	24/647	301/16991	0.000544974	0.0227284	0.0188895	Tax1bp3/Sox4/Btrc/Egfr/Notch1/Zfp703/Foxo3/Smad3/Wnt3/Mad2l2/Csnk1g1/Cyld/Ccdc88c/Csnk1e/Rbms3/Apoe/Ptk7/Cdk14/Sox9/Tsc2/Ankrd6/Ctnnd2/Dixdc1/Sulf2	24
GO:0051235	BP	GO:0051235	maintenance of location	24/647	301/16991	0.000544974	0.0227284	0.0188895	Tspo/Zfyve1/Prkce/Bbs4/Pde4d/Ftl1/Arl2bp/Bbc3/Apoe/Bax/Itgav/Vps13c/Kdelr3/Ptk2b/Ngf/Tmsb10/Ccdc88a/Cyba/Dzip1/Abcg1/Plin2/Mest/Plcb4/Myzap	24
GO:0051894	BP	GO:0051894	positive regulation of focal adhesion assembly	6/647	28/16991	0.000547684	0.0227284	0.0188895	Myh9/Lims1/Smad3/Nrp1/Fermt2/Ptprj	6
GO:0090200	BP	GO:0090200	positive regulation of release of cytochrome c from mitochondria	6/647	28/16991	0.000547684	0.0227284	0.0188895	Bbc3/Bax/Pmaip1/Bcl2l11/Wdr35/Fas	6
GO:0030833	BP	GO:0030833	regulation of actin filament polymerization	14/647	133/16991	0.000550414	0.0227284	0.0188895	Pfn2/Prkce/Bbs4/Arpc1b/Icam1/Kirrel/Ptk2b/Tmsb10/Ssh1/Bin1/Nck2/Kank3/Tpm1/Arhgap28	14
GO:0072132	BP	GO:0072132	mesenchyme morphogenesis	8/647	50/16991	0.00055219	0.0227284	0.0188895	Mdm4/Acvr1/Notch1/Smad3/Tgfbr2/Sox9/Mdm2/Exoc4	8
GO:0060174	BP	GO:0060174	limb bud formation	4/647	11/16991	0.000554949	0.0227284	0.0188895	Sox4/Wnt3/Sema3c/Sox9	4
GO:0070257	BP	GO:0070257	positive regulation of mucus secretion	4/647	11/16991	0.000554949	0.0227284	0.0188895	Egfr/Prkce/Cyba/Sytl2	4
GO:0110053	BP	GO:0110053	regulation of actin filament organization	22/647	266/16991	0.000560907	0.0227708	0.0189248	Pfn2/Prkce/Bbs4/Arpc1b/Smad3/Icam1/Kirrel/Arhgef10/Pxn/Plekhh2/Ptk2b/Tmsb10/Ccdc88a/Ssh1/Nrp1/Fermt2/Bin1/Nck2/Rhoc/Kank3/Tpm1/Arhgap28	22
GO:0097193	BP	GO:0097193	intrinsic apoptotic signaling pathway	24/647	302/16991	0.000571363	0.0229936	0.0191099	Mcl1/Phlda3/Casp3/Mdm4/Dnaja1/Jmy/Serinc3/Pik3cb/Ei24/Cyld/Fhit/Bbc3/Msh6/Bax/Pmaip1/Cdkn1a/Prkca/Mdm2/Ier3/Hmox1/Nck2/Apaf1/Bcl2l11/Eda2r	24
GO:0046325	BP	GO:0046325	negative regulation of glucose import	5/647	19/16991	0.000587541	0.0234293	0.019472	Ahi1/Rhoq/Prkca/Appl2/Pid1	5
GO:1902686	BP	GO:1902686	mitochondrial outer membrane permeabilization involved in programmed cell death	7/647	39/16991	0.000597125	0.0234293	0.019472	Bbc3/Bax/Pmaip1/Bloc1s2/Siva1/Ier3/Bcl2l11	7
GO:0060070	BP	GO:0060070	canonical Wnt signaling pathway	23/647	285/16991	0.000597377	0.0234293	0.019472	Sox4/Btrc/Egfr/Notch1/Zfp703/Foxo3/Smad3/Wnt3/Mad2l2/Csnk1g1/Cyld/Ccdc88c/Csnk1e/Rbms3/Apoe/Ptk7/Cdk14/Sox9/Tcf7l1/Ankrd6/Ctnnd2/Dixdc1/Sulf2	23
GO:0042177	BP	GO:0042177	negative regulation of protein catabolic process	12/647	105/16991	0.000645002	0.0249524	0.0207379	N4bp1/Mdm4/Egfr/Smad3/Mad2l2/Fhit/Timp3/Laptm4b/Usp14/Azin2/Fyn/Serpine2	12
GO:0061387	BP	GO:0061387	regulation of extent of cell growth	13/647	120/16991	0.000653246	0.0249524	0.0207379	Arhgap32/Efna5/Ptprs/Wnt3/Sema3c/Apoe/Sema6a/Slit1/Tnfrsf12a/Ngf/Map1b/Nrp1/Sema3e	13
GO:0048015	BP	GO:0048015	phosphatidylinositol-mediated signaling	15/647	151/16991	0.000655426	0.0249524	0.0207379	Ppard/Nf1/Egfr/Pdgfa/Pik3cb/Ddr1/Pitpnm2/Sox9/Tsc2/Cat/Fyn/Sema3e/Plcb4/Serpine2/Cd28	15
GO:0010563	BP	GO:0010563	negative regulation of phosphorus metabolic process	31/647	436/16991	0.000665461	0.0249524	0.0207379	Spag9/Prkch/Tspo/Nf1/Shb/Casp3/Ppp2r5d/Dnaja1/Pdgfa/Pip4k2c/Gnai2/Pde4d/Pik3cb/Mgat5/Gadd45g/Irs2/Apoe/Bax/Cdkn1a/Kirrel/Prkar2b/Prkca/Tsc2/Dusp3/Ier3/Gpd1l/Lpin1/Nck2/Atxn1/Ptprj/Pid1	31
GO:0045936	BP	GO:0045936	negative regulation of phosphate metabolic process	31/647	436/16991	0.000665461	0.0249524	0.0207379	Spag9/Prkch/Tspo/Nf1/Shb/Casp3/Ppp2r5d/Dnaja1/Pdgfa/Pip4k2c/Gnai2/Pde4d/Pik3cb/Mgat5/Gadd45g/Irs2/Apoe/Bax/Cdkn1a/Kirrel/Prkar2b/Prkca/Tsc2/Dusp3/Ier3/Gpd1l/Lpin1/Nck2/Atxn1/Ptprj/Pid1	31
GO:0003171	BP	GO:0003171	atrioventricular valve development	6/647	29/16991	0.000668561	0.0249524	0.0207379	Sox4/Mdm4/Acvr1/Notch1/Tgfbr2/Mdm2	6
GO:0071900	BP	GO:0071900	regulation of protein serine/threonine kinase activity	25/647	324/16991	0.000681367	0.02503	0.0208024	Prkch/Nf1/Ccnd2/Casp3/Egfr/Dnaja1/Pdgfa/Pik3cb/Sesn2/Ccnd1/Ccng2/Sash1/Apoe/Cdkn1a/Prkar2b/Tsc2/Ptk2b/Fermt2/Pde5a/Mapre3/Psrc1/Ccng1/Nod2/Kitl/Ptprj	25
GO:0009743	BP	GO:0009743	response to carbohydrate	17/647	184/16991	0.000681457	0.02503	0.0208024	Efna5/Ppard/Sox4/Myh9/Casp3/Prkce/Zbtb20/Klf7/Sesn2/Irs2/Gas6/Icam1/Nnat/Prkca/Ucp2/Abcg1/Rps6ka2	17
GO:0019216	BP	GO:0019216	regulation of lipid metabolic process	25/647	325/16991	0.000712372	0.025858	0.0214905	Ppard/Tspo/Pdgfa/Lpcat3/Pip4k2c/Prkce/Nr1d2/Mapk9/Bbs4/Zbtb20/Acsl3/Elovl5/Lpgat1/Cd81/Irs2/Apoe/Sox9/Ptk2b/Capn2/Sirt4/Acadl/Appl2/Lpin1/Nod2/Abcg1	25
GO:0050922	BP	GO:0050922	negative regulation of chemotaxis	8/647	52/16991	0.00072402	0.025858	0.0214905	Notch1/Wnt3/Sema3c/Sema6a/Slit1/Dusp3/Nrp1/Sema3e	8
GO:0014066	BP	GO:0014066	regulation of phosphatidylinositol 3-kinase signaling	11/647	92/16991	0.000732339	0.025858	0.0214905	Ppard/Egfr/Pdgfa/Ddr1/Sox9/Tsc2/Cat/Fyn/Sema3e/Serpine2/Cd28	11
GO:0031099	BP	GO:0031099	regeneration	14/647	137/16991	0.000740978	0.025858	0.0214905	Ppard/Egfr/Ptprs/Large1/Sox15/Cd81/Ccnd1/Cdkn1a/Gfer/Hmox1/Mtr/Bex1/Sulf2/Fas	14
GO:0008064	BP	GO:0008064	regulation of actin polymerization or depolymerization	15/647	153/16991	0.000751942	0.025858	0.0214905	Pfn2/Prkce/Bbs4/Arpc1b/Icam1/Kirrel/Plekhh2/Ptk2b/Tmsb10/Ssh1/Bin1/Nck2/Kank3/Tpm1/Arhgap28	15
GO:0048017	BP	GO:0048017	inositol lipid-mediated signaling	15/647	153/16991	0.000751942	0.025858	0.0214905	Ppard/Nf1/Egfr/Pdgfa/Pik3cb/Ddr1/Pitpnm2/Sox9/Tsc2/Cat/Fyn/Sema3e/Plcb4/Serpine2/Cd28	15
GO:0032233	BP	GO:0032233	positive regulation of actin filament bundle assembly	9/647	65/16991	0.000756599	0.025858	0.0214905	Pfn2/Smad3/Arhgef10/Pxn/Ccdc88a/Nrp1/Fermt2/Rhoc/Tpm1	9
GO:0014065	BP	GO:0014065	phosphatidylinositol 3-kinase signaling	13/647	122/16991	0.000764417	0.025858	0.0214905	Ppard/Nf1/Egfr/Pdgfa/Pik3cb/Ddr1/Sox9/Tsc2/Cat/Fyn/Sema3e/Serpine2/Cd28	13
GO:0030516	BP	GO:0030516	regulation of axon extension	12/647	107/16991	0.00076472	0.025858	0.0214905	Arhgap32/Ptprs/Wnt3/Sema3c/Apoe/Sema6a/Slit1/Tnfrsf12a/Ngf/Map1b/Nrp1/Sema3e	12
GO:0050730	BP	GO:0050730	regulation of peptidyl-tyrosine phosphorylation	20/647	237/16991	0.000765459	0.025858	0.0214905	Aplp2/Efna5/Rap2b/Acvr1/Egfr/Pdgfa/Prkce/Arl2bp/Cd81/Gas6/Icam1/Prkca/Ptk2b/Nrp1/Tnfrsf18/Fyn/Nod2/Cd80/Kitl/Ptprj	20
GO:0060828	BP	GO:0060828	regulation of canonical Wnt signaling pathway	20/647	237/16991	0.000765459	0.025858	0.0214905	Sox4/Btrc/Egfr/Notch1/Zfp703/Foxo3/Smad3/Mad2l2/Csnk1g1/Cyld/Ccdc88c/Csnk1e/Rbms3/Apoe/Ptk7/Cdk14/Sox9/Ankrd6/Ctnnd2/Sulf2	20
GO:0050920	BP	GO:0050920	regulation of chemotaxis	18/647	203/16991	0.000779997	0.0261582	0.02174	Notch1/Smad3/Wnt3/Sema3c/Stx3/Gas6/Sema6a/Lgmn/Prkca/Slit1/Ptk2b/Dusp3/Nrp1/Usp14/Tubb2b/Nod2/Sema3e/Ptprj	18
GO:0050890	BP	GO:0050890	cognition	24/647	309/16991	0.000789388	0.0262506	0.0218168	Nf1/Ccnd2/Casp3/Egfr/Atxn1l/Meis2/Btg2/Pde4d/Slc1a4/Man2b1/Apoe/Lgmn/Prkar2b/Prkca/B2m/Ngf/Aaas/Plk2/Dgki/Pde5a/Tuba1a/Lamb1/Ctnnd2/Atxn1	24
GO:0000302	BP	GO:0000302	response to reactive oxygen species	16/647	170/16991	0.000794097	0.0262506	0.0218168	Casp3/Egfr/Mapk9/Foxo3/Sesn2/Ptprk/Axl/Prkca/Ucp2/Cat/Hdac6/Ptk2b/Hmox1/Plk3/Fyn/Mb	16
GO:0006979	BP	GO:0006979	response to oxidative stress	27/647	365/16991	0.000806375	0.0263158	0.021871	Mcl1/Casp3/Egfr/Mapk9/Slc25a24/Foxo3/Txnip/Sesn2/Ptprk/Apoe/Axl/Txnrd1/1600014C10Rik/Prkca/Ucp2/Gfer/Rbpms/Cat/Hdac6/Ptk2b/Hmox1/Plk3/Als2/Fyn/Msrb3/Trp53inp1/Mb	27
GO:0098911	BP	GO:0098911	regulation of ventricular cardiac muscle cell action potential	4/647	12/16991	0.000807442	0.0263158	0.021871	Dsg2/Dsc2/Bin1/Pkp2	4
GO:0110020	BP	GO:0110020	regulation of actomyosin structure organization	12/647	108/16991	0.000831214	0.026768	0.0222468	Pfn2/Bbs4/Smad3/Arhgef10/Pxn/Ccdc88a/Nrp1/Fermt2/Rhoc/Kank3/Tpm1/Arhgap28	12
GO:0051251	BP	GO:0051251	positive regulation of lymphocyte activation	23/647	292/16991	0.000832884	0.026768	0.0222468	Sox4/Shb/Lgals8/Shld2/Hsp90aa1/Mad2l2/Cyld/Tgfbr2/Cd81/Irs2/Axl/Gas6/Cdkn1a/Lgals1/B2m/Nck2/Runx1/Nod2/Cd80/Kitl/Cd55/H2-Eb1/Cd28	23
GO:0050771	BP	GO:0050771	negative regulation of axonogenesis	9/647	66/16991	0.000847036	0.0270351	0.0224688	Mbp/Ptprs/Wnt3/Sema3c/Sema6a/Slit1/Tsc2/Nrp1/Sema3e	9
GO:0046328	BP	GO:0046328	regulation of JNK cascade	14/647	139/16991	0.000855487	0.0270837	0.0225092	Traf3/Egfr/Dnaja1/Mapk9/Cyld/Gadd45g/Marveld3/Rap2a/Ankrd6/Ptk2b/Dusp3/Nod2/Dixdc1/Eda2r	14
GO:0072331	BP	GO:0072331	signal transduction by p53 class mediator	15/647	155/16991	0.000860264	0.0270837	0.0225092	Phlda3/Sox4/Mdm4/Jmy/Ppm1d/Foxo3/Sesn2/Fhit/Bbc3/Bax/Pmaip1/Cdkn1a/Mdm2/Rbm38/Eda2r	15
GO:0051258	BP	GO:0051258	protein polymerization	21/647	257/16991	0.000866885	0.0271077	0.0225291	Krt5/Pfn2/Prkce/Hsp90aa1/Bbs4/Arpc1b/Haus2/Icam1/Kirrel/Ptk2b/Tmsb10/Map1b/Ssh1/Bin1/Mapre3/Tuba1a/Nck2/Psrc1/Kank3/Tpm1/Arhgap28	21
GO:0007229	BP	GO:0007229	integrin-mediated signaling pathway	11/647	94/16991	0.000878452	0.0272851	0.0226765	Lamc1/Lims1/Itgb4/Itgav/Pxn/Ptk2b/Nrp1/Lama5/Fermt2/Lamb1/Pcsk5	11
GO:0030832	BP	GO:0030832	regulation of actin filament length	15/647	156/16991	0.000919202	0.0283604	0.0235703	Pfn2/Prkce/Bbs4/Arpc1b/Icam1/Kirrel/Plekhh2/Ptk2b/Tmsb10/Ssh1/Bin1/Nck2/Kank3/Tpm1/Arhgap28	15
GO:0035794	BP	GO:0035794	positive regulation of mitochondrial membrane permeability	7/647	42/16991	0.000948885	0.0289517	0.0240617	Bbc3/Bax/Pmaip1/Bloc1s2/Siva1/Ier3/Bcl2l11	7
GO:1901216	BP	GO:1901216	positive regulation of neuron death	13/647	125/16991	0.000960729	0.0289517	0.0240617	Mcl1/Srpk2/Nf1/Casp3/Bbc3/Apoe/Bax/Pmaip1/Ssh1/Capn2/Bcl2l11/Fyn/Fas	13
GO:0051249	BP	GO:0051249	regulation of lymphocyte activation	31/647	446/16991	0.000964229	0.0289517	0.0240617	Rc3h1/Sox4/Shb/Lgals8/Casp3/Shld2/Hsp90aa1/Mad2l2/Dlg5/Cyld/Tgfbr2/Cd81/Irs2/Axl/Gas6/Cdkn1a/Lgals1/Tsc2/B2m/Dusp3/Pde5a/Nck2/Runx1/Nod2/Cd80/Kitl/Cd55/H2-Eb1/Fas/Cd28/Cd22	31
GO:0065005	BP	GO:0065005	protein-lipid complex assembly	5/647	21/16991	0.000965286	0.0289517	0.0240617	Lpcat3/Acsl3/Apoe/Abca1/Bin1	5
GO:0002063	BP	GO:0002063	chondrocyte development	6/647	31/16991	0.000971375	0.0289517	0.0240617	Serpinh1/Tgfbr2/Sox9/Col27a1/Chst11/Sulf2	6
GO:0072593	BP	GO:0072593	reactive oxygen species metabolic process	18/647	207/16991	0.000977961	0.0289517	0.0240617	Tspo/Egfr/Gnai2/Foxo3/Sesn2/Tgfbr2/Pmaip1/Cdkn1a/Txnrd1/Ucp2/Cat/Ptk2b/Ier3/Hba-a1/Cyba/Fyn/Dcxr/Pid1	18
GO:0032273	BP	GO:0032273	positive regulation of protein polymerization	10/647	81/16991	0.000982157	0.0289517	0.0240617	Pfn2/Prkce/Hsp90aa1/Icam1/Kirrel/Ptk2b/Map1b/Bin1/Nck2/Psrc1	10
GO:0050864	BP	GO:0050864	regulation of B cell activation	13/647	126/16991	0.00103488	0.0303128	0.0251929	Rc3h1/Casp3/Shld2/Mad2l2/Cyld/Cd81/Irs2/Cdkn1a/Tsc2/Nod2/Fas/Cd28/Cd22	13
GO:0000079	BP	GO:0000079	regulation of cyclin-dependent protein serine/threonine kinase activity	9/647	68/16991	0.00105429	0.0306687	0.0254887	Ccnd2/Casp3/Egfr/Ccnd1/Ccng2/Cdkn1a/Mapre3/Psrc1/Ccng1	9
GO:0030048	BP	GO:0030048	actin filament-based movement	12/647	111/16991	0.00106028	0.0306687	0.0254887	Myh9/Nedd4l/Pde4d/Dsg2/Ccdc88c/Myo1b/Gpd1l/Dsc2/Bin1/Pkp2/Tpm1/Scn1b	12
GO:0048762	BP	GO:0048762	mesenchymal cell differentiation	19/647	226/16991	0.00107299	0.0308436	0.025634	Acvr1/Mark1/Notch1/Zfp703/Smad3/Mad2l2/Dlg5/Sema3c/Tgfbr2/Fam83d/Sema6a/Sox9/Timp3/Tsc2/Nrp1/Lama5/Fermt2/Sema3e/Kitl	19
GO:1902108	BP	GO:1902108	regulation of mitochondrial membrane permeability involved in apoptotic process	7/647	43/16991	0.00109674	0.0313315	0.0260395	Bbc3/Bax/Pmaip1/Bloc1s2/Siva1/Ier3/Bcl2l11	7
GO:0022612	BP	GO:0022612	gland morphogenesis	14/647	143/16991	0.00112965	0.0318876	0.0265017	Btrc/Egfr/Pdgfa/Notch1/Lims1/Msn/Ddr1/Sema3c/Tgfbr2/Bax/Sox9/Nrp1/Lama5/Sulf2	14
GO:0070255	BP	GO:0070255	regulation of mucus secretion	4/647	13/16991	0.00113135	0.0318876	0.0265017	Egfr/Prkce/Cyba/Sytl2	4
GO:0001942	BP	GO:0001942	hair follicle development	12/647	112/16991	0.0011474	0.0318876	0.0265017	Ppard/Nf1/Egfr/Lamc1/Pdgfa/Notch1/Mreg/Sox9/Lama5/Runx1/Krt17/Trps1	12
GO:0032231	BP	GO:0032231	regulation of actin filament bundle assembly	12/647	112/16991	0.0011474	0.0318876	0.0265017	Pfn2/Bbs4/Smad3/Arhgef10/Pxn/Ccdc88a/Nrp1/Fermt2/Rhoc/Kank3/Tpm1/Arhgap28	12
GO:0050770	BP	GO:0050770	regulation of axonogenesis	16/647	176/16991	0.00115077	0.0318876	0.0265017	Arhgap32/Efna5/Mbp/Ptprs/Wnt3/Sema3c/Apoe/Sema6a/Slit1/Tnfrsf12a/Tsc2/Ngf/Map1b/Nrp1/Sema3e/Dixdc1	16
GO:0048841	BP	GO:0048841	regulation of axon extension involved in axon guidance	6/647	32/16991	0.00115754	0.0318876	0.0265017	Wnt3/Sema3c/Sema6a/Slit1/Nrp1/Sema3e	6
GO:0010811	BP	GO:0010811	positive regulation of cell-substrate adhesion	13/647	128/16991	0.00119759	0.0327595	0.0272263	Utrn/Myh9/Prkce/Lims1/Smad3/Rras/Ptk2b/Nrp1/Fermt2/Col8a1/Fbln2/Pcsk5/Ptprj	13
GO:0050678	BP	GO:0050678	regulation of epithelial cell proliferation	27/647	375/16991	0.0012039	0.0327595	0.0272263	Ppard/Nf1/Ccnd2/Egfr/Notch1/Zfp703/Lims1/Smad3/Krit1/Ptprk/Ccnd1/Irs2/Apoe/Bax/Marveld3/Col18a1/Sox9/Prkca/Tsc2/B2m/Lama5/Cyba/Hmox1/Nod2/Ptprm/Sulf2/Nkx2-9	27
GO:0044819	BP	GO:0044819	mitotic G1/S transition checkpoint signaling	5/647	22/16991	0.00121043	0.0327595	0.0272263	Ccnd1/Cdkn1a/Mdm2/Plk3/Rbm38	5
GO:1903037	BP	GO:1903037	regulation of leukocyte cell-cell adhesion	24/647	319/16991	0.00122459	0.0329501	0.0273847	Rc3h1/Sox4/Shb/Lgals8/Casp3/Hsp90aa1/Dlg5/Cyld/Tgfbr2/Cd81/Icam1/Lgals1/Tsc2/B2m/Dusp3/Pde5a/Nck2/Runx1/Cd80/Kitl/Cd55/H2-Eb1/Cd28/Fut9	24
GO:0006470	BP	GO:0006470	protein dephosphorylation	19/647	229/16991	0.00125353	0.0335338	0.0278699	Btrc/Ppp2r5d/Gnai2/Ptpn14/Ppm1d/Ptprs/Mgat5/Ptpn23/Ptprk/Ptpre/Ptprd/Dusp3/Dusp5/Ssh1/Ptp4a3/Vcan/Ptprm/Ptprj/Nceh1	19
GO:1905710	BP	GO:1905710	positive regulation of membrane permeability	7/647	44/16991	0.00126208	0.0335684	0.0278986	Bbc3/Bax/Pmaip1/Bloc1s2/Siva1/Ier3/Bcl2l11	7
GO:0048592	BP	GO:0048592	eye morphogenesis	14/647	145/16991	0.00129226	0.0339027	0.0281764	Pou2f1/Nf1/Notch1/Bbs4/Ahi1/Fat1/Tenm3/Bax/Sox9/Agtpbp1/Col5a1/Col8a1/Megf11/Ptprm	14
GO:0001654	BP	GO:0001654	eye development	25/647	339/16991	0.00129438	0.0339027	0.0281764	Pou2f1/Nf1/Nfia/Egfr/Notch1/Bbs4/Meis2/Smad3/Nhs/Ahi1/Fat1/Tgfbr2/Tenm3/Clic4/Gpd2/Bax/Sox9/Agtpbp1/Col5a1/Nrp1/Pbx4/Col8a1/Megf11/Ptprm/Bbs7	25
GO:0050867	BP	GO:0050867	positive regulation of cell activation	26/647	358/16991	0.0013018	0.0339027	0.0281764	Sox4/Shb/Lgals8/Shld2/Hsp90aa1/Mad2l2/Cyld/Tgfbr2/Sox15/Cd81/Irs2/Axl/Gas6/Cdkn1a/Lgals1/B2m/Nck2/Runx1/Crlf2/Nod2/Cd80/Kitl/Ptprj/Cd55/H2-Eb1/Cd28	26
GO:0070252	BP	GO:0070252	actin-mediated cell contraction	10/647	84/16991	0.00130395	0.0339027	0.0281764	Nedd4l/Pde4d/Dsg2/Ccdc88c/Gpd1l/Dsc2/Bin1/Pkp2/Tpm1/Scn1b	10
GO:0018108	BP	GO:0018108	peptidyl-tyrosine phosphorylation	22/647	285/16991	0.00138873	0.0359052	0.0298407	Aplp2/Efna5/Rap2b/Acvr1/Egfr/Pdgfa/Prkce/Ddr1/Arl2bp/Cd81/Gas6/Icam1/Prkca/Pxn/Ptk2b/Nrp1/Tnfrsf18/Fyn/Nod2/Cd80/Kitl/Ptprj	22
GO:0008544	BP	GO:0008544	epidermis development	25/647	341/16991	0.00140432	0.0361066	0.0300081	Krt5/Prkch/Ppard/Nf1/Casp3/Egfr/Lamc1/Pdgfa/Notch1/Flnb/St14/Txnip/Klf7/Clic4/Mreg/Whrn/Sox9/Krt16/Cldn4/Lama5/Runx1/Krt17/Trps1/Krt7/Krt6a	25
GO:0044409	BP	GO:0044409	entry into host	10/647	85/16991	0.00142855	0.0365266	0.0303572	Exoc2/Trim11/Axl/Gas6/Lgals1/Itgav/Trim56/Ifitm3/Nrp1/Ly6e	10
GO:0030517	BP	GO:0030517	negative regulation of axon extension	7/647	45/16991	0.0014463	0.0367772	0.0305654	Ptprs/Wnt3/Sema3c/Sema6a/Slit1/Nrp1/Sema3e	7
GO:0150063	BP	GO:0150063	visual system development	25/647	342/16991	0.00146224	0.0369795	0.0307336	Pou2f1/Nf1/Nfia/Egfr/Notch1/Bbs4/Meis2/Smad3/Nhs/Ahi1/Fat1/Tgfbr2/Tenm3/Clic4/Gpd2/Bax/Sox9/Agtpbp1/Col5a1/Nrp1/Pbx4/Col8a1/Megf11/Ptprm/Bbs7	25
GO:1903829	BP	GO:1903829	positive regulation of protein localization	32/647	478/16991	0.00148466	0.0370913	0.0308265	Ppard/Sox4/Myh9/Egfr/Prkce/Hsp90aa1/Msn/Acsl3/Ptpn23/Sesn2/Cyld/Crebrf/Sqstm1/Bbc3/Stx3/Cd81/Irs2/Pmaip1/Gas6/Grip1/Nnat/Mdm2/Ccdc88a/Ssh1/Gpd1l/Fermt2/Plk3/Ptp4a3/Arhgef16/Dzip1/Fyn/Abcg1	32
GO:0010829	BP	GO:0010829	negative regulation of glucose transmembrane transport	5/647	23/16991	0.00149872	0.0370913	0.0308265	Ahi1/Rhoq/Prkca/Appl2/Pid1	5
GO:0030859	BP	GO:0030859	polarized epithelial cell differentiation	5/647	23/16991	0.00149872	0.0370913	0.0308265	Msn/Ahi1/Dlg5/Fat1/Ptk7	5
GO:0045737	BP	GO:0045737	positive regulation of cyclin-dependent protein serine/threonine kinase activity	5/647	23/16991	0.00149872	0.0370913	0.0308265	Ccnd2/Egfr/Ccnd1/Mapre3/Psrc1	5
GO:0018212	BP	GO:0018212	peptidyl-tyrosine modification	22/647	287/16991	0.00151815	0.0371337	0.0308617	Aplp2/Efna5/Rap2b/Acvr1/Egfr/Pdgfa/Prkce/Ddr1/Arl2bp/Cd81/Gas6/Icam1/Prkca/Pxn/Ptk2b/Nrp1/Tnfrsf18/Fyn/Nod2/Cd80/Kitl/Ptprj	22
GO:0031032	BP	GO:0031032	actomyosin structure organization	17/647	198/16991	0.00153465	0.0371337	0.0308617	Pfn2/Myh9/Cdc42bpg/Bbs4/Smad3/Rtkn/Arhgef10/Pxn/Ptk2b/Ccdc88a/Nrp1/Fermt2/Rhoc/Kank3/Cnn3/Tpm1/Arhgap28	17
GO:0045732	BP	GO:0045732	positive regulation of protein catabolic process	17/647	198/16991	0.00153465	0.0371337	0.0308617	Rchy1/Dda1/Tmtc3/Hsp90aa1/Mapk9/Nedd4l/Msn/Crebrf/Cd81/Csnk1e/Apoe/Sox9/Mdm2/Ier3/Plk2/Plk3/Bbs7	17
GO:1901201	BP	GO:1901201	regulation of extracellular matrix assembly	4/647	14/16991	0.00153648	0.0371337	0.0308617	Notch1/Smad3/Mad2l2/Sox9	4
GO:0001525	BP	GO:0001525	angiogenesis	33/647	499/16991	0.00154055	0.0371337	0.0308617	Srpk2/Nf1/Shb/Myh9/Acvr1/Pdgfa/Notch1/Pik3cb/Krit1/Ctsh/Tgfbr2/Clic4/Sash1/Sema6a/Col18a1/Prkca/Itgav/Tnfrsf12a/Pxn/Rras/Ptk2b/Mfge8/Nrp1/Plk2/Hmox1/Runx1/Cald1/Col8a1/Sema3e/Elk3/Ptprm/Anxa3/Mcam	33
GO:1904019	BP	GO:1904019	epithelial cell apoptotic process	13/647	132/16991	0.00158735	0.0376986	0.0313312	Casp3/Cast/Lims1/Foxo3/Krit1/Tgfbr2/Bax/Gas6/Icam1/Col18a1/Ngf/Hmox1/Fas	13
GO:1904029	BP	GO:1904029	regulation of cyclin-dependent protein kinase activity	9/647	72/16991	0.00159174	0.0376986	0.0313312	Ccnd2/Casp3/Egfr/Ccnd1/Ccng2/Cdkn1a/Mapre3/Psrc1/Ccng1	9
GO:0071825	BP	GO:0071825	protein-lipid complex subunit organization	6/647	34/16991	0.00161061	0.0376986	0.0313312	Lpcat3/Acsl3/Apoe/Abca1/Bin1/Abcg1	6
GO:0097345	BP	GO:0097345	mitochondrial outer membrane permeabilization	6/647	34/16991	0.00161061	0.0376986	0.0313312	Bbc3/Bax/Pmaip1/Bloc1s2/Siva1/Ier3	6
GO:0099560	BP	GO:0099560	synaptic membrane adhesion	6/647	34/16991	0.00161061	0.0376986	0.0313312	Efna5/Ptprs/Gpc4/Ptprd/Mdga1/Igsf9b	6
GO:0007254	BP	GO:0007254	JNK cascade	15/647	165/16991	0.00162101	0.0376986	0.0313312	Traf3/Egfr/Dnaja1/Mapk9/Smad3/Cyld/Gadd45g/Marveld3/Rap2a/Ankrd6/Ptk2b/Dusp3/Nod2/Dixdc1/Eda2r	15
GO:0009749	BP	GO:0009749	response to glucose	15/647	165/16991	0.00162101	0.0376986	0.0313312	Efna5/Ppard/Sox4/Myh9/Casp3/Prkce/Zbtb20/Klf7/Sesn2/Irs2/Gas6/Icam1/Nnat/Ucp2/Abcg1	15
GO:0032102	BP	GO:0032102	negative regulation of response to external stimulus	25/647	345/16991	0.00164851	0.0378219	0.0314337	Ppard/Pdgfa/Lpcat3/Notch1/Nr1d2/Bbs4/Ptprs/Smad3/Wnt3/Cyld/Sema3c/Apoe/Sema6a/Slit1/Gfer/Dusp3/Ier3/Nrp1/Tspan6/Tap1/Susd4/Pros1/Nod2/Sema3e/Serpine2	25
GO:0048880	BP	GO:0048880	sensory system development	25/647	345/16991	0.00164851	0.0378219	0.0314337	Pou2f1/Nf1/Nfia/Egfr/Notch1/Bbs4/Meis2/Smad3/Nhs/Ahi1/Fat1/Tgfbr2/Tenm3/Clic4/Gpd2/Bax/Sox9/Agtpbp1/Col5a1/Nrp1/Pbx4/Col8a1/Megf11/Ptprm/Bbs7	25
GO:1900077	BP	GO:1900077	negative regulation of cellular response to insulin stimulus	7/647	46/16991	0.00165083	0.0378219	0.0314337	Pip4k2c/Ptpre/Prkca/Tsc2/Appl2/Ptprj/Pid1	7
GO:1903522	BP	GO:1903522	regulation of blood circulation	18/647	217/16991	0.00166885	0.0380465	0.0316203	Mdm4/Egfr/Pde4d/Dock4/Dsg2/Icam1/Prkca/Mdm2/Dusp5/Gpd1l/Dsc2/Bin1/Pde5a/Atp1b1/Pkp2/Tpm1/Wdr35/Scn1b	18
GO:0010720	BP	GO:0010720	positive regulation of cell development	32/647	482/16991	0.0016956	0.0384669	0.0319697	Arhgap32/Efna5/Prkch/Tspo/Sox4/Shb/Egfr/Notch1/Hsp90aa1/Mapk9/Wnt3/Cyld/Ptprd/Tgfbr2/Apoe/Axl/Gas6/Grip1/Prkca/Tnfrsf12a/Ngf/Map1b/Nrp1/Bin1/Pde5a/Runx1/Atxn1/Kitl/Dixdc1/Bex1/Serpine2/Zfp365	32
GO:2000060	BP	GO:2000060	positive regulation of ubiquitin-dependent protein catabolic process	11/647	102/16991	0.00172482	0.0389389	0.032362	L3mbtl3/Rchy1/Dda1/Mapk9/Csnk1e/Agtpbp1/Mdm2/Ptk2b/Plk2/Plk3/Bbs7	11
GO:0048675	BP	GO:0048675	axon extension	13/647	134/16991	0.00181852	0.040778	0.0338905	Arhgap32/Hsp90aa1/Ptprs/Wnt3/Sema3c/Apoe/Sema6a/Slit1/Tnfrsf12a/Ngf/Map1b/Nrp1/Sema3e	13
GO:0031100	BP	GO:0031100	animal organ regeneration	5/647	24/16991	0.00183449	0.040778	0.0338905	Egfr/Ccnd1/Gfer/Hmox1/Sulf2	5
GO:0001763	BP	GO:0001763	morphogenesis of a branching structure	18/647	219/16991	0.00184777	0.040778	0.0338905	Btrc/Acvr1/Pdgfa/Notch1/Tmtc3/Ctsh/Ddr1/St14/Dlg5/Sema3c/Tgfbr2/Clic4/Sox9/Pxn/Nrp1/Lama5/Sema3e/Ctnnd2	18
GO:0030838	BP	GO:0030838	positive regulation of actin filament polymerization	7/647	47/16991	0.00187715	0.040778	0.0338905	Pfn2/Prkce/Icam1/Kirrel/Ptk2b/Bin1/Nck2	7
GO:0043029	BP	GO:0043029	T cell homeostasis	7/647	47/16991	0.00187715	0.040778	0.0338905	Rc3h1/Casp3/Bax/Pmaip1/Siva1/Bcl2l11/Fas	7
GO:0003203	BP	GO:0003203	endocardial cushion morphogenesis	6/647	35/16991	0.0018822	0.040778	0.0338905	Mdm4/Acvr1/Notch1/Tgfbr2/Sox9/Mdm2	6
GO:0033032	BP	GO:0033032	regulation of myeloid cell apoptotic process	6/647	35/16991	0.0018822	0.040778	0.0338905	Nf1/Pik3cb/Trim35/Gas6/Nod2/Kitl	6
GO:0098773	BP	GO:0098773	skin epidermis development	14/647	151/16991	0.0019018	0.040778	0.0338905	Ppard/Nf1/Egfr/Lamc1/Pdgfa/Notch1/Mreg/Sox9/Krt16/Cldn4/Lama5/Runx1/Krt17/Trps1	14
GO:0061138	BP	GO:0061138	morphogenesis of a branching epithelium	17/647	202/16991	0.0019019	0.040778	0.0338905	Btrc/Acvr1/Pdgfa/Notch1/Tmtc3/Ctsh/Ddr1/St14/Dlg5/Sema3c/Tgfbr2/Clic4/Sox9/Pxn/Nrp1/Lama5/Sema3e	17
GO:0045927	BP	GO:0045927	positive regulation of growth	21/647	274/16991	0.00192644	0.040778	0.0338905	Arhgap32/Efna5/Ppard/Ccnd2/Egfr/Notch1/Nedd4l/Bbs4/Wnt3/Ahi1/Sox15/Cd81/Apoe/Tnfrsf12a/Ptk2b/Ngf/Map1b/Nrp1/Cyba/Krt17/Cxcl16	21
GO:0070372	BP	GO:0070372	regulation of ERK1 and ERK2 cascade	21/647	274/16991	0.00192644	0.040778	0.0338905	Ece1/Myh9/Egfr/Pdgfa/Gnai2/Notch1/Fam83d/Apoe/Gas6/Sema6a/Icam1/Timp3/Prkca/Rras/Ptk2b/Ngf/Fgfbp3/Dusp3/Nrp1/Fermt2/Nod2	21
GO:0007159	BP	GO:0007159	leukocyte cell-cell adhesion	25/647	349/16991	0.00192829	0.040778	0.0338905	Rc3h1/Sox4/Shb/Lgals8/Casp3/Hsp90aa1/Msn/Dlg5/Cyld/Tgfbr2/Cd81/Icam1/Lgals1/Tsc2/B2m/Dusp3/Pde5a/Nck2/Runx1/Cd80/Kitl/Cd55/H2-Eb1/Cd28/Fut9	25
GO:0034109	BP	GO:0034109	homotypic cell-cell adhesion	9/647	74/16991	0.00193271	0.040778	0.0338905	Rap2b/Zfp703/Dsg2/Lgals1/Prkca/Dsc2/Megf11/Pkp2/Serpine2	9
GO:0009746	BP	GO:0009746	response to hexose	15/647	168/16991	0.00193703	0.040778	0.0338905	Efna5/Ppard/Sox4/Myh9/Casp3/Prkce/Zbtb20/Klf7/Sesn2/Irs2/Gas6/Icam1/Nnat/Ucp2/Abcg1	15
GO:0071887	BP	GO:0071887	leukocyte apoptotic process	12/647	119/16991	0.00193845	0.040778	0.0338905	Nf1/Pik3cb/Bbc3/Irs2/Bax/Axl/Gas6/Siva1/Bcl2l11/Nod2/Kitl/Fas	12
GO:0050673	BP	GO:0050673	epithelial cell proliferation	30/647	447/16991	0.00198234	0.0415125	0.0345009	Ppard/Nf1/Btrc/Ccnd2/Egfr/Notch1/Zfp703/Lims1/Pik3cb/Smad3/Krit1/Ptprk/Ccnd1/Irs2/Apoe/Bax/Marveld3/Col18a1/Sox9/Prkca/Tsc2/B2m/Lama5/Cyba/Hmox1/Col8a1/Nod2/Ptprm/Sulf2/Nkx2-9	30
GO:1905477	BP	GO:1905477	positive regulation of protein localization to membrane	11/647	104/16991	0.00201713	0.0419945	0.0349015	Egfr/Acsl3/Sqstm1/Bbc3/Stx3/Cd81/Pmaip1/Grip1/Ssh1/Arhgef16/Fyn	11
GO:0003413	BP	GO:0003413	chondrocyte differentiation involved in endochondral bone morphogenesis	4/647	15/16991	0.00203258	0.0419945	0.0349015	Serpinh1/Tgfbr2/Sox9/Col27a1	4
GO:2001046	BP	GO:2001046	positive regulation of integrin-mediated signaling pathway	4/647	15/16991	0.00203258	0.0419945	0.0349015	Lamc1/Lims1/Lamb1/Pcsk5	4
GO:0032872	BP	GO:0032872	regulation of stress-activated MAPK cascade	16/647	186/16991	0.00204371	0.0420368	0.0349366	Traf3/Egfr/Dnaja1/Mapk9/Cyld/Gadd45g/Sash1/Marveld3/Rap2a/Ankrd6/Ptk2b/Dusp3/Nod2/Dixdc1/Fas/Eda2r	16
GO:0043547	BP	GO:0043547	positive regulation of GTPase activity	19/647	239/16991	0.00205372	0.0420558	0.0349524	Tax1bp3/Nf1/Arap2/Usp6nl/Agap1/Lims1/Asap2/Rasgef1b/Iqsec1/Icam1/Arhgef10/Tsc2/Ralgapa2/Ptk2b/Tbc1d2/Fermt2/Bin1/Als2/Arhgef16	19
GO:0002377	BP	GO:0002377	immunoglobulin production	12/647	120/16991	0.00208125	0.0424319	0.035265	Shld2/Mad2l2/Msh6/Mcm3ap/Itm2a/B2m/Crlf2/Nod2/H2-Eb1/Fas/Cd28/Cd22	12
GO:0031396	BP	GO:0031396	regulation of protein ubiquitination	17/647	204/16991	0.00211158	0.0425288	0.0353455	Tspo/Sox4/Btrc/N4bp1/Rchy1/Dnaja1/Prkce/Hsp90aa1/Mapk9/Dcun1d4/Mad2l2/Sqstm1/Sash1/Rassf1/Ngf/Fyn/Nod2	17
GO:0014009	BP	GO:0014009	glial cell proliferation	9/647	75/16991	0.00212379	0.0425288	0.0353455	Prkch/Tspo/Nf1/Sox4/Nfia/Egfr/Notch1/Atxn1/Fas	9
GO:0046323	BP	GO:0046323	glucose import	9/647	75/16991	0.00212379	0.0425288	0.0353455	Sesn2/Ahi1/Irs2/Rhoq/Prkca/Tsc2/Appl2/Slc2a3/Pid1	9
GO:0051056	BP	GO:0051056	regulation of small GTPase mediated signal transduction	18/647	222/16991	0.0021463	0.0425288	0.0353455	Nf1/Tnk1/Notch1/Pik3cb/Apoe/Iqsec1/Tns3/Itgav/Arhgef10/Tsc2/Abca1/Ralgapa2/Ngf/Nrp1/Dgki/Arhgef28/Kitl/Arhgap28	18
GO:0048736	BP	GO:0048736	appendage development	16/647	187/16991	0.00215841	0.0425288	0.0353455	Sox4/Ece1/Nfia/Notch1/Wnt3/Sema3c/Rab23/Bax/Itgb4/Sox9/Chst11/Cplane1/Fermt2/Bcl2l11/Pcsk5/Bbs7	16
GO:0060173	BP	GO:0060173	limb development	16/647	187/16991	0.00215841	0.0425288	0.0353455	Sox4/Ece1/Nfia/Notch1/Wnt3/Sema3c/Rab23/Bax/Itgb4/Sox9/Chst11/Cplane1/Fermt2/Bcl2l11/Pcsk5/Bbs7	16
GO:0048638	BP	GO:0048638	regulation of developmental growth	25/647	352/16991	0.00216393	0.0425288	0.0353455	Spag9/Arhgap32/Efna5/Ppard/Ccnd2/Mbd5/Notch1/Nedd4l/Bbs4/Ptprs/Wnt3/Sema3c/Tgfbr2/Sox15/Apoe/Sema6a/Cdkn1a/Lgmn/Slit1/Tnfrsf12a/Ngf/Map1b/Nrp1/Bcl2l11/Sema3e	25
GO:0021987	BP	GO:0021987	cerebral cortex development	11/647	105/16991	0.00217769	0.0425288	0.0353455	Nf1/Egfr/Bbs4/Ptprs/Tacc1/Bax/Tubb2b/Tuba1a/Lamb1/Dixdc1/Mdga1	11
GO:0044000	BP	GO:0044000	movement in host	11/647	105/16991	0.00217769	0.0425288	0.0353455	Exoc2/Trim11/Axl/Gas6/Lgals1/Itgav/Trim56/Ifitm3/Nrp1/Chmp4c/Ly6e	11
GO:0048846	BP	GO:0048846	axon extension involved in axon guidance	6/647	36/16991	0.00218709	0.0425288	0.0353455	Wnt3/Sema3c/Sema6a/Slit1/Nrp1/Sema3e	6
GO:1902284	BP	GO:1902284	neuron projection extension involved in neuron projection guidance	6/647	36/16991	0.00218709	0.0425288	0.0353455	Wnt3/Sema3c/Sema6a/Slit1/Nrp1/Sema3e	6
GO:1904031	BP	GO:1904031	positive regulation of cyclin-dependent protein kinase activity	5/647	25/16991	0.00222218	0.0430303	0.0357623	Ccnd2/Egfr/Ccnd1/Mapre3/Psrc1	5
GO:0072089	BP	GO:0072089	stem cell proliferation	12/647	121/16991	0.00223255	0.043051	0.0357795	Nf1/Shb/Atxn1l/Notch1/Wnt3/Tgfbr2/Sox9/Ngf/Ctc1/Fermt2/Kitl/Abcb1b	12
GO:0034284	BP	GO:0034284	response to monosaccharide	15/647	171/16991	0.00230278	0.0442209	0.0367519	Efna5/Ppard/Sox4/Myh9/Casp3/Prkce/Zbtb20/Klf7/Sesn2/Irs2/Gas6/Icam1/Nnat/Ucp2/Abcg1	15
GO:0086003	BP	GO:0086003	cardiac muscle cell contraction	8/647	62/16991	0.00233232	0.0443811	0.036885	Nedd4l/Pde4d/Dsg2/Gpd1l/Dsc2/Bin1/Pkp2/Scn1b	8
GO:0060562	BP	GO:0060562	epithelial tube morphogenesis	25/647	354/16991	0.00233431	0.0443811	0.036885	Sox4/Btrc/Casp3/Acvr1/Notch1/Tmtc3/Bbs4/Smad3/Ctsh/Ddr1/St14/Ahi1/Dlg5/Tgfbr2/Clic4/Rab23/Ptk7/Sox9/Tsc2/Pxn/Nrp1/Lama5/Apaf1/Shroom3/Sema3e	25
GO:0042110	BP	GO:0042110	T cell activation	32/647	492/16991	0.00233988	0.0443811	0.036885	Rc3h1/Sox4/Shb/Myh9/Lgals8/Casp3/Hsp90aa1/Msn/Smad3/Ifnar2/Dlg5/Cyld/Gadd45g/Tgfbr2/Cd81/Bax/Icam1/Lgals1/Itgav/Tsc2/B2m/Dusp3/Pde5a/Nck2/Runx1/Fyn/Cd80/Kitl/Cd55/H2-Eb1/Fas/Cd28	32
GO:0051701	BP	GO:0051701	biological process involved in interaction with host	13/647	138/16991	0.00236457	0.0446663	0.037122	Exoc2/Trim11/Axl/Gas6/Icam1/Lgals1/Itgav/Trim56/Ifitm3/Nrp1/Chmp4c/Ly6e/Bcl2l11	13
GO:0019724	BP	GO:0019724	B cell mediated immunity	12/647	122/16991	0.00239271	0.044681	0.0371342	Shld2/Mad2l2/Cd81/Msh6/B2m/Susd4/Crlf2/Nod2/Cd55/H2-Eb1/Fas/Cd28	12
GO:0002027	BP	GO:0002027	regulation of heart rate	10/647	91/16991	0.0023947	0.044681	0.0371342	Mdm4/Pde4d/Dsg2/Mdm2/Gpd1l/Dsc2/Bin1/Pkp2/Tpm1/Scn1b	10
GO:0072332	BP	GO:0072332	intrinsic apoptotic signaling pathway by p53 class mediator	10/647	91/16991	0.0023947	0.044681	0.0371342	Phlda3/Mdm4/Jmy/Fhit/Bbc3/Bax/Pmaip1/Cdkn1a/Mdm2/Eda2r	10
GO:0070302	BP	GO:0070302	regulation of stress-activated protein kinase signaling cascade	16/647	189/16991	0.00240397	0.044681	0.0371342	Traf3/Egfr/Dnaja1/Mapk9/Cyld/Gadd45g/Sash1/Marveld3/Rap2a/Ankrd6/Ptk2b/Dusp3/Nod2/Dixdc1/Fas/Eda2r	16
GO:0030041	BP	GO:0030041	actin filament polymerization	14/647	155/16991	0.00242784	0.0449442	0.037353	Pfn2/Prkce/Bbs4/Arpc1b/Icam1/Kirrel/Ptk2b/Tmsb10/Ssh1/Bin1/Nck2/Kank3/Tpm1/Arhgap28	14
GO:0048732	BP	GO:0048732	gland development	27/647	394/16991	0.00243969	0.0449835	0.0373857	Nf1/Btrc/Egfr/Pdgfa/Notch1/Igf2r/Zfp703/Lims1/Msn/Smad3/Ddr1/Sema3c/Tgfbr2/Ccnd1/Irs2/Bax/Sox9/Gfer/Nrp1/Lama5/Ctc1/Hmox1/Ly6e/Runx1/Bcl2l11/Sulf2/Serpine2	27
GO:0010721	BP	GO:0010721	negative regulation of cell development	21/647	280/16991	0.00250025	0.0459172	0.0381617	Rc3h1/Tspo/Ttc3/Nf1/Shb/Mbp/Trim11/Notch1/Ptprs/Btg2/Wnt3/Sema3c/Sema6a/Slit1/Tsc2/B2m/Nrp1/Appl2/Runx1/Sema3e/Fas	21
GO:0048593	BP	GO:0048593	camera-type eye morphogenesis	12/647	123/16991	0.00256211	0.0468674	0.0389514	Pou2f1/Nf1/Notch1/Bbs4/Ahi1/Fat1/Tenm3/Bax/Sox9/Col8a1/Megf11/Ptprm	12
GO:0001836	BP	GO:0001836	release of cytochrome c from mitochondria	8/647	63/16991	0.00258441	0.0470891	0.0391356	Mcl1/Mapk9/Bbc3/Bax/Pmaip1/Bcl2l11/Wdr35/Fas	8
GO:0046322	BP	GO:0046322	negative regulation of fatty acid oxidation	4/647	16/16991	0.00262921	0.0473942	0.0393891	Sox9/Sirt4/Acadl/Appl2	4
GO:2000288	BP	GO:2000288	positive regulation of myoblast proliferation	4/647	16/16991	0.00262921	0.0473942	0.0393891	Ppard/Meis2/Malat1/Sox15	4
GO:0016032	BP	GO:0016032	viral process	22/647	300/16991	0.00263721	0.0473942	0.0393891	Srpk2/N4bp1/Usp6nl/Trim11/Notch1/Igf2r/Apoe/Axl/Gas6/Icam1/Lgals1/Itgav/Resf1/Trim56/Ifitm3/Zfp809/Nrp1/Chmp4c/Ly6e/Bcl2l11/Bst2/Pcsk5	22
GO:0046641	BP	GO:0046641	positive regulation of alpha-beta T cell proliferation	5/647	26/16991	0.00266624	0.0473942	0.0393891	Tgfbr2/Cd81/Cd80/Cd55/Cd28	5
GO:0048588	BP	GO:0048588	developmental cell growth	20/647	263/16991	0.00267118	0.0473942	0.0393891	Spag9/Arhgap32/Efna5/Hsp90aa1/Nedd4l/Ptprs/Wnt3/Ddr1/Sema3c/Tgfbr2/Apoe/Sema6a/Sox9/Slit1/Tnfrsf12a/Hdac6/Ngf/Map1b/Nrp1/Sema3e	20
GO:0071322	BP	GO:0071322	cellular response to carbohydrate stimulus	13/647	140/16991	0.00268427	0.0473942	0.0393891	Efna5/Ppard/Sox4/Myh9/Prkce/Zbtb20/Klf7/Gas6/Icam1/Prkca/Ucp2/Abcg1/Rps6ka2	13
GO:0003179	BP	GO:0003179	heart valve morphogenesis	7/647	50/16991	0.00270236	0.0473942	0.0393891	Sox4/Mdm4/Acvr1/Notch1/Tgfbr2/Sox9/Mdm2	7
GO:0008630	BP	GO:0008630	intrinsic apoptotic signaling pathway in response to DNA damage	11/647	108/16991	0.00272259	0.0473942	0.0393891	Mcl1/Phlda3/Ei24/Bbc3/Msh6/Bax/Pmaip1/Cdkn1a/Ier3/Hmox1/Bcl2l11	11
GO:0010595	BP	GO:0010595	positive regulation of endothelial cell migration	11/647	108/16991	0.00272259	0.0473942	0.0393891	Pik3cb/Sash1/Col18a1/Lgmn/Prkca/Rras/Ptk2b/Nrp1/Plk2/Hmox1/Anxa3	11
GO:0014909	BP	GO:0014909	smooth muscle cell migration	11/647	108/16991	0.00272259	0.0473942	0.0393891	Ppard/Nf1/Myh9/Pdgfa/Pde4d/Dock4/Ddr1/Mdm2/Ssh1/Tpm1/Pcsk5	11
GO:0019395	BP	GO:0019395	fatty acid oxidation	11/647	108/16991	0.00272259	0.0473942	0.0393891	Ppard/Sesn2/Acad11/Eci2/Irs2/Sox9/Acox3/Sirt4/Acadl/Appl2/Acaa1b	11
GO:0043491	BP	GO:0043491	protein kinase B signaling	15/647	174/16991	0.00272404	0.0473942	0.0393891	Phlda3/Egfr/Pdgfa/Hsp90aa1/Pik3cb/Sesn2/Axl/Gas6/Sox9/Tsc2/Rras/Fermt2/Plk3/Ptprj/Cd28	15
GO:0002696	BP	GO:0002696	positive regulation of leukocyte activation	24/647	339/16991	0.00273787	0.0474563	0.0394408	Sox4/Shb/Lgals8/Shld2/Hsp90aa1/Mad2l2/Cyld/Tgfbr2/Cd81/Irs2/Axl/Gas6/Cdkn1a/Lgals1/B2m/Nck2/Runx1/Crlf2/Nod2/Cd80/Kitl/Cd55/H2-Eb1/Cd28	24
GO:1905475	BP	GO:1905475	regulation of protein localization to membrane	16/647	192/16991	0.00281557	0.048621	0.0404088	Egfr/Tamalin/Acsl3/Gpc4/Sqstm1/Bbc3/Stx3/Cd81/Pmaip1/Grip1/Rhoq/Ssh1/Nbea/Arhgef16/Fyn/Pid1	16
GO:0045428	BP	GO:0045428	regulation of nitric oxide biosynthetic process	8/647	64/16991	0.0028573	0.0491583	0.0408553	Tspo/Hsp90aa1/Mapk9/Smad3/Icam1/Ddah2/Ptk2b/Wdr35	8
GO:0005911	CC	GO:0005911	cell-cell junction	39/655	466/17108	4.19643e-06	0.00203527	0.00174483	Efna5/Prkch/Myh9/Rap2b/Notch1/Lims1/Msn/Patj/Krit1/Arvcf/Frmd4b/Actn1/Ptprk/Ahi1/Dlg5/Dsg3/Dsg2/Fat1/Clic4/Stx3/Ccnd1/Ptk7/Marveld3/Kirrel/Prkca/Def6/Pxn/Cldn4/Kirrel3/Fermt2/Dsc2/Shroom3/Atp1b1/Ctnnd2/Pkp2/Ptprm/Ptprj/Abcb1b/Scn1b	39
GO:0097136	CC	GO:0097136	Bcl-2 family protein complex	5/655	11/17108	3.08879e-05	0.00749032	0.00642144	Mcl1/Bbc3/Bax/Pmaip1/Bcl2l11	5
GO:0098685	CC	GO:0098685	Schaffer collateral - CA1 synapse	16/655	134/17108	5.4232e-05	0.00876751	0.00751637	Pfn2/Mapk9/Ptprs/Tamalin/Ptprd/Stx1a/Stx3/Trio/Iqsec1/Rap2a/Ptk2b/Exoc4/Dgki/Tubb2b/Fyn/Anks1b	16
GO:0009897	CC	GO:0009897	external side of plasma membrane	29/655	352/17108	9.37597e-05	0.00989803	0.00848556	Efna5/Ece1/Alcam/Gpc4/St14/Tgfbr2/Apoe/Icam1/Itgav/Abca1/B2m/Capn2/Mfge8/Tnfrsf18/Abcg2/Osmr/Scube1/Crlf2/Abcg1/Cd80/Cd55/H2-Eb1/Ly6a/Abcb1b/Mcam/Serpine2/Fas/Cd28/Cd22	29
GO:0043083	CC	GO:0043083	synaptic cleft	6/655	21/17108	0.000102042	0.00989803	0.00848556	Lamc1/Apoe/Grip1/Lama5/Dnm3/Gria3	6
GO:0001772	CC	GO:0001772	immunological synapse	8/655	42/17108	0.000164714	0.0103634	0.00888449	Myh9/Alcam/Cd81/Icam1/Dusp3/Ptprj/H2-Eb1/Cd28	8
GO:0045121	CC	GO:0045121	membrane raft	28/655	348/17108	0.00018335	0.0103634	0.00888449	Casp3/Rap2b/Egfr/Gnai2/Serpinh1/Tgfbr2/Icam1/Grip1/Rhoq/Kirrel/Prkar2b/Prkca/Tsc2/Abca1/Hdac6/Ptk2b/Capn2/Abcg2/Hmox1/Tuba1a/Tnfrsf10b/Atp1b1/Fyn/Mdga1/Cd55/Slc2a3/Fas/Cd28	28
GO:0005925	CC	GO:0005925	focal adhesion	17/655	164/17108	0.000188462	0.0103634	0.00888449	Myh9/Peak1/Lims1/Msn/Flnb/Actn1/Tns3/Itgb4/Itgav/Lasp1/Pxn/Ptk2b/Capn2/Nrp1/Thsd1/Fermt2/Cyba	17
GO:0098857	CC	GO:0098857	membrane microdomain	28/655	349/17108	0.00019231	0.0103634	0.00888449	Casp3/Rap2b/Egfr/Gnai2/Serpinh1/Tgfbr2/Icam1/Grip1/Rhoq/Kirrel/Prkar2b/Prkca/Tsc2/Abca1/Hdac6/Ptk2b/Capn2/Abcg2/Hmox1/Tuba1a/Tnfrsf10b/Atp1b1/Fyn/Mdga1/Cd55/Slc2a3/Fas/Cd28	28
GO:0062023	CC	GO:0062023	collagen-containing extracellular matrix	26/655	321/17108	0.000277697	0.0134683	0.0115464	Megf6/Efna5/Lamc1/Hsp90aa1/Vwa5a/Gpc4/Serpinh1/Sema3c/Itgb4/Lgals1/Col18a1/Timp3/S100a13/Col5a1/Col27a1/Mfge8/Lama5/Lamb1/Runx1/Vcan/Col8a1/Fbln2/Anxa3/Serpine2/S100a6/Col28a1	26
GO:0005776	CC	GO:0005776	autophagosome	11/655	86/17108	0.000428631	0.0181	0.0155171	Wipi2/Pip4k2c/Zfyve1/Jmy/Ftl1/Sqstm1/Rab23/Peg3/Chmp4c/Trp53inp1/Atg9b	11
GO:0031252	CC	GO:0031252	cell leading edge	29/655	387/17108	0.000464897	0.0181	0.0155171	Myh9/Egfr/Cdc42bpg/Jmy/Frmd4b/Actn1/Ptprk/Fat1/Stx3/Itgb4/Itgav/Sgce/Tnfrsf12a/Pxn/Ston1/Plekhh2/Hdac6/Ptk2b/Ccdc88a/Ssh1/Exoc4/Appl2/Als2/Nradd/Tpm1/Kitl/Ptprm/Ptprj/S100a6	29
GO:0030055	CC	GO:0030055	cell-substrate junction	17/655	178/17108	0.000495992	0.0181	0.0155171	Myh9/Peak1/Lims1/Msn/Flnb/Actn1/Tns3/Itgb4/Itgav/Lasp1/Pxn/Ptk2b/Capn2/Nrp1/Thsd1/Fermt2/Cyba	17
GO:0005912	CC	GO:0005912	adherens junction	15/655	147/17108	0.000522474	0.0181	0.0155171	Efna5/Myh9/Notch1/Msn/Arvcf/Frmd4b/Ahi1/Dlg5/Dsg3/Fermt2/Dsc2/Shroom3/Ctnnd2/Pkp2/Ptprm	15
GO:0005641	CC	GO:0005641	nuclear envelope lumen	4/655	12/17108	0.000824126	0.0266467	0.0228442	Igf2r/Tamalin/Ptges/Nradd	4
GO:0045177	CC	GO:0045177	apical part of cell	29/655	408/17108	0.00107215	0.0324994	0.0278617	Myh9/Acvr1/Egfr/Notch1/Hsp90aa1/Msn/Patj/Kcnk1/Dsg2/Fat1/Clic4/Stx3/Cd81/Lgmn/Myo1b/Prkca/Cldn4/Slc9a8/Ifitm3/Abcg2/Osmr/Cyba/Shroom3/Atp1b1/Slc2a9/Bst2/Cd55/Abcb1b/Fas	29
GO:0030670	CC	GO:0030670	phagocytic vesicle membrane	5/655	23/17108	0.00153533	0.043802	0.0375514	B2m/Appl2/Tap1/Anxa3/Rab31	5
GO:0050839	MF	GO:0050839	cell adhesion molecule binding	28/648	274/17009	2.16295e-06	0.00161598	0.00148538	Utrn/Myh9/Lgals8/Acvr1/Egfr/Msn/Arvcf/Actn1/Dsg2/Ptprd/Tenm3/Cd81/Itgb4/Icam1/Kirrel/Prkca/Itgav/Pxn/Kirrel3/Mfge8/Tbc1d2/Lama5/Fermt2/Lamb1/Ctnnd2/Pkp2/Ptprm/Ptprj	28
GO:0003779	MF	GO:0003779	actin binding	35/648	408/17009	6.85407e-06	0.00161598	0.00148538	Utrn/Pfn2/Myh9/Egfr/Sntb2/Prkce/Jmy/Msn/Arpc1b/Flnb/Actn1/Cobll1/Ppp1r18/Myo1b/Lasp1/Plekhh2/Hdac6/Fbxo25/Tmsb10/Map1b/Ccdc88a/Ssh1/Fermt2/Coro2a/Bin1/Shroom3/Tpm2/Enc1/Cald1/Inf2/Nod2/Espn/Cnn3/Tpm1/Dixdc1	35
GO:0008013	MF	GO:0008013	beta-catenin binding	14/648	91/17009	8.37015e-06	0.00161598	0.00148538	Tax1bp3/Btrc/Foxo3/Smad3/Ptprk/Dlg5/Lzic/Calcoco1/Sox9/Tcf7l1/Pxn/Hdac6/Ctnnd2/Ptprj	14
GO:0030695	MF	GO:0030695	GTPase regulator activity	35/648	416/17009	1.04527e-05	0.00161598	0.00148538	Arhgap32/Nf1/Arap2/Rgs12/Arhgap23/Usp6nl/Agap1/Dock4/Fam13b/Krit1/Arl2bp/Sesn2/Asap2/Ccdc88c/Dennd5a/Farp2/Trio/Rasgef1b/Rtkn/Iqsec1/Tns3/Arhgef10/Tsc2/Ralgapa2/Arfgap3/Ccdc88a/Nrp1/Tbc1d2/Dgki/Elmo1/Als2/Arhgef16/Arhgef28/Arhgap8/Arhgap28	35
GO:0060589	MF	GO:0060589	nucleoside-triphosphatase regulator activity	35/648	416/17009	1.04527e-05	0.00161598	0.00148538	Arhgap32/Nf1/Arap2/Rgs12/Arhgap23/Usp6nl/Agap1/Dock4/Fam13b/Krit1/Arl2bp/Sesn2/Asap2/Ccdc88c/Dennd5a/Farp2/Trio/Rasgef1b/Rtkn/Iqsec1/Tns3/Arhgef10/Tsc2/Ralgapa2/Arfgap3/Ccdc88a/Nrp1/Tbc1d2/Dgki/Elmo1/Als2/Arhgef16/Arhgef28/Arhgap8/Arhgap28	35
GO:0005035	MF	GO:0005035	death receptor activity	5/648	11/17009	3.01588e-05	0.00388546	0.00357144	Tnfrsf18/Tnfrsf10b/Nradd/Fas/Eda2r	5
GO:0005543	MF	GO:0005543	phospholipid binding	33/648	414/17009	5.4685e-05	0.00603879	0.00555074	Phlda3/Vps36/Arhgap32/Nf1/Pfn2/Arap2/Mark1/Wipi2/Zfyve1/Agap1/Krit1/Pitpnm2/Nme4/Mreg/Apoe/Axl/Gas6/Myo1b/Laptm4b/Pitpnc1/Abca1/Map1b/Ccdc88a/Mfge8/Fermt2/Appl2/Bin1/Snx24/Syt12/Cpne2/Anxa3/Osbpl10/Sytl2	33
GO:0004725	MF	GO:0004725	protein tyrosine phosphatase activity	12/648	85/17009	8.71404e-05	0.00841994	0.00773944	Ptpn14/Ptprs/Ptpn23/Ptprk/Ptpre/Ptprd/Dusp3/Dusp5/Ssh1/Ptp4a3/Ptprm/Ptprj	12
GO:0008047	MF	GO:0008047	enzyme activator activity	36/648	485/17009	0.000109941	0.00944269	0.00867953	Arhgap32/Ppard/Nf1/Arap2/Btrc/Rgs12/Casp3/Egfr/Ppp2r5d/Mob3b/Arhgap23/Prkce/Usp6nl/Mapk9/Agap1/Dock4/Fam13b/Ctsh/Asap2/Apoe/Ercc5/Gas6/Cdkn1a/Tsc2/Ralgapa2/Arfgap3/Ngf/Nrp1/Tbc1d2/Apaf1/Tnfrsf10b/Als2/Azin2/Fyn/Arhgap8/Arhgap28	36
GO:0008656	MF	GO:0008656	cysteine-type endopeptidase activator activity involved in apoptotic process	5/648	15/17009	0.000172618	0.0133434	0.012265	Mapk9/Ctsh/Ngf/Apaf1/Tnfrsf10b	5
GO:0005178	MF	GO:0005178	integrin binding	15/648	140/17009	0.000293332	0.0206132	0.0189473	Utrn/Myh9/Lgals8/Egfr/Actn1/Cd81/Itgb4/Icam1/Prkca/Itgav/Pxn/Mfge8/Lama5/Fermt2/Lamb1	15
GO:0016505	MF	GO:0016505	peptidase activator activity involved in apoptotic process	5/648	17/17009	0.00033384	0.0215049	0.0197669	Mapk9/Ctsh/Ngf/Apaf1/Tnfrsf10b	5
GO:0019838	MF	GO:0019838	growth factor binding	14/648	133/17009	0.00055309	0.0328876	0.0302296	Acvr1/Egfr/Pdgfa/Igf2r/Tgfbr2/Itgb4/S100a13/Itgav/Col5a1/Fgfbp3/Trim16/Nrp1/Osmr/Nradd	14
GO:0004721	MF	GO:0004721	phosphoprotein phosphatase activity	15/648	151/17009	0.00065874	0.0363719	0.0334323	Ppp2r5d/Ptpn14/Ppm1d/Ptprs/Ptpn23/Ptprk/Cpped1/Ptpre/Ptprd/Dusp3/Dusp5/Ssh1/Ptp4a3/Ptprm/Ptprj	15
GO:0048156	MF	GO:0048156	tau protein binding	5/648	21/17009	0.000967409	0.0498538	0.0458246	Hsp90aa1/Apoe/Hdac6/Bin1/Fyn	5

## Sheet: Fig4f_AberrDiff_Down
	ONTOLOGY	ID	Description	GeneRatio	BgRatio	pvalue	p.adjust	qvalue	geneID	Count
GO:0030216	BP	GO:0030216	keratinocyte differentiation	10/146	131/16991	1.91374e-07	0.000185301	0.000170628	Krt1/Krt10/Pou3f1/Ptgs1/Stfa3/Casp14/Stfa1/Cstdc5/Mafb/Csta1	10
GO:0009913	BP	GO:0009913	epidermal cell differentiation	12/146	205/16991	2.06292e-07	0.000185301	0.000170628	Krt1/Krt10/Pou3f1/Ptgs1/Stfa3/Casp14/Stfa1/Sult2b1/Cstdc5/Mafb/Csta1/Fgfr3	12
GO:0008544	BP	GO:0008544	epidermis development	15/146	341/16991	2.50406e-07	0.000185301	0.000170628	Krt1/Alox12/Krt10/Pou3f1/Ptgs1/Stfa3/Casp14/Stfa1/Sult2b1/Cstdc5/Krtdap/Barx2/Mafb/Csta1/Fgfr3	15
GO:0006631	BP	GO:0006631	fatty acid metabolic process	15/146	356/16991	4.33738e-07	0.000240724	0.000221663	Fads2b/Pla2g4f/Alox12/Ptgs1/Sphk1/Acsl1/Prxl2b/Acsl4/Adtrp/Elovl7/Them5/Tecr/Acad9/Echs1/Ces2g	15
GO:0018149	BP	GO:0018149	peptide cross-linking	6/146	42/16991	1.47621e-06	0.000575038	0.000529504	Krt1/Krt10/Stfa3/Stfa1/Cstdc5/Csta1	6
GO:0043588	BP	GO:0043588	skin development	13/146	294/16991	1.55416e-06	0.000575038	0.000529504	Krt1/Acer1/Alox12/Krt10/Pou3f1/Ptgs1/Stfa3/Casp14/Stfa1/Cstdc5/Barx2/Mafb/Csta1	13
GO:0010466	BP	GO:0010466	negative regulation of peptidase activity	10/146	188/16991	5.21661e-06	0.00165441	0.00152341	Serpinb12/Serpinb3b/Stfa3/Stfa1/Herpud1/Serpinb5/Cst3/Cstdc5/Csta1/Anxa8	10
GO:0001676	BP	GO:0001676	long-chain fatty acid metabolic process	7/146	82/16991	6.6455e-06	0.00184413	0.0016981	Alox12/Ptgs1/Sphk1/Acsl1/Acsl4/Adtrp/Acad9	7
GO:0006690	BP	GO:0006690	icosanoid metabolic process	7/146	91/16991	1.32669e-05	0.0032725	0.00301337	Pla2g4f/Alox12/Ptgs1/Sphk1/Prxl2b/Mgst2/Ces2g	7
GO:0046456	BP	GO:0046456	icosanoid biosynthetic process	5/146	38/16991	1.74695e-05	0.00387824	0.00357114	Pla2g4f/Ptgs1/Sphk1/Prxl2b/Mgst2	5
GO:0006636	BP	GO:0006636	unsaturated fatty acid biosynthetic process	5/146	39/16991	1.99007e-05	0.00401632	0.00369829	Pla2g4f/Alox12/Ptgs1/Sphk1/Prxl2b	5
GO:0006633	BP	GO:0006633	fatty acid biosynthetic process	8/146	136/16991	2.28488e-05	0.00422702	0.00389231	Fads2b/Pla2g4f/Alox12/Ptgs1/Sphk1/Prxl2b/Elovl7/Tecr	8
GO:0006692	BP	GO:0006692	prostanoid metabolic process	5/146	48/16991	5.56209e-05	0.00881988	0.00812148	Pla2g4f/Ptgs1/Sphk1/Prxl2b/Ces2g	5
GO:0006693	BP	GO:0006693	prostaglandin metabolic process	5/146	48/16991	5.56209e-05	0.00881988	0.00812148	Pla2g4f/Ptgs1/Sphk1/Prxl2b/Ces2g	5
GO:0046394	BP	GO:0046394	carboxylic acid biosynthetic process	10/146	250/16991	6.10474e-05	0.00882763	0.00812862	Fads2b/Pla2g4f/Alox12/Ptgs1/Sphk1/Prxl2b/Mgst2/Elovl7/Tecr/Psat1	10
GO:0016053	BP	GO:0016053	organic acid biosynthetic process	10/146	253/16991	6.74439e-05	0.00882763	0.00812862	Fads2b/Pla2g4f/Alox12/Ptgs1/Sphk1/Prxl2b/Mgst2/Elovl7/Tecr/Psat1	10
GO:0052547	BP	GO:0052547	regulation of peptidase activity	12/146	361/16991	6.75989e-05	0.00882763	0.00812862	Serpinb12/Alox12/Serpinb3b/Stfa3/Stfa1/Herpud1/Serpinb5/Cst3/Cstdc5/Pycard/Csta1/Anxa8	12
GO:0035336	BP	GO:0035336	long-chain fatty-acyl-CoA metabolic process	3/146	11/16991	9.75017e-05	0.0106087	0.00976868	Acsl1/Acsl4/Them5	3
GO:0035634	BP	GO:0035634	response to stilbenoid	3/146	11/16991	9.75017e-05	0.0106087	0.00976868	Gsta1/Gsta2/Ly6d	3
GO:0033559	BP	GO:0033559	unsaturated fatty acid metabolic process	6/146	87/16991	0.000103488	0.0106087	0.00976868	Pla2g4f/Alox12/Ptgs1/Sphk1/Prxl2b/Ces2g	6
GO:0001516	BP	GO:0001516	prostaglandin biosynthetic process	4/146	29/16991	0.000105132	0.0106087	0.00976868	Pla2g4f/Ptgs1/Sphk1/Prxl2b	4
GO:0046457	BP	GO:0046457	prostanoid biosynthetic process	4/146	29/16991	0.000105132	0.0106087	0.00976868	Pla2g4f/Ptgs1/Sphk1/Prxl2b	4
GO:0072330	BP	GO:0072330	monocarboxylic acid biosynthetic process	8/146	175/16991	0.000136002	0.0131272	0.0120877	Fads2b/Pla2g4f/Alox12/Ptgs1/Sphk1/Prxl2b/Elovl7/Tecr	8
GO:0006066	BP	GO:0006066	alcohol metabolic process	10/146	280/16991	0.000155474	0.0143814	0.0132426	Acer1/Adh6b/Adh1/Sdr16c5/Sphk1/Thrb/Mvk/Sptlc3/Sult2b1/Cebpa	10
GO:0045861	BP	GO:0045861	negative regulation of proteolysis	10/146	282/16991	0.000164726	0.0144746	0.0133285	Serpinb12/Serpinb3b/Stfa3/Stfa1/Herpud1/Serpinb5/Cst3/Cstdc5/Csta1/Anxa8	10
GO:0051346	BP	GO:0051346	negative regulation of hydrolase activity	10/146	283/16991	0.000169523	0.0144746	0.0133285	Serpinb12/Serpinb3b/Stfa3/Stfa1/Herpud1/Serpinb5/Cst3/Cstdc5/Csta1/Anxa8	10
GO:0046512	BP	GO:0046512	sphingosine biosynthetic process	3/146	14/16991	0.00021106	0.0167341	0.015409	Acer1/Sphk1/Sptlc3	3
GO:0046520	BP	GO:0046520	sphingoid biosynthetic process	3/146	14/16991	0.00021106	0.0167341	0.015409	Acer1/Sphk1/Sptlc3	3
GO:0120254	BP	GO:0120254	olefinic compound metabolic process	6/146	100/16991	0.000222973	0.017069	0.0157174	Adh6b/Alox12/Adh1/Sdr16c5/Ptgs1/Sphk1	6
GO:0010951	BP	GO:0010951	negative regulation of endopeptidase activity	7/146	145/16991	0.000257451	0.0190514	0.0175428	Serpinb12/Serpinb3b/Stfa1/Herpud1/Serpinb5/Cst3/Anxa8	7
GO:0044283	BP	GO:0044283	small molecule biosynthetic process	13/146	482/16991	0.000269501	0.0192998	0.0177715	Acer1/Fads2b/Pla2g4f/Alox12/Ptgs1/Sphk1/Prxl2b/Mvk/Mgst2/Sptlc3/Elovl7/Tecr/Psat1	13
GO:1901568	BP	GO:1901568	fatty acid derivative metabolic process	4/146	38/16991	0.000307717	0.021337	0.0196474	Alox12/Acsl1/Acsl4/Them5	4
GO:0050727	BP	GO:0050727	regulation of inflammatory response	10/146	306/16991	0.000317171	0.021337	0.0196474	Krt1/Sphk1/Stat5a/Nupr1/Il20rb/Mvk/Cd47/Pycard/Cebpa/Ctsc	10
GO:0006720	BP	GO:0006720	isoprenoid metabolic process	5/146	70/16991	0.0003379	0.0220629	0.0203159	Rbp2/Adh6b/Adh1/Sdr16c5/Mvk	5
GO:1901570	BP	GO:1901570	fatty acid derivative biosynthetic process	3/146	17/16991	0.000386901	0.0245406	0.0225974	Alox12/Acsl1/Acsl4	3
GO:0035337	BP	GO:0035337	fatty-acyl-CoA metabolic process	3/146	18/16991	0.000461366	0.0284509	0.026198	Acsl1/Acsl4/Them5	3
GO:0001523	BP	GO:0001523	retinoid metabolic process	4/146	43/16991	0.000497637	0.0298582	0.0274939	Rbp2/Adh6b/Adh1/Sdr16c5	4
GO:0030282	BP	GO:0030282	bone mineralization	6/146	118/16991	0.000543286	0.0317393	0.0292261	Slc24a3/Tent5a/Ank/Gja1/Mtss1/Fgfr3	6
GO:0016101	BP	GO:0016101	diterpenoid metabolic process	4/146	45/16991	0.000592872	0.0337481	0.0310758	Rbp2/Adh6b/Adh1/Sdr16c5	4
GO:0006670	BP	GO:0006670	sphingosine metabolic process	3/146	20/16991	0.000636491	0.0353252	0.032528	Acer1/Sphk1/Sptlc3	3
GO:0042572	BP	GO:0042572	retinol metabolic process	3/146	21/16991	0.000737915	0.0399554	0.0367915	Adh6b/Adh1/Sdr16c5	3
GO:0050729	BP	GO:0050729	positive regulation of inflammatory response	6/146	128/16991	0.000833776	0.0411516	0.0378931	Stat5a/Nupr1/Cd47/Pycard/Cebpa/Ctsc	6
GO:0034312	BP	GO:0034312	diol biosynthetic process	3/146	22/16991	0.00084907	0.0411516	0.0378931	Acer1/Sphk1/Sptlc3	3
GO:0046519	BP	GO:0046519	sphingoid metabolic process	3/146	22/16991	0.00084907	0.0411516	0.0378931	Acer1/Sphk1/Sptlc3	3
GO:0006643	BP	GO:0006643	membrane lipid metabolic process	7/146	177/16991	0.00085097	0.0411516	0.0378931	Acer1/Sphk1/Cyp4f39/Mgst2/Sptlc3/Elovl7/Tecr	7
GO:0006641	BP	GO:0006641	triglyceride metabolic process	5/146	86/16991	0.000871228	0.0411516	0.0378931	Aadac/Acsl1/Thrb/Acsl4/Slc22a4	5
GO:0015908	BP	GO:0015908	fatty acid transport	5/146	86/16991	0.000871228	0.0411516	0.0378931	Rbp2/Pla2g4f/Slco3a1/Acsl1/Acsl4	5
GO:0006721	BP	GO:0006721	terpenoid metabolic process	4/146	51/16991	0.000955555	0.0434547	0.0400137	Rbp2/Adh6b/Adh1/Sdr16c5	4
GO:0033865	BP	GO:0033865	nucleoside bisphosphate metabolic process	5/146	89/16991	0.00101725	0.0434547	0.0400137	Acsl1/Acsl4/Mvk/Sult2b1/Them5	5
GO:0033875	BP	GO:0033875	ribonucleoside bisphosphate metabolic process	5/146	89/16991	0.00101725	0.0434547	0.0400137	Acsl1/Acsl4/Mvk/Sult2b1/Them5	5
GO:0034032	BP	GO:0034032	purine nucleoside bisphosphate metabolic process	5/146	89/16991	0.00101725	0.0434547	0.0400137	Acsl1/Acsl4/Mvk/Sult2b1/Them5	5
GO:0006665	BP	GO:0006665	sphingolipid metabolic process	6/146	133/16991	0.00101786	0.0434547	0.0400137	Acer1/Sphk1/Cyp4f39/Sptlc3/Elovl7/Tecr	6
GO:0150077	BP	GO:0150077	regulation of neuroinflammatory response	3/146	24/16991	0.00110198	0.0461584	0.0425034	Sphk1/Nupr1/Ctsc	3
GO:0030148	BP	GO:0030148	sphingolipid biosynthetic process	5/146	91/16991	0.00112422	0.0462178	0.042558	Acer1/Sphk1/Cyp4f39/Sptlc3/Elovl7	5
GO:0001533	CC	GO:0001533	cornified envelope	11/151	54/17108	1.21137e-12	2.44696e-10	2.33348e-10	Serpinb12/Krt1/Krt10/Stfa3/Casp14/Stfa1/Serpinb5/Cstdc5/Lgals7/Csta1/Lgals3	11
GO:1904090	CC	GO:1904090	peptidase inhibitor complex	4/151	20/17108	2.53111e-05	0.00255642	0.00243786	Stfa3/Stfa1/Cstdc5/Csta1	4
GO:0004869	MF	GO:0004869	cysteine-type endopeptidase inhibitor activity	6/151	50/17009	5.10231e-06	0.000967126	0.000832932	Serpinb3b/Stfa3/Stfa1/Cst3/Cstdc5/Csta1	6
GO:0061134	MF	GO:0061134	peptidase regulator activity	10/151	183/17009	5.49504e-06	0.000967126	0.000832932	Serpinb12/Serpinb3b/Stfa3/Stfa1/Serpinb5/Cst3/Cstdc5/Pycard/Csta1/Ctsc	10
GO:0004866	MF	GO:0004866	endopeptidase inhibitor activity	8/151	131/17009	2.20527e-05	0.00241485	0.00207977	Serpinb12/Serpinb3b/Stfa3/Stfa1/Serpinb5/Cst3/Cstdc5/Csta1	8
GO:0030414	MF	GO:0030414	peptidase inhibitor activity	8/151	137/17009	3.04683e-05	0.00241485	0.00207977	Serpinb12/Serpinb3b/Stfa3/Stfa1/Serpinb5/Cst3/Cstdc5/Csta1	8
GO:0016209	MF	GO:0016209	antioxidant activity	6/151	72/17009	4.27301e-05	0.00241485	0.00207977	Gsta1/Ptgs1/Gsta2/Prxl2b/Mgst2/Selenow	6
GO:0002020	MF	GO:0002020	protease binding	8/151	145/17009	4.57307e-05	0.00241485	0.00207977	Serpinb3b/Chl1/Stfa3/Stfa1/Cst3/Cstdc5/Pycard/Csta1	8
GO:0061135	MF	GO:0061135	endopeptidase regulator activity	8/151	146/17009	4.80226e-05	0.00241485	0.00207977	Serpinb12/Serpinb3b/Stfa3/Stfa1/Serpinb5/Cst3/Cstdc5/Csta1	8
GO:0004601	MF	GO:0004601	peroxidase activity	5/151	48/17009	6.49573e-05	0.00285812	0.00246154	Gsta1/Ptgs1/Gsta2/Prxl2b/Mgst2	5
GO:0016684	MF	GO:0016684	oxidoreductase activity, acting on peroxide as acceptor	5/151	50/17009	7.92385e-05	0.00309911	0.00266909	Gsta1/Ptgs1/Gsta2/Prxl2b/Mgst2	5
GO:0004745	MF	GO:0004745	NAD-retinol dehydrogenase activity	3/151	14/17009	0.000232367	0.00817931	0.00704438	Adh6b/Adh1/Sdr16c5	3
GO:0016863	MF	GO:0016863	intramolecular oxidoreductase activity, transposing C=C bonds	3/151	15/17009	0.000288571	0.00923427	0.00795296	Gsta1/Gsta2/Echs1	3
GO:0016616	MF	GO:0016616	oxidoreductase activity, acting on the CH-OH group of donors, NAD or NADP as acceptor	6/151	105/17009	0.000346276	0.0101574	0.00874804	Adh6b/Tdh/Adh1/Sdr16c5/Prxl2b/Sdr16c6	6
GO:0043295	MF	GO:0043295	glutathione binding	3/151	17/17009	0.000425687	0.0115263	0.00992695	Gsta1/Gsta2/Mgst2	3
GO:0016614	MF	GO:0016614	oxidoreductase activity, acting on CH-OH group of donors	6/151	114/17009	0.00053759	0.0135165	0.011641	Adh6b/Tdh/Adh1/Sdr16c5/Prxl2b/Sdr16c6	6
GO:0043178	MF	GO:0043178	alcohol binding	5/151	79/17009	0.000685819	0.0160939	0.0138608	Rbp2/Adh1/Stard5/Prom2/Sult2b1	5
GO:0004602	MF	GO:0004602	glutathione peroxidase activity	3/151	23/17009	0.00106622	0.0234569	0.0202021	Gsta1/Gsta2/Mgst2	3
GO:0016853	MF	GO:0016853	isomerase activity	6/151	148/17009	0.00207671	0.0413769	0.0356356	Gsta1/Gsta2/Gale/Fkbp11/Pus7/Echs1	6
GO:0004364	MF	GO:0004364	glutathione transferase activity	3/151	29/17009	0.00211586	0.0413769	0.0356356	Gsta1/Gsta2/Mgst2	3
GO:0033293	MF	GO:0033293	monocarboxylic acid binding	4/151	65/17009	0.00265531	0.049193	0.0423672	Rbp2/Gsta1/Stard5/Gsta2	4

## Sheet: SuppFig8b_Basal_1_Up
	ONTOLOGY	ID	Description	GeneRatio	BgRatio	pvalue	p.adjust	qvalue	geneID	Count
GO:0006007	BP	GO:0006007	glucose catabolic process	7/121	24/16991	2.44047e-10	4.97368e-07	4.55212e-07	Aldoa/Eno1/Ldha/Pfkl/Pgk1/Pkm/Tpi1	7
GO:0006735	BP	GO:0006735	NADH regeneration	6/121	17/16991	1.33627e-09	6.8083e-07	6.23124e-07	Aldoa/Eno1/Pfkl/Pgk1/Pkm/Tpi1	6
GO:0061621	BP	GO:0061621	canonical glycolysis	6/121	17/16991	1.33627e-09	6.8083e-07	6.23124e-07	Aldoa/Eno1/Pfkl/Pgk1/Pkm/Tpi1	6
GO:0061718	BP	GO:0061718	glucose catabolic process to pyruvate	6/121	17/16991	1.33627e-09	6.8083e-07	6.23124e-07	Aldoa/Eno1/Pfkl/Pgk1/Pkm/Tpi1	6
GO:0061620	BP	GO:0061620	glycolytic process through glucose-6-phosphate	6/121	20/16991	4.11264e-09	1.67631e-06	1.53423e-06	Aldoa/Eno1/Pfkl/Pgk1/Pkm/Tpi1	6
GO:0019320	BP	GO:0019320	hexose catabolic process	7/121	36/16991	5.48484e-09	1.86302e-06	1.70511e-06	Aldoa/Eno1/Ldha/Pfkl/Pgk1/Pkm/Tpi1	7
GO:0046365	BP	GO:0046365	monosaccharide catabolic process	7/121	43/16991	2.03187e-08	5.91565e-06	5.41425e-06	Aldoa/Eno1/Ldha/Pfkl/Pgk1/Pkm/Tpi1	7
GO:0061615	BP	GO:0061615	glycolytic process through fructose-6-phosphate	6/121	26/16991	2.35912e-08	6.00987e-06	5.50048e-06	Aldoa/Eno1/Pfkl/Pgk1/Pkm/Tpi1	6
GO:0006090	BP	GO:0006090	pyruvate metabolic process	9/121	116/16991	1.40383e-07	3.1789e-05	2.90946e-05	Aldoa/Eno1/Ldha/Pfkl/Pgam1/Pgk1/Pkm/Slc16a3/Tpi1	9
GO:0006091	BP	GO:0006091	generation of precursor metabolites and energy	15/121	419/16991	2.94132e-07	5.9944e-05	5.48633e-05	Aldoa/Bnip3/Ccnb1/Cdk1/Chchd10/Chchd4/Cycs/Eno1/Ldha/Pfkl/Pgam1/Pgk1/Phlda2/Pkm/Tpi1	15
GO:0098813	BP	GO:0098813	nuclear chromosome segregation	13/121	322/16991	4.99795e-07	9.25983e-05	8.47499e-05	Birc5/Bub1/Ccnb1/Ccnb2/Fbxo5/Kif15/Knstrn/Mybl2/Ncapg/Pttg1/Spc24/Tex15/Ube2c	13
GO:0019318	BP	GO:0019318	hexose metabolic process	11/121	224/16991	5.8609e-07	9.95376e-05	9.1101e-05	Aldoa/Eno1/Fabp5/Got1/Ldha/Pfkl/Pgam1/Pgk1/Pkm/Pmm1/Tpi1	11
GO:0000070	BP	GO:0000070	mitotic sister chromatid segregation	10/121	186/16991	8.58509e-07	0.000134588	0.00012318	Birc5/Bub1/Ccnb1/Fbxo5/Kif15/Knstrn/Mybl2/Ncapg/Pttg1/Spc24	10
GO:0006006	BP	GO:0006006	glucose metabolic process	10/121	190/16991	1.04253e-06	0.00014484	0.000132564	Aldoa/Eno1/Fabp5/Got1/Ldha/Pfkl/Pgam1/Pgk1/Pkm/Tpi1	10
GO:0000819	BP	GO:0000819	sister chromatid segregation	11/121	238/16991	1.06605e-06	0.00014484	0.000132564	Birc5/Bub1/Ccnb1/Fbxo5/Kif15/Knstrn/Mybl2/Ncapg/Pttg1/Spc24/Ube2c	11
GO:0009185	BP	GO:0009185	ribonucleoside diphosphate metabolic process	8/121	110/16991	1.17119e-06	0.000149181	0.000136536	Aldoa/Eno1/Pfkl/Pgam1/Pgk1/Pkm/Rrm2/Tpi1	8
GO:0005996	BP	GO:0005996	monosaccharide metabolic process	11/121	249/16991	1.65838e-06	0.000198811	0.00018196	Aldoa/Eno1/Fabp5/Got1/Ldha/Pfkl/Pgam1/Pgk1/Pkm/Pmm1/Tpi1	11
GO:0006096	BP	GO:0006096	glycolytic process	7/121	87/16991	2.84517e-06	0.000320343	0.000293191	Aldoa/Eno1/Pfkl/Pgam1/Pgk1/Pkm/Tpi1	7
GO:0006757	BP	GO:0006757	ATP generation from ADP	7/121	88/16991	3.07297e-06	0.000320343	0.000293191	Aldoa/Eno1/Pfkl/Pgam1/Pgk1/Pkm/Tpi1	7
GO:0140014	BP	GO:0140014	mitotic nuclear division	11/121	266/16991	3.1437e-06	0.000320343	0.000293191	Birc5/Bub1/Ccnb1/Fbxo5/Kif15/Knstrn/Mybl2/Ncapg/Pttg1/Spc24/Ube2c	11
GO:0009132	BP	GO:0009132	nucleoside diphosphate metabolic process	8/121	128/16991	3.67422e-06	0.000356575	0.000326352	Aldoa/Eno1/Pfkl/Pgam1/Pgk1/Pkm/Rrm2/Tpi1	8
GO:0046031	BP	GO:0046031	ADP metabolic process	7/121	96/16991	5.50503e-06	0.000509966	0.000466742	Aldoa/Eno1/Pfkl/Pgam1/Pgk1/Pkm/Tpi1	7
GO:0048285	BP	GO:0048285	organelle fission	14/121	468/16991	6.11714e-06	0.000542032	0.000496091	Birc5/Bnip3/Bub1/Ccnb1/Ccnb2/Fbxo5/Kif15/Knstrn/Mybl2/Ncapg/Pttg1/Spc24/Tex15/Ube2c	14
GO:0009135	BP	GO:0009135	purine nucleoside diphosphate metabolic process	7/121	99/16991	6.75583e-06	0.000550591	0.000503924	Aldoa/Eno1/Pfkl/Pgam1/Pgk1/Pkm/Tpi1	7
GO:0009179	BP	GO:0009179	purine ribonucleoside diphosphate metabolic process	7/121	99/16991	6.75583e-06	0.000550591	0.000503924	Aldoa/Eno1/Pfkl/Pgam1/Pgk1/Pkm/Tpi1	7
GO:0007059	BP	GO:0007059	chromosome segregation	13/121	409/16991	7.02423e-06	0.000550591	0.000503924	Birc5/Bub1/Ccnb1/Ccnb2/Fbxo5/Kif15/Knstrn/Mybl2/Ncapg/Pttg1/Spc24/Tex15/Ube2c	13
GO:0000280	BP	GO:0000280	nuclear division	13/121	417/16991	8.64667e-06	0.000640203	0.000585941	Birc5/Bub1/Ccnb1/Ccnb2/Fbxo5/Kif15/Knstrn/Mybl2/Ncapg/Pttg1/Spc24/Tex15/Ube2c	13
GO:0016052	BP	GO:0016052	carbohydrate catabolic process	8/121	144/16991	8.79573e-06	0.000640203	0.000585941	Aldoa/Eno1/Ldha/Pfkl/Pgam1/Pgk1/Pkm/Tpi1	8
GO:0006165	BP	GO:0006165	nucleoside diphosphate phosphorylation	7/121	104/16991	9.36179e-06	0.000657908	0.000602145	Aldoa/Eno1/Pfkl/Pgam1/Pgk1/Pkm/Tpi1	7
GO:1905818	BP	GO:1905818	regulation of chromosome separation	6/121	70/16991	1.04079e-05	0.000696305	0.000637288	Birc5/Bub1/Ccnb1/Fbxo5/Ncapg/Spc24	6
GO:0044772	BP	GO:0044772	mitotic cell cycle phase transition	13/121	425/16991	1.05915e-05	0.000696305	0.000637288	Birc5/Bub1/Ccna2/Ccnb1/Ccnb2/Ccng1/Cdk1/Fbxo5/Pdpn/Plk2/Rrm2/Spc24/Ube2c	13
GO:0046939	BP	GO:0046939	nucleotide phosphorylation	7/121	108/16991	1.20031e-05	0.000764449	0.000699656	Aldoa/Eno1/Pfkl/Pgam1/Pgk1/Pkm/Tpi1	7
GO:0033046	BP	GO:0033046	negative regulation of sister chromatid segregation	5/121	47/16991	2.03562e-05	0.00115239	0.00105471	Birc5/Bub1/Ccnb1/Fbxo5/Spc24	5
GO:0033048	BP	GO:0033048	negative regulation of mitotic sister chromatid segregation	5/121	47/16991	2.03562e-05	0.00115239	0.00105471	Birc5/Bub1/Ccnb1/Fbxo5/Spc24	5
GO:0045841	BP	GO:0045841	negative regulation of mitotic metaphase/anaphase transition	5/121	47/16991	2.03562e-05	0.00115239	0.00105471	Birc5/Bub1/Ccnb1/Fbxo5/Spc24	5
GO:2000816	BP	GO:2000816	negative regulation of mitotic sister chromatid separation	5/121	47/16991	2.03562e-05	0.00115239	0.00105471	Birc5/Bub1/Ccnb1/Fbxo5/Spc24	5
GO:0051304	BP	GO:0051304	chromosome separation	6/121	79/16991	2.09442e-05	0.00115363	0.00105585	Birc5/Bub1/Ccnb1/Fbxo5/Ncapg/Spc24	6
GO:1902100	BP	GO:1902100	negative regulation of metaphase/anaphase transition of cell cycle	5/121	49/16991	2.50196e-05	0.00130744	0.00119662	Birc5/Bub1/Ccnb1/Fbxo5/Spc24	5
GO:1905819	BP	GO:1905819	negative regulation of chromosome separation	5/121	49/16991	2.50196e-05	0.00130744	0.00119662	Birc5/Bub1/Ccnb1/Fbxo5/Spc24	5
GO:0051985	BP	GO:0051985	negative regulation of chromosome segregation	5/121	50/16991	2.76422e-05	0.00140837	0.001289	Birc5/Bub1/Ccnb1/Fbxo5/Spc24	5
GO:0051983	BP	GO:0051983	regulation of chromosome segregation	7/121	126/16991	3.27077e-05	0.00162581	0.00148801	Birc5/Bub1/Ccnb1/Fbxo5/Ncapg/Spc24/Ube2c	7
GO:0033047	BP	GO:0033047	regulation of mitotic sister chromatid segregation	5/121	52/16991	3.35243e-05	0.00162673	0.00148885	Birc5/Bub1/Ccnb1/Fbxo5/Spc24	5
GO:0030071	BP	GO:0030071	regulation of mitotic metaphase/anaphase transition	6/121	87/16991	3.63286e-05	0.00172181	0.00157587	Birc5/Bub1/Ccnb1/Fbxo5/Spc24/Ube2c	6
GO:1901992	BP	GO:1901992	positive regulation of mitotic cell cycle phase transition	6/121	90/16991	4.40208e-05	0.00195451	0.00178885	Birc5/Ccnb1/Cdk1/Fbxo5/Rrm2/Ube2c	6
GO:1902099	BP	GO:1902099	regulation of metaphase/anaphase transition of cell cycle	6/121	90/16991	4.40208e-05	0.00195451	0.00178885	Birc5/Bub1/Ccnb1/Fbxo5/Spc24/Ube2c	6
GO:0010965	BP	GO:0010965	regulation of mitotic sister chromatid separation	5/121	55/16991	4.41156e-05	0.00195451	0.00178885	Birc5/Bub1/Ccnb1/Fbxo5/Spc24	5
GO:0007091	BP	GO:0007091	metaphase/anaphase transition of mitotic cell cycle	6/121	92/16991	4.98364e-05	0.00216099	0.00197783	Birc5/Bub1/Ccnb1/Fbxo5/Spc24/Ube2c	6
GO:0045839	BP	GO:0045839	negative regulation of mitotic nuclear division	5/121	57/16991	5.24993e-05	0.002228	0.00203916	Birc5/Bub1/Ccnb1/Fbxo5/Spc24	5
GO:0007051	BP	GO:0007051	spindle organization	8/121	185/16991	5.35682e-05	0.002228	0.00203916	Birc5/Ccnb1/Ccnb2/Fbxo5/Kif15/Knstrn/Mybl2/Plk2	8
GO:0051306	BP	GO:0051306	mitotic sister chromatid separation	5/121	58/16991	5.71272e-05	0.0023285	0.00213114	Birc5/Bub1/Ccnb1/Fbxo5/Spc24	5
GO:0044282	BP	GO:0044282	small molecule catabolic process	10/121	301/16991	5.86225e-05	0.00233969	0.00214138	Aldoa/Eno1/Got1/Ldha/Nudt19/Pfkl/Pgk1/Pkm/Slc16a3/Tpi1	10
GO:0044784	BP	GO:0044784	metaphase/anaphase transition of cell cycle	6/121	95/16991	5.96976e-05	0.00233969	0.00214138	Birc5/Bub1/Ccnb1/Fbxo5/Spc24/Ube2c	6
GO:0044839	BP	GO:0044839	cell cycle G2/M phase transition	7/121	144/16991	7.65925e-05	0.0029452	0.00269557	Birc5/Ccna2/Ccnb1/Ccnb2/Ccng1/Cdk1/Fbxo5	7
GO:0033045	BP	GO:0033045	regulation of sister chromatid segregation	6/121	101/16991	8.4085e-05	0.00315639	0.00288886	Birc5/Bub1/Ccnb1/Fbxo5/Spc24/Ube2c	6
GO:0051784	BP	GO:0051784	negative regulation of nuclear division	5/121	63/16991	8.51823e-05	0.00315639	0.00288886	Birc5/Bub1/Ccnb1/Fbxo5/Spc24	5
GO:1901990	BP	GO:1901990	regulation of mitotic cell cycle phase transition	10/121	321/16991	9.99725e-05	0.00363828	0.00332991	Birc5/Bub1/Ccnb1/Ccng1/Cdk1/Fbxo5/Pdpn/Rrm2/Spc24/Ube2c	10
GO:0046034	BP	GO:0046034	ATP metabolic process	8/121	205/16991	0.000109879	0.00392864	0.00359566	Aldoa/Atp1b1/Eno1/Pfkl/Pgam1/Pgk1/Pkm/Tpi1	8
GO:1901989	BP	GO:1901989	positive regulation of cell cycle phase transition	6/121	112/16991	0.000148961	0.0052342	0.00479056	Birc5/Ccnb1/Cdk1/Fbxo5/Rrm2/Ube2c	6
GO:1901991	BP	GO:1901991	negative regulation of mitotic cell cycle phase transition	7/121	165/16991	0.000179065	0.00618532	0.00566106	Birc5/Bub1/Ccnb1/Ccng1/Cdk1/Fbxo5/Spc24	7
GO:0008608	BP	GO:0008608	attachment of spindle microtubules to kinetochore	4/121	41/16991	0.000202146	0.00686623	0.00628427	Birc5/Ccnb1/Knstrn/Spc24	4
GO:0009205	BP	GO:0009205	purine ribonucleoside triphosphate metabolic process	8/121	228/16991	0.000227835	0.00761192	0.00696675	Aldoa/Atp1b1/Eno1/Pfkl/Pgam1/Pgk1/Pkm/Tpi1	8
GO:0045931	BP	GO:0045931	positive regulation of mitotic cell cycle	6/121	123/16991	0.000248317	0.00816243	0.0074706	Birc5/Ccnb1/Cdk1/Fbxo5/Rrm2/Ube2c	6
GO:0009199	BP	GO:0009199	ribonucleoside triphosphate metabolic process	8/121	233/16991	0.000263857	0.00853557	0.00781211	Aldoa/Atp1b1/Eno1/Pfkl/Pgam1/Pgk1/Pkm/Tpi1	8
GO:0009144	BP	GO:0009144	purine nucleoside triphosphate metabolic process	8/121	234/16991	0.000271593	0.00864855	0.00791551	Aldoa/Atp1b1/Eno1/Pfkl/Pgam1/Pgk1/Pkm/Tpi1	8
GO:0007094	BP	GO:0007094	mitotic spindle assembly checkpoint signaling	4/121	45/16991	0.000290956	0.00898438	0.00822288	Birc5/Bub1/Ccnb1/Spc24	4
GO:0071173	BP	GO:0071173	spindle assembly checkpoint signaling	4/121	45/16991	0.000290956	0.00898438	0.00822288	Birc5/Bub1/Ccnb1/Spc24	4
GO:0000086	BP	GO:0000086	G2/M transition of mitotic cell cycle	6/121	128/16991	0.000307928	0.00936654	0.00857265	Birc5/Ccna2/Ccnb1/Ccng1/Cdk1/Fbxo5	6
GO:0051988	BP	GO:0051988	regulation of attachment of spindle microtubules to kinetochore	3/121	19/16991	0.000314084	0.00941328	0.00861543	Birc5/Ccnb1/Knstrn	3
GO:0033044	BP	GO:0033044	regulation of chromosome organization	8/121	242/16991	0.000340419	0.0100302	0.00918007	Atf7ip/Birc5/Bub1/Ccnb1/Fbxo5/Ncapg/Spc24/Ube2c	8
GO:0071174	BP	GO:0071174	mitotic spindle checkpoint signaling	4/121	47/16991	0.000344512	0.0100302	0.00918007	Birc5/Bub1/Ccnb1/Spc24	4
GO:0006094	BP	GO:0006094	gluconeogenesis	5/121	85/16991	0.00035098	0.0100746	0.00922072	Eno1/Got1/Pgam1/Pgk1/Tpi1	5
GO:0019319	BP	GO:0019319	hexose biosynthetic process	5/121	89/16991	0.000434212	0.012051	0.0110296	Eno1/Got1/Pgam1/Pgk1/Tpi1	5
GO:0009141	BP	GO:0009141	nucleoside triphosphate metabolic process	8/121	251/16991	0.000434225	0.012051	0.0110296	Aldoa/Atp1b1/Eno1/Pfkl/Pgam1/Pgk1/Pkm/Tpi1	8
GO:0031577	BP	GO:0031577	spindle checkpoint signaling	4/121	50/16991	0.000437572	0.012051	0.0110296	Birc5/Bub1/Ccnb1/Spc24	4
GO:0007093	BP	GO:0007093	mitotic cell cycle checkpoint signaling	6/121	139/16991	0.000478521	0.013003	0.0119009	Birc5/Bub1/Ccnb1/Ccng1/Cdk1/Spc24	6
GO:2001251	BP	GO:2001251	negative regulation of chromosome organization	5/121	94/16991	0.00055823	0.0149694	0.0137006	Birc5/Bub1/Ccnb1/Fbxo5/Spc24	5
GO:0051321	BP	GO:0051321	meiotic cell cycle	8/121	262/16991	0.000576377	0.0152553	0.0139623	Birc5/Bub1/Ccnb2/Fbxo5/H2ax/Pttg1/Tdrd1/Tex15	8
GO:0044283	BP	GO:0044283	small molecule biosynthetic process	11/121	482/16991	0.000658919	0.0172164	0.0157571	Aldoa/Apoc1/Eno1/Fabp5/Got1/Ldha/Pgam1/Pgk1/Pkm/Plod2/Tpi1	11
GO:0046364	BP	GO:0046364	monosaccharide biosynthetic process	5/121	99/16991	0.00070714	0.0182424	0.0166962	Eno1/Got1/Pgam1/Pgk1/Tpi1	5
GO:1901987	BP	GO:1901987	regulation of cell cycle phase transition	10/121	412/16991	0.000728586	0.0185607	0.0169876	Birc5/Bub1/Ccnb1/Ccng1/Cdk1/Fbxo5/Pdpn/Rrm2/Spc24/Ube2c	10
GO:1902850	BP	GO:1902850	microtubule cytoskeleton organization involved in mitosis	6/121	153/16991	0.000793191	0.0199571	0.0182655	Birc5/Ccnb1/Cenpa/Kif15/Mybl2/Plk2	6
GO:0045132	BP	GO:0045132	meiotic chromosome segregation	5/121	105/16991	0.000922925	0.0229381	0.0209939	Bub1/Ccnb2/Fbxo5/Pttg1/Tex15	5
GO:0045930	BP	GO:0045930	negative regulation of mitotic cell cycle	7/121	219/16991	0.000979259	0.0240449	0.0220069	Birc5/Bub1/Ccnb1/Ccng1/Cdk1/Fbxo5/Spc24	7
GO:0051984	BP	GO:0051984	positive regulation of chromosome segregation	3/121	28/16991	0.00101339	0.0245867	0.0225028	Birc5/Ccnb1/Ncapg	3
GO:0007088	BP	GO:0007088	regulation of mitotic nuclear division	5/121	109/16991	0.00109176	0.0261765	0.0239578	Birc5/Bub1/Ccnb1/Fbxo5/Spc24	5
GO:0010639	BP	GO:0010639	negative regulation of organelle organization	9/121	361/16991	0.00111734	0.0263412	0.0241085	Birc5/Bnip3/Bub1/Ccnb1/Fbxo5/Higd1a/Spc24/Tmsb10/Tpm1	9
GO:0010971	BP	GO:0010971	positive regulation of G2/M transition of mitotic cell cycle	3/121	29/16991	0.00112448	0.0263412	0.0241085	Ccnb1/Cdk1/Fbxo5	3
GO:0009150	BP	GO:0009150	purine ribonucleotide metabolic process	9/121	371/16991	0.00135054	0.0312772	0.0286262	Aldoa/Atp1b1/Eno1/Nudt19/Pfkl/Pgam1/Pgk1/Pkm/Tpi1	9
GO:0000079	BP	GO:0000079	regulation of cyclin-dependent protein serine/threonine kinase activity	4/121	68/16991	0.00140231	0.0321112	0.0293895	Ccna2/Ccnb1/Ccnb2/Ccng1	4
GO:0007127	BP	GO:0007127	meiosis I	5/121	116/16991	0.00144091	0.0326286	0.0298631	Birc5/Ccnb2/Fbxo5/Pttg1/Tex15	5
GO:0006163	BP	GO:0006163	purine nucleotide metabolic process	10/121	453/16991	0.00148975	0.0329333	0.030142	Aldoa/Atp1b1/Eno1/Ldha/Nudt19/Pfkl/Pgam1/Pgk1/Pkm/Tpi1	10
GO:0015980	BP	GO:0015980	energy derivation by oxidation of organic compounds	8/121	304/16991	0.00150193	0.0329333	0.030142	Bnip3/Ccnb1/Cdk1/Chchd10/Chchd4/Cycs/Ldha/Phlda2	8
GO:1902751	BP	GO:1902751	positive regulation of cell cycle G2/M phase transition	3/121	32/16991	0.00150285	0.0329333	0.030142	Ccnb1/Cdk1/Fbxo5	3
GO:0061982	BP	GO:0061982	meiosis I cell cycle process	5/121	119/16991	0.00161332	0.0349781	0.0320135	Birc5/Ccnb2/Fbxo5/Pttg1/Tex15	5
GO:0090068	BP	GO:0090068	positive regulation of cell cycle process	7/121	240/16991	0.0016593	0.0355963	0.0325793	Birc5/Ccnb1/Cdk1/Fbxo5/Ncapg/Rrm2/Ube2c	7
GO:1904029	BP	GO:1904029	regulation of cyclin-dependent protein kinase activity	4/121	72/16991	0.00173326	0.0361745	0.0331084	Ccna2/Ccnb1/Ccnb2/Ccng1	4
GO:0051225	BP	GO:0051225	spindle assembly	5/121	121/16991	0.00173638	0.0361745	0.0331084	Birc5/Ccnb2/Fbxo5/Kif15/Mybl2	5
GO:1901988	BP	GO:1901988	negative regulation of cell cycle phase transition	7/121	242/16991	0.0017395	0.0361745	0.0331084	Birc5/Bub1/Ccnb1/Ccng1/Cdk1/Fbxo5/Spc24	7
GO:0030261	BP	GO:0030261	chromosome condensation	3/121	34/16991	0.00179444	0.0369401	0.0338091	Ccnb1/Cdk1/Ncapg	3
GO:0009259	BP	GO:0009259	ribonucleotide metabolic process	9/121	388/16991	0.00183608	0.0374193	0.0342477	Aldoa/Atp1b1/Eno1/Nudt19/Pfkl/Pgam1/Pgk1/Pkm/Tpi1	9
GO:0007052	BP	GO:0007052	mitotic spindle organization	5/121	123/16991	0.0018662	0.037568	0.0343838	Birc5/Ccnb1/Kif15/Mybl2/Plk2	5
GO:0000075	BP	GO:0000075	cell cycle checkpoint signaling	6/121	181/16991	0.00188024	0.037568	0.0343838	Birc5/Bub1/Ccnb1/Ccng1/Cdk1/Spc24	6
GO:0140013	BP	GO:0140013	meiotic nuclear division	6/121	183/16991	0.00198734	0.0393222	0.0359894	Birc5/Bub1/Ccnb2/Fbxo5/Pttg1/Tex15	6
GO:0007346	BP	GO:0007346	regulation of mitotic cell cycle	10/121	473/16991	0.0020467	0.0401074	0.036708	Birc5/Bub1/Ccnb1/Ccng1/Cdk1/Fbxo5/Pdpn/Rrm2/Spc24/Ube2c	10
GO:0019693	BP	GO:0019693	ribose phosphate metabolic process	9/121	397/16991	0.00214473	0.0415294	0.0380095	Aldoa/Atp1b1/Eno1/Nudt19/Pfkl/Pgam1/Pgk1/Pkm/Tpi1	9
GO:0061687	BP	GO:0061687	detoxification of inorganic compound	2/121	10/16991	0.0021804	0.0415294	0.0380095	Mt1/Mt2	2
GO:0090306	BP	GO:0090306	meiotic spindle assembly	2/121	10/16991	0.0021804	0.0415294	0.0380095	Ccnb2/Fbxo5	2
GO:0072521	BP	GO:0072521	purine-containing compound metabolic process	10/121	481/16991	0.00231197	0.0436277	0.0399299	Aldoa/Atp1b1/Eno1/Ldha/Nudt19/Pfkl/Pgam1/Pgk1/Pkm/Tpi1	10
GO:0060623	BP	GO:0060623	regulation of chromosome condensation	2/121	11/16991	0.00265254	0.0495952	0.0453916	Ccnb1/Ncapg	2
GO:0043209	CC	GO:0043209	myelin sheath	10/125	204/17108	2.51375e-06	0.000605814	0.000553025	Aldoa/Atp1b1/Ckb/Cycs/Eno1/Pgam1/Pkm/Tuba1a/Tuba1b/Tubb4b	10
GO:0000307	CC	GO:0000307	cyclin-dependent protein kinase holoenzyme complex	5/125	51/17108	3.44909e-05	0.00415616	0.003794	Ccna2/Ccnb1/Ccnb2/Ccng1/Cdk1	5
GO:0000793	CC	GO:0000793	condensed chromosome	9/125	267/17108	0.000151736	0.0121894	0.0111273	Birc5/Bub1/Ccnb1/Cenpa/H2ax/Knstrn/Ncapg/Spc24/Tuba1a	9
GO:0000779	CC	GO:0000779	condensed chromosome, centromeric region	7/125	166/17108	0.000217981	0.0131334	0.011989	Birc5/Bub1/Ccnb1/Cenpa/Knstrn/Ncapg/Spc24	7
GO:0031970	CC	GO:0031970	organelle envelope lumen	5/125	92/17108	0.000568891	0.0274206	0.0250312	Chchd10/Chchd4/Cycs/Nradd/Prelid2	5
GO:0005200	MF	GO:0005200	structural constituent of cytoskeleton	5/119	64/17009	8.44821e-05	0.0205657	0.0190919	Lor/Tpm1/Tuba1a/Tuba1b/Tubb4b	5
GO:0048029	MF	GO:0048029	monosaccharide binding	5/119	77/17009	0.000203658	0.0205657	0.0190919	Aldoa/Lgals1/Pfkl/Plod2/Slc2a3	5
GO:0016538	MF	GO:0016538	cyclin-dependent protein serine/threonine kinase regulator activity	4/119	43/17009	0.000227665	0.0205657	0.0190919	Ccna2/Ccnb1/Ccnb2/Ccng1	4
GO:0046982	MF	GO:0046982	protein heterodimerization activity	8/119	272/17009	0.000655071	0.0373756	0.0346971	Atp1b1/Birc5/Cenpa/Cyba/H2ax/Npas3/Tpm1/Tuba1a	8
GO:0030246	MF	GO:0030246	carbohydrate binding	7/119	210/17009	0.000689587	0.0373756	0.0346971	Aldoa/Lgals1/Lgals9/Pfkl/Plod2/Slc2a3/Vcan	7

[truncated: 22 more sheets: SuppFig8b_Basal_1_Down, SuppFig8b_Basal_2_Up, SuppFig8b_Basal_2_Down, SuppFig8b_Basal_3_Up, SuppFig8b_Basal_3_Down, SuppFig8b_HairFollicle_Up, SuppFig8b_HairFollicle_Down, SuppFig8b_Diff_1_Up, SuppFig8b_Diff_1_Down, SuppFig8b_Diff_2_Up, SuppFig8b_Diff_2_Down, SuppFig8b_Diff_3_Up, SuppFig8b_Diff_3_Down, SuppFig9a_BulkRNA_Up, SuppFig9g_NarrowPeak, SuppFig9h_BroadPeak, SuppFig10c_Methyl_C1, SuppFig10c_Methyl_C2, SuppFig10c_Methyl_C3, SuppFig10c_Methyl_C4 …]
