# Supplementary material for: H3K9me3 controls epidermis morphogenesis by regulating RNA Pol II dynamics at developmental promoters and enhancers
Source: Nat Commun. 2026 May 15;17:6485. doi: 10.1038/s41467-026-73308-5 (PMC13377180; doi:10.1038/s41467-026-73308-5)
Supplement: Supplementary file 5 — Supplementary Data 3 [file 41467_2026_73308_MOESM5_ESM.xlsx]

## Sheet: Basal_1
GeneID	p_val	avg_log2FC	pct.1	pct.2	p_val_adj	GENEID	GENEBIOTYPE	DESCRIPTION
1700030C10Rik	6.78744e-98	2.54344	0.335	0.056	1.59518e-93	ENSMUSG00000091071	transcribed_unprocessed_pseudogene	RIKEN cDNA 1700030C10 gene [Source:MGI Symbol;Acc:MGI:1916763]
1700030C10Rik	6.78744e-98	2.54344	0.335	0.056	1.59518e-93	ENSMUSG00000099759	lncRNA	RIKEN cDNA 1700030C10 gene [Source:MGI Symbol;Acc:MGI:1916763]
2310002F09Rik	2.58465e-28	-1.58033	0.216	0.38	6.07443e-24	ENSMUSG00000097178	lncRNA	RIKEN cDNA 2310002F09 gene [Source:MGI Symbol;Acc:MGI:1916779]
2410018L13Rik	6.2136e-100	1.24908	0.816	0.474	1.46032e-95	ENSMUSG00000073164	lncRNA	RIKEN cDNA 2410018L13 gene [Source:MGI Symbol;Acc:MGI:1916982]
2610035D17Rik	1.3444e-20	1.04892	0.867	0.831	3.15961e-16	ENSMUSG00000087259	lncRNA	RIKEN cDNA 2610035D17 gene [Source:MGI Symbol;Acc:MGI:1919636]
9030624G23Rik	8.20906e-74	1.47061	0.615	0.274	1.92929e-69	ENSMUSG00000073158	protein_coding	RIKEN cDNA 9030624G23 gene [Source:MGI Symbol;Acc:MGI:1914058]
Adamts1	7.54144e-23	-1.80251	0.166	0.316	1.77239e-18	ENSMUSG00000022893	protein_coding	a disintegrin-like and metallopeptidase (reprolysin type) with thrombospondin type 1 motif, 1 [Source:MGI Symbol;Acc:MGI:109249]
Adamts6	1.84553e-13	-1.13202	0.213	0.321	4.33736e-09	ENSMUSG00000046169	protein_coding	a disintegrin-like and metallopeptidase (reprolysin type) with thrombospondin type 1 motif, 6 [Source:MGI Symbol;Acc:MGI:1347348]
Adamts9	1.81469e-80	-5.41173	0.016	0.32	4.26488e-76	ENSMUSG00000030022	protein_coding	a disintegrin-like and metallopeptidase (reprolysin type) with thrombospondin type 1 motif, 9 [Source:MGI Symbol;Acc:MGI:1916320]
Ahnak2	9.08281e-30	-1.76546	0.2	0.368	2.13464e-25	ENSMUSG00000118667	protein_coding	AHNAK nucleoprotein 2 [Source:MGI Symbol;Acc:MGI:2144831]
AI506816	2.98083e-94	1.38197	0.743	0.391	7.00554e-90	ENSMUSG00000105987	lncRNA	expressed sequence AI506816 [Source:MGI Symbol;Acc:MGI:2140929]
Aldoa	2.99296e-149	1.07515	0.977	0.905	7.03406e-145	ENSMUSG00000030695	protein_coding	aldolase A, fructose-bisphosphate [Source:MGI Symbol;Acc:MGI:87994]
Aldoa	2.99296e-149	1.07515	0.977	0.905	7.03406e-145	ENSMUSG00000114515	protein_coding	aldolase A, fructose-bisphosphate [Source:MGI Symbol;Acc:MGI:87994]
Ampd3	5.0802e-14	-1.22781	0.178	0.278	1.19395e-09	ENSMUSG00000005686	protein_coding	adenosine monophosphate deaminase 3 [Source:MGI Symbol;Acc:MGI:1096344]
Apoc1	1.05256e-94	1.21399	0.761	0.38	2.47373e-90	ENSMUSG00000040564	protein_coding	apolipoprotein C-I [Source:MGI Symbol;Acc:MGI:88053]
Aqp3	3.85443e-98	-1.24461	0.647	0.857	9.05869e-94	ENSMUSG00000028435	protein_coding	aquaporin 3 [Source:MGI Symbol;Acc:MGI:1333777]
Asf1b	7.09635e-41	1.1116	0.445	0.201	1.66778e-36	ENSMUSG00000005470	protein_coding	anti-silencing function 1B histone chaperone [Source:MGI Symbol;Acc:MGI:1914179]
Atf3	2.08218e-24	-1.15529	0.472	0.626	4.89354e-20	ENSMUSG00000026628	protein_coding	activating transcription factor 3 [Source:MGI Symbol;Acc:MGI:109384]
Atf7ip	1.5868e-123	1.35615	0.904	0.648	3.72929e-119	ENSMUSG00000030213	protein_coding	activating transcription factor 7 interacting protein [Source:MGI Symbol;Acc:MGI:1858965]
Atp1b1	4.33678e-36	1.0261	0.464	0.236	1.01923e-31	ENSMUSG00000026576	protein_coding	ATPase, Na+/K+ transporting, beta 1 polypeptide [Source:MGI Symbol;Acc:MGI:88108]
Basp1	5.04208e-109	1.32594	0.858	0.544	1.18499e-104	ENSMUSG00000045763	protein_coding	brain abundant, membrane attached signal protein 1 [Source:MGI Symbol;Acc:MGI:1917600]
Bbln	1.02137e-24	1.0176	0.295	0.132	2.40042e-20	ENSMUSG00000039195	protein_coding	bublin coiled coil protein [Source:MGI Symbol;Acc:MGI:1920987]
Bcar3	2.08093e-26	-1.16095	0.266	0.434	4.8906e-22	ENSMUSG00000028121	protein_coding	breast cancer anti-estrogen resistance 3 [Source:MGI Symbol;Acc:MGI:1352501]
Bex1	5.28832e-253	3.58066	0.837	0.303	1.24286e-248	ENSMUSG00000050071	protein_coding	brain expressed X-linked 1 [Source:MGI Symbol;Acc:MGI:1328321]
Bex3	4.52144e-114	1.06391	0.963	0.867	1.06263e-109	ENSMUSG00000046432	protein_coding	brain expressed X-linked 3 [Source:MGI Symbol;Acc:MGI:1338016]
Birc5	1.10287e-78	1.41047	0.656	0.316	2.59197e-74	ENSMUSG00000017716	protein_coding	baculoviral IAP repeat-containing 5 [Source:MGI Symbol;Acc:MGI:1203517]
Bnip3	3.10819e-47	1.13625	0.518	0.249	7.30486e-43	ENSMUSG00000078566	protein_coding	BCL2/adenovirus E1B interacting protein 3 [Source:MGI Symbol;Acc:MGI:109326]
Bub1	1.24788e-56	1.27884	0.462	0.187	2.93278e-52	ENSMUSG00000027379	protein_coding	BUB1, mitotic checkpoint serine/threonine kinase [Source:MGI Symbol;Acc:MGI:1100510]
C1qtnf4	4.45768e-14	-1.02485	0.218	0.321	1.04764e-09	ENSMUSG00000040794	protein_coding	C1q and tumor necrosis factor related protein 4 [Source:MGI Symbol;Acc:MGI:1914695]
Cald1	5.35017e-93	1.02833	0.93	0.754	1.2574e-88	ENSMUSG00000029761	protein_coding	caldesmon 1 [Source:MGI Symbol;Acc:MGI:88250]
Calm4	6.04162e-37	-1.2862	0.334	0.523	1.4199e-32	ENSMUSG00000033765	protein_coding	calmodulin 4 [Source:MGI Symbol;Acc:MGI:1931464]
Camk4	6.46864e-71	1.52381	0.424	0.137	1.52026e-66	ENSMUSG00000038128	protein_coding	calcium/calmodulin-dependent protein kinase IV [Source:MGI Symbol;Acc:MGI:88258]
Capns2	2.69621e-18	-1.49327	0.145	0.268	6.33663e-14	ENSMUSG00000078144	protein_coding	calpain, small subunit 2 [Source:MGI Symbol;Acc:MGI:1916793]
Casz1	2.12182e-12	-1.21626	0.159	0.258	4.98671e-08	ENSMUSG00000028977	protein_coding	castor zinc finger 1 [Source:MGI Symbol;Acc:MGI:1196251]
Cavin3	2.01332e-33	-1.08864	0.374	0.541	4.73171e-29	ENSMUSG00000037060	protein_coding	caveolae associated 3 [Source:MGI Symbol;Acc:MGI:1923422]
Ccdc3	2.55045e-22	-1.14797	0.292	0.436	5.99407e-18	ENSMUSG00000026676	protein_coding	coiled-coil domain containing 3 [Source:MGI Symbol;Acc:MGI:1921436]
Ccdc8	5.73516e-14	-1.19082	0.159	0.263	1.34788e-09	ENSMUSG00000041117	protein_coding	coiled-coil domain containing 8 [Source:MGI Symbol;Acc:MGI:3612184]
Ccn1	4.88089e-18	-1.17238	0.434	0.524	1.14711e-13	ENSMUSG00000028195	protein_coding	cellular communication network factor 1 [Source:MGI Symbol;Acc:MGI:88613]
Ccna2	3.12213e-51	1.29436	0.447	0.185	7.33763e-47	ENSMUSG00000027715	protein_coding	cyclin A2 [Source:MGI Symbol;Acc:MGI:108069]
Ccnb1	1.93107e-48	1.33795	0.385	0.147	4.5384e-44	ENSMUSG00000041431	protein_coding	cyclin B1 [Source:MGI Symbol;Acc:MGI:88302]
Ccnb2	2.14754e-79	1.45706	0.523	0.192	5.04716e-75	ENSMUSG00000032218	protein_coding	cyclin B2 [Source:MGI Symbol;Acc:MGI:88311]
Ccng1	2.0542e-28	1.05297	0.536	0.321	4.82779e-24	ENSMUSG00000020326	protein_coding	cyclin G1 [Source:MGI Symbol;Acc:MGI:102890]
Ccser1	2.71596e-30	1.10928	0.44	0.244	6.38305e-26	ENSMUSG00000039578	protein_coding	coiled-coil serine rich 1 [Source:MGI Symbol;Acc:MGI:3045354]
Cdca3	8.43827e-56	1.15133	0.577	0.287	1.98316e-51	ENSMUSG00000023505	protein_coding	cell division cycle associated 3 [Source:MGI Symbol;Acc:MGI:1315198]
Cdh13	9.04523e-64	-1.34966	0.536	0.749	2.12581e-59	ENSMUSG00000031841	protein_coding	cadherin 13 [Source:MGI Symbol;Acc:MGI:99551]
Cdh4	1.00015e-49	-2.89796	0.087	0.321	2.35056e-45	ENSMUSG00000000305	protein_coding	cadherin 4 [Source:MGI Symbol;Acc:MGI:99218]
Cdk1	1.66139e-45	1.21899	0.58	0.308	3.9046e-41	ENSMUSG00000019942	protein_coding	cyclin-dependent kinase 1 [Source:MGI Symbol;Acc:MGI:88351]
Cenpa	2.80598e-56	1.13054	0.542	0.257	6.59462e-52	ENSMUSG00000029177	protein_coding	centromere protein A [Source:MGI Symbol;Acc:MGI:88375]
Chchd10	5.10694e-47	1.17473	0.6	0.339	1.20023e-42	ENSMUSG00000049422	protein_coding	coiled-coil-helix-coiled-coil-helix domain containing 10 [Source:MGI Symbol;Acc:MGI:2143558]
Chchd4	1.19987e-53	1.09096	0.677	0.41	2.81994e-49	ENSMUSG00000034203	protein_coding	coiled-coil-helix-coiled-coil-helix domain containing 4 [Source:MGI Symbol;Acc:MGI:1919420]
Chst2	1.08491e-14	-1.17831	0.176	0.286	2.54975e-10	ENSMUSG00000033350	protein_coding	carbohydrate sulfotransferase 2 [Source:MGI Symbol;Acc:MGI:1891160]
Ckb	6.3681e-102	1.59588	0.769	0.421	1.49663e-97	ENSMUSG00000001270	protein_coding	creatine kinase, brain [Source:MGI Symbol;Acc:MGI:88407]
Cnn3	5.33214e-46	1.29743	0.312	0.102	1.25316e-41	ENSMUSG00000053931	protein_coding	calponin 3, acidic [Source:MGI Symbol;Acc:MGI:1919244]
Col14a1	1.776e-31	1.61098	0.256	0.099	4.17396e-27	ENSMUSG00000022371	protein_coding	collagen, type XIV, alpha 1 [Source:MGI Symbol;Acc:MGI:1341272]
Col4a6	5.5339e-73	-1.13167	0.664	0.833	1.30058e-68	ENSMUSG00000031273	protein_coding	collagen, type IV, alpha 6 [Source:MGI Symbol;Acc:MGI:2152695]
Col7a1	3.61184e-69	-1.01145	0.669	0.806	8.48855e-65	ENSMUSG00000025650	protein_coding	collagen, type VII, alpha 1 [Source:MGI Symbol;Acc:MGI:88462]
Col8a1	2.28421e-51	1.28862	0.508	0.242	5.36834e-47	ENSMUSG00000068196	protein_coding	collagen, type VIII, alpha 1 [Source:MGI Symbol;Acc:MGI:88463]
Cpsf4l	2.71111e-61	1.58095	0.423	0.153	6.37164e-57	ENSMUSG00000018727	protein_coding	cleavage and polyadenylation specific factor 4-like [Source:MGI Symbol;Acc:MGI:1277182]
Crlf2	2.04302e-33	1.24661	0.314	0.127	4.8015e-29	ENSMUSG00000033467	protein_coding	cytokine receptor-like factor 2 [Source:MGI Symbol;Acc:MGI:1889506]
Cryzl2	1.16764e-39	1.20871	0.302	0.105	2.7442e-35	ENSMUSG00000033488	protein_coding	crystallin zeta like 2 [Source:MGI Symbol;Acc:MGI:2448516]
Csta1	5.4313e-22	-1.10686	0.27	0.408	1.27646e-17	ENSMUSG00000034362	protein_coding	cystatin A1 [Source:MGI Symbol;Acc:MGI:3524930]
Cyba	6.9057e-19	1.15788	0.294	0.155	1.62298e-14	ENSMUSG00000006519	protein_coding	cytochrome b-245, alpha polypeptide [Source:MGI Symbol;Acc:MGI:1316658]
Cycs	7.18067e-116	1.04963	0.948	0.784	1.6876e-111	ENSMUSG00000063694	protein_coding	cytochrome c, somatic [Source:MGI Symbol;Acc:MGI:88578]
Dgkh	4.25771e-15	-1.22303	0.182	0.294	1.00065e-10	ENSMUSG00000034731	protein_coding	diacylglycerol kinase, eta [Source:MGI Symbol;Acc:MGI:2444188]
Dgki	5.60365e-20	-1.22306	0.253	0.381	1.31697e-15	ENSMUSG00000038665	protein_coding	diacylglycerol kinase, iota [Source:MGI Symbol;Acc:MGI:2443430]
Dipk1a	4.15891e-51	1.16243	0.575	0.291	9.77427e-47	ENSMUSG00000029270	protein_coding	divergent protein kinase domain 1A [Source:MGI Symbol;Acc:MGI:1914516]
Dleu2	1.79209e-19	-1.03605	0.473	0.563	4.21176e-15	ENSMUSG00000097589	lncRNA	deleted in lymphocytic leukemia, 2 [Source:MGI Symbol;Acc:MGI:1934030]
Dnah8	2.22317e-34	1.53898	0.279	0.107	5.2249e-30	ENSMUSG00000033826	protein_coding	dynein, axonemal, heavy chain 8 [Source:MGI Symbol;Acc:MGI:107714]
Dsg1a	2.06568e-47	-2.08257	0.137	0.372	4.85476e-43	ENSMUSG00000069441	protein_coding	desmoglein 1 alpha [Source:MGI Symbol;Acc:MGI:94930]
Dusp9	1.71893e-41	1.45699	0.304	0.105	4.03983e-37	ENSMUSG00000031383	protein_coding	dual specificity phosphatase 9 [Source:MGI Symbol;Acc:MGI:2387107]
Edn2	5.95183e-14	-1.30697	0.232	0.333	1.3988e-09	ENSMUSG00000028635	protein_coding	endothelin 2 [Source:MGI Symbol;Acc:MGI:95284]
Eef2k	2.8613e-48	-1.16142	0.48	0.654	6.72463e-44	ENSMUSG00000035064	protein_coding	eukaryotic elongation factor-2 kinase [Source:MGI Symbol;Acc:MGI:1195261]
Elmo1	5.96343e-57	1.20894	0.71	0.447	1.40153e-52	ENSMUSG00000041112	protein_coding	engulfment and cell motility 1 [Source:MGI Symbol;Acc:MGI:2153044]
Enc1	2.62568e-36	1.48971	0.294	0.113	6.17086e-32	ENSMUSG00000041773	protein_coding	ectodermal-neural cortex 1 [Source:MGI Symbol;Acc:MGI:109610]
Eno1	2.21799e-190	1.32022	0.971	0.825	5.21271e-186	ENSMUSG00000063524	protein_coding	enolase 1, alpha non-neuron [Source:MGI Symbol;Acc:MGI:95393]
ENSMUSG00000120784	2.17912e-74	1.38919	0.622	0.294	5.12136e-70
ENSMUSG00000121137	7.03416e-08	-1.57353	0.199	0.264	0.00165317
ENSMUSG00000121166	6.1108e-135	3.44615	0.352	0.037	1.43616e-130
ENSMUSG00000121307	5.03086e-68	1.03977	0.752	0.43	1.18235e-63
Etfdh	1.10562e-16	-1.4764	0.345	0.433	2.59842e-12	ENSMUSG00000027809	protein_coding	electron transferring flavoprotein, dehydrogenase [Source:MGI Symbol;Acc:MGI:106100]
Fabp5	2.81641e-196	1.16522	0.998	0.995	6.61912e-192	ENSMUSG00000027533	protein_coding	fatty acid binding protein 5, epidermal [Source:MGI Symbol;Acc:MGI:101790]
Fam126a	1.82749e-28	-1.26116	0.356	0.496	4.29497e-24
Fbxo5	2.82533e-19	1.04025	0.265	0.134	6.64009e-15	ENSMUSG00000019773	protein_coding	F-box protein 5 [Source:MGI Symbol;Acc:MGI:1914391]
Fmo1	1.80708e-31	-1.56105	0.171	0.354	4.24701e-27	ENSMUSG00000040181	protein_coding	flavin containing monooxygenase 1 [Source:MGI Symbol;Acc:MGI:1310002]
Fos	1.03931e-18	-1.11501	0.63	0.71	2.44259e-14	ENSMUSG00000021250	protein_coding	FBJ osteosarcoma oncogene [Source:MGI Symbol;Acc:MGI:95574]
Fosb	6.29203e-18	-1.26226	0.364	0.476	1.47875e-13	ENSMUSG00000003545	protein_coding	FBJ osteosarcoma oncogene B [Source:MGI Symbol;Acc:MGI:95575]
Gdpd2	3.06055e-35	-1.97115	0.109	0.299	7.19291e-31	ENSMUSG00000019359	protein_coding	glycerophosphodiester phosphodiesterase domain containing 2 [Source:MGI Symbol;Acc:MGI:1918834]
Gjb2	2.46922e-62	1.47745	0.504	0.215	5.80317e-58	ENSMUSG00000046352	protein_coding	gap junction protein, beta 2 [Source:MGI Symbol;Acc:MGI:95720]
Gjb6	2.19923e-25	1.04056	0.376	0.196	5.16863e-21	ENSMUSG00000040055	protein_coding	gap junction protein, beta 6 [Source:MGI Symbol;Acc:MGI:107588]
Gk5	1.21797e-12	-1.02783	0.286	0.371	2.86248e-08	ENSMUSG00000041440	protein_coding	glycerol kinase 5 (putative) [Source:MGI Symbol;Acc:MGI:2443336]
Gm10095	5.08257e-11	-1.1204	0.191	0.271	1.1945e-06	ENSMUSG00000113555	processed_pseudogene	predicted gene 10095 [Source:MGI Symbol;Acc:MGI:3642130]
Gm13219	3.69627e-31	-1.16967	0.417	0.573	8.68698e-27	ENSMUSG00000079604	lncRNA	predicted gene 13219 [Source:MGI Symbol;Acc:MGI:3651678]
Gm20472	1.23719e-79	2.0876	0.344	0.079	2.90764e-75	ENSMUSG00000092465	unprocessed_pseudogene	predicted gene 20472 [Source:MGI Symbol;Acc:MGI:5141937]
Gm20528	6.17355e-32	-1.45814	0.243	0.417	1.45091e-27	ENSMUSG00000092220	lncRNA	predicted gene 20528 [Source:MGI Symbol;Acc:MGI:5141993]
Gm24474	2.48612e-32	-1.16695	0.354	0.519	5.84288e-28	ENSMUSG00000114005	lncRNA	predicted gene, 24474 [Source:MGI Symbol;Acc:MGI:5454251]
Gm26532	8.14803e-16	-1.39874	0.177	0.285	1.91495e-11	ENSMUSG00000097296	lncRNA	predicted gene, 26532 [Source:MGI Symbol;Acc:MGI:5477026]
Gm26672	6.95528e-156	3.72642	0.383	0.035	1.63463e-151	ENSMUSG00000097330	lncRNA	predicted gene, 26672 [Source:MGI Symbol;Acc:MGI:5477166]
Gm41804	1.51886e-198	5.89089	0.384	0.012	3.56963e-194	ENSMUSG00000118280	lncRNA	predicted gene, 41804 [Source:MGI Symbol;Acc:MGI:5624689]
Gm42047	1.48436e-305	4.98944	0.62	0.047	3.48855e-301	ENSMUSG00000110631	lncRNA	predicted gene, 42047 [Source:MGI Symbol;Acc:MGI:5624932]
Gm42653	0	8.76202	0.678	0.007	0	ENSMUSG00000106549	TEC	predicted gene 42653 [Source:MGI Symbol;Acc:MGI:5662790]
Gm43305	1.34338e-75	2.50419	0.254	0.039	3.1572e-71	ENSMUSG00000105703	lncRNA	predicted gene 43305 [Source:MGI Symbol;Acc:MGI:5663442]
Gm47754	4.22225e-33	-2.11841	0.101	0.281	9.92313e-29	ENSMUSG00000114784	lncRNA	predicted gene, 47754 [Source:MGI Symbol;Acc:MGI:6096900]
Gm47902	6.04558e-21	-1.56588	0.158	0.294	1.42083e-16	ENSMUSG00000113837	lncRNA	predicted gene, 47902 [Source:MGI Symbol;Acc:MGI:6097140]
Gm49839	2.8793e-12	-1.01769	0.197	0.292	6.76692e-08	ENSMUSG00000117294	TEC	predicted gene, 49839 [Source:MGI Symbol;Acc:MGI:6270508]
Gm5784	1.81801e-40	1.29669	0.323	0.119	4.27268e-36	ENSMUSG00000093908	lncRNA	predicted gene 5784 [Source:MGI Symbol;Acc:MGI:3647969]
Gm7324	6.02487e-103	3.06253	0.285	0.031	1.41597e-98	ENSMUSG00000049235	protein_coding	predicted gene 7324 [Source:MGI Symbol;Acc:MGI:3646999]
Gmnn	1.52497e-82	1.02786	0.897	0.681	3.58397e-78	ENSMUSG00000006715	protein_coding	geminin [Source:MGI Symbol;Acc:MGI:1927344]
Gna14	6.40576e-44	-1.41599	0.276	0.511	1.50548e-39	ENSMUSG00000024697	protein_coding	guanine nucleotide binding protein, alpha 14 [Source:MGI Symbol;Acc:MGI:95769]
Got1	6.1023e-30	1.1318	0.346	0.158	1.43416e-25	ENSMUSG00000025190	protein_coding	glutamic-oxaloacetic transaminase 1, soluble [Source:MGI Symbol;Acc:MGI:95791]
Grik4	5.26733e-37	-2.10352	0.117	0.316	1.23793e-32	ENSMUSG00000032017	protein_coding	glutamate receptor, ionotropic, kainate 4 [Source:MGI Symbol;Acc:MGI:95817]
H2ax	1.25689e-72	1.26041	0.804	0.54	2.95394e-68	ENSMUSG00000049932	protein_coding	H2A.X variant histone [Source:MGI Symbol;Acc:MGI:102688]
Hbb-bs	5.29605e-07	-2.93281	0.254	0.165	0.0124468	ENSMUSG00000052305	protein_coding	hemoglobin, beta adult s chain [Source:MGI Symbol;Acc:MGI:5474852]
Hif3a	3.22274e-33	-1.82291	0.131	0.313	7.57409e-29	ENSMUSG00000004328	protein_coding	hypoxia inducible factor 3, alpha subunit [Source:MGI Symbol;Acc:MGI:1859778]
Higd1a	1.7086e-89	1.00994	0.925	0.771	4.01555e-85	ENSMUSG00000038412	protein_coding	HIG1 domain family, member 1A [Source:MGI Symbol;Acc:MGI:1930666]
Hs3st6	1.41744e-14	-1.21857	0.145	0.25	3.33127e-10	ENSMUSG00000039628	protein_coding	heparan sulfate (glucosamine) 3-O-sulfotransferase 6 [Source:MGI Symbol;Acc:MGI:3580487]
Id1	5.19965e-78	1.3234	0.778	0.473	1.22202e-73	ENSMUSG00000042745	protein_coding	inhibitor of DNA binding 1, HLH protein [Source:MGI Symbol;Acc:MGI:96396]
Ifitm3	7.92695e-98	1.16997	0.963	0.81	1.86299e-93	ENSMUSG00000025492	protein_coding	interferon induced transmembrane protein 3 [Source:MGI Symbol;Acc:MGI:1913391]
Ifngr1	1.53334e-37	-1.86517	0.161	0.359	3.60366e-33	ENSMUSG00000020009	protein_coding	interferon gamma receptor 1 [Source:MGI Symbol;Acc:MGI:107655]
Il20rb	8.80428e-10	-1.07875	0.194	0.272	2.06918e-05	ENSMUSG00000044244	protein_coding	interleukin 20 receptor beta [Source:MGI Symbol;Acc:MGI:2143266]
Irak1bp1	9.93591e-39	1.03271	0.475	0.231	2.33514e-34	ENSMUSG00000032251	protein_coding	interleukin-1 receptor-associated kinase 1 binding protein 1 [Source:MGI Symbol;Acc:MGI:1929475]
Itpkc	3.57247e-11	-1.04302	0.291	0.374	8.39601e-07	ENSMUSG00000003752	protein_coding	inositol 1,4,5-trisphosphate 3-kinase C [Source:MGI Symbol;Acc:MGI:2442554]
Jade2	4.97141e-19	-1.16224	0.202	0.332	1.16838e-14	ENSMUSG00000020387	protein_coding	jade family PHD finger 2 [Source:MGI Symbol;Acc:MGI:1924151]
Kcnj15	1.84724e-13	-1.05154	0.277	0.36	4.34138e-09	ENSMUSG00000062609	protein_coding	potassium inwardly-rectifying channel, subfamily J, member 15 [Source:MGI Symbol;Acc:MGI:1310000]
Kif15	2.81101e-49	1.0045	0.536	0.253	6.60644e-45	ENSMUSG00000036768	protein_coding	kinesin family member 15 [Source:MGI Symbol;Acc:MGI:1098258]
Kirrel3	8.63069e-52	1.13598	0.632	0.358	2.02838e-47	ENSMUSG00000032036	protein_coding	kirre like nephrin family adhesion molecule 3 [Source:MGI Symbol;Acc:MGI:1914953]
Klhl32	7.13016e-53	1.32743	0.437	0.175	1.67573e-48	ENSMUSG00000040387	protein_coding	kelch-like 32 [Source:MGI Symbol;Acc:MGI:3612790]
Klk8	1.64218e-19	-1.51715	0.137	0.265	3.85945e-15	ENSMUSG00000064023	protein_coding	kallikrein related-peptidase 8 [Source:MGI Symbol;Acc:MGI:1343327]
Knstrn	1.40707e-38	1.00552	0.45	0.212	3.30689e-34	ENSMUSG00000027331	protein_coding	kinetochore-localized astrin/SPAG5 binding [Source:MGI Symbol;Acc:MGI:1289298]
Krt1	9.69608e-75	-1.64594	0.384	0.648	2.27877e-70	ENSMUSG00000046834	protein_coding	keratin 1 [Source:MGI Symbol;Acc:MGI:96698]
Krt10	3.77645e-59	-1.20393	0.627	0.759	8.8754e-55	ENSMUSG00000019761	protein_coding	keratin 10 [Source:MGI Symbol;Acc:MGI:96685]
Krt15	1.04375e-105	-1.14606	0.97	0.995	2.45302e-101	ENSMUSG00000054146	protein_coding	keratin 15 [Source:MGI Symbol;Acc:MGI:96689]
Krt7	3.28414e-30	1.38161	0.253	0.098	7.71838e-26	ENSMUSG00000023039	protein_coding	keratin 7 [Source:MGI Symbol;Acc:MGI:96704]
Kyat3	1.33653e-242	2.83275	0.856	0.372	3.14112e-238	ENSMUSG00000040213	protein_coding	kynurenine aminotransferase 3 [Source:MGI Symbol;Acc:MGI:2677849]
Laptm4b	3.26702e-27	-1.56346	0.174	0.338	7.67814e-23	ENSMUSG00000022257	protein_coding	lysosomal-associated protein transmembrane 4B [Source:MGI Symbol;Acc:MGI:1890494]
Ldha	3.79745e-176	1.09568	0.982	0.954	8.92477e-172	ENSMUSG00000063229	protein_coding	lactate dehydrogenase A [Source:MGI Symbol;Acc:MGI:96759]
Lgals1	1.66626e-24	1.42904	0.371	0.19	3.91605e-20	ENSMUSG00000068220	protein_coding	lectin, galactose binding, soluble 1 [Source:MGI Symbol;Acc:MGI:96777]
Lgals3	4.10885e-35	-1.13883	0.349	0.546	9.65662e-31	ENSMUSG00000050335	protein_coding	lectin, galactose binding, soluble 3 [Source:MGI Symbol;Acc:MGI:96778]
Lgals9	9.4947e-120	2.22825	0.503	0.121	2.23144e-115	ENSMUSG00000001123	protein_coding	lectin, galactose binding, soluble 9 [Source:MGI Symbol;Acc:MGI:109496]
Lmo7	1.28395e-45	-1.10001	0.524	0.713	3.01755e-41	ENSMUSG00000033060	protein_coding	LIM domain only 7 [Source:MGI Symbol;Acc:MGI:1353586]
Lmx1b	1.69657e-33	-1.64922	0.176	0.363	3.98727e-29	ENSMUSG00000038765	protein_coding	LIM homeobox transcription factor 1 beta [Source:MGI Symbol;Acc:MGI:1100513]
Lor	1.73536e-32	1.12473	0.277	0.104	4.07844e-28	ENSMUSG00000043165	protein_coding	loricrin cornified envelope precursor protein [Source:MGI Symbol;Acc:MGI:96816]
Lpcat2	9.29593e-24	-1.21583	0.265	0.408	2.18473e-19	ENSMUSG00000033192	protein_coding	lysophosphatidylcholine acyltransferase 2 [Source:MGI Symbol;Acc:MGI:3606214]
Ltbp4	3.74574e-39	-1.16021	0.397	0.56	8.80324e-35	ENSMUSG00000040488	protein_coding	latent transforming growth factor beta binding protein 4 [Source:MGI Symbol;Acc:MGI:1321395]
Ly6e	9.7628e-103	2.88098	0.366	0.07	2.29445e-98	ENSMUSG00000022587	protein_coding	lymphocyte antigen 6 complex, locus E [Source:MGI Symbol;Acc:MGI:106651]
Maf	2.69792e-74	-2.08825	0.216	0.53	6.34065e-70	ENSMUSG00000055435	protein_coding	avian musculoaponeurotic fibrosarcoma oncogene homolog [Source:MGI Symbol;Acc:MGI:96909]
Mafb	1.95869e-99	-1.36054	0.59	0.85	4.60331e-95	ENSMUSG00000074622	protein_coding	v-maf musculoaponeurotic fibrosarcoma oncogene family, protein B (avian) [Source:MGI Symbol;Acc:MGI:104555]
Mall	8.29378e-12	-1.11249	0.173	0.268	1.9492e-07	ENSMUSG00000027377	protein_coding	mal, T cell differentiation protein-like [Source:MGI Symbol;Acc:MGI:2385152]
Mest	8.98148e-88	3.54843	0.268	0.038	2.11083e-83	ENSMUSG00000051855	protein_coding	mesoderm specific transcript [Source:MGI Symbol;Acc:MGI:96968]
Mir205hg	3.72089e-64	-1.17119	0.642	0.776	8.74485e-60	ENSMUSG00000097850	lncRNA	Mir205 host gene [Source:MGI Symbol;Acc:MGI:1918050]
Mt1	2.09964e-148	1.16379	0.979	0.906	4.93457e-144	ENSMUSG00000031765	protein_coding	metallothionein 1 [Source:MGI Symbol;Acc:MGI:97171]
Mt2	1.98871e-157	1.52149	0.945	0.669	4.67386e-153	ENSMUSG00000031762	protein_coding	metallothionein 2 [Source:MGI Symbol;Acc:MGI:97172]
Mthfd2	9.83491e-38	1.29952	0.346	0.142	2.3114e-33	ENSMUSG00000005667	protein_coding	methylenetetrahydrofolate dehydrogenase (NAD+ dependent), methenyltetrahydrofolate cyclohydrolase [Source:MGI Symbol;Acc:MGI:1338850]
Mtm1	3.39169e-17	-1.10673	0.254	0.373	7.97114e-13	ENSMUSG00000031337	protein_coding	X-linked myotubular myopathy gene 1 [Source:MGI Symbol;Acc:MGI:1099452]
Mturn	7.14196e-14	-1.05867	0.225	0.325	1.6785e-09	ENSMUSG00000038065	protein_coding	maturin, neural progenitor differentiation regulator homolog (Xenopus) [Source:MGI Symbol;Acc:MGI:1915485]
Mtus1	1.62676e-50	-1.19077	0.488	0.671	3.8232e-46	ENSMUSG00000045636	protein_coding	mitochondrial tumor suppressor 1 [Source:MGI Symbol;Acc:MGI:2142572]
Mybl2	8.64926e-35	1.07304	0.324	0.133	2.03275e-30	ENSMUSG00000017861	protein_coding	myeloblastosis oncogene-like 2 [Source:MGI Symbol;Acc:MGI:101785]
N4bp2l1	1.87997e-34	-1.78072	0.162	0.351	4.4183e-30	ENSMUSG00000041132	protein_coding	NEDD4 binding protein 2-like 1 [Source:MGI Symbol;Acc:MGI:2140872]
Nbl1	4.60887e-56	1.36028	0.395	0.136	1.08318e-51	ENSMUSG00000041120	protein_coding	NBL1, DAN family BMP antagonist [Source:MGI Symbol;Acc:MGI:104591]
Ncapg	1.37124e-28	1.01022	0.318	0.141	3.22269e-24	ENSMUSG00000015880	protein_coding	non-SMC condensin I complex, subunit G [Source:MGI Symbol;Acc:MGI:1930197]
Neto2	4.27287e-44	1.36092	0.297	0.098	1.00421e-39	ENSMUSG00000036902	protein_coding	neuropilin (NRP) and tolloid (TLL)-like 2 [Source:MGI Symbol;Acc:MGI:1921763]
Nipal2	3.20627e-49	-1.31853	0.414	0.621	7.53537e-45	ENSMUSG00000038879	protein_coding	NIPA-like domain containing 2 [Source:MGI Symbol;Acc:MGI:1924488]
Nkain2	7.94979e-19	1.14321	0.327	0.188	1.86836e-14	ENSMUSG00000069670	protein_coding	Na+/K+ transporting ATPase interacting 2 [Source:MGI Symbol;Acc:MGI:1923447]
Npas3	2.54335e-41	1.04119	0.541	0.293	5.97737e-37	ENSMUSG00000021010	protein_coding	neuronal PAS domain protein 3 [Source:MGI Symbol;Acc:MGI:1351610]
Nradd	3.13214e-54	1.00227	0.756	0.486	7.36115e-50	ENSMUSG00000032491	protein_coding	neurotrophin receptor associated death domain [Source:MGI Symbol;Acc:MGI:1914419]
Nudt19	8.31835e-54	1.01875	0.699	0.423	1.95498e-49	ENSMUSG00000034875	protein_coding	nudix hydrolase 19 [Source:MGI Symbol;Acc:MGI:94203]
Ocrl	1.20116e-11	-1.08262	0.198	0.289	2.82296e-07	ENSMUSG00000001173	protein_coding	OCRL, inositol polyphosphate-5-phosphatase [Source:MGI Symbol;Acc:MGI:109589]
Palmd	4.77825e-14	-1.04854	0.179	0.283	1.12299e-09	ENSMUSG00000033377	protein_coding	palmdelphin [Source:MGI Symbol;Acc:MGI:2148896]
Pard3b	2.76924e-30	-1.75326	0.15	0.331	6.50827e-26	ENSMUSG00000052062	protein_coding	par-3 family cell polarity regulator beta [Source:MGI Symbol;Acc:MGI:1919301]
Pbk	4.32095e-27	1.034	0.331	0.158	1.01551e-22	ENSMUSG00000022033	protein_coding	PDZ binding kinase [Source:MGI Symbol;Acc:MGI:1289156]
Pclaf	1.90196e-65	1.01755	0.696	0.363	4.46998e-61	ENSMUSG00000040204	protein_coding	PCNA clamp associated factor [Source:MGI Symbol;Acc:MGI:1915276]
Pcsk2	5.68662e-30	1.41405	0.468	0.286	1.33647e-25	ENSMUSG00000027419	protein_coding	proprotein convertase subtilisin/kexin type 2 [Source:MGI Symbol;Acc:MGI:97512]
Pcsk5	4.10552e-38	1.49404	0.259	0.087	9.64879e-34	ENSMUSG00000024713	protein_coding	proprotein convertase subtilisin/kexin type 5 [Source:MGI Symbol;Acc:MGI:97515]
Pdpn	2.67139e-60	1.27484	0.528	0.229	6.2783e-56	ENSMUSG00000028583	protein_coding	podoplanin [Source:MGI Symbol;Acc:MGI:103098]
Pdzd2	5.37464e-69	-1.04033	0.602	0.812	1.26315e-64	ENSMUSG00000022197	protein_coding	PDZ domain containing 2 [Source:MGI Symbol;Acc:MGI:1922394]
Pfkfb3	5.62835e-63	1.74266	0.349	0.102	1.32278e-58	ENSMUSG00000026773	protein_coding	6-phosphofructo-2-kinase/fructose-2,6-biphosphatase 3 [Source:MGI Symbol;Acc:MGI:2181202]
Pfkl	6.31008e-77	1.08876	0.769	0.453	1.48299e-72	ENSMUSG00000020277	protein_coding	phosphofructokinase, liver, B-type [Source:MGI Symbol;Acc:MGI:97547]
Pgam1	5.04007e-215	1.16749	0.99	0.958	1.18452e-210	ENSMUSG00000011752	protein_coding	phosphoglycerate mutase 1 [Source:MGI Symbol;Acc:MGI:97552]
Pgk1	6.63241e-169	1.16393	0.978	0.922	1.55875e-164	ENSMUSG00000062070	protein_coding	phosphoglycerate kinase 1 [Source:MGI Symbol;Acc:MGI:97555]
Phlda2	3.68132e-53	1.45649	0.54	0.27	8.65183e-49	ENSMUSG00000010760	protein_coding	pleckstrin homology like domain, family A, member 2 [Source:MGI Symbol;Acc:MGI:1202307]
Pkm	1.7237e-228	1.06654	0.991	0.973	4.05103e-224	ENSMUSG00000032294	protein_coding	pyruvate kinase, muscle [Source:MGI Symbol;Acc:MGI:97591]
Plbd1	7.52006e-17	-1.27074	0.187	0.303	1.76737e-12	ENSMUSG00000030214	protein_coding	phospholipase B domain containing 1 [Source:MGI Symbol;Acc:MGI:1914107]
Plet1	3.59697e-29	-1.64768	0.208	0.38	8.4536e-25	ENSMUSG00000032068	protein_coding	placenta expressed transcript 1 [Source:MGI Symbol;Acc:MGI:1923759]
Plk2	1.30712e-44	1.0652	0.53	0.258	3.072e-40	ENSMUSG00000021701	protein_coding	polo like kinase 2 [Source:MGI Symbol;Acc:MGI:1099790]
Plod2	7.54679e-56	1.33626	0.484	0.205	1.77365e-51	ENSMUSG00000032374	protein_coding	procollagen lysine, 2-oxoglutarate 5-dioxygenase 2 [Source:MGI Symbol;Acc:MGI:1347007]
Pmm1	1.72809e-40	1.33878	0.563	0.315	4.06137e-36	ENSMUSG00000022474	protein_coding	phosphomannomutase 1 [Source:MGI Symbol;Acc:MGI:1353418]
Postn	1.23726e-73	-1.26164	0.574	0.795	2.90782e-69	ENSMUSG00000027750	protein_coding	periostin, osteoblast specific factor [Source:MGI Symbol;Acc:MGI:1926321]
Pou3f1	5.50649e-25	-2.10644	0.15	0.305	1.29413e-20	ENSMUSG00000090125	protein_coding	POU domain, class 3, transcription factor 1 [Source:MGI Symbol;Acc:MGI:101896]
Prelid2	3.59974e-38	1.41476	0.26	0.085	8.46011e-34	ENSMUSG00000056671	protein_coding	PRELI domain containing 2 [Source:MGI Symbol;Acc:MGI:1924869]
Prkn	1.58422e-14	-1.3481	0.164	0.276	3.72323e-10	ENSMUSG00000023826	protein_coding	parkin RBR E3 ubiquitin protein ligase [Source:MGI Symbol;Acc:MGI:1355296]
Ptp4a3	3.74624e-27	1.43835	0.252	0.102	8.80442e-23	ENSMUSG00000059895	protein_coding	protein tyrosine phosphatase 4a3 [Source:MGI Symbol;Acc:MGI:1277098]
Ptprm	5.23868e-56	1.30279	0.509	0.233	1.2312e-51	ENSMUSG00000033278	protein_coding	protein tyrosine phosphatase, receptor type, M [Source:MGI Symbol;Acc:MGI:102694]
Ptprz1	4.39342e-42	-1.31943	0.412	0.616	1.03254e-37	ENSMUSG00000068748	protein_coding	protein tyrosine phosphatase, receptor type Z, polypeptide 1 [Source:MGI Symbol;Acc:MGI:97816]
Pttg1	3.26729e-53	1.09941	0.631	0.347	7.67878e-49	ENSMUSG00000020415	protein_coding	pituitary tumor-transforming gene 1 [Source:MGI Symbol;Acc:MGI:1353578]
Rab7b	1.49359e-24	-1.70385	0.108	0.258	3.51024e-20	ENSMUSG00000052688	protein_coding	RAB7B, member RAS oncogene family [Source:MGI Symbol;Acc:MGI:2442295]
Rapgef4	1.99332e-26	-1.58749	0.148	0.307	4.68469e-22	ENSMUSG00000049044	protein_coding	Rap guanine nucleotide exchange factor (GEF) 4 [Source:MGI Symbol;Acc:MGI:1917723]
Rerg	1.04978e-47	-2.06358	0.142	0.385	2.4672e-43	ENSMUSG00000030222	protein_coding	RAS-like, estrogen-regulated, growth-inhibitor [Source:MGI Symbol;Acc:MGI:2665139]
Rin2	3.85421e-65	-1.03332	0.655	0.807	9.05816e-61	ENSMUSG00000001768	protein_coding	Ras and Rab interactor 2 [Source:MGI Symbol;Acc:MGI:1921280]
Ror1	3.57156e-80	-1.89238	0.264	0.608	8.39388e-76	ENSMUSG00000035305	protein_coding	receptor tyrosine kinase-like orphan receptor 1 [Source:MGI Symbol;Acc:MGI:1347520]
Rpgrip1	6.6541e-22	-1.35982	0.292	0.427	1.56385e-17	ENSMUSG00000057132	protein_coding	retinitis pigmentosa GTPase regulator interacting protein 1 [Source:MGI Symbol;Acc:MGI:1932134]
Rpl17-ps8	1.41091e-47	-1.99511	0.141	0.374	3.31592e-43	ENSMUSG00000082035	processed_pseudogene	ribosomal protein L17, pseudogene 8 [Source:MGI Symbol;Acc:MGI:3802129]
Rpl29	1.13028e-103	4.43587	0.622	0.335	2.65639e-99	ENSMUSG00000048758	protein_coding	ribosomal protein L29 [Source:MGI Symbol;Acc:MGI:99687]
Rps13-ps1	1.60363e-63	-2.32979	0.148	0.42	3.76885e-59	ENSMUSG00000066362	processed_pseudogene	ribosomal protein S13, pseudogene 1 [Source:MGI Symbol;Acc:MGI:3647042]
Rps4l	9.74948e-280	2.20209	0.965	0.676	2.29132e-275	ENSMUSG00000063171	transcribed_processed_pseudogene	ribosomal protein S4-like [Source:MGI Symbol;Acc:MGI:1913434]
Rrm2	3.71554e-61	1.09621	0.705	0.405	8.73226e-57	ENSMUSG00000020649	protein_coding	ribonucleotide reductase M2 [Source:MGI Symbol;Acc:MGI:98181]
S100a6	5.59891e-59	1.60168	0.616	0.32	1.31586e-54	ENSMUSG00000001025	protein_coding	S100 calcium binding protein A6 (calcyclin) [Source:MGI Symbol;Acc:MGI:1339467]
Sema3e	4.11049e-44	1.272	0.515	0.261	9.66048e-40	ENSMUSG00000063531	protein_coding	sema domain, immunoglobulin domain (Ig), short basic domain, secreted, (semaphorin) 3E [Source:MGI Symbol;Acc:MGI:1340034]
Serpina3h	4.2616e-30	-1.13428	0.322	0.484	1.00156e-25	ENSMUSG00000041449	transcribed_unprocessed_pseudogene	serine (or cysteine) peptidase inhibitor, clade A, member 3H [Source:MGI Symbol;Acc:MGI:2182839]
Serpina3h	4.2616e-30	-1.13428	0.322	0.484	1.00156e-25	ENSMUSG00000121484	lncRNA	serine (or cysteine) peptidase inhibitor, clade A, member 3H [Source:NCBI gene (formerly Entrezgene);Acc:546546]
Serpinb1b	4.62013e-29	1.08539	0.269	0.107	1.08582e-24	ENSMUSG00000051029	protein_coding	serine (or cysteine) peptidase inhibitor, clade B, member 1b [Source:MGI Symbol;Acc:MGI:2445361]
Slc16a3	8.19494e-49	1.92724	0.278	0.082	1.92597e-44	ENSMUSG00000025161	protein_coding	solute carrier family 16 (monocarboxylic acid transporters), member 3 [Source:MGI Symbol;Acc:MGI:1933438]
Slc1a5	6.27157e-33	1.05364	0.309	0.123	1.47394e-28	ENSMUSG00000001918	protein_coding	solute carrier family 1 (neutral amino acid transporter), member 5 [Source:MGI Symbol;Acc:MGI:105305]
Slc24a3	3.2219e-138	-2.2347	0.378	0.772	7.57211e-134	ENSMUSG00000063873	protein_coding	solute carrier family 24 (sodium/potassium/calcium exchanger), member 3 [Source:MGI Symbol;Acc:MGI:2137513]
Slc2a3	8.72253e-113	2.89954	0.405	0.083	2.04997e-108	ENSMUSG00000003153	protein_coding	solute carrier family 2 (facilitated glucose transporter), member 3 [Source:MGI Symbol;Acc:MGI:95757]
Slc31a2	3.14959e-34	-1.43036	0.307	0.465	7.40218e-30	ENSMUSG00000066152	protein_coding	solute carrier family 31, member 2 [Source:MGI Symbol;Acc:MGI:1333844]
Slco3a1	1.51622e-28	-1.15852	0.352	0.506	3.56341e-24	ENSMUSG00000025790	protein_coding	solute carrier organic anion transporter family, member 3a1 [Source:MGI Symbol;Acc:MGI:1351867]
Smim36	3.66572e-52	1.14825	0.527	0.243	8.61518e-48	ENSMUSG00000110344	protein_coding	small integral membrane protein 36 [Source:MGI Symbol;Acc:MGI:5804831]
Snrnp25	5.79735e-45	1.02145	0.579	0.297	1.36249e-40	ENSMUSG00000040767	protein_coding	small nuclear ribonucleoprotein 25 (U11/U12) [Source:MGI Symbol;Acc:MGI:1925622]
Sox5	9.50522e-139	-3.03431	0.173	0.633	2.23392e-134	ENSMUSG00000041540	protein_coding	SRY (sex determining region Y)-box 5 [Source:MGI Symbol;Acc:MGI:98367]
Spc24	2.18278e-50	1.06073	0.566	0.286	5.12998e-46	ENSMUSG00000074476	protein_coding	SPC24, NDC80 kinetochore complex component, homolog (S. cerevisiae) [Source:MGI Symbol;Acc:MGI:1914879]
Sptlc3	7.33805e-27	-1.5682	0.146	0.313	1.72459e-22	ENSMUSG00000039092	protein_coding	serine palmitoyltransferase, long chain base subunit 3 [Source:MGI Symbol;Acc:MGI:2444678]
Ssbp2	3.61249e-145	-1.12666	0.922	0.984	8.49007e-141	ENSMUSG00000003992	protein_coding	single-stranded DNA binding protein 2 [Source:MGI Symbol;Acc:MGI:1914220]
Stfa3	4.54341e-131	-1.67182	0.518	0.885	1.06779e-126	ENSMUSG00000054905	protein_coding	stefin A3 [Source:MGI Symbol;Acc:MGI:106196]
Stxbp6	3.1608e-63	1.58784	0.541	0.256	7.42852e-59	ENSMUSG00000046314	protein_coding	syntaxin binding protein 6 (amisyn) [Source:MGI Symbol;Acc:MGI:2384963]
Tcea3	7.36193e-14	-1.09508	0.199	0.303	1.7302e-09	ENSMUSG00000001604	protein_coding	transcription elongation factor A (SII), 3 [Source:MGI Symbol;Acc:MGI:1196908]
Tceal9	6.09246e-155	1.13719	0.984	0.933	1.43185e-150	ENSMUSG00000042712	protein_coding	transcription elongation factor A like 9 [Source:MGI Symbol;Acc:MGI:109567]
Tcfl5	7.43767e-156	5.48394	0.301	0.007	1.748e-151	ENSMUSG00000038932	protein_coding	transcription factor-like 5 (basic helix-loop-helix) [Source:MGI Symbol;Acc:MGI:2672878]
Tcim	1.54273e-13	-1.16238	0.159	0.265	3.62571e-09	ENSMUSG00000056313	protein_coding	transcriptional and immune response regulator [Source:MGI Symbol;Acc:MGI:1916318]
Tdrd1	9.66528e-109	3.54303	0.268	0.022	2.27153e-104	ENSMUSG00000025081	protein_coding	tudor domain containing 1 [Source:MGI Symbol;Acc:MGI:1933218]
Tenm4	5.23295e-62	-1.3057	0.437	0.678	1.22985e-57	ENSMUSG00000048078	protein_coding	teneurin transmembrane protein 4 [Source:MGI Symbol;Acc:MGI:2447063]
Tex15	6.37902e-33	1.19699	0.286	0.113	1.4992e-28	ENSMUSG00000009628	protein_coding	testis expressed gene 15 [Source:MGI Symbol;Acc:MGI:1934816]
Thbs1	2.2901e-16	-1.25093	0.243	0.36	5.3822e-12	ENSMUSG00000040152	protein_coding	thrombospondin 1 [Source:MGI Symbol;Acc:MGI:98737]
Tmc7	4.39138e-11	-1.10851	0.208	0.293	1.03206e-06	ENSMUSG00000042246	protein_coding	transmembrane channel-like gene family 7 [Source:MGI Symbol;Acc:MGI:2443317]
Tmsb10	1.86889e-246	1.1437	0.993	0.978	4.39227e-242	ENSMUSG00000079523	protein_coding	thymosin beta 10 [Source:MGI Symbol;Acc:MGI:109146]
Tmtc1	3.72214e-71	-2.83173	0.118	0.418	8.74776e-67	ENSMUSG00000030306	protein_coding	transmembrane and tetratricopeptide repeat containing 1 [Source:MGI Symbol;Acc:MGI:3039590]
Tpi1	6.27129e-155	1.0085	0.99	0.934	1.47388e-150	ENSMUSG00000023456	protein_coding	triosephosphate isomerase 1 [Source:MGI Symbol;Acc:MGI:98797]
Tpm1	3.85408e-142	1.36884	0.927	0.625	9.05787e-138	ENSMUSG00000032366	protein_coding	tropomyosin 1, alpha [Source:MGI Symbol;Acc:MGI:98809]
Traip	7.12198e-31	1.02361	0.331	0.144	1.67381e-26	ENSMUSG00000032586	protein_coding	TRAF-interacting protein [Source:MGI Symbol;Acc:MGI:1096377]
Tspan7	2.09954e-15	-1.05865	0.277	0.379	4.93434e-11	ENSMUSG00000058254	protein_coding	tetraspanin 7 [Source:MGI Symbol;Acc:MGI:1298407]
Tspear	2.22138e-64	-1.63964	0.44	0.686	5.22069e-60	ENSMUSG00000069581	protein_coding	thrombospondin type laminin G domain and EAR repeats [Source:MGI Symbol;Acc:MGI:2671932]
Tuba1a	9.90749e-60	1.83663	0.456	0.181	2.32846e-55	ENSMUSG00000072235	protein_coding	tubulin, alpha 1A [Source:MGI Symbol;Acc:MGI:98869]
Tuba1b	2.09927e-103	1.02592	0.96	0.899	4.9337e-99	ENSMUSG00000023004	protein_coding	tubulin, alpha 1B [Source:MGI Symbol;Acc:MGI:107804]
Tubb4b	5.25715e-85	1.23335	0.924	0.762	1.23554e-80	ENSMUSG00000036752	protein_coding	tubulin, beta 4B class IVB [Source:MGI Symbol;Acc:MGI:1915472]
Uba52	1.24876e-177	-1.03118	0.923	0.968	2.93483e-173	ENSMUSG00000090137	protein_coding	ubiquitin A-52 residue ribosomal protein fusion product 1 [Source:MGI Symbol;Acc:MGI:98887]
Ube2c	6.95765e-59	1.96443	0.495	0.206	1.63519e-54	ENSMUSG00000001403	protein_coding	ubiquitin-conjugating enzyme E2C [Source:MGI Symbol;Acc:MGI:1915862]
Vcan	6.69532e-35	1.26688	0.402	0.195	1.57353e-30	ENSMUSG00000021614	protein_coding	versican [Source:MGI Symbol;Acc:MGI:102889]
Vsnl1	6.62861e-82	1.93688	0.38	0.095	1.55786e-77	ENSMUSG00000054459	protein_coding	visinin-like 1 [Source:MGI Symbol;Acc:MGI:1349453]
Wnk2	2.06078e-73	-1.59095	0.406	0.649	4.84325e-69	ENSMUSG00000037989	protein_coding	WNK lysine deficient protein kinase 2 [Source:MGI Symbol;Acc:MGI:1922857]
Zbtb16	1.16678e-117	-1.17175	0.774	0.943	2.74217e-113	ENSMUSG00000066687	protein_coding	zinc finger and BTB domain containing 16 [Source:MGI Symbol;Acc:MGI:103222]
Zfp268	1.80338e-61	1.24115	0.557	0.249	4.23831e-57	ENSMUSG00000078502	protein_coding	zinc finger protein 268 [Source:MGI Symbol;Acc:MGI:3651014]
Zfp982	2.05757e-66	1.82343	0.324	0.082	4.83571e-62	ENSMUSG00000078496	protein_coding	zinc finger protein 982 [Source:MGI Symbol;Acc:MGI:3701121]

## Sheet: Diff_1
GeneID	p_val	avg_log2FC	pct.1	pct.2	p_val_adj	GENEID	GENEBIOTYPE	DESCRIPTION
1700030C10Rik	2.45843e-85	2.61748	0.498	0.097	5.77781e-81	ENSMUSG00000091071	transcribed_unprocessed_pseudogene	RIKEN cDNA 1700030C10 gene [Source:MGI Symbol;Acc:MGI:1916763]
1700030C10Rik	2.45843e-85	2.61748	0.498	0.097	5.77781e-81	ENSMUSG00000099759	lncRNA	RIKEN cDNA 1700030C10 gene [Source:MGI Symbol;Acc:MGI:1916763]
2410018L13Rik	1.14247e-17	1.31204	0.271	0.112	2.68502e-13	ENSMUSG00000073164	lncRNA	RIKEN cDNA 2410018L13 gene [Source:MGI Symbol;Acc:MGI:1916982]
9030624G23Rik	1.11113e-43	1.6817	0.441	0.144	2.61137e-39	ENSMUSG00000073158	protein_coding	RIKEN cDNA 9030624G23 gene [Source:MGI Symbol;Acc:MGI:1914058]
9530059O14Rik	8.26537e-19	1.98482	0.29	0.127	1.94253e-14	ENSMUSG00000097736	lncRNA	RIKEN cDNA 9530059O14 gene [Source:MGI Symbol;Acc:MGI:2442421]
Aaas	1.58608e-22	1.07701	0.498	0.261	3.7276e-18	ENSMUSG00000036678	protein_coding	achalasia, adrenocortical insufficiency, alacrimia [Source:MGI Symbol;Acc:MGI:2443767]
Abcb1b	4.47892e-47	3.20518	0.264	0.042	1.05264e-42	ENSMUSG00000028970	protein_coding	ATP-binding cassette, sub-family B (MDR/TAP), member 1B [Source:MGI Symbol;Acc:MGI:97568]
Acadl	4.64551e-35	1.49478	0.475	0.203	1.09179e-30	ENSMUSG00000026003	protein_coding	acyl-Coenzyme A dehydrogenase, long-chain [Source:MGI Symbol;Acc:MGI:87866]
Adamts1	7.22773e-19	-1.48484	0.256	0.442	1.69866e-14	ENSMUSG00000022893	protein_coding	a disintegrin-like and metallopeptidase (reprolysin type) with thrombospondin type 1 motif, 1 [Source:MGI Symbol;Acc:MGI:109249]
Adamts14	1.92665e-15	-1.59808	0.142	0.299	4.52801e-11	ENSMUSG00000059901	protein_coding	a disintegrin-like and metallopeptidase (reprolysin type) with thrombospondin type 1 motif, 14 [Source:MGI Symbol;Acc:MGI:2179942]
Adh6b	8.81208e-47	-1.85654	0.339	0.614	2.07102e-42	ENSMUSG00000074206	protein_coding	alcohol dehydrogenase 6B (class V) [Source:MGI Symbol;Acc:MGI:2446626]
Adh7	8.88601e-16	1.24802	0.261	0.112	2.08839e-11	ENSMUSG00000055301	protein_coding	alcohol dehydrogenase 7 (class IV), mu or sigma polypeptide [Source:MGI Symbol;Acc:MGI:87926]
Aldh1a7	1.57534e-28	-2.02668	0.112	0.343	3.70236e-24	ENSMUSG00000024747	protein_coding	aldehyde dehydrogenase family 1, subfamily A7 [Source:MGI Symbol;Acc:MGI:1347050]
Antxr1	2.68976e-10	-1.60435	0.147	0.266	6.32147e-06	ENSMUSG00000033420	protein_coding	anthrax toxin receptor 1 [Source:MGI Symbol;Acc:MGI:1916788]
Aox4	1.37779e-16	1.02642	0.656	0.512	3.23807e-12	ENSMUSG00000038242	protein_coding	aldehyde oxidase 4 [Source:MGI Symbol;Acc:MGI:1919122]
Apoe	1.2005e-48	1.39733	0.673	0.325	2.82142e-44	ENSMUSG00000002985	protein_coding	apolipoprotein E [Source:MGI Symbol;Acc:MGI:88057]
Arhgef16	2.6006e-11	1.04238	0.263	0.132	6.11193e-07	ENSMUSG00000029032	protein_coding	Rho guanine nucleotide exchange factor (GEF) 16 [Source:MGI Symbol;Acc:MGI:2446219]
Arl4a	7.9041e-73	-1.2665	0.849	0.938	1.85762e-68	ENSMUSG00000047446	protein_coding	ADP-ribosylation factor-like 4A [Source:MGI Symbol;Acc:MGI:99437]
Asf1b	1.7122e-16	1.01353	0.308	0.141	4.02402e-12	ENSMUSG00000005470	protein_coding	anti-silencing function 1B histone chaperone [Source:MGI Symbol;Acc:MGI:1914179]
Atf7ip	2.45027e-92	1.60942	0.903	0.605	5.75862e-88	ENSMUSG00000030213	protein_coding	activating transcription factor 7 interacting protein [Source:MGI Symbol;Acc:MGI:1858965]
Atp1b1	4.05537e-52	3.00379	0.422	0.117	9.53092e-48	ENSMUSG00000026576	protein_coding	ATPase, Na+/K+ transporting, beta 1 polypeptide [Source:MGI Symbol;Acc:MGI:88108]
Atxn1	2.45053e-17	1.12137	0.339	0.159	5.75925e-13	ENSMUSG00000046876	protein_coding	ataxin 1 [Source:MGI Symbol;Acc:MGI:104783]
Axl	4.88538e-23	1.08036	0.39	0.174	1.14816e-18	ENSMUSG00000002602	protein_coding	AXL receptor tyrosine kinase [Source:MGI Symbol;Acc:MGI:1347244]
Bace2	2.84583e-20	1.52986	0.288	0.118	6.68826e-16	ENSMUSG00000040605	protein_coding	beta-site APP-cleaving enzyme 2 [Source:MGI Symbol;Acc:MGI:1860440]
Bex1	4.95243e-42	3.13898	0.346	0.097	1.16392e-37	ENSMUSG00000050071	protein_coding	brain expressed X-linked 1 [Source:MGI Symbol;Acc:MGI:1328321]
Bst2	3.8271e-71	2.85137	0.42	0.076	8.99445e-67	ENSMUSG00000046718	protein_coding	bone marrow stromal cell antigen 2 [Source:MGI Symbol;Acc:MGI:1916800]
C230085N15Rik	1.03966e-07	-1.24196	0.159	0.252	0.00244342	ENSMUSG00000102212	TEC	RIKEN cDNA C230085N15 gene [Source:MGI Symbol;Acc:MGI:2444267]
Cald1	6.81494e-15	1.06704	0.351	0.188	1.60165e-10	ENSMUSG00000029761	protein_coding	caldesmon 1 [Source:MGI Symbol;Acc:MGI:88250]
Calml3	5.14353e-10	-2.50077	0.176	0.285	1.20883e-05	ENSMUSG00000063130	protein_coding	calmodulin-like 3 [Source:MGI Symbol;Acc:MGI:1917655]
Capn2	4.74071e-38	1.4275	0.498	0.201	1.11416e-33	ENSMUSG00000026509	protein_coding	calpain 2 [Source:MGI Symbol;Acc:MGI:88264]
Capns1	1.61575e-28	1.02536	0.605	0.335	3.79732e-24	ENSMUSG00000001794	protein_coding	calpain, small subunit 1 [Source:MGI Symbol;Acc:MGI:88266]
Carhsp1	3.71894e-16	1.03806	0.395	0.208	8.74025e-12	ENSMUSG00000008393	protein_coding	calcium regulated heat stable protein 1 [Source:MGI Symbol;Acc:MGI:1196368]
Cat	5.41612e-18	1.25834	0.319	0.142	1.2729e-13	ENSMUSG00000027187	protein_coding	catalase [Source:MGI Symbol;Acc:MGI:88271]
Ccnb2	1.23233e-19	1.03978	0.403	0.205	2.89623e-15	ENSMUSG00000032218	protein_coding	cyclin B2 [Source:MGI Symbol;Acc:MGI:88311]
Ccng1	2.64931e-46	1.6394	0.746	0.478	6.22641e-42	ENSMUSG00000020326	protein_coding	cyclin G1 [Source:MGI Symbol;Acc:MGI:102890]
Ccser1	1.80066e-36	1.24876	0.698	0.401	4.23191e-32	ENSMUSG00000039578	protein_coding	coiled-coil serine rich 1 [Source:MGI Symbol;Acc:MGI:3045354]
Cdh13	3.22288e-09	-1.2609	0.314	0.417	7.5744e-05	ENSMUSG00000031841	protein_coding	cadherin 13 [Source:MGI Symbol;Acc:MGI:99551]
Cdr2	1.85372e-22	1.12461	0.375	0.161	4.35662e-18	ENSMUSG00000030878	protein_coding	cerebellar degeneration-related 2 [Source:MGI Symbol;Acc:MGI:1100885]
Cenpm	9.40093e-23	1.01209	0.402	0.182	2.20941e-18	ENSMUSG00000068101	protein_coding	centromere protein M [Source:MGI Symbol;Acc:MGI:1913820]
Chit1	3.18211e-29	1.38409	0.251	0.063	7.47858e-25	ENSMUSG00000026450	protein_coding	chitinase 1 (chitotriosidase) [Source:MGI Symbol;Acc:MGI:1919134]
Clca3a1	3.4614e-07	-1.05397	0.192	0.285	0.00813499	ENSMUSG00000056025	protein_coding	chloride channel accessory 3A1 [Source:MGI Symbol;Acc:MGI:1316732]
Clip4	2.05005e-37	-1.36839	0.42	0.67	4.81803e-33	ENSMUSG00000024059	protein_coding	CAP-GLY domain containing linker protein family, member 4 [Source:MGI Symbol;Acc:MGI:1919100]
Col28a1	6.44119e-187	10.8313	0.553	0.002	1.51381e-182	ENSMUSG00000068794	protein_coding	collagen, type XXVIII, alpha 1 [Source:MGI Symbol;Acc:MGI:2685312]
Col4a6	1.29057e-25	-1.84278	0.229	0.452	3.03309e-21	ENSMUSG00000031273	protein_coding	collagen, type IV, alpha 6 [Source:MGI Symbol;Acc:MGI:2152695]
Col7a1	9.59221e-21	-1.48647	0.308	0.479	2.25436e-16	ENSMUSG00000025650	protein_coding	collagen, type VII, alpha 1 [Source:MGI Symbol;Acc:MGI:88462]
Creg2	4.30935e-25	-1.83603	0.19	0.403	1.01278e-20	ENSMUSG00000050967	protein_coding	cellular repressor of E1A-stimulated genes 2 [Source:MGI Symbol;Acc:MGI:1928333]
Crlf2	8.17873e-69	2.36648	0.458	0.101	1.92217e-64	ENSMUSG00000033467	protein_coding	cytokine receptor-like factor 2 [Source:MGI Symbol;Acc:MGI:1889506]
Cygb	2.99018e-09	-1.37405	0.153	0.266	7.02753e-05	ENSMUSG00000020810	protein_coding	cytoglobin [Source:MGI Symbol;Acc:MGI:2149481]
Dcxr	2.75884e-24	1.6304	0.439	0.218	6.48382e-20	ENSMUSG00000039450	protein_coding	dicarbonyl L-xylulose reductase [Source:MGI Symbol;Acc:MGI:1915130]
Ddx11	6.73207e-20	1.27483	0.3	0.122	1.58217e-15	ENSMUSG00000035842	protein_coding	DEAD/H box helicase 11 [Source:MGI Symbol;Acc:MGI:2443590]
Deptor	7.84377e-48	1.17612	0.832	0.562	1.84344e-43	ENSMUSG00000022419	protein_coding	DEP domain containing MTOR-interacting protein [Source:MGI Symbol;Acc:MGI:2146322]
Dnajb3	4.93787e-15	1.19461	0.271	0.12	1.1605e-10	ENSMUSG00000081984	protein_coding	DnaJ heat shock protein family (Hsp40) member B3 [Source:MGI Symbol;Acc:MGI:1306822]
Dnase1l3	6.0302e-14	1.09045	0.364	0.208	1.41722e-09	ENSMUSG00000025279	protein_coding	deoxyribonuclease 1-like 3 [Source:MGI Symbol;Acc:MGI:1314633]
Dock4	2.56768e-28	1.00585	0.559	0.302	6.03456e-24	ENSMUSG00000035954	protein_coding	dedicator of cytokinesis 4 [Source:MGI Symbol;Acc:MGI:1918006]
Dok4	1.75846e-18	-1.23591	0.295	0.468	4.13272e-14	ENSMUSG00000040631	protein_coding	docking protein 4 [Source:MGI Symbol;Acc:MGI:2148865]
Dpep1	1.14874e-69	4.66207	0.305	0.028	2.69978e-65	ENSMUSG00000019278	protein_coding	dipeptidase 1 [Source:MGI Symbol;Acc:MGI:94917]
Dsc2	2.48035e-18	1.15759	0.329	0.145	5.82931e-14	ENSMUSG00000024331	protein_coding	desmocollin 2 [Source:MGI Symbol;Acc:MGI:103221]
Dsg3	5.22364e-60	1.10699	0.905	0.74	1.22766e-55	ENSMUSG00000056632	protein_coding	desmoglein 3 [Source:MGI Symbol;Acc:MGI:99499]
Edaradd	1.92041e-27	-1.27455	0.361	0.572	4.51335e-23	ENSMUSG00000095105	protein_coding	EDAR (ectodysplasin-A receptor)-associated death domain [Source:MGI Symbol;Acc:MGI:1931001]
Efcab1	7.6764e-13	-1.51756	0.137	0.27	1.80411e-08	ENSMUSG00000068617	protein_coding	EF-hand calcium binding domain 1 [Source:MGI Symbol;Acc:MGI:1914043]
Ehd2	1.90056e-18	-1.16361	0.324	0.498	4.46671e-14	ENSMUSG00000074364	protein_coding	EH-domain containing 2 [Source:MGI Symbol;Acc:MGI:2154274]
Elmo1	3.58225e-23	1.41589	0.371	0.166	8.41902e-19	ENSMUSG00000041112	protein_coding	engulfment and cell motility 1 [Source:MGI Symbol;Acc:MGI:2153044]
Elovl5	1.58824e-18	1.02123	0.295	0.121	3.73268e-14	ENSMUSG00000032349	protein_coding	ELOVL family member 5, elongation of long chain fatty acids (yeast) [Source:MGI Symbol;Acc:MGI:1916051]
Eml5	3.38212e-18	1.05053	0.314	0.138	7.94865e-14	ENSMUSG00000051166	protein_coding	echinoderm microtubule associated protein like 5 [Source:MGI Symbol;Acc:MGI:2442513]
ENSMUSG00000120201	6.60047e-89	7.16593	0.281	0	1.55124e-84
ENSMUSG00000120784	1.70734e-32	1.04585	0.683	0.398	4.01259e-28
ENSMUSG00000120786	7.92539e-97	4.84001	0.341	0.011	1.86263e-92
ENSMUSG00000121063	1.30266e-76	4.2051	0.31	0.021	3.06151e-72
ENSMUSG00000121166	1.45786e-67	3.31037	0.334	0.041	3.42627e-63
ENSMUSG00000121307	1.62707e-54	1.34884	0.705	0.338	3.82394e-50
Exoc4	2.82726e-37	1.12015	0.958	0.922	6.64463e-33	ENSMUSG00000029763	protein_coding	exocyst complex component 4 [Source:MGI Symbol;Acc:MGI:1096376]
F8a	3.06669e-20	1.09781	0.38	0.177	7.20733e-16	ENSMUSG00000078317	protein_coding	factor 8-associated gene A [Source:MGI Symbol;Acc:MGI:95474]
Fam107b	3.45356e-27	1.04833	0.588	0.328	8.11655e-23	ENSMUSG00000026655	protein_coding	family with sequence similarity 107, member B [Source:MGI Symbol;Acc:MGI:1913790]
Fam117a	4.81327e-08	-1.10132	0.195	0.295	0.00113122	ENSMUSG00000038893	protein_coding	family with sequence similarity 117, member A [Source:MGI Symbol;Acc:MGI:2144564]
Fam122b	5.20999e-16	1.09772	0.363	0.183	1.22445e-11	ENSMUSG00000036022	protein_coding	family with sequence similarity 122, member B [Source:MGI Symbol;Acc:MGI:1926005]
Fam126a	2.98365e-17	-1.17126	0.378	0.523	7.01218e-13
Fbxw9	1.6291e-34	1.39537	0.663	0.388	3.82871e-30	ENSMUSG00000008167	protein_coding	F-box and WD-40 domain protein 9 [Source:MGI Symbol;Acc:MGI:1915878]
Fgfbp3	4.08768e-46	1.52787	0.703	0.408	9.60688e-42	ENSMUSG00000047632	protein_coding	fibroblast growth factor binding protein 3 [Source:MGI Symbol;Acc:MGI:1919764]
Fhdc1	1.53415e-22	1.0603	0.358	0.149	3.60555e-18	ENSMUSG00000041842	protein_coding	FH2 domain containing 1 [Source:MGI Symbol;Acc:MGI:2684972]
Fhl2	1.97867e-13	1.1052	0.529	0.385	4.65028e-09	ENSMUSG00000008136	protein_coding	four and a half LIM domains 2 [Source:MGI Symbol;Acc:MGI:1338762]
Fhod3	1.48161e-07	-1.08343	0.181	0.286	0.00348208	ENSMUSG00000034295	protein_coding	formin homology 2 domain containing 3 [Source:MGI Symbol;Acc:MGI:1925847]
Filip1	2.56706e-58	2.86177	0.359	0.069	6.0331e-54	ENSMUSG00000034898	protein_coding	filamin A interacting protein 1 [Source:MGI Symbol;Acc:MGI:1917848]
Flnb	6.33003e-41	1.031	0.892	0.734	1.48768e-36	ENSMUSG00000025278	protein_coding	filamin, beta [Source:MGI Symbol;Acc:MGI:2446089]
Fmnl2	1.20921e-81	1.60731	0.908	0.652	2.84188e-77	ENSMUSG00000036053	protein_coding	formin-like 2 [Source:MGI Symbol;Acc:MGI:1918659]
Foxo1	2.2882e-09	-1.30183	0.19	0.298	5.37773e-05	ENSMUSG00000044167	protein_coding	forkhead box O1 [Source:MGI Symbol;Acc:MGI:1890077]
Frem2	2.92315e-07	-1.05761	0.195	0.294	0.00687	ENSMUSG00000037016	protein_coding	Fras1 related extracellular matrix protein 2 [Source:MGI Symbol;Acc:MGI:2444465]
Fstl1	6.67603e-14	1.17781	0.253	0.112	1.569e-09	ENSMUSG00000022816	protein_coding	follistatin-like 1 [Source:MGI Symbol;Acc:MGI:102793]
Gas1	7.41043e-15	-1.30464	0.483	0.595	1.7416e-10	ENSMUSG00000052957	protein_coding	growth arrest specific 1 [Source:MGI Symbol;Acc:MGI:95655]
Gdpd1	9.75432e-11	1.20154	0.254	0.135	2.29246e-06	ENSMUSG00000061666	protein_coding	glycerophosphodiester phosphodiesterase domain containing 1 [Source:MGI Symbol;Acc:MGI:1913819]
Gdpd2	6.59142e-37	-2.35224	0.144	0.418	1.54912e-32	ENSMUSG00000019359	protein_coding	glycerophosphodiester phosphodiesterase domain containing 2 [Source:MGI Symbol;Acc:MGI:1918834]
Gfra4	7.00509e-19	-1.62001	0.154	0.337	1.64634e-14	ENSMUSG00000027316	protein_coding	glial cell line derived neurotrophic factor family receptor alpha 4 [Source:MGI Symbol;Acc:MGI:1341873]
Gk	4.12657e-35	1.1173	0.722	0.465	9.69826e-31	ENSMUSG00000025059	protein_coding	glycerol kinase [Source:MGI Symbol;Acc:MGI:106594]
Gldc	2.59076e-64	1.82589	0.664	0.295	6.08879e-60	ENSMUSG00000024827	protein_coding	glycine decarboxylase [Source:MGI Symbol;Acc:MGI:1341155]
Gm11884	2.35624e-84	9.77126	0.268	0	5.53763e-80	ENSMUSG00000087098	lncRNA	predicted gene 11884 [Source:MGI Symbol;Acc:MGI:3651157]
Gm19951	6.69058e-09	-1.04249	0.271	0.376	0.000157242	ENSMUSG00000113136	lncRNA	predicted gene, 19951 [Source:MGI Symbol;Acc:MGI:5012136]
Gm20275	4.77064e-76	2.894	0.773	0.462	1.12119e-71	ENSMUSG00000110803	lncRNA	predicted gene, 20275 [Source:MGI Symbol;Acc:MGI:5012460]
Gm21411	4.90198e-15	1.01876	0.305	0.144	1.15206e-10	ENSMUSG00000045699	protein_coding	predicted gene, 21411 [Source:MGI Symbol;Acc:MGI:5434766]
Gm2164	1.27e-52	-2.46154	0.141	0.505	2.98477e-48	ENSMUSG00000098760	lncRNA	predicted gene 2164 [Source:MGI Symbol;Acc:MGI:3780334]
Gm24474	1.19053e-16	-1.10659	0.434	0.562	2.79799e-12	ENSMUSG00000114005	lncRNA	predicted gene, 24474 [Source:MGI Symbol;Acc:MGI:5454251]
Gm26672	5.04893e-95	3.7041	0.419	0.042	1.1866e-90	ENSMUSG00000097330	lncRNA	predicted gene, 26672 [Source:MGI Symbol;Acc:MGI:5477166]
Gm2a	2.68849e-26	1.16844	0.419	0.182	6.31849e-22	ENSMUSG00000000594	protein_coding	GM2 ganglioside activator protein [Source:MGI Symbol;Acc:MGI:95762]
Gm42047	1.34483e-134	4.84074	0.525	0.046	3.16061e-130	ENSMUSG00000110631	lncRNA	predicted gene, 42047 [Source:MGI Symbol;Acc:MGI:5624932]
Gm42653	1.1428e-230	8.23911	0.671	0.007	2.6858e-226	ENSMUSG00000106549	TEC	predicted gene 42653 [Source:MGI Symbol;Acc:MGI:5662790]
Gm47754	1.56864e-11	-1.15868	0.337	0.453	3.68663e-07	ENSMUSG00000114784	lncRNA	predicted gene, 47754 [Source:MGI Symbol;Acc:MGI:6096900]
Gm49692	1.43459e-41	1.43525	0.446	0.147	3.37158e-37	ENSMUSG00000116736	lncRNA	predicted gene, 49692 [Source:MGI Symbol;Acc:MGI:6215145]
Gna14	1.39578e-14	-1.47004	0.12	0.272	3.28035e-10	ENSMUSG00000024697	protein_coding	guanine nucleotide binding protein, alpha 14 [Source:MGI Symbol;Acc:MGI:95769]
Gng7	1.68507e-10	-1.12372	0.224	0.342	3.96024e-06	ENSMUSG00000048240	protein_coding	guanine nucleotide binding protein (G protein), gamma 7 [Source:MGI Symbol;Acc:MGI:95787]
Gpd2	2.45782e-29	1.22335	0.505	0.245	5.77637e-25	ENSMUSG00000026827	protein_coding	glycerol phosphate dehydrogenase 2, mitochondrial [Source:MGI Symbol;Acc:MGI:99778]
Grik4	1.29721e-41	-3.26481	0.059	0.348	3.0487e-37	ENSMUSG00000032017	protein_coding	glutamate receptor, ionotropic, kainate 4 [Source:MGI Symbol;Acc:MGI:95817]
Gsdmc	2.08109e-73	2.54695	0.512	0.137	4.89098e-69	ENSMUSG00000079025	protein_coding	gasdermin C [Source:MGI Symbol;Acc:MGI:1933176]
Hba-a1	1.25816e-21	1.46823	0.341	0.145	2.95692e-17	ENSMUSG00000069919	protein_coding	hemoglobin alpha, adult chain 1 [Source:MGI Symbol;Acc:MGI:96015]
Helb	7.95833e-24	1.11531	0.425	0.196	1.87037e-19	ENSMUSG00000020228	protein_coding	helicase (DNA) B [Source:MGI Symbol;Acc:MGI:2152895]
Hmgn3	5.71144e-36	1.10724	0.905	0.723	1.3423e-31	ENSMUSG00000066456	protein_coding	high mobility group nucleosomal binding domain 3 [Source:MGI Symbol;Acc:MGI:2138069]
Hmox1	8.71103e-65	2.30238	0.531	0.159	2.04727e-60	ENSMUSG00000005413	protein_coding	heme oxygenase 1 [Source:MGI Symbol;Acc:MGI:96163]
Hopx	6.57349e-117	3.89065	0.697	0.224	1.5449e-112	ENSMUSG00000059325	protein_coding	HOP homeobox [Source:MGI Symbol;Acc:MGI:1916782]
Hoxa7	2.35151e-34	-1.071	0.431	0.687	5.52653e-30	ENSMUSG00000038236	protein_coding	homeobox A7 [Source:MGI Symbol;Acc:MGI:96179]
Hs6st3	3.93171e-11	-1.29441	0.178	0.315	9.24029e-07	ENSMUSG00000053465	protein_coding	heparan sulfate 6-O-sulfotransferase 3 [Source:MGI Symbol;Acc:MGI:1354960]
Hspa2	2.71659e-13	-1.52467	0.117	0.256	6.38452e-09	ENSMUSG00000059970	protein_coding	heat shock protein 2 [Source:MGI Symbol;Acc:MGI:96243]
Hspb8	1.3642e-36	1.65131	0.427	0.155	3.20613e-32	ENSMUSG00000041548	protein_coding	heat shock protein 8 [Source:MGI Symbol;Acc:MGI:2135756]
Ifi202b	3.4362e-106	2.22212	0.759	0.242	8.07577e-102	ENSMUSG00000026535	protein_coding	interferon activated gene 202B [Source:MGI Symbol;Acc:MGI:1347083]
Ifitm3	1.30714e-71	1.70513	0.802	0.423	3.07204e-67	ENSMUSG00000025492	protein_coding	interferon induced transmembrane protein 3 [Source:MGI Symbol;Acc:MGI:1913391]
Ifngr1	2.69511e-27	-1.18346	0.395	0.599	6.33404e-23	ENSMUSG00000020009	protein_coding	interferon gamma receptor 1 [Source:MGI Symbol;Acc:MGI:107655]
Kcnip1	4.67311e-16	-1.07267	0.334	0.49	1.09827e-11	ENSMUSG00000053519	protein_coding	Kv channel-interacting protein 1 [Source:MGI Symbol;Acc:MGI:1917607]
Kctd11	2.00056e-23	1.56488	0.298	0.112	4.70171e-19	ENSMUSG00000046731	protein_coding	potassium channel tetramerisation domain containing 11 [Source:MGI Symbol;Acc:MGI:2448712]
Khk	5.70161e-22	-1.07975	0.453	0.606	1.33999e-17	ENSMUSG00000029162	protein_coding	ketohexokinase [Source:MGI Symbol;Acc:MGI:1096353]
Kitl	1.37397e-08	1.1913	0.332	0.215	0.00032291	ENSMUSG00000019966	protein_coding	kit ligand [Source:MGI Symbol;Acc:MGI:96974]
Klk13	2.0725e-17	-1.00004	0.417	0.56	4.87079e-13	ENSMUSG00000054046	protein_coding	kallikrein related-peptidase 13 [Source:MGI Symbol;Acc:MGI:3615275]
Krt15	6.98231e-45	-1.95626	0.695	0.89	1.64098e-40	ENSMUSG00000054146	protein_coding	keratin 15 [Source:MGI Symbol;Acc:MGI:96689]
Krt16	2.35797e-60	3.08321	0.554	0.206	5.54171e-56	ENSMUSG00000053797	protein_coding	keratin 16 [Source:MGI Symbol;Acc:MGI:96690]
Krt17	3.54848e-53	1.46725	0.595	0.245	8.33964e-49	ENSMUSG00000035557	protein_coding	keratin 17 [Source:MGI Symbol;Acc:MGI:96691]
Krt32	2.05169e-21	-1.89015	0.178	0.368	4.82189e-17	ENSMUSG00000046095	protein_coding	keratin 32 [Source:MGI Symbol;Acc:MGI:1309995]
Kyat3	2.49688e-195	3.24186	0.954	0.521	5.86816e-191	ENSMUSG00000040213	protein_coding	kynurenine aminotransferase 3 [Source:MGI Symbol;Acc:MGI:2677849]
Lipa	5.03968e-22	1.21919	0.3	0.112	1.18443e-17	ENSMUSG00000024781	protein_coding	lysosomal acid lipase A [Source:MGI Symbol;Acc:MGI:96789]
Liph	6.60784e-12	1.03122	0.278	0.144	1.55297e-07	ENSMUSG00000044626	protein_coding	lipase, member H [Source:MGI Symbol;Acc:MGI:2388029]
Lmx1b	1.48841e-22	-1.45456	0.253	0.456	3.49805e-18	ENSMUSG00000038765	protein_coding	LIM homeobox transcription factor 1 beta [Source:MGI Symbol;Acc:MGI:1100513]
Lor	1.31735e-06	1.65139	0.366	0.235	0.0309604	ENSMUSG00000043165	protein_coding	loricrin cornified envelope precursor protein [Source:MGI Symbol;Acc:MGI:96816]
Lrrc20	1.39911e-13	1.02539	0.361	0.202	3.28819e-09	ENSMUSG00000037151	protein_coding	leucine rich repeat containing 20 [Source:MGI Symbol;Acc:MGI:2387182]
Ly6e	1.5357e-55	1.79855	0.493	0.148	3.6092e-51	ENSMUSG00000022587	protein_coding	lymphocyte antigen 6 complex, locus E [Source:MGI Symbol;Acc:MGI:106651]
Magi3	3.89558e-24	1.263	0.502	0.262	9.15539e-20	ENSMUSG00000052539	protein_coding	membrane associated guanylate kinase, WW and PDZ domain containing 3 [Source:MGI Symbol;Acc:MGI:1923484]
Map2	3.15817e-12	1.29383	0.369	0.222	7.42234e-08	ENSMUSG00000015222	protein_coding	microtubule-associated protein 2 [Source:MGI Symbol;Acc:MGI:97175]
Mb	1.78821e-58	3.34909	0.261	0.022	4.20264e-54	ENSMUSG00000018893	protein_coding	myoglobin [Source:MGI Symbol;Acc:MGI:96922]
Me2	7.37605e-36	2.01437	0.278	0.065	1.73352e-31	ENSMUSG00000024556	protein_coding	malic enzyme 2, NAD(+)-dependent, mitochondrial [Source:MGI Symbol;Acc:MGI:2147351]
Mertk	2.31943e-19	-1.10235	0.283	0.484	5.45112e-15	ENSMUSG00000014361	protein_coding	MER proto-oncogene tyrosine kinase [Source:MGI Symbol;Acc:MGI:96965]
Mgarp	1.96962e-19	1.36182	0.278	0.111	4.62901e-15	ENSMUSG00000037161	protein_coding	mitochondria localized glutamic acid rich protein [Source:MGI Symbol;Acc:MGI:1914999]
Mgmt	1.40317e-33	2.06219	0.424	0.175	3.29774e-29	ENSMUSG00000054612	protein_coding	O-6-methylguanine-DNA methyltransferase [Source:MGI Symbol;Acc:MGI:96977]
Mgst1	9.06529e-76	1.62702	0.912	0.71	2.13052e-71	ENSMUSG00000008540	protein_coding	microsomal glutathione S-transferase 1 [Source:MGI Symbol;Acc:MGI:1913850]
Mir205hg	1.63841e-59	-1.70073	0.505	0.739	3.85059e-55	ENSMUSG00000097850	lncRNA	Mir205 host gene [Source:MGI Symbol;Acc:MGI:1918050]
Mpzl3	2.04834e-20	1.10467	0.583	0.382	4.81402e-16	ENSMUSG00000070305	protein_coding	myelin protein zero-like 3 [Source:MGI Symbol;Acc:MGI:2442647]
Mt2	1.07392e-35	1.35503	0.747	0.492	2.52393e-31	ENSMUSG00000031762	protein_coding	metallothionein 2 [Source:MGI Symbol;Acc:MGI:97172]
Mtr	3.33161e-48	1.97351	0.42	0.122	7.82996e-44	ENSMUSG00000021311	protein_coding	5-methyltetrahydrofolate-homocysteine methyltransferase [Source:MGI Symbol;Acc:MGI:894292]
N4bp2l1	6.61612e-24	-1.23581	0.268	0.495	1.55492e-19	ENSMUSG00000041132	protein_coding	NEDD4 binding protein 2-like 1 [Source:MGI Symbol;Acc:MGI:2140872]
Nabp1	9.35654e-21	1.31076	0.329	0.138	2.19897e-16	ENSMUSG00000026107	protein_coding	nucleic acid binding protein 1 [Source:MGI Symbol;Acc:MGI:1923258]
Nav3	1.79272e-24	1.0202	0.71	0.519	4.21326e-20	ENSMUSG00000020181	protein_coding	neuron navigator 3 [Source:MGI Symbol;Acc:MGI:2183703]
Nbea	2.12962e-19	1.22902	0.375	0.182	5.00504e-15	ENSMUSG00000027799	protein_coding	neurobeachin [Source:MGI Symbol;Acc:MGI:1347075]
Nde1	5.66575e-33	1.00332	0.692	0.39	1.33156e-28	ENSMUSG00000022678	protein_coding	nudE neurodevelopment protein 1 [Source:MGI Symbol;Acc:MGI:1914453]
Nectin3	9.27842e-07	1.05154	0.281	0.175	0.0218061	ENSMUSG00000022656	protein_coding	nectin cell adhesion molecule 3 [Source:MGI Symbol;Acc:MGI:1930171]
Nek6	3.68816e-17	1.097	0.322	0.148	8.66792e-13	ENSMUSG00000026749	protein_coding	NIMA (never in mitosis gene a)-related expressed kinase 6 [Source:MGI Symbol;Acc:MGI:1891638]
Nfe2l3	1.26091e-12	1.12347	0.286	0.148	2.9634e-08	ENSMUSG00000029832	protein_coding	nuclear factor, erythroid derived 2, like 3 [Source:MGI Symbol;Acc:MGI:1339958]
Noct	7.29433e-22	1.05375	0.395	0.179	1.71431e-17	ENSMUSG00000023087	protein_coding	nocturnin [Source:MGI Symbol;Acc:MGI:109382]
Nradd	2.5185e-105	2.74822	0.646	0.165	5.91899e-101	ENSMUSG00000032491	protein_coding	neurotrophin receptor associated death domain [Source:MGI Symbol;Acc:MGI:1914419]
Nrbp2	5.95256e-12	-1.02696	0.264	0.395	1.39897e-07	ENSMUSG00000075590	protein_coding	nuclear receptor binding protein 2 [Source:MGI Symbol;Acc:MGI:2385017]
Pcbp3	1.24712e-39	2.23306	0.361	0.111	2.93099e-35	ENSMUSG00000001120	protein_coding	poly(rC) binding protein 3 [Source:MGI Symbol;Acc:MGI:1890470]
Pced1b	1.07153e-22	1.18758	0.32	0.126	2.51832e-18	ENSMUSG00000044250	protein_coding	PC-esterase domain containing 1B [Source:MGI Symbol;Acc:MGI:2446270]
Pfkp	3.76443e-42	1.0043	0.79	0.478	8.84715e-38	ENSMUSG00000021196	protein_coding	phosphofructokinase, platelet [Source:MGI Symbol;Acc:MGI:1891833]
Pik3c2g	6.05924e-33	-1.25166	0.458	0.695	1.42404e-28	ENSMUSG00000030228	protein_coding	phosphatidylinositol-4-phosphate 3-kinase catalytic subunit type 2 gamma [Source:MGI Symbol;Acc:MGI:1203730]
Plk2	1.28987e-87	1.79742	0.829	0.413	3.03146e-83	ENSMUSG00000021701	protein_coding	polo like kinase 2 [Source:MGI Symbol;Acc:MGI:1099790]
Plod2	2.61787e-35	1.44326	0.573	0.283	6.15253e-31	ENSMUSG00000032374	protein_coding	procollagen lysine, 2-oxoglutarate 5-dioxygenase 2 [Source:MGI Symbol;Acc:MGI:1347007]
Pmm1	1.58788e-49	1.37918	0.82	0.544	3.73183e-45	ENSMUSG00000022474	protein_coding	phosphomannomutase 1 [Source:MGI Symbol;Acc:MGI:1353418]
Polk	3.65798e-20	1.04816	0.537	0.322	8.59699e-16	ENSMUSG00000021668	protein_coding	polymerase (DNA directed), kappa [Source:MGI Symbol;Acc:MGI:1349767]
Postn	4.54612e-44	-1.086	0.536	0.806	1.06843e-39	ENSMUSG00000027750	protein_coding	periostin, osteoblast specific factor [Source:MGI Symbol;Acc:MGI:1926321]
Pou3f1	1.38319e-126	-2.17071	0.522	0.909	3.25077e-122	ENSMUSG00000090125	protein_coding	POU domain, class 3, transcription factor 1 [Source:MGI Symbol;Acc:MGI:101896]
Prelid2	2.45217e-35	1.28591	0.651	0.37	5.76308e-31	ENSMUSG00000056671	protein_coding	PRELI domain containing 2 [Source:MGI Symbol;Acc:MGI:1924869]
Pros1	3.08315e-23	1.48544	0.327	0.13	7.24603e-19	ENSMUSG00000022912	protein_coding	protein S (alpha) [Source:MGI Symbol;Acc:MGI:1095733]
Psrc1	8.58804e-26	1.30174	0.41	0.181	2.01836e-21	ENSMUSG00000068744	protein_coding	proline/serine-rich coiled-coil 1 [Source:MGI Symbol;Acc:MGI:1913099]
Ptk2b	1.2589e-41	1.41769	0.603	0.276	2.95866e-37	ENSMUSG00000059456	protein_coding	PTK2 protein tyrosine kinase 2 beta [Source:MGI Symbol;Acc:MGI:104908]
Rap2a	1.92397e-28	1.02247	0.649	0.376	4.52172e-24	ENSMUSG00000051615	protein_coding	RAS related protein 2a [Source:MGI Symbol;Acc:MGI:97855]
Rbp7	5.18827e-35	2.19938	0.502	0.253	1.21935e-30	ENSMUSG00000028996	protein_coding	retinol binding protein 7, cellular [Source:MGI Symbol;Acc:MGI:1890409]
Rbpms	1.70761e-25	1.43417	0.292	0.098	4.01322e-21	ENSMUSG00000031586	protein_coding	RNA binding protein gene with multiple splicing [Source:MGI Symbol;Acc:MGI:1334446]
Resf1	6.88127e-47	1.20159	0.824	0.559	1.61724e-42	ENSMUSG00000032712	protein_coding	retroelement silencing factor 1 [Source:MGI Symbol;Acc:MGI:1914496]
Rftn1	2.72104e-17	1.69427	0.41	0.244	6.395e-13	ENSMUSG00000039316	protein_coding	raftlin lipid raft linker 1 [Source:MGI Symbol;Acc:MGI:1923688]
Rgcc	1.21864e-33	-1.7462	0.273	0.528	2.86405e-29	ENSMUSG00000022018	protein_coding	regulator of cell cycle [Source:MGI Symbol;Acc:MGI:1913464]
Ror1	1.97573e-82	-2.21458	0.261	0.738	4.64336e-78	ENSMUSG00000035305	protein_coding	receptor tyrosine kinase-like orphan receptor 1 [Source:MGI Symbol;Acc:MGI:1347520]
Rpl17-ps8	4.30158e-31	-1.90015	0.151	0.399	1.01096e-26	ENSMUSG00000082035	processed_pseudogene	ribosomal protein L17, pseudogene 8 [Source:MGI Symbol;Acc:MGI:3802129]
Rpl29	5.36404e-24	4.03374	0.564	0.389	1.26066e-19	ENSMUSG00000048758	protein_coding	ribosomal protein L29 [Source:MGI Symbol;Acc:MGI:99687]
Rps13-ps1	2.12129e-44	-2.04507	0.207	0.505	4.98545e-40	ENSMUSG00000066362	processed_pseudogene	ribosomal protein S13, pseudogene 1 [Source:MGI Symbol;Acc:MGI:3647042]
Rps4l	7.55466e-165	1.87564	0.981	0.835	1.7755e-160	ENSMUSG00000063171	transcribed_processed_pseudogene	ribosomal protein S4-like [Source:MGI Symbol;Acc:MGI:1913434]
Rrm2	1.84965e-23	1.00103	0.415	0.188	4.34704e-19	ENSMUSG00000020649	protein_coding	ribonucleotide reductase M2 [Source:MGI Symbol;Acc:MGI:98181]
S100a6	4.44207e-53	2.18287	0.583	0.238	1.04397e-48	ENSMUSG00000001025	protein_coding	S100 calcium binding protein A6 (calcyclin) [Source:MGI Symbol;Acc:MGI:1339467]
Sat1	1.9435e-54	1.56123	0.88	0.668	4.56762e-50	ENSMUSG00000025283	protein_coding	spermidine/spermine N1-acetyl transferase 1 [Source:MGI Symbol;Acc:MGI:98233]
Sccpdh	1.79274e-59	3.1457	0.31	0.043	4.21331e-55	ENSMUSG00000038936	protein_coding	saccharopine dehydrogenase (putative) [Source:MGI Symbol;Acc:MGI:1924486]
Scel	3.97386e-53	1.81688	0.573	0.233	9.33936e-49	ENSMUSG00000022123	protein_coding	sciellin [Source:MGI Symbol;Acc:MGI:1891228]
Serpina3h	1.72741e-28	-1.58012	0.224	0.462	4.05977e-24	ENSMUSG00000041449	transcribed_unprocessed_pseudogene	serine (or cysteine) peptidase inhibitor, clade A, member 3H [Source:MGI Symbol;Acc:MGI:2182839]
Serpina3h	1.72741e-28	-1.58012	0.224	0.462	4.05977e-24	ENSMUSG00000121484	lncRNA	serine (or cysteine) peptidase inhibitor, clade A, member 3H [Source:NCBI gene (formerly Entrezgene);Acc:546546]
Serpinb2	2.94632e-14	1.79277	0.324	0.172	6.92445e-10	ENSMUSG00000062345	protein_coding	serine (or cysteine) peptidase inhibitor, clade B, member 2 [Source:MGI Symbol;Acc:MGI:97609]
Serpinb3a	2.01769e-59	3.57149	0.366	0.075	4.74197e-55	ENSMUSG00000044594	protein_coding	serine (or cysteine) peptidase inhibitor, clade B (ovalbumin), member 3A [Source:MGI Symbol;Acc:MGI:3573933]
Serpinb3c	2.30067e-22	1.15928	0.622	0.429	5.40703e-18	ENSMUSG00000073601	protein_coding	serine (or cysteine) peptidase inhibitor, clade B, member 3C [Source:MGI Symbol;Acc:MGI:1277952]
Sh3bgrl2	1.41638e-53	1.38604	0.812	0.504	3.32877e-49	ENSMUSG00000032261	protein_coding	SH3 domain binding glutamic acid-rich protein like 2 [Source:MGI Symbol;Acc:MGI:1915350]
Sh3gl3	1.15776e-136	4.88457	0.483	0.023	2.72096e-132	ENSMUSG00000030638	protein_coding	SH3-domain GRB2-like 3 [Source:MGI Symbol;Acc:MGI:700011]
Siah2	5.90072e-20	1.21544	0.346	0.156	1.38679e-15	ENSMUSG00000036432	protein_coding	siah E3 ubiquitin protein ligase 2 [Source:MGI Symbol;Acc:MGI:108062]
Slc24a3	1.17672e-54	-2.56779	0.239	0.592	2.76554e-50	ENSMUSG00000063873	protein_coding	solute carrier family 24 (sodium/potassium/calcium exchanger), member 3 [Source:MGI Symbol;Acc:MGI:2137513]
Slc25a48	2.17929e-58	1.55289	0.747	0.432	5.12178e-54	ENSMUSG00000021509	protein_coding	solute carrier family 25, member 48 [Source:MGI Symbol;Acc:MGI:2145373]
Slc2a3	1.51882e-47	2.79795	0.285	0.049	3.56952e-43	ENSMUSG00000003153	protein_coding	solute carrier family 2 (facilitated glucose transporter), member 3 [Source:MGI Symbol;Acc:MGI:95757]
Slc30a1	1.36488e-27	1.05807	0.524	0.25	3.20774e-23	ENSMUSG00000037434	protein_coding	solute carrier family 30 (zinc transporter), member 1 [Source:MGI Symbol;Acc:MGI:1345281]
Slc7a11	1.10413e-84	2.22286	0.768	0.395	2.59493e-80	ENSMUSG00000027737	protein_coding	solute carrier family 7 (cationic amino acid transporter, y+ system), member 11 [Source:MGI Symbol;Acc:MGI:1347355]
Sox6	1.01367e-56	-1.03125	0.72	0.957	2.38234e-52	ENSMUSG00000051910	protein_coding	SRY (sex determining region Y)-box 6 [Source:MGI Symbol;Acc:MGI:98368]
Spink2	7.60818e-113	8.31527	0.351	0	1.78808e-108	ENSMUSG00000053030	protein_coding	serine peptidase inhibitor, Kazal type 2 [Source:MGI Symbol;Acc:MGI:1917232]
Spink5	1.06423e-09	1.76957	0.332	0.202	2.50114e-05	ENSMUSG00000055561	protein_coding	serine peptidase inhibitor, Kazal type 5 [Source:MGI Symbol;Acc:MGI:1919682]
Sprr1a	2.89456e-40	3.21262	0.332	0.091	6.80279e-36	ENSMUSG00000050359	protein_coding	small proline-rich protein 1A [Source:MGI Symbol;Acc:MGI:106660]
Sprr1b	9.59124e-66	3.59473	0.624	0.279	2.25413e-61	ENSMUSG00000048455	protein_coding	small proline-rich protein 1B [Source:MGI Symbol;Acc:MGI:106659]
Sprr2a3	7.97795e-71	3.48596	0.356	0.046	1.87498e-66	ENSMUSG00000074445	protein_coding	small proline-rich protein 2A3 [Source:MGI Symbol;Acc:MGI:3845028]
Spsb1	5.39174e-22	1.58653	0.254	0.085	1.26717e-17	ENSMUSG00000039911	protein_coding	splA/ryanodine receptor domain and SOCS box containing 1 [Source:MGI Symbol;Acc:MGI:1921896]
St3gal2	7.73676e-20	1.26161	0.275	0.106	1.81829e-15	ENSMUSG00000031749	protein_coding	ST3 beta-galactoside alpha-2,3-sialyltransferase 2 [Source:MGI Symbol;Acc:MGI:99427]
Sulf2	5.73914e-62	2.94768	0.312	0.04	1.34881e-57	ENSMUSG00000006800	protein_coding	sulfatase 2 [Source:MGI Symbol;Acc:MGI:1919293]
Tap1	2.30346e-13	1.04662	0.341	0.183	5.41359e-09	ENSMUSG00000037321	protein_coding	transporter 1, ATP-binding cassette, sub-family B (MDR/TAP) [Source:MGI Symbol;Acc:MGI:98483]
Tbc1d2	1.41541e-34	1.36264	0.371	0.119	3.32649e-30	ENSMUSG00000039813	protein_coding	TBC1 domain family, member 2 [Source:MGI Symbol;Acc:MGI:2652885]
Tcfl5	1.53949e-144	6.25688	0.459	0.007	3.6181e-140	ENSMUSG00000038932	protein_coding	transcription factor-like 5 (basic helix-loop-helix) [Source:MGI Symbol;Acc:MGI:2672878]
Tdrd1	4.97153e-115	2.67942	0.651	0.149	1.16841e-110	ENSMUSG00000025081	protein_coding	tudor domain containing 1 [Source:MGI Symbol;Acc:MGI:1933218]
Tenm3	2.4191e-13	1.18314	0.451	0.281	5.68536e-09	ENSMUSG00000031561	protein_coding	teneurin transmembrane protein 3 [Source:MGI Symbol;Acc:MGI:1345183]
Tesc	1.0604e-47	1.87669	0.373	0.093	2.49215e-43	ENSMUSG00000029359	protein_coding	tescalcin [Source:MGI Symbol;Acc:MGI:1930803]
Thbd	3.00037e-30	1.26282	0.563	0.307	7.05146e-26	ENSMUSG00000074743	protein_coding	thrombomodulin [Source:MGI Symbol;Acc:MGI:98736]
Tmsb10	3.47544e-128	1.68593	0.973	0.778	8.16798e-124	ENSMUSG00000079523	protein_coding	thymosin beta 10 [Source:MGI Symbol;Acc:MGI:109146]
Tnfrsf23	5.12413e-42	2.01882	0.478	0.187	1.20427e-37	ENSMUSG00000037613	protein_coding	tumor necrosis factor receptor superfamily, member 23 [Source:MGI Symbol;Acc:MGI:1930269]
Tnik	8.11428e-21	1.15137	0.724	0.59	1.90702e-16	ENSMUSG00000027692	protein_coding	TRAF2 and NCK interacting kinase [Source:MGI Symbol;Acc:MGI:1916264]
Tnni2	1.81665e-08	-1.04499	0.202	0.302	0.00042695	ENSMUSG00000031097	protein_coding	troponin I, skeletal, fast 2 [Source:MGI Symbol;Acc:MGI:105070]
Tns3	4.46074e-15	1.19069	0.264	0.118	1.04836e-10	ENSMUSG00000020422	protein_coding	tensin 3 [Source:MGI Symbol;Acc:MGI:2443012]
Tpm1	6.37073e-94	2.47539	0.702	0.251	1.49725e-89	ENSMUSG00000032366	protein_coding	tropomyosin 1, alpha [Source:MGI Symbol;Acc:MGI:98809]
Tpm2	3.67222e-57	1.82954	0.568	0.211	8.63045e-53	ENSMUSG00000028464	protein_coding	tropomyosin 2, beta [Source:MGI Symbol;Acc:MGI:98810]
Trim25	2.05988e-28	1.51774	0.329	0.112	4.84112e-24	ENSMUSG00000000275	protein_coding	tripartite motif-containing 25 [Source:MGI Symbol;Acc:MGI:102749]
Trp53inp1	4.21856e-08	1.46385	0.556	0.455	0.000991445	ENSMUSG00000028211	protein_coding	transformation related protein 53 inducible nuclear protein 1 [Source:MGI Symbol;Acc:MGI:1926609]
Trps1	2.7302e-29	2.15808	0.263	0.073	6.41651e-25	ENSMUSG00000038679	protein_coding	transcriptional repressor GATA binding 1 [Source:MGI Symbol;Acc:MGI:1927616]
Tspear	1.67684e-51	-1.70581	0.444	0.743	3.94092e-47	ENSMUSG00000069581	protein_coding	thrombospondin type laminin G domain and EAR repeats [Source:MGI Symbol;Acc:MGI:2671932]
Tuba1a	3.77194e-17	1.56344	0.314	0.146	8.86482e-13	ENSMUSG00000072235	protein_coding	tubulin, alpha 1A [Source:MGI Symbol;Acc:MGI:98869]
Tubb2a	1.25234e-25	1.70083	0.358	0.144	2.94325e-21	ENSMUSG00000058672	protein_coding	tubulin, beta 2A class IIA [Source:MGI Symbol;Acc:MGI:107861]
Tubb6	3.82222e-25	1.57129	0.315	0.116	8.98297e-21	ENSMUSG00000001473	protein_coding	tubulin, beta 6 class V [Source:MGI Symbol;Acc:MGI:1915201]
Usp43	7.18262e-23	1.44026	0.273	0.094	1.68806e-18	ENSMUSG00000020905	protein_coding	ubiquitin specific peptidase 43 [Source:MGI Symbol;Acc:MGI:2444541]
Wdr35	1.65197e-49	2.1621	0.454	0.145	3.88247e-45	ENSMUSG00000066643	protein_coding	WD repeat domain 35 [Source:MGI Symbol;Acc:MGI:1921932]
Wnk2	1.06288e-36	-1.87598	0.217	0.494	2.49798e-32	ENSMUSG00000037989	protein_coding	WNK lysine deficient protein kinase 2 [Source:MGI Symbol;Acc:MGI:1922857]
Xdh	1.86374e-20	1.17088	0.542	0.333	4.38015e-16	ENSMUSG00000024066	protein_coding	xanthine dehydrogenase [Source:MGI Symbol;Acc:MGI:98973]
Zfp268	1.58863e-52	1.62251	0.52	0.173	3.73361e-48	ENSMUSG00000078502	protein_coding	zinc finger protein 268 [Source:MGI Symbol;Acc:MGI:3651014]
Zfp982	9.01775e-47	1.95495	0.363	0.087	2.11935e-42	ENSMUSG00000078496	protein_coding	zinc finger protein 982 [Source:MGI Symbol;Acc:MGI:3701121]

## Sheet: Basal_2
GeneID	p_val	avg_log2FC	pct.1	pct.2	p_val_adj	GENEID	GENEBIOTYPE	DESCRIPTION
1600010M07Rik	3.93476e-17	-1.00355	0.808	0.828	9.24747e-13	ENSMUSG00000101585	lncRNA	RIKEN cDNA 1600010M07 gene [Source:MGI Symbol;Acc:MGI:1917031]
1700030C10Rik	4.85108e-69	2.31784	0.455	0.073	1.1401e-64	ENSMUSG00000091071	transcribed_unprocessed_pseudogene	RIKEN cDNA 1700030C10 gene [Source:MGI Symbol;Acc:MGI:1916763]
1700030C10Rik	4.85108e-69	2.31784	0.455	0.073	1.1401e-64	ENSMUSG00000099759	lncRNA	RIKEN cDNA 1700030C10 gene [Source:MGI Symbol;Acc:MGI:1916763]
1700097N02Rik	1.94324e-20	1.52223	0.254	0.083	4.567e-16	ENSMUSG00000099474	lncRNA	RIKEN cDNA 1700097N02 gene [Source:MGI Symbol;Acc:MGI:1914772]
2310002F09Rik	1.13877e-10	-1.4187	0.242	0.344	2.67634e-06	ENSMUSG00000097178	lncRNA	RIKEN cDNA 2310002F09 gene [Source:MGI Symbol;Acc:MGI:1916779]
2410018L13Rik	3.90433e-78	1.5069	0.82	0.391	9.17595e-74	ENSMUSG00000073164	lncRNA	RIKEN cDNA 2410018L13 gene [Source:MGI Symbol;Acc:MGI:1916982]
2610035D17Rik	1.71715e-30	1.07943	0.95	0.917	4.03565e-26	ENSMUSG00000087259	lncRNA	RIKEN cDNA 2610035D17 gene [Source:MGI Symbol;Acc:MGI:1919636]
4930523C07Rik	9.98003e-25	-1.8886	0.186	0.389	2.34551e-20	ENSMUSG00000090394	protein_coding	RIKEN cDNA 4930523C07 gene [Source:MGI Symbol;Acc:MGI:1914897]
5730507C01Rik	1.92924e-22	1.27908	0.306	0.107	4.5341e-18	ENSMUSG00000073197	protein_coding	RIKEN cDNA 5730507C01 gene [Source:MGI Symbol;Acc:MGI:1917882]
5730522E02Rik	3.24353e-16	-1.04188	0.383	0.532	7.62294e-12	ENSMUSG00000032985	protein_coding	RIKEN cDNA 5730522E02 gene [Source:MGI Symbol;Acc:MGI:1917876]
9030624G23Rik	9.52429e-50	1.56259	0.643	0.281	2.2384e-45	ENSMUSG00000073158	protein_coding	RIKEN cDNA 9030624G23 gene [Source:MGI Symbol;Acc:MGI:1914058]
Abr	6.50807e-45	-1.14373	0.723	0.834	1.52953e-40	ENSMUSG00000017631	protein_coding	active BCR-related gene [Source:MGI Symbol;Acc:MGI:107771]
Adamts1	5.27348e-15	-1.8412	0.158	0.301	1.23937e-10	ENSMUSG00000022893	protein_coding	a disintegrin-like and metallopeptidase (reprolysin type) with thrombospondin type 1 motif, 1 [Source:MGI Symbol;Acc:MGI:109249]
Adamts6	6.45839e-07	-1.09266	0.235	0.315	0.0151785	ENSMUSG00000046169	protein_coding	a disintegrin-like and metallopeptidase (reprolysin type) with thrombospondin type 1 motif, 6 [Source:MGI Symbol;Acc:MGI:1347348]
Adamts9	7.4425e-58	-5.67108	0.012	0.308	1.74914e-53	ENSMUSG00000030022	protein_coding	a disintegrin-like and metallopeptidase (reprolysin type) with thrombospondin type 1 motif, 9 [Source:MGI Symbol;Acc:MGI:1916320]
Aen	6.29242e-44	1.1313	0.746	0.413	1.47885e-39	ENSMUSG00000030609	protein_coding	apoptosis enhancing nuclease [Source:MGI Symbol;Acc:MGI:1915298]
Afap1l1	7.33791e-16	1.066	0.286	0.124	1.72456e-11	ENSMUSG00000033032	protein_coding	actin filament associated protein 1-like 1 [Source:MGI Symbol;Acc:MGI:2147199]
Agrp	3.19863e-23	1.02209	0.61	0.366	7.51742e-19	ENSMUSG00000005705	protein_coding	agouti related neuropeptide [Source:MGI Symbol;Acc:MGI:892013]
Ahnak2	2.38666e-09	-1.15147	0.142	0.251	5.60913e-05	ENSMUSG00000118667	protein_coding	AHNAK nucleoprotein 2 [Source:MGI Symbol;Acc:MGI:2144831]
AI506816	4.22969e-64	1.16689	0.915	0.617	9.94061e-60	ENSMUSG00000105987	lncRNA	expressed sequence AI506816 [Source:MGI Symbol;Acc:MGI:2140929]
Ak4	4.67244e-37	1.1695	0.539	0.209	1.09812e-32	ENSMUSG00000028527	protein_coding	adenylate kinase 4 [Source:MGI Symbol;Acc:MGI:87979]
Aldoa	6.18522e-153	1.49472	0.997	0.928	1.45365e-148	ENSMUSG00000030695	protein_coding	aldolase A, fructose-bisphosphate [Source:MGI Symbol;Acc:MGI:87994]
Aldoa	6.18522e-153	1.49472	0.997	0.928	1.45365e-148	ENSMUSG00000114515	protein_coding	aldolase A, fructose-bisphosphate [Source:MGI Symbol;Acc:MGI:87994]
Ampd3	3.67902e-12	-1.0668	0.247	0.364	8.64642e-08	ENSMUSG00000005686	protein_coding	adenosine monophosphate deaminase 3 [Source:MGI Symbol;Acc:MGI:1096344]
Apoc1	1.62546e-54	1.01905	0.839	0.468	3.82015e-50	ENSMUSG00000040564	protein_coding	apolipoprotein C-I [Source:MGI Symbol;Acc:MGI:88053]
Aqp3	1.94663e-45	-1.08419	0.661	0.837	4.57497e-41	ENSMUSG00000028435	protein_coding	aquaporin 3 [Source:MGI Symbol;Acc:MGI:1333777]
Arhgap44	9.60708e-18	1.28507	0.264	0.1	2.25786e-13	ENSMUSG00000033389	protein_coding	Rho GTPase activating protein 44 [Source:MGI Symbol;Acc:MGI:2144423]
Atf3	1.46234e-06	-1.2308	0.533	0.591	0.0343678	ENSMUSG00000026628	protein_coding	activating transcription factor 3 [Source:MGI Symbol;Acc:MGI:109384]
Atf7ip	2.2416e-112	1.34118	0.974	0.799	5.26822e-108	ENSMUSG00000030213	protein_coding	activating transcription factor 7 interacting protein [Source:MGI Symbol;Acc:MGI:1858965]
Atp10d	1.86315e-24	-1.16537	0.537	0.668	4.37877e-20	ENSMUSG00000046808	protein_coding	ATPase, class V, type 10D [Source:MGI Symbol;Acc:MGI:2450125]
Atp8b1	2.80068e-19	-1.87581	0.099	0.263	6.58217e-15	ENSMUSG00000039529	protein_coding	ATPase, class I, type 8B, member 1 [Source:MGI Symbol;Acc:MGI:1859665]
Basp1	2.14845e-86	1.35222	0.935	0.679	5.04929e-82	ENSMUSG00000045763	protein_coding	brain abundant, membrane attached signal protein 1 [Source:MGI Symbol;Acc:MGI:1917600]
Bbln	9.02995e-30	1.12075	0.461	0.175	2.12222e-25	ENSMUSG00000039195	protein_coding	bublin coiled coil protein [Source:MGI Symbol;Acc:MGI:1920987]
Bcar3	5.05925e-27	-1.34225	0.356	0.557	1.18902e-22	ENSMUSG00000028121	protein_coding	breast cancer anti-estrogen resistance 3 [Source:MGI Symbol;Acc:MGI:1352501]
Bex1	1.9317e-176	3.93555	0.893	0.34	4.53988e-172	ENSMUSG00000050071	protein_coding	brain expressed X-linked 1 [Source:MGI Symbol;Acc:MGI:1328321]
Bex4	3.10511e-13	1.07074	0.256	0.111	7.29762e-09	ENSMUSG00000047844	protein_coding	brain expressed X-linked 4 [Source:MGI Symbol;Acc:MGI:3606746]
Bnip3	2.63305e-51	1.38665	0.716	0.354	6.1882e-47	ENSMUSG00000078566	protein_coding	BCL2/adenovirus E1B interacting protein 3 [Source:MGI Symbol;Acc:MGI:109326]
Bysl	4.55778e-37	1.33159	0.532	0.217	1.07117e-32	ENSMUSG00000023988	protein_coding	bystin-like [Source:MGI Symbol;Acc:MGI:1858419]
Calm4	9.86818e-55	-1.6915	0.421	0.71	2.31922e-50	ENSMUSG00000033765	protein_coding	calmodulin 4 [Source:MGI Symbol;Acc:MGI:1931464]
Camk4	7.65252e-45	1.56665	0.539	0.202	1.7985e-40	ENSMUSG00000038128	protein_coding	calcium/calmodulin-dependent protein kinase IV [Source:MGI Symbol;Acc:MGI:88258]
Capns2	6.86646e-16	-1.68817	0.184	0.327	1.61375e-11	ENSMUSG00000078144	protein_coding	calpain, small subunit 2 [Source:MGI Symbol;Acc:MGI:1916793]
Casz1	3.35969e-12	-1.24637	0.248	0.376	7.89595e-08	ENSMUSG00000028977	protein_coding	castor zinc finger 1 [Source:MGI Symbol;Acc:MGI:1196251]
Cavin3	2.63123e-32	-1.36947	0.395	0.602	6.18391e-28	ENSMUSG00000037060	protein_coding	caveolae associated 3 [Source:MGI Symbol;Acc:MGI:1923422]
Ccdc3	6.2824e-10	-1.09811	0.34	0.44	1.47649e-05	ENSMUSG00000026676	protein_coding	coiled-coil domain containing 3 [Source:MGI Symbol;Acc:MGI:1921436]
Ccdc86	5.61384e-45	1.17814	0.701	0.343	1.31936e-40	ENSMUSG00000024732	protein_coding	coiled-coil domain containing 86 [Source:MGI Symbol;Acc:MGI:1277220]
Ccnb1ip1	1.86221e-17	1.07795	0.272	0.103	4.37656e-13	ENSMUSG00000071470	protein_coding	cyclin B1 interacting protein 1 [Source:MGI Symbol;Acc:MGI:2685134]
Ccser1	1.11509e-43	1.71683	0.587	0.272	2.62069e-39	ENSMUSG00000039578	protein_coding	coiled-coil serine rich 1 [Source:MGI Symbol;Acc:MGI:3045354]
Cd28	2.06956e-84	6.14355	0.373	0.012	4.86387e-80	ENSMUSG00000026012	protein_coding	CD28 antigen [Source:MGI Symbol;Acc:MGI:88327]
Cd59a	2.01207e-29	-1.02887	0.566	0.691	4.72878e-25	ENSMUSG00000032679	protein_coding	CD59a antigen [Source:MGI Symbol;Acc:MGI:109177]
Cdh13	1.86432e-32	-1.05406	0.642	0.776	4.38153e-28	ENSMUSG00000031841	protein_coding	cadherin 13 [Source:MGI Symbol;Acc:MGI:99551]
Cdh4	7.83616e-36	-2.77072	0.097	0.341	1.84165e-31	ENSMUSG00000000305	protein_coding	cadherin 4 [Source:MGI Symbol;Acc:MGI:99218]
Cdkn2c	2.39202e-25	-1.62409	0.21	0.404	5.62173e-21	ENSMUSG00000028551	protein_coding	cyclin dependent kinase inhibitor 2C [Source:MGI Symbol;Acc:MGI:105388]
Ces2g	8.41806e-12	-1.10767	0.229	0.352	1.97841e-07	ENSMUSG00000031877	protein_coding	carboxylesterase 2G [Source:MGI Symbol;Acc:MGI:1919611]
Cgnl1	7.23583e-41	1.55573	0.362	0.084	1.70056e-36	ENSMUSG00000032232	protein_coding	cingulin-like 1 [Source:MGI Symbol;Acc:MGI:1915428]
Chchd10	9.31879e-63	1.69607	0.736	0.365	2.1901e-58	ENSMUSG00000049422	protein_coding	coiled-coil-helix-coiled-coil-helix domain containing 10 [Source:MGI Symbol;Acc:MGI:2143558]
Chchd4	1.09258e-57	1.16784	0.847	0.53	2.56777e-53	ENSMUSG00000034203	protein_coding	coiled-coil-helix-coiled-coil-helix domain containing 4 [Source:MGI Symbol;Acc:MGI:1919420]
Chpt1	4.76722e-42	-1.11457	0.719	0.806	1.12039e-37	ENSMUSG00000060002	protein_coding	choline phosphotransferase 1 [Source:MGI Symbol;Acc:MGI:2384841]
Chst2	8.18863e-17	-1.47656	0.21	0.369	1.92449e-12	ENSMUSG00000033350	protein_coding	carbohydrate sulfotransferase 2 [Source:MGI Symbol;Acc:MGI:1891160]
Ckb	2.77769e-66	1.55468	0.835	0.505	6.52813e-62	ENSMUSG00000001270	protein_coding	creatine kinase, brain [Source:MGI Symbol;Acc:MGI:88407]
Col14a1	3.12885e-23	1.83309	0.367	0.157	7.35342e-19	ENSMUSG00000022371	protein_coding	collagen, type XIV, alpha 1 [Source:MGI Symbol;Acc:MGI:1341272]
Col7a1	7.40445e-72	-1.25312	0.746	0.877	1.74019e-67	ENSMUSG00000025650	protein_coding	collagen, type VII, alpha 1 [Source:MGI Symbol;Acc:MGI:88462]
Col8a1	3.24839e-45	1.40716	0.655	0.308	7.63437e-41	ENSMUSG00000068196	protein_coding	collagen, type VIII, alpha 1 [Source:MGI Symbol;Acc:MGI:88463]
Coro2a	1.45651e-11	-1.33297	0.182	0.299	3.42308e-07	ENSMUSG00000028337	protein_coding	coronin, actin binding protein 2A [Source:MGI Symbol;Acc:MGI:1345966]
Cpsf4l	1.15351e-52	2.07209	0.52	0.166	2.71097e-48	ENSMUSG00000018727	protein_coding	cleavage and polyadenylation specific factor 4-like [Source:MGI Symbol;Acc:MGI:1277182]
Creb5	9.80216e-23	-2.13524	0.182	0.368	2.3037e-18	ENSMUSG00000053007	protein_coding	cAMP responsive element binding protein 5 [Source:MGI Symbol;Acc:MGI:2443973]
Csta1	3.92482e-15	-1.19382	0.315	0.449	9.22411e-11	ENSMUSG00000034362	protein_coding	cystatin A1 [Source:MGI Symbol;Acc:MGI:3524930]
Cthrc1	1.72179e-10	-1.12982	0.216	0.327	4.04656e-06	ENSMUSG00000054196	protein_coding	collagen triple helix repeat containing 1 [Source:MGI Symbol;Acc:MGI:1915838]
Ctnnd2	6.35552e-25	2.15584	0.289	0.094	1.49367e-20	ENSMUSG00000022240	protein_coding	catenin (cadherin associated protein), delta 2 [Source:MGI Symbol;Acc:MGI:1195966]
Cyba	1.44944e-14	1.06824	0.342	0.175	3.40648e-10	ENSMUSG00000006519	protein_coding	cytochrome b-245, alpha polypeptide [Source:MGI Symbol;Acc:MGI:1316658]
Cyp20a1	6.1724e-20	1.24527	0.271	0.093	1.45064e-15	ENSMUSG00000049439	protein_coding	cytochrome P450, family 20, subfamily a, polypeptide 1 [Source:MGI Symbol;Acc:MGI:1925201]
Dab1	4.51273e-08	1.20562	0.305	0.195	0.00106058	ENSMUSG00000028519	protein_coding	disabled 1 [Source:MGI Symbol;Acc:MGI:108554]
Dctd	2.54058e-37	1.07267	0.672	0.348	5.97087e-33	ENSMUSG00000031562	protein_coding	dCMP deaminase [Source:MGI Symbol;Acc:MGI:2444529]
Dgkh	5.99168e-10	-1.34829	0.182	0.292	1.40817e-05	ENSMUSG00000034731	protein_coding	diacylglycerol kinase, eta [Source:MGI Symbol;Acc:MGI:2444188]
Dhrs7	3.13869e-27	1.13186	0.444	0.175	7.37656e-23	ENSMUSG00000021094	protein_coding	dehydrogenase/reductase (SDR family) member 7 [Source:MGI Symbol;Acc:MGI:1913625]
Dipk1a	2.37133e-64	1.58359	0.724	0.315	5.5731e-60	ENSMUSG00000029270	protein_coding	divergent protein kinase domain 1A [Source:MGI Symbol;Acc:MGI:1914516]
Dleu2	6.85467e-38	-1.35228	0.654	0.769	1.61098e-33	ENSMUSG00000097589	lncRNA	deleted in lymphocytic leukemia, 2 [Source:MGI Symbol;Acc:MGI:1934030]
Dnah8	2.04792e-17	1.0382	0.43	0.225	4.81302e-13	ENSMUSG00000033826	protein_coding	dynein, axonemal, heavy chain 8 [Source:MGI Symbol;Acc:MGI:107714]
Dsg1a	9.6083e-30	-1.76458	0.145	0.379	2.25814e-25	ENSMUSG00000069441	protein_coding	desmoglein 1 alpha [Source:MGI Symbol;Acc:MGI:94930]
Dusp9	3.54277e-25	1.20216	0.413	0.167	8.32621e-21	ENSMUSG00000031383	protein_coding	dual specificity phosphatase 9 [Source:MGI Symbol;Acc:MGI:2387107]
Eef2k	2.29222e-23	-1.07203	0.563	0.663	5.38717e-19	ENSMUSG00000035064	protein_coding	eukaryotic elongation factor-2 kinase [Source:MGI Symbol;Acc:MGI:1195261]
Eid2	6.37647e-25	1.12384	0.425	0.177	1.4986e-20	ENSMUSG00000046058	protein_coding	EP300 interacting inhibitor of differentiation 2 [Source:MGI Symbol;Acc:MGI:2681174]
Elmo1	6.08076e-71	1.56841	0.858	0.531	1.4291e-66	ENSMUSG00000041112	protein_coding	engulfment and cell motility 1 [Source:MGI Symbol;Acc:MGI:2153044]
Enc1	5.76213e-21	1.07227	0.42	0.194	1.35422e-16	ENSMUSG00000041773	protein_coding	ectodermal-neural cortex 1 [Source:MGI Symbol;Acc:MGI:109610]
Endog	7.05273e-42	1.37047	0.507	0.171	1.65753e-37	ENSMUSG00000015337	protein_coding	endonuclease G [Source:MGI Symbol;Acc:MGI:1261433]
Eno1	2.88725e-153	1.38196	0.996	0.913	6.78561e-149	ENSMUSG00000063524	protein_coding	enolase 1, alpha non-neuron [Source:MGI Symbol;Acc:MGI:95393]
ENSMUSG00000120449	1.02151e-31	2.00014	0.252	0.047	2.40076e-27
ENSMUSG00000120763	3.28184e-89	8.17702	0.365	0	7.71298e-85
ENSMUSG00000120784	5.25024e-54	1.31665	0.75	0.374	1.23391e-49
ENSMUSG00000120786	1.18292e-60	4.84745	0.281	0.009	2.78009e-56
ENSMUSG00000121093	1.11665e-27	2.02925	0.299	0.089	2.62434e-23
ENSMUSG00000121137	4.52869e-07	-1.84538	0.231	0.305	0.0106433
ENSMUSG00000121166	1.32692e-84	2.87039	0.492	0.068	3.11853e-80
ENSMUSG00000121307	1.66e-63	1.16065	0.843	0.478	3.90134e-59
ENSMUSG00000121500	8.71671e-23	1.52808	0.286	0.094	2.0486e-18
Etfdh	2.65881e-17	-1.28977	0.501	0.581	6.24874e-13	ENSMUSG00000027809	protein_coding	electron transferring flavoprotein, dehydrogenase [Source:MGI Symbol;Acc:MGI:106100]
Fabp5	6.27191e-128	1.25032	0.999	0.997	1.47402e-123	ENSMUSG00000027533	protein_coding	fatty acid binding protein 5, epidermal [Source:MGI Symbol;Acc:MGI:101790]
Fam126a	6.55911e-29	-1.28537	0.403	0.578	1.54152e-24
Fbxw9	2.86931e-26	1.28438	0.546	0.274	6.74346e-22	ENSMUSG00000008167	protein_coding	F-box and WD-40 domain protein 9 [Source:MGI Symbol;Acc:MGI:1915878]
Fggy	1.89224e-29	1.6089	0.494	0.224	4.44715e-25	ENSMUSG00000028573	protein_coding	FGGY carbohydrate kinase domain containing [Source:MGI Symbol;Acc:MGI:1922828]
Fign	1.2441e-11	-1.44833	0.161	0.283	2.92387e-07	ENSMUSG00000075324	protein_coding	fidgetin [Source:MGI Symbol;Acc:MGI:1890647]
Flnb	1.25998e-11	-1.19559	0.247	0.369	2.9612e-07	ENSMUSG00000025278	protein_coding	filamin, beta [Source:MGI Symbol;Acc:MGI:2446089]
Fmo1	3.35369e-21	-1.51865	0.204	0.383	7.88184e-17	ENSMUSG00000040181	protein_coding	flavin containing monooxygenase 1 [Source:MGI Symbol;Acc:MGI:1310002]
Focad	7.80505e-39	1.07892	0.75	0.441	1.83434e-34	ENSMUSG00000038368	protein_coding	focadhesin [Source:MGI Symbol;Acc:MGI:2676921]
Galk1	8.19705e-57	1.09437	0.863	0.548	1.92647e-52	ENSMUSG00000020766	protein_coding	galactokinase 1 [Source:MGI Symbol;Acc:MGI:95730]
Gdpd2	1.04999e-08	-1.31073	0.156	0.251	0.000246768	ENSMUSG00000019359	protein_coding	glycerophosphodiester phosphodiesterase domain containing 2 [Source:MGI Symbol;Acc:MGI:1918834]
Gjb2	1.30729e-34	1.20338	0.609	0.298	3.07239e-30	ENSMUSG00000046352	protein_coding	gap junction protein, beta 2 [Source:MGI Symbol;Acc:MGI:95720]
Gjb6	5.20487e-20	1.08363	0.434	0.214	1.22325e-15	ENSMUSG00000040055	protein_coding	gap junction protein, beta 6 [Source:MGI Symbol;Acc:MGI:107588]
Gk5	4.1019e-09	-1.07282	0.354	0.427	9.6403e-05	ENSMUSG00000041440	protein_coding	glycerol kinase 5 (putative) [Source:MGI Symbol;Acc:MGI:2443336]
Gm13219	4.70309e-22	-1.09174	0.488	0.633	1.10532e-17	ENSMUSG00000079604	lncRNA	predicted gene 13219 [Source:MGI Symbol;Acc:MGI:3651678]
Gm13274	1.84172e-99	6.06619	0.422	0.01	4.32841e-95	ENSMUSG00000086074	lncRNA	predicted gene 13274 [Source:MGI Symbol;Acc:MGI:3649443]
Gm20472	1.12407e-39	1.75668	0.357	0.085	2.6418e-35	ENSMUSG00000092465	unprocessed_pseudogene	predicted gene 20472 [Source:MGI Symbol;Acc:MGI:5141937]
Gm20528	3.71959e-17	-1.18445	0.293	0.446	8.74177e-13	ENSMUSG00000092220	lncRNA	predicted gene 20528 [Source:MGI Symbol;Acc:MGI:5141993]
Gm24474	2.73465e-25	-1.37394	0.324	0.511	6.42698e-21	ENSMUSG00000114005	lncRNA	predicted gene, 24474 [Source:MGI Symbol;Acc:MGI:5454251]
Gm26672	2.52249e-87	3.40561	0.471	0.053	5.92835e-83	ENSMUSG00000097330	lncRNA	predicted gene, 26672 [Source:MGI Symbol;Acc:MGI:5477166]
Gm36551	1.39317e-128	8.37405	0.497	0	3.27422e-124	ENSMUSG00000106478	lncRNA	predicted gene, 36551 [Source:MGI Symbol;Acc:MGI:5595710]
Gm41804	2.23341e-149	7.48287	0.584	0.015	5.24896e-145	ENSMUSG00000118280	lncRNA	predicted gene, 41804 [Source:MGI Symbol;Acc:MGI:5624689]
Gm42047	2.47498e-184	4.14913	0.827	0.17	5.81669e-180	ENSMUSG00000110631	lncRNA	predicted gene, 42047 [Source:MGI Symbol;Acc:MGI:5624932]
Gm42653	1.51318e-225	7.76808	0.799	0.033	3.55627e-221	ENSMUSG00000106549	TEC	predicted gene 42653 [Source:MGI Symbol;Acc:MGI:5662790]
Gm43305	5.02885e-49	2.04209	0.405	0.091	1.18188e-44	ENSMUSG00000105703	lncRNA	predicted gene 43305 [Source:MGI Symbol;Acc:MGI:5663442]
Gm47754	2.80114e-18	-1.86441	0.137	0.293	6.58324e-14	ENSMUSG00000114784	lncRNA	predicted gene, 47754 [Source:MGI Symbol;Acc:MGI:6096900]
Gm48693	3.69231e-23	1.03867	0.48	0.233	8.67767e-19	ENSMUSG00000113157	lncRNA	predicted gene, 48693 [Source:MGI Symbol;Acc:MGI:6098323]
Gm49692	1.98357e-33	1.03923	0.638	0.329	4.66179e-29	ENSMUSG00000116736	lncRNA	predicted gene, 49692 [Source:MGI Symbol;Acc:MGI:6215145]
Gm49698	2.34005e-54	2.97124	0.315	0.032	5.49959e-50	ENSMUSG00000116537	lncRNA	predicted gene, 49698 [Source:MGI Symbol;Acc:MGI:6215155]
Gm5784	3.14977e-23	1.3295	0.328	0.118	7.4026e-19	ENSMUSG00000093908	lncRNA	predicted gene 5784 [Source:MGI Symbol;Acc:MGI:3647969]
Gm6288	9.97843e-45	3.56813	0.255	0.025	2.34513e-40	ENSMUSG00000072660	lncRNA	predicted gene 6288 [Source:MGI Symbol;Acc:MGI:3646376]
Gm7324	3.7194e-67	3.00746	0.399	0.051	8.74133e-63	ENSMUSG00000049235	protein_coding	predicted gene 7324 [Source:MGI Symbol;Acc:MGI:3646999]
Gna14	4.88603e-35	-1.43042	0.299	0.553	1.14832e-30	ENSMUSG00000024697	protein_coding	guanine nucleotide binding protein, alpha 14 [Source:MGI Symbol;Acc:MGI:95769]
Gpatch4	2.47265e-51	1.05569	0.824	0.49	5.81122e-47	ENSMUSG00000028069	protein_coding	G patch domain containing 4 [Source:MGI Symbol;Acc:MGI:1913864]
Gramd2	2.59579e-16	-1.38622	0.254	0.395	6.10062e-12	ENSMUSG00000074259	protein_coding	GRAM domain containing 2 [Source:MGI Symbol;Acc:MGI:3528937]
Grhpr	4.20251e-57	1.13428	0.856	0.524	9.87673e-53	ENSMUSG00000035637	protein_coding	glyoxylate reductase/hydroxypyruvate reductase [Source:MGI Symbol;Acc:MGI:1923488]
Grik4	1.40555e-26	-2.22689	0.137	0.347	3.30333e-22	ENSMUSG00000032017	protein_coding	glutamate receptor, ionotropic, kainate 4 [Source:MGI Symbol;Acc:MGI:95817]
Grwd1	9.09874e-43	1.19536	0.675	0.321	2.13839e-38	ENSMUSG00000053801	protein_coding	glutamate-rich WD repeat containing 1 [Source:MGI Symbol;Acc:MGI:2141989]
H2ac24	3.6798e-36	-1.2399	0.8	0.86	8.64827e-32	ENSMUSG00000094777	protein_coding	H2A clustered histone 24 [Source:MGI Symbol;Acc:MGI:3710573]
Hif3a	2.71674e-26	-1.83275	0.136	0.342	6.38489e-22	ENSMUSG00000004328	protein_coding	hypoxia inducible factor 3, alpha subunit [Source:MGI Symbol;Acc:MGI:1859778]
Higd1a	5.04319e-88	1.05957	0.988	0.883	1.18525e-83	ENSMUSG00000038412	protein_coding	HIG1 domain family, member 1A [Source:MGI Symbol;Acc:MGI:1930666]
Hk2	4.4897e-75	1.47915	0.796	0.337	1.05517e-70	ENSMUSG00000000628	protein_coding	hexokinase 2 [Source:MGI Symbol;Acc:MGI:1315197]
Hs3st6	9.90133e-07	-1.05065	0.203	0.278	0.0232701	ENSMUSG00000039628	protein_coding	heparan sulfate (glucosamine) 3-O-sulfotransferase 6 [Source:MGI Symbol;Acc:MGI:3580487]
Hspa4l	9.84719e-13	-1.55976	0.165	0.288	2.31429e-08	ENSMUSG00000025757	protein_coding	heat shock protein 4 like [Source:MGI Symbol;Acc:MGI:107422]
Id1	6.04715e-56	1.48305	0.85	0.562	1.4212e-51	ENSMUSG00000042745	protein_coding	inhibitor of DNA binding 1, HLH protein [Source:MGI Symbol;Acc:MGI:96396]
Ifitm3	3.07773e-49	1.003	0.984	0.875	7.23328e-45	ENSMUSG00000025492	protein_coding	interferon induced transmembrane protein 3 [Source:MGI Symbol;Acc:MGI:1913391]
Ifngr1	4.34691e-25	-1.52397	0.242	0.438	1.02161e-20	ENSMUSG00000020009	protein_coding	interferon gamma receptor 1 [Source:MGI Symbol;Acc:MGI:107655]
Igsf9b	1.3291e-29	1.62677	0.284	0.07	3.12366e-25	ENSMUSG00000034275	protein_coding	immunoglobulin superfamily, member 9B [Source:MGI Symbol;Acc:MGI:2685354]
Il1rl2	2.34052e-30	-1.40796	0.37	0.561	5.50069e-26	ENSMUSG00000070942	protein_coding	interleukin 1 receptor-like 2 [Source:MGI Symbol;Acc:MGI:1913107]
Ints6l	6.64268e-24	-1.20066	0.461	0.603	1.56116e-19	ENSMUSG00000035967	protein_coding	integrator complex subunit 6 like [Source:MGI Symbol;Acc:MGI:2442593]
Irak1bp1	2.27505e-35	1.05261	0.655	0.319	5.34682e-31	ENSMUSG00000032251	protein_coding	interleukin-1 receptor-associated kinase 1 binding protein 1 [Source:MGI Symbol;Acc:MGI:1929475]
Jade2	2.47151e-17	-1.13261	0.263	0.42	5.80854e-13	ENSMUSG00000020387	protein_coding	jade family PHD finger 2 [Source:MGI Symbol;Acc:MGI:1924151]
Kcnd2	1.36446e-54	5.42501	0.271	0.015	3.20676e-50	ENSMUSG00000060882	protein_coding	potassium voltage-gated channel, Shal-related family, member 2 [Source:MGI Symbol;Acc:MGI:102663]
Kcnma1	8.95614e-20	1.22327	0.275	0.1	2.10487e-15	ENSMUSG00000063142	protein_coding	potassium large conductance calcium-activated channel, subfamily M, alpha member 1 [Source:MGI Symbol;Acc:MGI:99923]
Klhl13	3.81851e-07	-1.25013	0.208	0.29	0.00897427	ENSMUSG00000036782	protein_coding	kelch-like 13 [Source:MGI Symbol;Acc:MGI:1914705]
Klhl32	1.17919e-36	1.24371	0.546	0.225	2.77132e-32	ENSMUSG00000040387	protein_coding	kelch-like 32 [Source:MGI Symbol;Acc:MGI:3612790]
Klk8	1.39162e-13	-1.42885	0.176	0.306	3.27058e-09	ENSMUSG00000064023	protein_coding	kallikrein related-peptidase 8 [Source:MGI Symbol;Acc:MGI:1343327]
Krt15	1.7305e-49	-1.01307	0.974	0.996	4.06701e-45	ENSMUSG00000054146	protein_coding	keratin 15 [Source:MGI Symbol;Acc:MGI:96689]
Krt7	7.7485e-35	2.09416	0.312	0.075	1.82105e-30	ENSMUSG00000023039	protein_coding	keratin 7 [Source:MGI Symbol;Acc:MGI:96704]
Kyat3	1.16452e-159	2.79405	0.916	0.504	2.73686e-155	ENSMUSG00000040213	protein_coding	kynurenine aminotransferase 3 [Source:MGI Symbol;Acc:MGI:2677849]
Lamb2	8.83534e-16	-1.14248	0.332	0.448	2.07648e-11	ENSMUSG00000052911	protein_coding	laminin, beta 2 [Source:MGI Symbol;Acc:MGI:99916]
Laptm4b	2.1059e-24	-1.62375	0.209	0.407	4.94929e-20	ENSMUSG00000022257	protein_coding	lysosomal-associated protein transmembrane 4B [Source:MGI Symbol;Acc:MGI:1890494]
Lbh	2.60378e-30	1.43315	0.311	0.083	6.11941e-26	ENSMUSG00000024063	protein_coding	limb-bud and heart [Source:MGI Symbol;Acc:MGI:1925139]
Ldha	1.69259e-145	1.28695	0.997	0.971	3.97793e-141	ENSMUSG00000063229	protein_coding	lactate dehydrogenase A [Source:MGI Symbol;Acc:MGI:96759]
Lgals3	3.47292e-20	-1.15056	0.409	0.571	8.16206e-16	ENSMUSG00000050335	protein_coding	lectin, galactose binding, soluble 3 [Source:MGI Symbol;Acc:MGI:96778]
Lgals9	1.42826e-64	1.90548	0.553	0.158	3.3567e-60	ENSMUSG00000001123	protein_coding	lectin, galactose binding, soluble 9 [Source:MGI Symbol;Acc:MGI:109496]
Lmo7	4.00063e-43	-1.07973	0.656	0.836	9.40227e-39	ENSMUSG00000033060	protein_coding	LIM domain only 7 [Source:MGI Symbol;Acc:MGI:1353586]
Lmx1b	7.87842e-35	-1.78127	0.221	0.464	1.85159e-30	ENSMUSG00000038765	protein_coding	LIM homeobox transcription factor 1 beta [Source:MGI Symbol;Acc:MGI:1100513]
Lockd	1.43892e-20	-1.11146	0.525	0.623	3.38176e-16	ENSMUSG00000098318	lncRNA	lncRNA downstream of Cdkn1b [Source:MGI Symbol;Acc:MGI:1915081]
Lpcat2	4.02962e-17	-1.20278	0.333	0.477	9.47042e-13	ENSMUSG00000033192	protein_coding	lysophosphatidylcholine acyltransferase 2 [Source:MGI Symbol;Acc:MGI:3606214]
Ltbp4	2.76316e-46	-1.2852	0.476	0.701	6.49398e-42	ENSMUSG00000040488	protein_coding	latent transforming growth factor beta binding protein 4 [Source:MGI Symbol;Acc:MGI:1321395]
Ly6d	1.99804e-07	-1.53101	0.272	0.348	0.0046958	ENSMUSG00000034634	protein_coding	lymphocyte antigen 6 complex, locus D [Source:MGI Symbol;Acc:MGI:96881]
Ly6e	4.70542e-59	2.7489	0.478	0.125	1.10587e-54	ENSMUSG00000022587	protein_coding	lymphocyte antigen 6 complex, locus E [Source:MGI Symbol;Acc:MGI:106651]
Lysmd2	2.9092e-35	1.06933	0.629	0.298	6.8372e-31	ENSMUSG00000032184	protein_coding	LysM, putative peptidoglycan-binding, domain containing 2 [Source:MGI Symbol;Acc:MGI:1917332]
Maf	1.25238e-54	-2.24617	0.234	0.561	2.94333e-50	ENSMUSG00000055435	protein_coding	avian musculoaponeurotic fibrosarcoma oncogene homolog [Source:MGI Symbol;Acc:MGI:96909]
Mafb	3.1725e-67	-1.40736	0.571	0.861	7.456e-63	ENSMUSG00000074622	protein_coding	v-maf musculoaponeurotic fibrosarcoma oncogene family, protein B (avian) [Source:MGI Symbol;Acc:MGI:104555]
Mall	6.09924e-11	-1.16456	0.221	0.341	1.43344e-06	ENSMUSG00000027377	protein_coding	mal, T cell differentiation protein-like [Source:MGI Symbol;Acc:MGI:2385152]
Matn2	1.35637e-28	-2.24976	0.111	0.32	3.18775e-24	ENSMUSG00000022324	protein_coding	matrilin 2 [Source:MGI Symbol;Acc:MGI:109613]
Mbd1	1.46083e-06	1.07335	0.609	0.471	0.0343325	ENSMUSG00000024561	protein_coding	methyl-CpG binding domain protein 1 [Source:MGI Symbol;Acc:MGI:1333811]
Med12l	4.69905e-08	-1.29269	0.178	0.271	0.00110437	ENSMUSG00000056476	protein_coding	mediator complex subunit 12-like [Source:MGI Symbol;Acc:MGI:2139916]
Mest	1.90392e-48	2.85298	0.342	0.066	4.47459e-44	ENSMUSG00000051855	protein_coding	mesoderm specific transcript [Source:MGI Symbol;Acc:MGI:96968]
Mettl1	5.58461e-41	1.04138	0.761	0.445	1.31249e-36	ENSMUSG00000006732	protein_coding	methyltransferase like 1 [Source:MGI Symbol;Acc:MGI:1339986]
Mgarp	9.70577e-47	2.51754	0.29	0.036	2.28105e-42	ENSMUSG00000037161	protein_coding	mitochondria localized glutamic acid rich protein [Source:MGI Symbol;Acc:MGI:1914999]
Mgst1	1.60077e-17	1.04682	0.375	0.177	3.76213e-13	ENSMUSG00000008540	protein_coding	microsomal glutathione S-transferase 1 [Source:MGI Symbol;Acc:MGI:1913850]
Mir205hg	7.83446e-44	-1.30186	0.614	0.75	1.84125e-39	ENSMUSG00000097850	lncRNA	Mir205 host gene [Source:MGI Symbol;Acc:MGI:1918050]
Mrps18b	1.39464e-50	1.03044	0.839	0.541	3.27767e-46	ENSMUSG00000024436	protein_coding	mitochondrial ribosomal protein S18B [Source:MGI Symbol;Acc:MGI:1914223]
Mt1	2.67644e-92	1.05408	0.995	0.952	6.29016e-88	ENSMUSG00000031765	protein_coding	metallothionein 1 [Source:MGI Symbol;Acc:MGI:97171]
Mt2	2.79442e-90	1.17041	0.988	0.848	6.56745e-86	ENSMUSG00000031762	protein_coding	metallothionein 2 [Source:MGI Symbol;Acc:MGI:97172]
Mtap	7.48987e-43	1.05186	0.762	0.429	1.76027e-38	ENSMUSG00000062937	protein_coding	methylthioadenosine phosphorylase [Source:MGI Symbol;Acc:MGI:1914152]
Mturn	6.28654e-14	-1.02454	0.248	0.388	1.47746e-09	ENSMUSG00000038065	protein_coding	maturin, neural progenitor differentiation regulator homolog (Xenopus) [Source:MGI Symbol;Acc:MGI:1915485]
Mtus1	1.88875e-49	-1.25136	0.579	0.792	4.43893e-45	ENSMUSG00000045636	protein_coding	mitochondrial tumor suppressor 1 [Source:MGI Symbol;Acc:MGI:2142572]
Mxd4	1.95195e-47	-1.44783	0.356	0.639	4.58747e-43	ENSMUSG00000037235	protein_coding	Max dimerization protein 4 [Source:MGI Symbol;Acc:MGI:104991]
Myo6	4.79336e-10	-1.11459	0.293	0.384	1.12654e-05	ENSMUSG00000033577	protein_coding	myosin VI [Source:MGI Symbol;Acc:MGI:104785]
N4bp2l1	3.32547e-14	-1.60637	0.157	0.291	7.81552e-10	ENSMUSG00000041132	protein_coding	NEDD4 binding protein 2-like 1 [Source:MGI Symbol;Acc:MGI:2140872]
Nbea	9.63512e-30	1.16607	0.516	0.231	2.26445e-25	ENSMUSG00000027799	protein_coding	neurobeachin [Source:MGI Symbol;Acc:MGI:1347075]
Nbl1	2.38589e-36	1.53954	0.443	0.153	5.60732e-32	ENSMUSG00000041120	protein_coding	NBL1, DAN family BMP antagonist [Source:MGI Symbol;Acc:MGI:104591]
Ndufaf4	2.79884e-64	1.21819	0.85	0.541	6.57784e-60	ENSMUSG00000028261	protein_coding	NADH:ubiquinone oxidoreductase complex assembly factor 4 [Source:MGI Symbol;Acc:MGI:1915743]
Neil3	1.13803e-38	-1.38079	0.512	0.707	2.67461e-34	ENSMUSG00000039396	protein_coding	nei like 3 (E. coli) [Source:MGI Symbol;Acc:MGI:2384588]
Nek6	1.76912e-32	1.02	0.592	0.27	4.15778e-28	ENSMUSG00000026749	protein_coding	NIMA (never in mitosis gene a)-related expressed kinase 6 [Source:MGI Symbol;Acc:MGI:1891638]
Nipal2	7.01575e-43	-1.59517	0.421	0.656	1.64884e-38	ENSMUSG00000038879	protein_coding	NIPA-like domain containing 2 [Source:MGI Symbol;Acc:MGI:1924488]
Nkain2	2.44815e-35	1.74699	0.559	0.274	5.75365e-31	ENSMUSG00000069670	protein_coding	Na+/K+ transporting ATPase interacting 2 [Source:MGI Symbol;Acc:MGI:1923447]
Nnat	7.90078e-24	1.59893	0.268	0.081	1.85684e-19	ENSMUSG00000067786	protein_coding	neuronatin [Source:MGI Symbol;Acc:MGI:104716]
Npas3	2.1221e-59	1.51621	0.716	0.313	4.98735e-55	ENSMUSG00000021010	protein_coding	neuronal PAS domain protein 3 [Source:MGI Symbol;Acc:MGI:1351610]
Nt5e	2.13285e-16	1.04428	0.318	0.14	5.01263e-12	ENSMUSG00000032420	protein_coding	5' nucleotidase, ecto [Source:MGI Symbol;Acc:MGI:99782]
Nudt19	8.03473e-61	1.20614	0.843	0.497	1.88832e-56	ENSMUSG00000034875	protein_coding	nudix hydrolase 19 [Source:MGI Symbol;Acc:MGI:94203]
Ovol1	6.73105e-08	-1.13548	0.159	0.256	0.00158193	ENSMUSG00000024922	protein_coding	ovo like zinc finger 1 [Source:MGI Symbol;Acc:MGI:1330290]
P2ry1	2.24842e-13	-1.32394	0.127	0.254	5.28423e-09	ENSMUSG00000027765	protein_coding	purinergic receptor P2Y, G-protein coupled 1 [Source:MGI Symbol;Acc:MGI:105049]
Pam	6.03887e-36	-1.0073	0.735	0.811	1.41926e-31	ENSMUSG00000026335	protein_coding	peptidylglycine alpha-amidating monooxygenase [Source:MGI Symbol;Acc:MGI:97475]
Pard3b	3.35591e-33	-1.72534	0.263	0.516	7.88706e-29	ENSMUSG00000052062	protein_coding	par-3 family cell polarity regulator beta [Source:MGI Symbol;Acc:MGI:1919301]
Pcsk2	3.20167e-17	1.36311	0.545	0.364	7.52456e-13	ENSMUSG00000027419	protein_coding	proprotein convertase subtilisin/kexin type 2 [Source:MGI Symbol;Acc:MGI:97512]
Pcsk5	8.14192e-21	1.34592	0.346	0.143	1.91351e-16	ENSMUSG00000024713	protein_coding	proprotein convertase subtilisin/kexin type 5 [Source:MGI Symbol;Acc:MGI:97515]
Pdpn	1.1454e-41	1.199	0.665	0.315	2.69191e-37	ENSMUSG00000028583	protein_coding	podoplanin [Source:MGI Symbol;Acc:MGI:103098]
Pdzd2	1.33347e-52	-1.11016	0.706	0.877	3.13393e-48	ENSMUSG00000022197	protein_coding	PDZ domain containing 2 [Source:MGI Symbol;Acc:MGI:1922394]
Pfkfb3	6.27064e-59	2.30231	0.438	0.089	1.47373e-54	ENSMUSG00000026773	protein_coding	6-phosphofructo-2-kinase/fructose-2,6-biphosphatase 3 [Source:MGI Symbol;Acc:MGI:2181202]
Pfkl	1.67988e-92	1.3775	0.911	0.557	3.94806e-88	ENSMUSG00000020277	protein_coding	phosphofructokinase, liver, B-type [Source:MGI Symbol;Acc:MGI:97547]
Pfkp	2.70522e-39	1.88615	0.383	0.107	6.3578e-35	ENSMUSG00000021196	protein_coding	phosphofructokinase, platelet [Source:MGI Symbol;Acc:MGI:1891833]
Pgam1	4.13308e-159	1.18319	1	0.987	9.71357e-155	ENSMUSG00000011752	protein_coding	phosphoglycerate mutase 1 [Source:MGI Symbol;Acc:MGI:97552]
Pgk1	1.36475e-151	1.29244	0.995	0.972	3.20745e-147	ENSMUSG00000062070	protein_coding	phosphoglycerate kinase 1 [Source:MGI Symbol;Acc:MGI:97555]
Pgm1	1.9542e-31	1.13797	0.544	0.247	4.59277e-27	ENSMUSG00000025791	protein_coding	phosphoglucomutase 1 [Source:MGI Symbol;Acc:MGI:97565]
Phlda2	3.2922e-41	1.32213	0.643	0.323	7.73732e-37	ENSMUSG00000010760	protein_coding	pleckstrin homology like domain, family A, member 2 [Source:MGI Symbol;Acc:MGI:1202307]
Pkm	1.04183e-170	1.12997	0.997	0.99	2.4485e-166	ENSMUSG00000032294	protein_coding	pyruvate kinase, muscle [Source:MGI Symbol;Acc:MGI:97591]
Plbd1	1.20245e-14	-1.3509	0.203	0.341	2.82601e-10	ENSMUSG00000030214	protein_coding	phospholipase B domain containing 1 [Source:MGI Symbol;Acc:MGI:1914107]
Plet1	3.44625e-38	-2.00279	0.201	0.47	8.09938e-34	ENSMUSG00000032068	protein_coding	placenta expressed transcript 1 [Source:MGI Symbol;Acc:MGI:1923759]
Plk2	3.51729e-32	1.06969	0.549	0.248	8.26634e-28	ENSMUSG00000021701	protein_coding	polo like kinase 2 [Source:MGI Symbol;Acc:MGI:1099790]
Plod1	6.77383e-09	-1.03946	0.298	0.383	0.000159199	ENSMUSG00000019055	protein_coding	procollagen-lysine, 2-oxoglutarate 5-dioxygenase 1 [Source:MGI Symbol;Acc:MGI:99907]
Plod2	3.02638e-54	1.54502	0.627	0.247	7.11259e-50	ENSMUSG00000032374	protein_coding	procollagen lysine, 2-oxoglutarate 5-dioxygenase 2 [Source:MGI Symbol;Acc:MGI:1347007]
Plxnc1	5.29702e-22	-2.02728	0.107	0.282	1.24491e-17	ENSMUSG00000074785	protein_coding	plexin C1 [Source:MGI Symbol;Acc:MGI:1890127]
Pmm1	3.07847e-41	1.57644	0.634	0.294	7.23503e-37	ENSMUSG00000022474	protein_coding	phosphomannomutase 1 [Source:MGI Symbol;Acc:MGI:1353418]
Postn	1.69744e-52	-1.28776	0.582	0.832	3.98932e-48	ENSMUSG00000027750	protein_coding	periostin, osteoblast specific factor [Source:MGI Symbol;Acc:MGI:1926321]
Pou3f1	7.85654e-17	-2.37756	0.2	0.355	1.84644e-12	ENSMUSG00000090125	protein_coding	POU domain, class 3, transcription factor 1 [Source:MGI Symbol;Acc:MGI:101896]
Prelid2	4.47354e-45	1.87077	0.409	0.101	1.05137e-40	ENSMUSG00000056671	protein_coding	PRELI domain containing 2 [Source:MGI Symbol;Acc:MGI:1924869]
Prps1	1.59777e-35	1.49732	0.37	0.103	3.75509e-31	ENSMUSG00000031432	protein_coding	phosphoribosyl pyrophosphate synthetase 1 [Source:MGI Symbol;Acc:MGI:97775]
Ptp4a3	2.89475e-18	1.25289	0.316	0.13	6.80323e-14	ENSMUSG00000059895	protein_coding	protein tyrosine phosphatase 4a3 [Source:MGI Symbol;Acc:MGI:1277098]
Ptprm	1.18846e-34	1.04391	0.66	0.349	2.79311e-30	ENSMUSG00000033278	protein_coding	protein tyrosine phosphatase, receptor type, M [Source:MGI Symbol;Acc:MGI:102694]
Rab7b	1.5101e-08	-1.2178	0.166	0.26	0.000354905	ENSMUSG00000052688	protein_coding	RAB7B, member RAS oncogene family [Source:MGI Symbol;Acc:MGI:2442295]
Rai14	1.73179e-19	1.04574	0.458	0.229	4.07005e-15	ENSMUSG00000022246	protein_coding	retinoic acid induced 14 [Source:MGI Symbol;Acc:MGI:1922896]
Rapgef4	9.26497e-16	-1.72994	0.18	0.32	2.17745e-11	ENSMUSG00000049044	protein_coding	Rap guanine nucleotide exchange factor (GEF) 4 [Source:MGI Symbol;Acc:MGI:1917723]
Rerg	2.87483e-52	-2.72683	0.132	0.457	6.75642e-48	ENSMUSG00000030222	protein_coding	RAS-like, estrogen-regulated, growth-inhibitor [Source:MGI Symbol;Acc:MGI:2665139]
Rgs2	2.07558e-31	-1.16638	0.608	0.763	4.87804e-27	ENSMUSG00000026360	protein_coding	regulator of G-protein signaling 2 [Source:MGI Symbol;Acc:MGI:1098271]
Rgs3	6.58609e-13	-1.75123	0.148	0.269	1.54786e-08	ENSMUSG00000059810	protein_coding	regulator of G-protein signaling 3 [Source:MGI Symbol;Acc:MGI:1354734]
Rin2	4.70361e-54	-1.0235	0.776	0.896	1.10544e-49	ENSMUSG00000001768	protein_coding	Ras and Rab interactor 2 [Source:MGI Symbol;Acc:MGI:1921280]
Rnf128	2.95487e-20	1.01578	0.34	0.139	6.94453e-16	ENSMUSG00000031438	protein_coding	ring finger protein 128 [Source:MGI Symbol;Acc:MGI:1914139]
Ror1	4.20001e-31	-1.21146	0.348	0.603	9.87086e-27	ENSMUSG00000035305	protein_coding	receptor tyrosine kinase-like orphan receptor 1 [Source:MGI Symbol;Acc:MGI:1347520]
Rpgrip1	7.09999e-12	-1.39779	0.352	0.449	1.66864e-07	ENSMUSG00000057132	protein_coding	retinitis pigmentosa GTPase regulator interacting protein 1 [Source:MGI Symbol;Acc:MGI:1932134]
Rpl17-ps8	5.98033e-47	-2.15143	0.176	0.465	1.4055e-42	ENSMUSG00000082035	processed_pseudogene	ribosomal protein L17, pseudogene 8 [Source:MGI Symbol;Acc:MGI:3802129]
Rpl29	4.27031e-77	4.71874	0.712	0.39	1.00361e-72	ENSMUSG00000048758	protein_coding	ribosomal protein L29 [Source:MGI Symbol;Acc:MGI:99687]
Rps13-ps1	2.46114e-51	-1.96406	0.235	0.529	5.78417e-47	ENSMUSG00000066362	processed_pseudogene	ribosomal protein S13, pseudogene 1 [Source:MGI Symbol;Acc:MGI:3647042]
Rps4l	5.81138e-193	2.2434	0.99	0.771	1.36579e-188	ENSMUSG00000063171	transcribed_processed_pseudogene	ribosomal protein S4-like [Source:MGI Symbol;Acc:MGI:1913434]
Rrp12	2.56625e-22	1.26486	0.312	0.111	6.03119e-18	ENSMUSG00000035049	protein_coding	ribosomal RNA processing 12 homolog [Source:MGI Symbol;Acc:MGI:2147437]
Rrp9	3.11298e-32	1.01819	0.608	0.284	7.31612e-28	ENSMUSG00000041506	protein_coding	ribosomal RNA processing 9, U3 small nucleolar RNA binding protein [Source:MGI Symbol;Acc:MGI:2384313]
S100a6	9.37671e-37	1.44616	0.722	0.427	2.20371e-32	ENSMUSG00000001025	protein_coding	S100 calcium binding protein A6 (calcyclin) [Source:MGI Symbol;Acc:MGI:1339467]
Sccpdh	1.25044e-61	3.18069	0.336	0.029	2.93878e-57	ENSMUSG00000038936	protein_coding	saccharopine dehydrogenase (putative) [Source:MGI Symbol;Acc:MGI:1924486]
Scpep1	5.61917e-28	1.63219	0.273	0.069	1.32062e-23	ENSMUSG00000000278	protein_coding	serine carboxypeptidase 1 [Source:MGI Symbol;Acc:MGI:1921867]
Sdk1	2.6114e-07	-1.00088	0.18	0.279	0.0061373	ENSMUSG00000039683	protein_coding	sidekick cell adhesion molecule 1 [Source:MGI Symbol;Acc:MGI:2444413]
Selenom	3.66267e-36	2.01506	0.294	0.06	8.60801e-32	ENSMUSG00000075702	protein_coding	selenoprotein M [Source:MGI Symbol;Acc:MGI:2149786]
Sema3e	6.22212e-42	1.24866	0.63	0.285	1.46232e-37	ENSMUSG00000063531	protein_coding	sema domain, immunoglobulin domain (Ig), short basic domain, secreted, (semaphorin) 3E [Source:MGI Symbol;Acc:MGI:1340034]
Slc16a3	2.39616e-53	2.29281	0.435	0.105	5.63145e-49	ENSMUSG00000025161	protein_coding	solute carrier family 16 (monocarboxylic acid transporters), member 3 [Source:MGI Symbol;Acc:MGI:1933438]
Slc1a5	4.76579e-28	1.1291	0.421	0.159	1.12006e-23	ENSMUSG00000001918	protein_coding	solute carrier family 1 (neutral amino acid transporter), member 5 [Source:MGI Symbol;Acc:MGI:105305]
Slc24a3	1.38149e-69	-1.98936	0.455	0.769	3.24677e-65	ENSMUSG00000063873	protein_coding	solute carrier family 24 (sodium/potassium/calcium exchanger), member 3 [Source:MGI Symbol;Acc:MGI:2137513]
Slc25a33	7.91802e-21	1.01187	0.387	0.166	1.86089e-16	ENSMUSG00000028982	protein_coding	solute carrier family 25, member 33 [Source:MGI Symbol;Acc:MGI:1917806]
Slc2a3	6.06122e-73	3.06745	0.485	0.095	1.42451e-68	ENSMUSG00000003153	protein_coding	solute carrier family 2 (facilitated glucose transporter), member 3 [Source:MGI Symbol;Acc:MGI:95757]
Slc31a2	8.18812e-30	-1.32051	0.373	0.566	1.92437e-25	ENSMUSG00000066152	protein_coding	solute carrier family 31, member 2 [Source:MGI Symbol;Acc:MGI:1333844]
Sox21	1.27837e-06	-1.03807	0.222	0.31	0.0300443	ENSMUSG00000061517	protein_coding	SRY (sex determining region Y)-box 21 [Source:MGI Symbol;Acc:MGI:2654070]
Sox5	1.03758e-117	-3.07635	0.227	0.746	2.43851e-113	ENSMUSG00000041540	protein_coding	SRY (sex determining region Y)-box 5 [Source:MGI Symbol;Acc:MGI:98367]
Spin2c	2.3272e-21	1.14862	0.318	0.115	5.46938e-17	ENSMUSG00000046550	protein_coding	spindlin family, member 2C [Source:MGI Symbol;Acc:MGI:3605548]
Sprr2a3	1.66292e-71	5.77563	0.322	0.009	3.90819e-67	ENSMUSG00000074445	protein_coding	small proline-rich protein 2A3 [Source:MGI Symbol;Acc:MGI:3845028]
Sptlc3	1.13943e-19	-1.65601	0.174	0.346	2.6779e-15	ENSMUSG00000039092	protein_coding	serine palmitoyltransferase, long chain base subunit 3 [Source:MGI Symbol;Acc:MGI:2444678]
Srm	1.0672e-54	1.15098	0.837	0.518	2.50812e-50	ENSMUSG00000006442	protein_coding	spermidine synthase [Source:MGI Symbol;Acc:MGI:102690]
Ssbp2	2.86064e-90	-1.13896	0.962	0.992	6.72307e-86	ENSMUSG00000003992	protein_coding	single-stranded DNA binding protein 2 [Source:MGI Symbol;Acc:MGI:1914220]
Stag3	4.39004e-44	2.83935	0.271	0.031	1.03175e-39	ENSMUSG00000036928	protein_coding	stromal antigen 3 [Source:MGI Symbol;Acc:MGI:1355311]
Stfa3	2.14015e-87	-1.72738	0.528	0.899	5.02978e-83	ENSMUSG00000054905	protein_coding	stefin A3 [Source:MGI Symbol;Acc:MGI:106196]
Stxbp6	6.3471e-36	1.08925	0.699	0.393	1.4917e-31	ENSMUSG00000046314	protein_coding	syntaxin binding protein 6 (amisyn) [Source:MGI Symbol;Acc:MGI:2384963]
Sulf2	2.4393e-36	2.33129	0.297	0.064	5.73285e-32	ENSMUSG00000006800	protein_coding	sulfatase 2 [Source:MGI Symbol;Acc:MGI:1919293]
Syk	7.5661e-21	1.31502	0.272	0.09	1.77818e-16	ENSMUSG00000021457	protein_coding	spleen tyrosine kinase [Source:MGI Symbol;Acc:MGI:99515]
Tcaf2	2.545e-11	-1.42007	0.144	0.257	5.98127e-07	ENSMUSG00000029851	protein_coding	TRPM8 channel-associated factor 2 [Source:MGI Symbol;Acc:MGI:2385258]
Tcfl5	4.26243e-99	4.8849	0.437	0.016	1.00176e-94	ENSMUSG00000038932	protein_coding	transcription factor-like 5 (basic helix-loop-helix) [Source:MGI Symbol;Acc:MGI:2672878]
Tcim	1.24177e-12	-1.45639	0.178	0.304	2.91841e-08	ENSMUSG00000056313	protein_coding	transcriptional and immune response regulator [Source:MGI Symbol;Acc:MGI:1916318]
Tdrd1	2.41726e-60	3.86976	0.31	0.022	5.68105e-56	ENSMUSG00000025081	protein_coding	tudor domain containing 1 [Source:MGI Symbol;Acc:MGI:1933218]
Tenm4	2.36635e-34	-1.03542	0.633	0.786	5.56139e-30	ENSMUSG00000048078	protein_coding	teneurin transmembrane protein 4 [Source:MGI Symbol;Acc:MGI:2447063]
Tgfa	2.38548e-24	-1.81317	0.119	0.315	5.60635e-20	ENSMUSG00000029999	protein_coding	transforming growth factor alpha [Source:MGI Symbol;Acc:MGI:98724]
Thbs1	1.43724e-08	-1.07318	0.261	0.357	0.000337781	ENSMUSG00000040152	protein_coding	thrombospondin 1 [Source:MGI Symbol;Acc:MGI:98737]
Tmc7	2.37568e-09	-1.00803	0.265	0.358	5.58333e-05	ENSMUSG00000042246	protein_coding	transmembrane channel-like gene family 7 [Source:MGI Symbol;Acc:MGI:2443317]
Tmem54	2.31279e-27	1.58094	0.29	0.081	5.43551e-23	ENSMUSG00000028786	protein_coding	transmembrane protein 54 [Source:MGI Symbol;Acc:MGI:1913510]
Tmsb10	5.25514e-170	1.09675	1	0.988	1.23506e-165	ENSMUSG00000079523	protein_coding	thymosin beta 10 [Source:MGI Symbol;Acc:MGI:109146]
Tmtc1	2.15839e-32	-2.18276	0.171	0.409	5.07265e-28	ENSMUSG00000030306	protein_coding	transmembrane and tetratricopeptide repeat containing 1 [Source:MGI Symbol;Acc:MGI:3039590]
Tnxa	6.63299e-67	7.62086	0.282	0	1.55889e-62	ENSMUSG00000092200	unprocessed_pseudogene	tenascin XA (pseudogene) [Source:MGI Symbol;Acc:MGI:2148489]
Tpi1	6.57269e-137	1.06179	0.999	0.978	1.54471e-132	ENSMUSG00000023456	protein_coding	triosephosphate isomerase 1 [Source:MGI Symbol;Acc:MGI:98797]
Tpm1	1.05327e-96	1.53191	0.933	0.673	2.47541e-92	ENSMUSG00000032366	protein_coding	tropomyosin 1, alpha [Source:MGI Symbol;Acc:MGI:98809]
Trim7	2.01251e-11	-1.23905	0.218	0.336	4.7298e-07	ENSMUSG00000040350	protein_coding	tripartite motif-containing 7 [Source:MGI Symbol;Acc:MGI:2137353]
Trmt61a	6.5904e-20	1.44889	0.25	0.08	1.54888e-15	ENSMUSG00000060950	protein_coding	tRNA methyltransferase 61A [Source:MGI Symbol;Acc:MGI:2443487]
Tspear	2.29029e-33	-1.38445	0.46	0.667	5.38265e-29	ENSMUSG00000069581	protein_coding	thrombospondin type laminin G domain and EAR repeats [Source:MGI Symbol;Acc:MGI:2671932]
Tsr1	1.85664e-32	1.05393	0.631	0.313	4.36347e-28	ENSMUSG00000038335	protein_coding	TSR1 20S rRNA accumulation [Source:MGI Symbol;Acc:MGI:2144566]
Tuba1a	5.35692e-30	1.34272	0.624	0.332	1.25898e-25	ENSMUSG00000072235	protein_coding	tubulin, alpha 1A [Source:MGI Symbol;Acc:MGI:98869]
Uba52	2.19231e-148	-1.08256	0.974	0.994	5.15236e-144	ENSMUSG00000090137	protein_coding	ubiquitin A-52 residue ribosomal protein fusion product 1 [Source:MGI Symbol;Acc:MGI:98887]
Unc5b	4.97852e-12	-1.09914	0.307	0.407	1.17005e-07	ENSMUSG00000020099	protein_coding	unc-5 netrin receptor B [Source:MGI Symbol;Acc:MGI:894703]
Usp14	1.93142e-65	1.02184	0.976	0.881	4.53922e-61	ENSMUSG00000047879	protein_coding	ubiquitin specific peptidase 14 [Source:MGI Symbol;Acc:MGI:1928898]
Vsnl1	6.97282e-68	2.26369	0.528	0.127	1.63875e-63	ENSMUSG00000054459	protein_coding	visinin-like 1 [Source:MGI Symbol;Acc:MGI:1349453]
Wnk2	1.46007e-64	-1.68902	0.444	0.727	3.43146e-60	ENSMUSG00000037989	protein_coding	WNK lysine deficient protein kinase 2 [Source:MGI Symbol;Acc:MGI:1922857]
Zbtb16	2.73306e-62	-1.02477	0.818	0.956	6.42323e-58	ENSMUSG00000066687	protein_coding	zinc finger and BTB domain containing 16 [Source:MGI Symbol;Acc:MGI:103222]
Zbtb4	2.953e-08	-1.0043	0.28	0.356	0.000694014	ENSMUSG00000018750	protein_coding	zinc finger and BTB domain containing 4 [Source:MGI Symbol;Acc:MGI:1922830]
Zbtb7b	1.17381e-08	-1.22929	0.157	0.251	0.000275869	ENSMUSG00000028042	protein_coding	zinc finger and BTB domain containing 7B [Source:MGI Symbol;Acc:MGI:102755]
Zc3h12c	1.18825e-11	-1.0345	0.409	0.504	2.79262e-07	ENSMUSG00000035164	protein_coding	zinc finger CCCH type containing 12C [Source:MGI Symbol;Acc:MGI:3026959]
Zdbf2	4.5262e-13	-1.57257	0.162	0.296	1.06375e-08	ENSMUSG00000027520	protein_coding	zinc finger, DBF-type containing 2 [Source:MGI Symbol;Acc:MGI:1921134]
Zfp268	5.06058e-57	1.59822	0.593	0.195	1.18934e-52	ENSMUSG00000078502	protein_coding	zinc finger protein 268 [Source:MGI Symbol;Acc:MGI:3651014]
Zfp979	2.33039e-26	1.02336	0.465	0.195	5.47688e-22	ENSMUSG00000066000	protein_coding	zinc finger protein 979 [Source:MGI Symbol;Acc:MGI:2148252]
Zfp982	6.39955e-54	2.54596	0.356	0.054	1.50402e-49	ENSMUSG00000078496	protein_coding	zinc finger protein 982 [Source:MGI Symbol;Acc:MGI:3701121]
Zfp984	8.18116e-34	1.13519	0.528	0.212	1.92274e-29	ENSMUSG00000078495	protein_coding	zinc finger protein 984 [Source:MGI Symbol;Acc:MGI:3651978]
Zfp985	3.13555e-30	1.63099	0.272	0.06	7.36917e-26	ENSMUSG00000065999	protein_coding	zinc finger protein 985 [Source:MGI Symbol;Acc:MGI:3651986]

## Sheet: HairFollicle
GeneID	p_val	avg_log2FC	pct.1	pct.2	p_val_adj	GENEID	GENEBIOTYPE	DESCRIPTION
1700030C10Rik	4.27028e-59	2.50144	0.43	0.075	1.0036e-54	ENSMUSG00000091071	transcribed_unprocessed_pseudogene	RIKEN cDNA 1700030C10 gene [Source:MGI Symbol;Acc:MGI:1916763]
1700030C10Rik	4.27028e-59	2.50144	0.43	0.075	1.0036e-54	ENSMUSG00000099759	lncRNA	RIKEN cDNA 1700030C10 gene [Source:MGI Symbol;Acc:MGI:1916763]
1700097N02Rik	1.6932e-44	3.60087	0.275	0.035	3.97936e-40	ENSMUSG00000099474	lncRNA	RIKEN cDNA 1700097N02 gene [Source:MGI Symbol;Acc:MGI:1914772]
2310002F09Rik	2.12289e-23	-2.35781	0.15	0.411	4.98923e-19	ENSMUSG00000097178	lncRNA	RIKEN cDNA 2310002F09 gene [Source:MGI Symbol;Acc:MGI:1916779]
2410018L13Rik	1.04116e-45	1.14164	0.852	0.545	2.44692e-41	ENSMUSG00000073164	lncRNA	RIKEN cDNA 2410018L13 gene [Source:MGI Symbol;Acc:MGI:1916982]
2610035D17Rik	2.51641e-24	1.35514	0.832	0.663	5.91407e-20	ENSMUSG00000087259	lncRNA	RIKEN cDNA 2610035D17 gene [Source:MGI Symbol;Acc:MGI:1919636]
3222401L13Rik	6.39137e-63	4.33096	0.277	0.011	1.5021e-58	ENSMUSG00000073590	lncRNA	RIKEN cDNA 3222401L13 gene [Source:MGI Symbol;Acc:MGI:2444186]
4732471J01Rik	2.21081e-24	1.57522	0.369	0.131	5.19584e-20	ENSMUSG00000053714	lncRNA	RIKEN cDNA 4732471J01 gene [Source:MGI Symbol;Acc:MGI:3603586]
5730507C01Rik	7.11693e-19	1.19521	0.354	0.141	1.67262e-14	ENSMUSG00000073197	protein_coding	RIKEN cDNA 5730507C01 gene [Source:MGI Symbol;Acc:MGI:1917882]
6330403K07Rik	3.94417e-17	-1.76561	0.318	0.506	9.26959e-13	ENSMUSG00000018451	protein_coding	RIKEN cDNA 6330403K07 gene [Source:MGI Symbol;Acc:MGI:1918001]
9030624G23Rik	8.47481e-24	1.20445	0.585	0.323	1.99175e-19	ENSMUSG00000073158	protein_coding	RIKEN cDNA 9030624G23 gene [Source:MGI Symbol;Acc:MGI:1914058]
9530026P05Rik	1.51083e-29	-2.60738	0.142	0.446	3.55076e-25	ENSMUSG00000097462	lncRNA	RIKEN cDNA 9530026P05 gene [Source:MGI Symbol;Acc:MGI:1924659]
9530059O14Rik	5.40628e-38	2.65108	0.321	0.067	1.27059e-33	ENSMUSG00000097736	lncRNA	RIKEN cDNA 9530059O14 gene [Source:MGI Symbol;Acc:MGI:2442421]
Acsl1	4.89013e-09	-1.61015	0.211	0.341	0.000114928	ENSMUSG00000018796	protein_coding	acyl-CoA synthetase long-chain family member 1 [Source:MGI Symbol;Acc:MGI:102797]
Adamts1	7.00084e-12	-1.77363	0.305	0.448	1.64534e-07	ENSMUSG00000022893	protein_coding	a disintegrin-like and metallopeptidase (reprolysin type) with thrombospondin type 1 motif, 1 [Source:MGI Symbol;Acc:MGI:109249]
Adamts9	8.26968e-37	-2.4721	0.127	0.493	1.94354e-32	ENSMUSG00000030022	protein_coding	a disintegrin-like and metallopeptidase (reprolysin type) with thrombospondin type 1 motif, 9 [Source:MGI Symbol;Acc:MGI:1916320]
Adamtsl1	1.29836e-17	-1.65303	0.835	0.842	3.05139e-13	ENSMUSG00000066113	protein_coding	ADAMTS-like 1 [Source:MGI Symbol;Acc:MGI:1924989]
Adarb1	8.83679e-15	1.14065	0.28	0.113	2.07682e-10	ENSMUSG00000020262	protein_coding	adenosine deaminase, RNA-specific, B1 [Source:MGI Symbol;Acc:MGI:891999]
Adcy7	5.54185e-13	1.27907	0.402	0.224	1.30245e-08	ENSMUSG00000031659	protein_coding	adenylate cyclase 7 [Source:MGI Symbol;Acc:MGI:102891]
Aen	2.81098e-20	1.0871	0.557	0.312	6.60637e-16	ENSMUSG00000030609	protein_coding	apoptosis enhancing nuclease [Source:MGI Symbol;Acc:MGI:1915298]
Ahr	1.88798e-07	-1.14431	0.27	0.386	0.00443714	ENSMUSG00000019256	protein_coding	aryl-hydrocarbon receptor [Source:MGI Symbol;Acc:MGI:105043]
AI506816	2.77236e-63	2.47066	0.753	0.337	6.51561e-59	ENSMUSG00000105987	lncRNA	expressed sequence AI506816 [Source:MGI Symbol;Acc:MGI:2140929]
Ank	1.80645e-33	-2.55235	0.165	0.495	4.24552e-29	ENSMUSG00000022265	protein_coding	progressive ankylosis [Source:MGI Symbol;Acc:MGI:3045421]
Ankrd6	1.10075e-29	1.29489	0.575	0.263	2.58699e-25	ENSMUSG00000040183	protein_coding	ankyrin repeat domain 6 [Source:MGI Symbol;Acc:MGI:2154278]
Ano9	6.82239e-13	1.55826	0.288	0.131	1.6034e-08	ENSMUSG00000054662	protein_coding	anoctamin 9 [Source:MGI Symbol;Acc:MGI:1918595]
Anxa1	3.83203e-15	-1.18288	0.567	0.69	9.00603e-11	ENSMUSG00000024659	protein_coding	annexin A1 [Source:MGI Symbol;Acc:MGI:96819]
Apoc1	1.05675e-41	1.48815	0.598	0.228	2.48357e-37	ENSMUSG00000040564	protein_coding	apolipoprotein C-I [Source:MGI Symbol;Acc:MGI:88053]
Aqp3	1.40752e-10	-1.97178	0.163	0.305	3.30795e-06	ENSMUSG00000028435	protein_coding	aquaporin 3 [Source:MGI Symbol;Acc:MGI:1333777]
Arl4a	1.45811e-41	-1.62006	0.636	0.819	3.42684e-37	ENSMUSG00000047446	protein_coding	ADP-ribosylation factor-like 4A [Source:MGI Symbol;Acc:MGI:99437]
Ascl4	6.13759e-32	1.41572	0.578	0.253	1.44246e-27	ENSMUSG00000085111	protein_coding	achaete-scute family bHLH transcription factor 4 [Source:MGI Symbol;Acc:MGI:1914591]
Asnsd1	4.1592e-33	1.26064	0.718	0.401	9.77495e-29	ENSMUSG00000026095	protein_coding	asparagine synthetase domain containing 1 [Source:MGI Symbol;Acc:MGI:1917646]
Atf3	5.20442e-32	-1.4888	0.517	0.774	1.22314e-27	ENSMUSG00000026628	protein_coding	activating transcription factor 3 [Source:MGI Symbol;Acc:MGI:109384]
Atf7ip	5.74106e-98	1.66692	0.964	0.688	1.34926e-93	ENSMUSG00000030213	protein_coding	activating transcription factor 7 interacting protein [Source:MGI Symbol;Acc:MGI:1858965]
Atp1b1	1.64421e-20	1.20972	0.448	0.204	3.86423e-16	ENSMUSG00000026576	protein_coding	ATPase, Na+/K+ transporting, beta 1 polypeptide [Source:MGI Symbol;Acc:MGI:88108]
Atp6v1b1	6.33641e-08	-1.08857	0.221	0.353	0.00148918	ENSMUSG00000006269	protein_coding	ATPase, H+ transporting, lysosomal V1 subunit B1 [Source:MGI Symbol;Acc:MGI:103285]
Atp8a1	4.05205e-22	1.19054	0.573	0.306	9.52313e-18	ENSMUSG00000037685	protein_coding	ATPase, aminophospholipid transporter (APLT), class I, type 8A, member 1 [Source:MGI Symbol;Acc:MGI:1330848]
Atp8b1	1.76297e-09	-1.16155	0.176	0.325	4.14332e-05	ENSMUSG00000039529	protein_coding	ATPase, class I, type 8B, member 1 [Source:MGI Symbol;Acc:MGI:1859665]
AU020206	3.04267e-15	1.11808	0.463	0.25	7.15089e-11	ENSMUSG00000097415	lncRNA	expressed sequence AU020206 [Source:MGI Symbol;Acc:MGI:2142134]
Baiap2l1	1.38923e-11	-1.2166	0.344	0.496	3.26498e-07	ENSMUSG00000038859	protein_coding	BAI1-associated protein 2-like 1 [Source:MGI Symbol;Acc:MGI:1914148]
Barx2	1.43528e-34	-2.42532	0.338	0.618	3.3732e-30	ENSMUSG00000032033	protein_coding	BarH-like homeobox 2 [Source:MGI Symbol;Acc:MGI:109617]
Bex1	2.28249e-51	1.91852	0.636	0.256	5.36432e-47	ENSMUSG00000050071	protein_coding	brain expressed X-linked 1 [Source:MGI Symbol;Acc:MGI:1328321]
Bgn	3.76013e-10	-1.25047	0.219	0.369	8.83706e-06	ENSMUSG00000031375	protein_coding	biglycan [Source:MGI Symbol;Acc:MGI:88158]
Btg2	1.64414e-36	-1.42872	0.827	0.896	3.86405e-32	ENSMUSG00000020423	protein_coding	BTG anti-proliferation factor 2 [Source:MGI Symbol;Acc:MGI:108384]
C1qtnf12	1.07184e-27	-1.64362	0.453	0.658	2.51903e-23	ENSMUSG00000023571	protein_coding	C1q and tumor necrosis factor related 12 [Source:MGI Symbol;Acc:MGI:1914639]
Cacng4	4.72857e-14	2.17395	0.326	0.164	1.11131e-09	ENSMUSG00000020723	protein_coding	calcium channel, voltage-dependent, gamma subunit 4 [Source:MGI Symbol;Acc:MGI:1859167]
Calm4	2.09322e-11	-1.55317	0.191	0.364	4.9195e-07	ENSMUSG00000033765	protein_coding	calmodulin 4 [Source:MGI Symbol;Acc:MGI:1931464]
Capns2	3.22713e-12	-1.80674	0.132	0.305	7.5844e-08	ENSMUSG00000078144	protein_coding	calpain, small subunit 2 [Source:MGI Symbol;Acc:MGI:1916793]
Cavin3	4.0113e-09	-1.33339	0.16	0.298	9.42736e-05	ENSMUSG00000037060	protein_coding	caveolae associated 3 [Source:MGI Symbol;Acc:MGI:1923422]
Ccng1	1.03897e-16	1.40959	0.504	0.288	2.44179e-12	ENSMUSG00000020326	protein_coding	cyclin G1 [Source:MGI Symbol;Acc:MGI:102890]
Ccser1	2.46528e-23	1.93985	0.336	0.121	5.7939e-19	ENSMUSG00000039578	protein_coding	coiled-coil serine rich 1 [Source:MGI Symbol;Acc:MGI:3045354]
Cd109	1.67863e-20	-1.26778	0.427	0.623	3.94512e-16	ENSMUSG00000046186	protein_coding	CD109 antigen [Source:MGI Symbol;Acc:MGI:2445221]
Cd44	2.2355e-35	-1.18064	0.664	0.848	5.25387e-31	ENSMUSG00000005087	protein_coding	CD44 antigen [Source:MGI Symbol;Acc:MGI:88338]
Cd74	9.87268e-25	1.67344	0.399	0.153	2.32028e-20	ENSMUSG00000024610	protein_coding	CD74 antigen (invariant polypeptide of major histocompatibility complex, class II antigen-associated) [Source:MGI Symbol;Acc:MGI:96534]
Cdc42ep3	5.52762e-12	-2.10394	0.125	0.286	1.2991e-07	ENSMUSG00000036533	protein_coding	CDC42 effector protein (Rho GTPase binding) 3 [Source:MGI Symbol;Acc:MGI:2384718]
Cdh13	2.77386e-10	-1.51978	0.529	0.598	6.51911e-06	ENSMUSG00000031841	protein_coding	cadherin 13 [Source:MGI Symbol;Acc:MGI:99551]
Cebpa	4.21914e-14	-1.47445	0.341	0.502	9.91583e-10	ENSMUSG00000034957	protein_coding	CCAAT/enhancer binding protein (C/EBP), alpha [Source:MGI Symbol;Acc:MGI:99480]
Cep170	1.13241e-20	1.14242	0.578	0.314	2.6614e-16	ENSMUSG00000057335	protein_coding	centrosomal protein 170 [Source:MGI Symbol;Acc:MGI:1918348]
Cers4	4.30595e-17	1.01446	0.519	0.295	1.01198e-12	ENSMUSG00000008206	protein_coding	ceramide synthase 4 [Source:MGI Symbol;Acc:MGI:1914510]
Chdh	1.20344e-13	-1.77566	0.145	0.327	2.82833e-09	ENSMUSG00000015970	protein_coding	choline dehydrogenase [Source:MGI Symbol;Acc:MGI:1860776]
Ckb	7.58028e-26	1.05993	0.667	0.382	1.78152e-21	ENSMUSG00000001270	protein_coding	creatine kinase, brain [Source:MGI Symbol;Acc:MGI:88407]
Ckmt1	9.34547e-19	-1.64682	0.239	0.461	2.19637e-14	ENSMUSG00000000308	protein_coding	creatine kinase, mitochondrial 1, ubiquitous [Source:MGI Symbol;Acc:MGI:99441]
Cldn1	1.4878e-31	-2.0452	0.272	0.572	3.49664e-27	ENSMUSG00000022512	protein_coding	claudin 1 [Source:MGI Symbol;Acc:MGI:1276109]
Cnksr2	2.13471e-09	-1.0326	0.316	0.463	5.017e-05	ENSMUSG00000025658	protein_coding	connector enhancer of kinase suppressor of Ras 2 [Source:MGI Symbol;Acc:MGI:2661175]
Cobl	3.28171e-08	-1.35435	0.237	0.364	0.000771268	ENSMUSG00000020173	protein_coding	cordon-bleu WH2 repeat [Source:MGI Symbol;Acc:MGI:105056]
Col16a1	5.15825e-13	-2.12504	0.109	0.277	1.21229e-08	ENSMUSG00000040690	protein_coding	collagen, type XVI, alpha 1 [Source:MGI Symbol;Acc:MGI:1095396]
Col1a2	3.03244e-14	-1.89828	0.183	0.374	7.12685e-10	ENSMUSG00000029661	protein_coding	collagen, type I, alpha 2 [Source:MGI Symbol;Acc:MGI:88468]
Col4a6	9.75416e-18	-1.12269	0.532	0.688	2.29242e-13	ENSMUSG00000031273	protein_coding	collagen, type IV, alpha 6 [Source:MGI Symbol;Acc:MGI:2152695]
Cpeb2	3.82122e-08	-1.26112	0.298	0.417	0.000898063	ENSMUSG00000039782	protein_coding	cytoplasmic polyadenylation element binding protein 2 [Source:MGI Symbol;Acc:MGI:2442640]
Cpm	6.69951e-18	-3.17513	0.107	0.313	1.57452e-13	ENSMUSG00000020183	protein_coding	carboxypeptidase M [Source:MGI Symbol;Acc:MGI:1917824]
Cpne8	7.3257e-18	-1.54134	0.458	0.615	1.72169e-13	ENSMUSG00000052560	protein_coding	copine VIII [Source:MGI Symbol;Acc:MGI:1914121]
Creb5	1.56501e-52	-2.32505	0.494	0.781	3.67808e-48	ENSMUSG00000053007	protein_coding	cAMP responsive element binding protein 5 [Source:MGI Symbol;Acc:MGI:2443973]
Cstdc5	5.42196e-09	-2.37357	0.229	0.363	0.000127427	ENSMUSG00000071561	protein_coding	cystatin domain containing 5 [Source:MGI Symbol;Acc:MGI:3696883]
Ctsc	2.79073e-08	-1.7619	0.234	0.355	0.000655878	ENSMUSG00000030560	protein_coding	cathepsin C [Source:MGI Symbol;Acc:MGI:109553]
Cwh43	4.16009e-08	-1.60526	0.145	0.27	0.000977705	ENSMUSG00000029154	protein_coding	cell wall biogenesis 43 C-terminal homolog [Source:MGI Symbol;Acc:MGI:2444131]
D130040H23Rik	4.82458e-22	1.32347	0.468	0.216	1.13387e-17	ENSMUSG00000079038	protein_coding	RIKEN cDNA D130040H23 gene [Source:MGI Symbol;Acc:MGI:2444324]
Dab1	6.55062e-26	1.84428	0.42	0.166	1.53953e-21	ENSMUSG00000028519	protein_coding	disabled 1 [Source:MGI Symbol;Acc:MGI:108554]
Defb1	2.48407e-08	-1.3784	0.132	0.266	0.000583807	ENSMUSG00000044748	protein_coding	defensin beta 1 [Source:MGI Symbol;Acc:MGI:1096878]
Dkk4	4.08649e-28	1.88919	0.354	0.113	9.60408e-24	ENSMUSG00000031535	protein_coding	dickkopf WNT signaling pathway inhibitor 4 [Source:MGI Symbol;Acc:MGI:2385299]
Dnah8	5.57955e-53	2.14108	0.527	0.151	1.3113e-48	ENSMUSG00000033826	protein_coding	dynein, axonemal, heavy chain 8 [Source:MGI Symbol;Acc:MGI:107714]
Dnajc21	7.46143e-25	1.4838	0.852	0.73	1.75358e-20	ENSMUSG00000044224	protein_coding	DnaJ heat shock protein family (Hsp40) member C21 [Source:MGI Symbol;Acc:MGI:1925371]
Dsc3	2.41112e-31	-1.54192	0.44	0.722	5.66661e-27	ENSMUSG00000059898	protein_coding	desmocollin 3 [Source:MGI Symbol;Acc:MGI:1194993]
Dsg3	1.08147e-12	-1.23335	0.226	0.416	2.54167e-08	ENSMUSG00000056632	protein_coding	desmoglein 3 [Source:MGI Symbol;Acc:MGI:99499]
Dusp1	1.30014e-22	-1.40453	0.517	0.702	3.05559e-18	ENSMUSG00000024190	protein_coding	dual specificity phosphatase 1 [Source:MGI Symbol;Acc:MGI:105120]
Edn2	4.15481e-12	-1.19156	0.29	0.45	9.76464e-08	ENSMUSG00000028635	protein_coding	endothelin 2 [Source:MGI Symbol;Acc:MGI:95284]
Eef2k	6.25249e-19	-1.19898	0.448	0.63	1.46946e-14	ENSMUSG00000035064	protein_coding	eukaryotic elongation factor-2 kinase [Source:MGI Symbol;Acc:MGI:1195261]
Efcab1	2.01486e-09	-1.31764	0.153	0.297	4.73531e-05	ENSMUSG00000068617	protein_coding	EF-hand calcium binding domain 1 [Source:MGI Symbol;Acc:MGI:1914043]
Egr1	4.94264e-31	-1.3609	0.636	0.826	1.16162e-26	ENSMUSG00000038418	protein_coding	early growth response 1 [Source:MGI Symbol;Acc:MGI:95295]
Egr2	7.00039e-16	-1.91703	0.117	0.321	1.64523e-11	ENSMUSG00000037868	protein_coding	early growth response 2 [Source:MGI Symbol;Acc:MGI:95296]
Egr3	1.32583e-20	-1.46971	0.397	0.613	3.11596e-16	ENSMUSG00000033730	protein_coding	early growth response 3 [Source:MGI Symbol;Acc:MGI:1306780]
Ell2	2.59965e-17	-1.10054	0.606	0.71	6.1097e-13	ENSMUSG00000001542	protein_coding	elongation factor for RNA polymerase II 2 [Source:MGI Symbol;Acc:MGI:2183438]
Emb	1.90718e-33	1.36707	0.547	0.226	4.48226e-29	ENSMUSG00000021728	protein_coding	embigin [Source:MGI Symbol;Acc:MGI:95321]
Emp1	8.66047e-21	-1.13918	0.651	0.76	2.03538e-16	ENSMUSG00000030208	protein_coding	epithelial membrane protein 1 [Source:MGI Symbol;Acc:MGI:107941]
Enc1	1.38591e-35	1.78183	0.476	0.17	3.25717e-31	ENSMUSG00000041773	protein_coding	ectodermal-neural cortex 1 [Source:MGI Symbol;Acc:MGI:109610]
ENSMUSG00000120784	1.61766e-40	2.1294	0.443	0.133	3.80183e-36
ENSMUSG00000120992	3.17904e-42	1.3297	0.855	0.535	7.47138e-38
Eppk1	2.87309e-08	-1.09434	0.277	0.403	0.000675234	ENSMUSG00000118671	protein_coding	epiplakin 1 [Source:MGI Symbol;Acc:MGI:2386306]
Eps8	2.18099e-08	-1.25748	0.267	0.388	0.000512576	ENSMUSG00000015766	protein_coding	epidermal growth factor receptor pathway substrate 8 [Source:MGI Symbol;Acc:MGI:104684]
Etv4	2.68035e-34	1.15792	0.684	0.343	6.29937e-30	ENSMUSG00000017724	protein_coding	ets variant 4 [Source:MGI Symbol;Acc:MGI:99423]
Etv5	1.08824e-26	1.07556	0.623	0.318	2.55757e-22	ENSMUSG00000013089	protein_coding	ets variant 5 [Source:MGI Symbol;Acc:MGI:1096867]
Exosc9	4.80974e-23	1.11751	0.514	0.244	1.13038e-18	ENSMUSG00000027714	protein_coding	exosome component 9 [Source:MGI Symbol;Acc:MGI:1355319]
Faap100	1.68482e-11	1.03074	0.351	0.187	3.95967e-07	ENSMUSG00000025384	protein_coding	Fanconi anemia core complex associated protein 100 [Source:MGI Symbol;Acc:MGI:1919135]
Fam126a	3.10452e-10	-1.19044	0.336	0.474	7.29625e-06
Fat2	2.12905e-09	-1.30037	0.249	0.384	5.0037e-05	ENSMUSG00000055333	protein_coding	FAT atypical cadherin 2 [Source:MGI Symbol;Acc:MGI:2685369]
Fbxw9	5.49739e-13	1.21643	0.455	0.272	1.292e-08	ENSMUSG00000008167	protein_coding	F-box and WD-40 domain protein 9 [Source:MGI Symbol;Acc:MGI:1915878]
Fgd5	9.4287e-19	1.29554	0.399	0.18	2.21593e-14	ENSMUSG00000034037	protein_coding	FYVE, RhoGEF and PH domain containing 5 [Source:MGI Symbol;Acc:MGI:2443369]
Fgfr3	3.57193e-07	-1.02473	0.29	0.403	0.00839475	ENSMUSG00000054252	protein_coding	fibroblast growth factor receptor 3 [Source:MGI Symbol;Acc:MGI:95524]
Fhod3	2.96479e-09	-1.84471	0.239	0.368	6.96785e-05	ENSMUSG00000034295	protein_coding	formin homology 2 domain containing 3 [Source:MGI Symbol;Acc:MGI:1925847]
Flnb	2.04412e-11	-1.17745	0.427	0.546	4.80409e-07	ENSMUSG00000025278	protein_coding	filamin, beta [Source:MGI Symbol;Acc:MGI:2446089]
Fos	2.23731e-42	-1.58099	0.644	0.86	5.25813e-38	ENSMUSG00000021250	protein_coding	FBJ osteosarcoma oncogene [Source:MGI Symbol;Acc:MGI:95574]
Fosb	6.68062e-32	-1.4116	0.41	0.713	1.57008e-27	ENSMUSG00000003545	protein_coding	FBJ osteosarcoma oncogene B [Source:MGI Symbol;Acc:MGI:95575]
Fosl1	2.64491e-11	-1.85873	0.104	0.261	6.21607e-07	ENSMUSG00000024912	protein_coding	fos-like antigen 1 [Source:MGI Symbol;Acc:MGI:107179]
Fosl2	3.52216e-28	-1.43395	0.588	0.742	8.27779e-24	ENSMUSG00000029135	protein_coding	fos-like antigen 2 [Source:MGI Symbol;Acc:MGI:102858]
Fst	4.76559e-07	-1.1164	0.69	0.703	0.0112001	ENSMUSG00000021765	protein_coding	follistatin [Source:MGI Symbol;Acc:MGI:95586]
Fyn	4.65524e-29	1.22753	0.641	0.332	1.09407e-24	ENSMUSG00000019843	protein_coding	Fyn proto-oncogene [Source:MGI Symbol;Acc:MGI:95602]
Gad1	1.85298e-27	1.9922	0.318	0.093	4.35488e-23	ENSMUSG00000070880	protein_coding	glutamate decarboxylase 1 [Source:MGI Symbol;Acc:MGI:95632]
Gas1	2.83237e-25	-1.16288	0.527	0.768	6.65663e-21	ENSMUSG00000052957	protein_coding	growth arrest specific 1 [Source:MGI Symbol;Acc:MGI:95655]
Gata3	1.11458e-25	-1.23239	0.725	0.813	2.61949e-21	ENSMUSG00000015619	protein_coding	GATA binding protein 3 [Source:MGI Symbol;Acc:MGI:95663]
Ghr	7.34595e-09	-1.19015	0.453	0.554	0.000172645	ENSMUSG00000055737	protein_coding	growth hormone receptor [Source:MGI Symbol;Acc:MGI:95708]
Gk5	5.91808e-11	-1.06815	0.384	0.511	1.39087e-06	ENSMUSG00000041440	protein_coding	glycerol kinase 5 (putative) [Source:MGI Symbol;Acc:MGI:2443336]
Glipr2	3.70848e-36	2.77848	0.265	0.044	8.71567e-32	ENSMUSG00000028480	protein_coding	GLI pathogenesis-related 2 [Source:MGI Symbol;Acc:MGI:1917770]
Gm13219	2.43785e-16	-1.24229	0.468	0.629	5.72944e-12	ENSMUSG00000079604	lncRNA	predicted gene 13219 [Source:MGI Symbol;Acc:MGI:3651678]
Gm13274	6.5052e-70	5.92723	0.293	0.009	1.52885e-65	ENSMUSG00000086074	lncRNA	predicted gene 13274 [Source:MGI Symbol;Acc:MGI:3649443]
Gm14964	7.21566e-34	-1.98393	0.221	0.545	1.69582e-29	ENSMUSG00000052188	lncRNA	predicted gene 14964 [Source:MGI Symbol;Acc:MGI:3641621]
Gm16000	2.21497e-14	1.06306	0.275	0.108	5.20562e-10	ENSMUSG00000085106	lncRNA	predicted gene 16000 [Source:MGI Symbol;Acc:MGI:3801866]
Gm20275	1.233e-24	2.16349	0.603	0.355	2.8978e-20	ENSMUSG00000110803	lncRNA	predicted gene, 20275 [Source:MGI Symbol;Acc:MGI:5012460]
Gm20472	7.59364e-35	2.29042	0.336	0.083	1.78466e-30	ENSMUSG00000092465	unprocessed_pseudogene	predicted gene 20472 [Source:MGI Symbol;Acc:MGI:5141937]
Gm2164	1.60028e-17	-3.26203	0.087	0.284	3.76098e-13	ENSMUSG00000098760	lncRNA	predicted gene 2164 [Source:MGI Symbol;Acc:MGI:3780334]
Gm26672	2.87898e-83	3.20915	0.494	0.064	6.76617e-79	ENSMUSG00000097330	lncRNA	predicted gene, 26672 [Source:MGI Symbol;Acc:MGI:5477166]
Gm36551	1.10637e-75	7.65672	0.28	0	2.60019e-71	ENSMUSG00000106478	lncRNA	predicted gene, 36551 [Source:MGI Symbol;Acc:MGI:5595710]
Gm41804	1.15681e-110	5.74615	0.489	0.029	2.71874e-106	ENSMUSG00000118280	lncRNA	predicted gene, 41804 [Source:MGI Symbol;Acc:MGI:5624689]
Gm42047	6.57241e-168	5.66985	0.715	0.058	1.54465e-163	ENSMUSG00000110631	lncRNA	predicted gene, 42047 [Source:MGI Symbol;Acc:MGI:5624932]
Gm42653	2.55752e-199	7.44392	0.725	0.021	6.01068e-195	ENSMUSG00000106549	TEC	predicted gene 42653 [Source:MGI Symbol;Acc:MGI:5662790]
Gm43305	1.14686e-27	1.76394	0.336	0.101	2.69534e-23	ENSMUSG00000105703	lncRNA	predicted gene 43305 [Source:MGI Symbol;Acc:MGI:5663442]
Gm47902	4.98808e-09	-1.32373	0.17	0.308	0.00011723	ENSMUSG00000113837	lncRNA	predicted gene, 47902 [Source:MGI Symbol;Acc:MGI:6097140]
Gm48693	3.13078e-16	1.03428	0.427	0.21	7.35795e-12	ENSMUSG00000113157	lncRNA	predicted gene, 48693 [Source:MGI Symbol;Acc:MGI:6098323]
Gm49698	7.64244e-44	2.63612	0.28	0.035	1.79613e-39	ENSMUSG00000116537	lncRNA	predicted gene, 49698 [Source:MGI Symbol;Acc:MGI:6215155]
Gm5784	8.23027e-34	1.6336	0.438	0.142	1.93428e-29	ENSMUSG00000093908	lncRNA	predicted gene 5784 [Source:MGI Symbol;Acc:MGI:3647969]
Gm6288	5.47067e-45	3.47808	0.293	0.042	1.28572e-40	ENSMUSG00000072660	lncRNA	predicted gene 6288 [Source:MGI Symbol;Acc:MGI:3646376]
Gnb4	1.13483e-24	2.41193	0.369	0.142	2.66709e-20	ENSMUSG00000027669	protein_coding	guanine nucleotide binding protein (G protein), beta 4 [Source:MGI Symbol;Acc:MGI:104581]
Gpr137c	5.21027e-12	-1.25268	0.313	0.472	1.22452e-07	ENSMUSG00000049092	protein_coding	G protein-coupled receptor 137C [Source:MGI Symbol;Acc:MGI:1917963]
Grhl1	4.30393e-10	-1.31563	0.257	0.4	1.01151e-05	ENSMUSG00000020656	protein_coding	grainyhead like transcription factor 1 [Source:MGI Symbol;Acc:MGI:2182540]
Gxylt2	6.49862e-07	1.31743	0.275	0.165	0.0152731	ENSMUSG00000030074	protein_coding	glucoside xylosyltransferase 2 [Source:MGI Symbol;Acc:MGI:2682940]
H2ac6	1.61206e-10	-1.74157	0.153	0.306	3.78867e-06	ENSMUSG00000069270	protein_coding	H2A clustered histone 6 [Source:MGI Symbol;Acc:MGI:2448287]
H2bc4	9.81802e-19	-1.27604	0.55	0.703	2.30743e-14	ENSMUSG00000018102	protein_coding	H2B clustered histone 4 [Source:MGI Symbol;Acc:MGI:1915274]
Halr1	1.32608e-11	-1.20992	0.193	0.366	3.11655e-07	ENSMUSG00000085412	lncRNA	Hoxa adjacent long noncoding RNA 1 [Source:MGI Symbol;Acc:MGI:3705267]
Hbb-bs	1.88626e-09	4.12949	0.305	0.163	4.43309e-05	ENSMUSG00000052305	protein_coding	hemoglobin, beta adult s chain [Source:MGI Symbol;Acc:MGI:5474852]
Hmgcs2	3.81399e-07	-1.19859	0.382	0.468	0.00896365	ENSMUSG00000027875	protein_coding	3-hydroxy-3-methylglutaryl-Coenzyme A synthase 2 [Source:MGI Symbol;Acc:MGI:101939]
Hs3st3a1	3.6749e-17	1.36026	0.402	0.192	8.63675e-13	ENSMUSG00000047759	protein_coding	heparan sulfate (glucosamine) 3-O-sulfotransferase 3A1 [Source:MGI Symbol;Acc:MGI:1333861]
Hspa4l	3.44186e-15	-1.94796	0.153	0.346	8.08907e-11	ENSMUSG00000025757	protein_coding	heat shock protein 4 like [Source:MGI Symbol;Acc:MGI:107422]
Hspb1	1.68991e-27	-1.48376	0.664	0.777	3.97164e-23	ENSMUSG00000004951	protein_coding	heat shock protein 1 [Source:MGI Symbol;Acc:MGI:96240]
Ica1l	6.43017e-20	1.72819	0.295	0.104	1.51122e-15	ENSMUSG00000026018	protein_coding	islet cell autoantigen 1-like [Source:MGI Symbol;Acc:MGI:1917625]
Ifitm1	2.32245e-14	1.39867	0.298	0.13	5.45821e-10	ENSMUSG00000025491	protein_coding	interferon induced transmembrane protein 1 [Source:MGI Symbol;Acc:MGI:1915963]
Ifitm3	1.75318e-75	1.69102	0.964	0.748	4.12033e-71	ENSMUSG00000025492	protein_coding	interferon induced transmembrane protein 3 [Source:MGI Symbol;Acc:MGI:1913391]
Ifngr1	8.59602e-07	-1.44321	0.186	0.293	0.0202024	ENSMUSG00000020009	protein_coding	interferon gamma receptor 1 [Source:MGI Symbol;Acc:MGI:107655]
Iftap	3.9344e-35	1.12154	0.84	0.544	9.24663e-31	ENSMUSG00000027165	protein_coding	intraflagellar transport associated protein [Source:MGI Symbol;Acc:MGI:1915420]
Igfbp4	1.5e-35	-1.33411	0.514	0.767	3.52529e-31	ENSMUSG00000017493	protein_coding	insulin-like growth factor binding protein 4 [Source:MGI Symbol;Acc:MGI:96439]
Igsf9b	1.29886e-29	1.93918	0.252	0.049	3.05258e-25	ENSMUSG00000034275	protein_coding	immunoglobulin superfamily, member 9B [Source:MGI Symbol;Acc:MGI:2685354]
Irx1	1.4696e-23	-1.24714	0.476	0.675	3.45386e-19	ENSMUSG00000060969	protein_coding	Iroquois homeobox 1 [Source:MGI Symbol;Acc:MGI:1197515]
Itga1	1.15321e-11	-1.85065	0.132	0.289	2.71028e-07	ENSMUSG00000042284	protein_coding	integrin alpha 1 [Source:MGI Symbol;Acc:MGI:96599]
Itpkc	3.78982e-11	-1.35739	0.298	0.449	8.90683e-07	ENSMUSG00000003752	protein_coding	inositol 1,4,5-trisphosphate 3-kinase C [Source:MGI Symbol;Acc:MGI:2442554]
Jun	5.91461e-39	-1.16739	0.919	0.954	1.39005e-34	ENSMUSG00000052684	protein_coding	jun proto-oncogene [Source:MGI Symbol;Acc:MGI:96646]
Kcnip1	7.20459e-24	2.21615	0.476	0.233	1.69322e-19	ENSMUSG00000053519	protein_coding	Kv channel-interacting protein 1 [Source:MGI Symbol;Acc:MGI:1917607]
Klf3	7.81537e-22	-2.30979	0.193	0.436	1.83677e-17	ENSMUSG00000029178	protein_coding	Kruppel-like factor 3 (basic) [Source:MGI Symbol;Acc:MGI:1342773]
Klf5	2.72055e-25	-2.10978	0.537	0.696	6.39385e-21	ENSMUSG00000005148	protein_coding	Kruppel-like factor 5 [Source:MGI Symbol;Acc:MGI:1338056]
Klf6	2.33248e-29	-1.46955	0.684	0.83	5.48179e-25	ENSMUSG00000000078	protein_coding	Kruppel-like factor 6 [Source:MGI Symbol;Acc:MGI:1346318]
Klf9	3.24611e-14	-1.28446	0.394	0.557	7.62901e-10	ENSMUSG00000033863	protein_coding	Kruppel-like factor 9 [Source:MGI Symbol;Acc:MGI:1333856]
Klhl32	1.76509e-25	1.88332	0.316	0.096	4.14831e-21	ENSMUSG00000040387	protein_coding	kelch-like 32 [Source:MGI Symbol;Acc:MGI:3612790]
Klk8	4.70795e-16	-2.30109	0.163	0.357	1.10646e-11	ENSMUSG00000064023	protein_coding	kallikrein related-peptidase 8 [Source:MGI Symbol;Acc:MGI:1343327]
Krt1	2.19096e-32	-2.92889	0.402	0.67	5.1492e-28	ENSMUSG00000046834	protein_coding	keratin 1 [Source:MGI Symbol;Acc:MGI:96698]
Krt10	4.10546e-26	-2.17205	0.677	0.811	9.64865e-22	ENSMUSG00000019761	protein_coding	keratin 10 [Source:MGI Symbol;Acc:MGI:96685]
Krt15	5.38958e-57	-1.83602	0.941	0.976	1.26666e-52	ENSMUSG00000054146	protein_coding	keratin 15 [Source:MGI Symbol;Acc:MGI:96689]
Krt79	5.6469e-15	-2.66469	0.092	0.28	1.32714e-10	ENSMUSG00000061397	protein_coding	keratin 79 [Source:MGI Symbol;Acc:MGI:2385030]
Krtdap	2.32314e-22	-2.03142	0.354	0.583	5.45985e-18	ENSMUSG00000074199	protein_coding	keratinocyte differentiation associated protein [Source:MGI Symbol;Acc:MGI:1928282]
Kyat3	2.29716e-99	2.5518	0.819	0.331	5.39879e-95	ENSMUSG00000040213	protein_coding	kynurenine aminotransferase 3 [Source:MGI Symbol;Acc:MGI:2677849]
Lama1	5.45459e-22	1.60312	0.321	0.11	1.28194e-17	ENSMUSG00000032796	protein_coding	laminin, alpha 1 [Source:MGI Symbol;Acc:MGI:99892]
Lgals3	3.38162e-17	-1.99167	0.191	0.409	7.94747e-13	ENSMUSG00000050335	protein_coding	lectin, galactose binding, soluble 3 [Source:MGI Symbol;Acc:MGI:96778]
Lgr5	1.94721e-09	-1.08823	0.145	0.301	4.57633e-05	ENSMUSG00000020140	protein_coding	leucine rich repeat containing G protein coupled receptor 5 [Source:MGI Symbol;Acc:MGI:1341817]
Lifr	3.5666e-12	-1.26547	0.486	0.596	8.38223e-08	ENSMUSG00000054263	protein_coding	LIF receptor alpha [Source:MGI Symbol;Acc:MGI:96788]
Limch1	2.4349e-28	1.49233	0.601	0.318	5.7225e-24	ENSMUSG00000037736	protein_coding	LIM and calponin homology domains 1 [Source:MGI Symbol;Acc:MGI:1924819]
Lpcat2	1.1254e-09	-1.12709	0.293	0.434	2.64492e-05	ENSMUSG00000033192	protein_coding	lysophosphatidylcholine acyltransferase 2 [Source:MGI Symbol;Acc:MGI:3606214]
Lratd2	1.51507e-11	1.00252	0.293	0.136	3.56071e-07	ENSMUSG00000072568	protein_coding	LRAT domain containing 1 [Source:MGI Symbol;Acc:MGI:3026924]
Lrch2	2.84961e-15	1.0469	0.344	0.155	6.69716e-11	ENSMUSG00000031290	protein_coding	leucine-rich repeats and calponin homology (CH) domain containing 2 [Source:MGI Symbol;Acc:MGI:2147870]
Ltb	3.57848e-46	2.91486	0.417	0.103	8.41015e-42	ENSMUSG00000024399	protein_coding	lymphotoxin B [Source:MGI Symbol;Acc:MGI:104796]
Ltbp4	8.20946e-21	-1.63968	0.277	0.5	1.92939e-16	ENSMUSG00000040488	protein_coding	latent transforming growth factor beta binding protein 4 [Source:MGI Symbol;Acc:MGI:1321395]
Ly6e	1.31386e-93	2.63175	0.781	0.288	3.08783e-89	ENSMUSG00000022587	protein_coding	lymphocyte antigen 6 complex, locus E [Source:MGI Symbol;Acc:MGI:106651]
Macrod2os1	3.90054e-07	-1.14806	0.226	0.351	0.00916706	ENSMUSG00000086450	lncRNA	mono-ADP ribosylhydrolase 2, opposite strand 1 [Source:MGI Symbol;Acc:MGI:3650192]
Maf	8.45949e-09	-1.23574	0.16	0.298	0.000198815	ENSMUSG00000055435	protein_coding	avian musculoaponeurotic fibrosarcoma oncogene homolog [Source:MGI Symbol;Acc:MGI:96909]
Mafb	7.83026e-29	-1.95214	0.394	0.647	1.84027e-24	ENSMUSG00000074622	protein_coding	v-maf musculoaponeurotic fibrosarcoma oncogene family, protein B (avian) [Source:MGI Symbol;Acc:MGI:104555]
Mapkapk3	1.06768e-08	-1.29471	0.196	0.331	0.000250927	ENSMUSG00000032577	protein_coding	mitogen-activated protein kinase-activated protein kinase 3 [Source:MGI Symbol;Acc:MGI:2143163]
Meg3	1.95843e-23	1.4562	0.285	0.084	4.6027e-19	ENSMUSG00000021268	lncRNA	maternally expressed 3 [Source:MGI Symbol;Acc:MGI:1202886]
Meis2	5.17706e-27	1.23785	0.654	0.339	1.21671e-22	ENSMUSG00000027210	protein_coding	Meis homeobox 2 [Source:MGI Symbol;Acc:MGI:108564]
Mertk	1.39842e-17	-1.02878	0.542	0.679	3.28657e-13	ENSMUSG00000014361	protein_coding	MER proto-oncogene tyrosine kinase [Source:MGI Symbol;Acc:MGI:96965]
Mex3b	2.00064e-17	1.4191	0.277	0.1	4.70191e-13	ENSMUSG00000057706	protein_coding	mex3 RNA binding family member B [Source:MGI Symbol;Acc:MGI:1918252]
Mfn1	1.86273e-35	1.17225	0.812	0.552	4.37778e-31	ENSMUSG00000027668	protein_coding	mitofusin 1 [Source:MGI Symbol;Acc:MGI:1914664]
Mgarp	2.03429e-28	1.80662	0.295	0.073	4.781e-24	ENSMUSG00000037161	protein_coding	mitochondria localized glutamic acid rich protein [Source:MGI Symbol;Acc:MGI:1914999]
Mgst2	9.24547e-08	-1.32732	0.158	0.281	0.00217287	ENSMUSG00000074604	protein_coding	microsomal glutathione S-transferase 2 [Source:MGI Symbol;Acc:MGI:2448481]
Mnd1	4.49904e-12	1.09156	0.646	0.467	1.05737e-07	ENSMUSG00000033752	protein_coding	meiotic nuclear divisions 1 [Source:MGI Symbol;Acc:MGI:1924165]
Mpped2	7.78449e-29	1.34747	0.489	0.21	1.82951e-24	ENSMUSG00000016386	protein_coding	metallophosphoesterase domain containing 2 [Source:MGI Symbol;Acc:MGI:1924265]
Mt1	3.30731e-54	1.41872	0.893	0.627	7.77284e-50	ENSMUSG00000031765	protein_coding	metallothionein 1 [Source:MGI Symbol;Acc:MGI:97171]
Mt2	7.05427e-93	2.48563	0.842	0.355	1.6579e-88	ENSMUSG00000031762	protein_coding	metallothionein 2 [Source:MGI Symbol;Acc:MGI:97172]
Mtm1	6.67849e-14	-1.08047	0.328	0.515	1.56958e-09	ENSMUSG00000031337	protein_coding	X-linked myotubular myopathy gene 1 [Source:MGI Symbol;Acc:MGI:1099452]
Myb	1.8461e-17	1.33343	0.438	0.224	4.33869e-13	ENSMUSG00000019982	protein_coding	myeloblastosis oncogene [Source:MGI Symbol;Acc:MGI:97249]
Mybpc1	7.67462e-35	1.47626	0.514	0.19	1.80369e-30	ENSMUSG00000020061	protein_coding	myosin binding protein C, slow-type [Source:MGI Symbol;Acc:MGI:1336213]
Myo6	4.80811e-13	-1.13411	0.359	0.528	1.13e-08	ENSMUSG00000033577	protein_coding	myosin VI [Source:MGI Symbol;Acc:MGI:104785]
Nbea	6.51851e-32	1.47206	0.623	0.316	1.53198e-27	ENSMUSG00000027799	protein_coding	neurobeachin [Source:MGI Symbol;Acc:MGI:1347075]
Ndrg1	2.4098e-07	-1.1851	0.412	0.496	0.0056635	ENSMUSG00000005125	protein_coding	N-myc downstream regulated gene 1 [Source:MGI Symbol;Acc:MGI:1341799]
Neat1	1.83583e-41	-1.33204	0.723	0.899	4.31457e-37	ENSMUSG00000092274	lncRNA	nuclear paraspeckle assembly transcript 1 (non-protein coding) [Source:MGI Symbol;Acc:MGI:1914211]
Neto2	3.34614e-22	1.53517	0.356	0.133	7.86409e-18	ENSMUSG00000036902	protein_coding	neuropilin (NRP) and tolloid (TLL)-like 2 [Source:MGI Symbol;Acc:MGI:1921763]
Neurl1b	3.16036e-07	-1.56661	0.16	0.272	0.00742749	ENSMUSG00000034413	protein_coding	neuralized E3 ubiquitin protein ligase 1B [Source:MGI Symbol;Acc:MGI:3643092]
Ngf	5.11575e-26	1.36863	0.511	0.235	1.2023e-21	ENSMUSG00000027859	protein_coding	nerve growth factor [Source:MGI Symbol;Acc:MGI:97321]
Nipal2	2.28405e-13	-1.22104	0.422	0.573	5.36797e-09	ENSMUSG00000038879	protein_coding	NIPA-like domain containing 2 [Source:MGI Symbol;Acc:MGI:1924488]
Nkd1	3.52204e-32	1.2101	0.603	0.265	8.27749e-28	ENSMUSG00000031661	protein_coding	naked cuticle 1 [Source:MGI Symbol;Acc:MGI:2135954]
Nnat	3.12023e-31	1.55805	0.519	0.217	7.33316e-27	ENSMUSG00000067786	protein_coding	neuronatin [Source:MGI Symbol;Acc:MGI:104716]
Nomo1	1.86581e-30	1.15675	0.707	0.411	4.38504e-26	ENSMUSG00000030835	protein_coding	nodal modulator 1 [Source:MGI Symbol;Acc:MGI:2385850]
Npas3	3.09416e-35	1.22691	0.712	0.361	7.27188e-31	ENSMUSG00000021010	protein_coding	neuronal PAS domain protein 3 [Source:MGI Symbol;Acc:MGI:1351610]
Nr3c2	6.70908e-11	1.1855	0.435	0.262	1.57677e-06	ENSMUSG00000031618	protein_coding	nuclear receptor subfamily 3, group C, member 2 [Source:MGI Symbol;Acc:MGI:99459]
Nr4a1	2.71732e-16	-1.34014	0.369	0.565	6.38625e-12	ENSMUSG00000023034	protein_coding	nuclear receptor subfamily 4, group A, member 1 [Source:MGI Symbol;Acc:MGI:1352454]
Nrbp2	3.1674e-10	-1.26604	0.247	0.399	7.44401e-06	ENSMUSG00000075590	protein_coding	nuclear receptor binding protein 2 [Source:MGI Symbol;Acc:MGI:2385017]
Ntng1	1.84891e-19	1.05733	0.644	0.394	4.34531e-15	ENSMUSG00000059857	protein_coding	netrin G1 [Source:MGI Symbol;Acc:MGI:1934028]
Nuak1	4.53145e-20	-1.97848	0.211	0.44	1.06498e-15	ENSMUSG00000020032	protein_coding	NUAK family, SNF1-like kinase, 1 [Source:MGI Symbol;Acc:MGI:1925226]
P3h2	8.7317e-07	-1.0162	0.303	0.407	0.0205212	ENSMUSG00000038168	protein_coding	prolyl 3-hydroxylase 2 [Source:MGI Symbol;Acc:MGI:2146663]
Palld	3.41397e-08	-2.39778	0.28	0.38	0.00080235	ENSMUSG00000058056	protein_coding	palladin, cytoskeletal associated protein [Source:MGI Symbol;Acc:MGI:1919583]
Papln	4.85691e-12	-1.01788	0.461	0.57	1.14147e-07	ENSMUSG00000021223	protein_coding	papilin, proteoglycan-like sulfated glycoprotein [Source:MGI Symbol;Acc:MGI:2386139]
Pappa	6.38129e-12	1.34098	0.252	0.111	1.49973e-07	ENSMUSG00000028370	protein_coding	pregnancy-associated plasma protein A [Source:MGI Symbol;Acc:MGI:97479]
Pard3b	6.86408e-20	-1.58387	0.537	0.69	1.6132e-15	ENSMUSG00000052062	protein_coding	par-3 family cell polarity regulator beta [Source:MGI Symbol;Acc:MGI:1919301]
Pcdh9	1.90995e-19	-2.61566	0.249	0.48	4.48875e-15	ENSMUSG00000055421	protein_coding	protocadherin 9 [Source:MGI Symbol;Acc:MGI:1306801]
Pcsk5	3.26158e-41	2.19758	0.524	0.188	7.66536e-37	ENSMUSG00000024713	protein_coding	proprotein convertase subtilisin/kexin type 5 [Source:MGI Symbol;Acc:MGI:97515]
Pdpn	3.43929e-31	1.91887	0.379	0.122	8.08302e-27	ENSMUSG00000028583	protein_coding	podoplanin [Source:MGI Symbol;Acc:MGI:103098]
Penk	8.74306e-27	-1.4879	0.656	0.814	2.05479e-22	ENSMUSG00000045573	protein_coding	preproenkephalin [Source:MGI Symbol;Acc:MGI:104629]
Pfkfb3	1.29978e-16	1.39755	0.254	0.089	3.05474e-12	ENSMUSG00000026773	protein_coding	6-phosphofructo-2-kinase/fructose-2,6-biphosphatase 3 [Source:MGI Symbol;Acc:MGI:2181202]
Pkp1	2.11206e-32	-1.61276	0.463	0.713	4.96376e-28	ENSMUSG00000026413	protein_coding	plakophilin 1 [Source:MGI Symbol;Acc:MGI:1328359]
Plcl1	1.954e-34	-2.06803	0.204	0.558	4.59228e-30	ENSMUSG00000038349	protein_coding	phospholipase C-like 1 [Source:MGI Symbol;Acc:MGI:3036262]
Plekhg1	1.28271e-18	-1.42916	0.26	0.481	3.01463e-14	ENSMUSG00000040624	protein_coding	pleckstrin homology domain containing, family G (with RhoGef domain) member 1 [Source:MGI Symbol;Acc:MGI:2676551]
Plet1	8.0861e-08	-1.55273	0.176	0.298	0.0019004	ENSMUSG00000032068	protein_coding	placenta expressed transcript 1 [Source:MGI Symbol;Acc:MGI:1923759]
Plk2	1.52272e-18	1.01736	0.529	0.276	3.5787e-14	ENSMUSG00000021701	protein_coding	polo like kinase 2 [Source:MGI Symbol;Acc:MGI:1099790]
Plod2	2.50792e-24	1.04231	0.725	0.459	5.89412e-20	ENSMUSG00000032374	protein_coding	procollagen lysine, 2-oxoglutarate 5-dioxygenase 2 [Source:MGI Symbol;Acc:MGI:1347007]
Pou2f3	1.04368e-11	-1.33667	0.483	0.579	2.45285e-07	ENSMUSG00000032015	protein_coding	POU domain, class 2, transcription factor 3 [Source:MGI Symbol;Acc:MGI:102565]
Pou3f1	4.98256e-21	-3.14697	0.226	0.449	1.171e-16	ENSMUSG00000090125	protein_coding	POU domain, class 3, transcription factor 1 [Source:MGI Symbol;Acc:MGI:101896]
Ppl	9.84637e-26	-1.13085	0.613	0.782	2.31409e-21	ENSMUSG00000039457	protein_coding	periplakin [Source:MGI Symbol;Acc:MGI:1194898]
Ppp1r14c	1.88446e-27	-1.16881	0.557	0.778	4.42885e-23	ENSMUSG00000040653	protein_coding	protein phosphatase 1, regulatory inhibitor subunit 14C [Source:MGI Symbol;Acc:MGI:1923392]
Prdm1	4.22521e-08	-1.0924	0.323	0.448	0.000993008	ENSMUSG00000038151	protein_coding	PR domain containing 1, with ZNF domain [Source:MGI Symbol;Acc:MGI:99655]
Prelid2	4.59754e-22	1.75833	0.303	0.099	1.08051e-17	ENSMUSG00000056671	protein_coding	PRELI domain containing 2 [Source:MGI Symbol;Acc:MGI:1924869]
Prss23	3.96819e-19	1.48319	0.361	0.152	9.32604e-15	ENSMUSG00000039405	protein_coding	protease, serine 23 [Source:MGI Symbol;Acc:MGI:1923703]
Ptges	1.4651e-23	1.16432	0.422	0.172	3.44327e-19	ENSMUSG00000050737	protein_coding	prostaglandin E synthase [Source:MGI Symbol;Acc:MGI:1927593]
Pthlh	3.17777e-13	-2.10058	0.433	0.529	7.4684e-09	ENSMUSG00000048776	protein_coding	parathyroid hormone-like peptide [Source:MGI Symbol;Acc:MGI:97800]
Ptp4a3	2.39149e-10	1.26239	0.277	0.139	5.62048e-06	ENSMUSG00000059895	protein_coding	protein tyrosine phosphatase 4a3 [Source:MGI Symbol;Acc:MGI:1277098]
Ptprz1	2.65183e-10	-1.30987	0.298	0.447	6.23234e-06	ENSMUSG00000068748	protein_coding	protein tyrosine phosphatase, receptor type Z, polypeptide 1 [Source:MGI Symbol;Acc:MGI:97816]
Pvt1	7.05917e-23	1.61156	0.31	0.101	1.65905e-18	ENSMUSG00000097039	lncRNA	Pvt1 oncogene [Source:MGI Symbol;Acc:MGI:97824]
Rab7b	1.52515e-08	-1.3624	0.137	0.272	0.000358441	ENSMUSG00000052688	protein_coding	RAB7B, member RAS oncogene family [Source:MGI Symbol;Acc:MGI:2442295]
Ramp1	1.56894e-06	-1.37185	0.229	0.331	0.0368733	ENSMUSG00000034353	protein_coding	receptor (calcitonin) activity modifying protein 1 [Source:MGI Symbol;Acc:MGI:1858418]
Rapgefl1	1.10264e-21	-1.61586	0.282	0.523	2.59142e-17	ENSMUSG00000038020	protein_coding	Rap guanine nucleotide exchange factor (GEF)-like 1 [Source:MGI Symbol;Acc:MGI:3611446]
Rbm38	2.22517e-14	1.02672	0.336	0.152	5.2296e-10	ENSMUSG00000027510	protein_coding	RNA binding motif protein 38 [Source:MGI Symbol;Acc:MGI:1889294]
Rerg	4.43006e-15	-1.42576	0.338	0.515	1.04115e-10	ENSMUSG00000030222	protein_coding	RAS-like, estrogen-regulated, growth-inhibitor [Source:MGI Symbol;Acc:MGI:2665139]
Resf1	6.07462e-31	1.0424	0.873	0.633	1.42766e-26	ENSMUSG00000032712	protein_coding	retroelement silencing factor 1 [Source:MGI Symbol;Acc:MGI:1914496]
Rgl1	2.82695e-15	1.07555	0.532	0.321	6.64389e-11	ENSMUSG00000026482	protein_coding	ral guanine nucleotide dissociation stimulator,-like 1 [Source:MGI Symbol;Acc:MGI:107484]
Rgma	6.94643e-16	-1.25561	0.415	0.576	1.63255e-11	ENSMUSG00000070509	protein_coding	repulsive guidance molecule family member A [Source:MGI Symbol;Acc:MGI:2679262]
Ror1	2.78301e-15	-2.40946	0.206	0.405	6.54064e-11	ENSMUSG00000035305	protein_coding	receptor tyrosine kinase-like orphan receptor 1 [Source:MGI Symbol;Acc:MGI:1347520]
Rpl17-ps8	1.01433e-08	-1.29834	0.176	0.31	0.000238388	ENSMUSG00000082035	processed_pseudogene	ribosomal protein L17, pseudogene 8 [Source:MGI Symbol;Acc:MGI:3802129]
Rpl29	3.33757e-24	3.87393	0.534	0.327	7.84395e-20	ENSMUSG00000048758	protein_coding	ribosomal protein L29 [Source:MGI Symbol;Acc:MGI:99687]
Rps13-ps1	5.49909e-21	-1.95175	0.163	0.402	1.2924e-16	ENSMUSG00000066362	processed_pseudogene	ribosomal protein S13, pseudogene 1 [Source:MGI Symbol;Acc:MGI:3647042]
Rps3a3	1.76825e-64	1.23043	0.982	0.407	4.15575e-60	ENSMUSG00000059751	processed_pseudogene	ribosomal protein S3A3 [Source:MGI Symbol;Acc:MGI:3643406]
Rps4l	1.14833e-125	2.20351	0.972	0.713	2.69881e-121	ENSMUSG00000063171	transcribed_processed_pseudogene	ribosomal protein S4-like [Source:MGI Symbol;Acc:MGI:1913434]
Runx2	6.69846e-40	1.58494	0.69	0.319	1.57427e-35	ENSMUSG00000039153	protein_coding	runt related transcription factor 2 [Source:MGI Symbol;Acc:MGI:99829]
Sccpdh	1.16603e-23	1.98698	0.257	0.067	2.74041e-19	ENSMUSG00000038936	protein_coding	saccharopine dehydrogenase (putative) [Source:MGI Symbol;Acc:MGI:1924486]
Sema4b	5.45342e-07	-1.0166	0.242	0.36	0.0128166	ENSMUSG00000030539	protein_coding	sema domain, immunoglobulin domain (Ig), transmembrane domain (TM) and short cytoplasmic domain, (semaphorin) 4B [Source:MGI Symbol;Acc:MGI:107559]
Sema6d	1.49233e-16	1.00493	0.468	0.251	3.50727e-12	ENSMUSG00000027200	protein_coding	sema domain, transmembrane domain (TM), and cytoplasmic domain, (semaphorin) 6D [Source:MGI Symbol;Acc:MGI:2387661]
Serpinb1b	1.73129e-28	1.81424	0.313	0.083	4.06888e-24	ENSMUSG00000051029	protein_coding	serine (or cysteine) peptidase inhibitor, clade B, member 1b [Source:MGI Symbol;Acc:MGI:2445361]
Serpine2	3.21643e-09	1.38615	0.382	0.241	7.55925e-05	ENSMUSG00000026249	protein_coding	serine (or cysteine) peptidase inhibitor, clade E, member 2 [Source:MGI Symbol;Acc:MGI:101780]
Sertad1	9.669e-07	-1.07205	0.305	0.401	0.0227241	ENSMUSG00000008384	protein_coding	SERTA domain containing 1 [Source:MGI Symbol;Acc:MGI:1913438]
Sgk1	4.1494e-07	-1.50387	0.168	0.279	0.00975192	ENSMUSG00000019970	protein_coding	serum/glucocorticoid regulated kinase 1 [Source:MGI Symbol;Acc:MGI:1340062]
Sh3gl3	9.15018e-23	1.62115	0.405	0.171	2.15047e-18	ENSMUSG00000030638	protein_coding	SH3-domain GRB2-like 3 [Source:MGI Symbol;Acc:MGI:700011]
Slc16a3	3.90183e-29	1.81951	0.336	0.094	9.17007e-25	ENSMUSG00000025161	protein_coding	solute carrier family 16 (monocarboxylic acid transporters), member 3 [Source:MGI Symbol;Acc:MGI:1933438]
Slc1a4	4.12446e-23	1.41544	0.458	0.205	9.69331e-19	ENSMUSG00000020142	protein_coding	solute carrier family 1 (glutamate/neutral amino acid transporter), member 4 [Source:MGI Symbol;Acc:MGI:2135601]
Slc22a4	9.52941e-17	-1.36615	0.349	0.551	2.2396e-12	ENSMUSG00000020334	protein_coding	solute carrier family 22 (organic cation transporter), member 4 [Source:MGI Symbol;Acc:MGI:1353479]
Slc24a3	7.6201e-18	-2.71242	0.087	0.297	1.79087e-13	ENSMUSG00000063873	protein_coding	solute carrier family 24 (sodium/potassium/calcium exchanger), member 3 [Source:MGI Symbol;Acc:MGI:2137513]
Slc25a10	9.07322e-18	1.07778	0.389	0.171	2.13239e-13	ENSMUSG00000025792	protein_coding	solute carrier family 25 (mitochondrial carrier, dicarboxylate transporter), member 10 [Source:MGI Symbol;Acc:MGI:1353497]
Slc2a9	3.551e-07	1.19233	0.28	0.167	0.00834555	ENSMUSG00000005107	protein_coding	solute carrier family 2 (facilitated glucose transporter), member 9 [Source:MGI Symbol;Acc:MGI:2152844]
Slc40a1	9.58995e-09	1.08308	0.42	0.275	0.000225383	ENSMUSG00000025993	protein_coding	solute carrier family 40 (iron-regulated transporter), member 1 [Source:MGI Symbol;Acc:MGI:1315204]
Slc9a8	3.89262e-14	1.12782	0.384	0.196	9.14842e-10	ENSMUSG00000039463	protein_coding	solute carrier family 9 (sodium/hydrogen exchanger), member 8 [Source:MGI Symbol;Acc:MGI:1924281]
Sox9	2.58297e-19	-1.20169	0.504	0.689	6.07049e-15	ENSMUSG00000000567	protein_coding	SRY (sex determining region Y)-box 9 [Source:MGI Symbol;Acc:MGI:98371]
Sp5	7.92887e-42	2.01271	0.509	0.177	1.86344e-37	ENSMUSG00000075304	protein_coding	trans-acting transcription factor 5 [Source:MGI Symbol;Acc:MGI:1927715]
Sptlc3	2.8345e-09	-1.45956	0.153	0.294	6.66164e-05	ENSMUSG00000039092	protein_coding	serine palmitoyltransferase, long chain base subunit 3 [Source:MGI Symbol;Acc:MGI:2444678]
Stag3	9.59692e-62	4.54343	0.275	0.012	2.25547e-57	ENSMUSG00000036928	protein_coding	stromal antigen 3 [Source:MGI Symbol;Acc:MGI:1355311]
Stfa3	1.55323e-20	-3.19469	0.186	0.423	3.6504e-16	ENSMUSG00000054905	protein_coding	stefin A3 [Source:MGI Symbol;Acc:MGI:106196]
Susd4	1.13877e-24	1.24772	0.738	0.481	2.67634e-20	ENSMUSG00000038576	protein_coding	sushi domain containing 4 [Source:MGI Symbol;Acc:MGI:2138351]
Syk	7.94083e-27	1.89139	0.277	0.07	1.86625e-22	ENSMUSG00000021457	protein_coding	spleen tyrosine kinase [Source:MGI Symbol;Acc:MGI:99515]
Tacstd2	2.11042e-10	-1.24338	0.415	0.542	4.95991e-06	ENSMUSG00000051397	protein_coding	tumor-associated calcium signal transducer 2 [Source:MGI Symbol;Acc:MGI:1861606]
Tbc1d4	3.24613e-08	-1.83321	0.178	0.302	0.000762905	ENSMUSG00000033083	protein_coding	TBC1 domain family, member 4 [Source:MGI Symbol;Acc:MGI:2429660]
Tbx1	1.00504e-15	-2.26267	0.079	0.271	2.36205e-11	ENSMUSG00000009097	protein_coding	T-box 1 [Source:MGI Symbol;Acc:MGI:98493]
Tcfl5	6.98378e-108	5.02897	0.45	0.017	1.64133e-103	ENSMUSG00000038932	protein_coding	transcription factor-like 5 (basic helix-loop-helix) [Source:MGI Symbol;Acc:MGI:2672878]
Tcim	8.64732e-10	-1.80124	0.226	0.364	2.03229e-05	ENSMUSG00000056313	protein_coding	transcriptional and immune response regulator [Source:MGI Symbol;Acc:MGI:1916318]
Tdrp	1.39512e-11	1.02386	0.356	0.187	3.2788e-07	ENSMUSG00000050052	protein_coding	testis development related protein [Source:MGI Symbol;Acc:MGI:1919398]
Tex15	2.43464e-12	1.31337	0.295	0.137	5.7219e-08	ENSMUSG00000009628	protein_coding	testis expressed gene 15 [Source:MGI Symbol;Acc:MGI:1934816]
Tfcp2l1	1.47255e-18	1.24872	0.341	0.134	3.46078e-14	ENSMUSG00000026380	protein_coding	transcription factor CP2-like 1 [Source:MGI Symbol;Acc:MGI:2444691]
Thbs1	3.15269e-09	-2.12566	0.135	0.266	7.40945e-05	ENSMUSG00000040152	protein_coding	thrombospondin 1 [Source:MGI Symbol;Acc:MGI:98737]
Tmem40	1.64389e-10	-1.74144	0.109	0.256	3.86348e-06	ENSMUSG00000059900	protein_coding	transmembrane protein 40 [Source:MGI Symbol;Acc:MGI:2137870]
Tmsb10	8.46296e-90	1.13494	0.985	0.933	1.98897e-85	ENSMUSG00000079523	protein_coding	thymosin beta 10 [Source:MGI Symbol;Acc:MGI:109146]
Tmtc1	2.18524e-14	-1.91511	0.193	0.378	5.13575e-10	ENSMUSG00000030306	protein_coding	transmembrane and tetratricopeptide repeat containing 1 [Source:MGI Symbol;Acc:MGI:3039590]
Tox	6.49533e-17	-1.66328	0.31	0.507	1.52653e-12	ENSMUSG00000041272	protein_coding	thymocyte selection-associated high mobility group box [Source:MGI Symbol;Acc:MGI:2181659]
Tox3	8.29559e-30	-2.43188	0.275	0.552	1.94963e-25	ENSMUSG00000043668	protein_coding	TOX high mobility group box family member 3 [Source:MGI Symbol;Acc:MGI:3039593]
Trim32	1.25408e-22	1.12015	0.588	0.31	2.94733e-18	ENSMUSG00000051675	protein_coding	tripartite motif-containing 32 [Source:MGI Symbol;Acc:MGI:1917057]
Tsc22d3	2.8362e-17	-2.34632	0.081	0.287	6.66564e-13	ENSMUSG00000031431	protein_coding	TSC22 domain family, member 3 [Source:MGI Symbol;Acc:MGI:1196284]
Tuba1a	2.7222e-41	1.29265	0.863	0.579	6.39772e-37	ENSMUSG00000072235	protein_coding	tubulin, alpha 1A [Source:MGI Symbol;Acc:MGI:98869]
Tubb2b	3.77215e-23	1.52455	0.529	0.275	8.86532e-19	ENSMUSG00000045136	protein_coding	tubulin, beta 2B class IIB [Source:MGI Symbol;Acc:MGI:1920960]
Urah	6.29439e-07	-1.19464	0.321	0.415	0.0147931	ENSMUSG00000025481	protein_coding	urate (5-hydroxyiso-) hydrolase [Source:MGI Symbol;Acc:MGI:1916142]
Vdr	5.81695e-13	-2.0772	0.102	0.273	1.3671e-08	ENSMUSG00000022479	protein_coding	vitamin D (1,25-dihydroxyvitamin D3) receptor [Source:MGI Symbol;Acc:MGI:103076]
Vps37b	3.72291e-12	-1.05487	0.504	0.618	8.74958e-08	ENSMUSG00000066278	protein_coding	vacuolar protein sorting 37B [Source:MGI Symbol;Acc:MGI:1916724]
Wnk2	4.21347e-20	-2.03149	0.341	0.527	9.9025e-16	ENSMUSG00000037989	protein_coding	WNK lysine deficient protein kinase 2 [Source:MGI Symbol;Acc:MGI:1922857]
Wnt3	6.1256e-23	1.07739	0.692	0.433	1.43964e-18	ENSMUSG00000000125	protein_coding	wingless-type MMTV integration site family, member 3 [Source:MGI Symbol;Acc:MGI:98955]
Wnt4	4.96387e-36	-1.21368	0.835	0.911	1.16661e-31	ENSMUSG00000036856	protein_coding	wingless-type MMTV integration site family, member 4 [Source:MGI Symbol;Acc:MGI:98957]
Wwtr1	1.63744e-21	-1.00528	0.791	0.853	3.8483e-17	ENSMUSG00000027803	protein_coding	WW domain containing transcription regulator 1 [Source:MGI Symbol;Acc:MGI:1917649]
Zbtb16	3.73398e-45	-1.04112	0.814	0.954	8.77561e-41	ENSMUSG00000066687	protein_coding	zinc finger and BTB domain containing 16 [Source:MGI Symbol;Acc:MGI:103222]
Zc3h12c	1.00121e-06	-1.03347	0.354	0.446	0.0235303	ENSMUSG00000035164	protein_coding	zinc finger CCCH type containing 12C [Source:MGI Symbol;Acc:MGI:3026959]
Zc3hav1	9.13358e-07	-1.16839	0.338	0.424	0.0214657	ENSMUSG00000029826	protein_coding	zinc finger CCCH type, antiviral 1 [Source:MGI Symbol;Acc:MGI:1926031]
Zdbf2	9.36531e-12	-1.85076	0.186	0.352	2.20103e-07	ENSMUSG00000027520	protein_coding	zinc finger, DBF-type containing 2 [Source:MGI Symbol;Acc:MGI:1921134]
Zfp268	8.63207e-35	1.29998	0.682	0.323	2.02871e-30	ENSMUSG00000078502	protein_coding	zinc finger protein 268 [Source:MGI Symbol;Acc:MGI:3651014]
Zfp36	1.15994e-18	-1.17435	0.443	0.639	2.7261e-14	ENSMUSG00000044786	protein_coding	zinc finger protein 36 [Source:MGI Symbol;Acc:MGI:99180]
Zfp467	4.26787e-07	-1.14669	0.247	0.353	0.0100303	ENSMUSG00000068551	protein_coding	zinc finger protein 467 [Source:MGI Symbol;Acc:MGI:1916160]
Zfp608	3.92285e-07	-1.20788	0.28	0.384	0.00921948	ENSMUSG00000052713	protein_coding	zinc finger protein 608 [Source:MGI Symbol;Acc:MGI:2442338]
Zfp982	1.98358e-50	2.43595	0.415	0.086	4.66182e-46	ENSMUSG00000078496	protein_coding	zinc finger protein 982 [Source:MGI Symbol;Acc:MGI:3701121]
Zfp985	2.37793e-20	1.40437	0.27	0.083	5.58862e-16	ENSMUSG00000065999	protein_coding	zinc finger protein 985 [Source:MGI Symbol;Acc:MGI:3651986]
Zfp990	9.50829e-21	1.10644	0.537	0.274	2.23464e-16	ENSMUSG00000078503	protein_coding	zinc finger protein 990 [Source:MGI Symbol;Acc:MGI:3652161]
Zfpm2	2.54945e-23	-3.51537	0.104	0.352	5.99172e-19	ENSMUSG00000022306	protein_coding	zinc finger protein, multitype 2 [Source:MGI Symbol;Acc:MGI:1334444]

## Sheet: AberrBasal
GeneID	p_val	avg_log2FC	pct.1	pct.2	p_val_adj	GENEID	GENEBIOTYPE	DESCRIPTION
Npffr1	0	11.806	0.562	0	0	ENSMUSG00000020090	protein_coding	neuropeptide FF receptor 1 [Source:MGI Symbol;Acc:MGI:2685082]
1700030N03Rik	5.08567e-206	11.5269	0.289	0.002	1.19523e-201	ENSMUSG00000100969	lncRNA	RIKEN cDNA 1700030N03 gene [Source:MGI Symbol;Acc:MGI:1917261]
Gm36551	0	10.6825	0.527	0	0	ENSMUSG00000106478	lncRNA	predicted gene, 36551 [Source:MGI Symbol;Acc:MGI:5595710]
ENSMUSG00000120763	0	10.5268	0.404	0	0
Tnxa	5.95729e-203	10.0142	0.27	0	1.40008e-198	ENSMUSG00000092200	unprocessed_pseudogene	tenascin XA (pseudogene) [Source:MGI Symbol;Acc:MGI:2148489]
Svop	1.75681e-214	9.92965	0.285	0	4.12886e-210	ENSMUSG00000042078	protein_coding	SV2 related protein [Source:MGI Symbol;Acc:MGI:1915916]
D7Ertd128e	9.48323e-254	9.92689	0.335	0	2.22875e-249	ENSMUSG00000100029	lncRNA	DNA segment, Chr 7, ERATO Doi 128, expressed [Source:MGI Symbol;Acc:MGI:1098716]
Cd22	1.22096e-198	9.30853	0.264	0	2.8695e-194	ENSMUSG00000030577	protein_coding	CD22 antigen [Source:MGI Symbol;Acc:MGI:88322]
Gm9265	1.33987e-240	9.10688	0.318	0	3.14897e-236	ENSMUSG00000113039	unprocessed_pseudogene	predicted gene 9265 [Source:MGI Symbol;Acc:MGI:3643307]
Gm42653	0	9.06251	0.877	0.014	0	ENSMUSG00000106549	TEC	predicted gene 42653 [Source:MGI Symbol;Acc:MGI:5662790]
Ddit4l	0	8.68551	0.559	0.002	0	ENSMUSG00000046818	protein_coding	DNA-damage-inducible transcript 4-like [Source:MGI Symbol;Acc:MGI:1920534]
Pid1	0	8.62115	0.527	0.003	0	ENSMUSG00000045658	protein_coding	phosphotyrosine interaction domain containing 1 [Source:MGI Symbol;Acc:MGI:2138391]
H2-Eb1	0	8.48142	0.542	0.004	0	ENSMUSG00000060586	protein_coding	histocompatibility 2, class II antigen E beta [Source:MGI Symbol;Acc:MGI:95901]
Gria3	0	8.39289	0.849	0.011	0	ENSMUSG00000001986	protein_coding	glutamate receptor, ionotropic, AMPA3 (alpha 3) [Source:MGI Symbol;Acc:MGI:95810]
Celf5	6.20425e-263	7.97178	0.356	0.001	1.45812e-258	ENSMUSG00000034818	protein_coding	CUGBP, Elav-like family member 5 [Source:MGI Symbol;Acc:MGI:2442333]
Gm41804	0	7.78859	0.693	0.013	0	ENSMUSG00000118280	lncRNA	predicted gene, 41804 [Source:MGI Symbol;Acc:MGI:5624689]
1700003M07Rik	9.54647e-232	7.29928	0.32	0.002	2.24361e-227	ENSMUSG00000085389	lncRNA	RIKEN cDNA 1700003M07 gene [Source:MGI Symbol;Acc:MGI:1919475]
Acaa1b	0	7.13052	0.505	0.005	0	ENSMUSG00000010651	protein_coding	acetyl-Coenzyme A acyltransferase 1B [Source:MGI Symbol;Acc:MGI:3605455]
1700108F19Rik	6.95247e-258	7.09723	0.395	0.009	1.63397e-253	ENSMUSG00000101009	lncRNA	RIKEN cDNA 1700108F19 gene [Source:MGI Symbol;Acc:MGI:1920814]
Kbtbd12	7.48538e-217	6.97858	0.309	0.003	1.75921e-212	ENSMUSG00000033182	protein_coding	kelch repeat and BTB (POZ) domain containing 12 [Source:MGI Symbol;Acc:MGI:1918481]
Cd28	2.03426e-262	6.88322	0.404	0.009	4.78091e-258	ENSMUSG00000026012	protein_coding	CD28 antigen [Source:MGI Symbol;Acc:MGI:88327]
Ano4	0	6.7738	0.54	0.009	0	ENSMUSG00000035189	protein_coding	anoctamin 4 [Source:MGI Symbol;Acc:MGI:2443344]
Gm13274	2.90514e-257	6.72396	0.384	0.007	6.82765e-253	ENSMUSG00000086074	lncRNA	predicted gene 13274 [Source:MGI Symbol;Acc:MGI:3649443]
D630023F18Rik	2.88683e-282	6.63559	0.412	0.006	6.78463e-278	ENSMUSG00000044816	protein_coding	RIKEN cDNA D630023F18 gene [Source:MGI Symbol;Acc:MGI:2138198]
Rims1	0	6.58062	0.495	0.008	0	ENSMUSG00000041670	protein_coding	regulating synaptic membrane exocytosis 1 [Source:MGI Symbol;Acc:MGI:2152971]
Gria4	8.07668e-156	6.44454	0.264	0.009	1.89818e-151	ENSMUSG00000025892	protein_coding	glutamate receptor, ionotropic, AMPA4 (alpha 4) [Source:MGI Symbol;Acc:MGI:95811]
Anks1b	8.63985e-246	6.11127	0.497	0.037	2.03054e-241	ENSMUSG00000058589	protein_coding	ankyrin repeat and sterile alpha motif domain containing 1B [Source:MGI Symbol;Acc:MGI:1924781]
Gm42047	0	6.00899	0.905	0.082	0	ENSMUSG00000110631	lncRNA	predicted gene, 42047 [Source:MGI Symbol;Acc:MGI:5624932]
Gm47761	8.01123e-203	5.8805	0.305	0.005	1.8828e-198	ENSMUSG00000112478	lncRNA	predicted gene, 47761 [Source:MGI Symbol;Acc:MGI:6096912]
Abcb1b	0	5.85698	0.777	0.034	0	ENSMUSG00000028970	protein_coding	ATP-binding cassette, sub-family B (MDR/TAP), member 1B [Source:MGI Symbol;Acc:MGI:97568]
Gm49171	2.74825e-230	5.8123	0.369	0.01	6.45895e-226	ENSMUSG00000115704	lncRNA	predicted gene, 49171 [Source:MGI Symbol;Acc:MGI:6118602]
Ms4a10	0	5.71739	0.527	0.015	0	ENSMUSG00000024731	protein_coding	membrane-spanning 4-domains, subfamily A, member 10 [Source:MGI Symbol;Acc:MGI:1917076]
Adcy2	1.38421e-156	5.70155	0.266	0.009	3.25318e-152	ENSMUSG00000021536	protein_coding	adenylate cyclase 2 [Source:MGI Symbol;Acc:MGI:99676]
Tcfl5	6.44654e-304	5.66647	0.46	0.009	1.51507e-299	ENSMUSG00000038932	protein_coding	transcription factor-like 5 (basic helix-loop-helix) [Source:MGI Symbol;Acc:MGI:2672878]
ENSMUSG00000120786	2.43581e-204	5.64922	0.317	0.007	5.72465e-200
Kcnd2	7.3689e-182	5.6104	0.317	0.012	1.73184e-177	ENSMUSG00000060882	protein_coding	potassium voltage-gated channel, Shal-related family, member 2 [Source:MGI Symbol;Acc:MGI:102663]
Sulf2	0	5.60995	0.819	0.039	0	ENSMUSG00000006800	protein_coding	sulfatase 2 [Source:MGI Symbol;Acc:MGI:1919293]
Sprr2a3	5.6333e-161	5.60505	0.264	0.008	1.32394e-156	ENSMUSG00000074445	protein_coding	small proline-rich protein 2A3 [Source:MGI Symbol;Acc:MGI:3845028]
Eda2r	0	5.58932	0.52	0.019	0	ENSMUSG00000034457	protein_coding	ectodysplasin A2 receptor [Source:MGI Symbol;Acc:MGI:2442860]
Gldc	1.81937e-217	5.57557	0.337	0.007	4.27588e-213	ENSMUSG00000024827	protein_coding	glycine decarboxylase [Source:MGI Symbol;Acc:MGI:1341155]
Dnm3	0	5.5276	0.708	0.036	0	ENSMUSG00000040265	protein_coding	dynamin 3 [Source:MGI Symbol;Acc:MGI:1341299]
4930447C04Rik	5.55127e-169	5.40497	0.294	0.011	1.30466e-164	ENSMUSG00000021098	protein_coding	RIKEN cDNA 4930447C04 gene [Source:MGI Symbol;Acc:MGI:1923051]
Gm13067	1.43641e-247	5.38634	0.399	0.011	3.37584e-243	ENSMUSG00000086665	lncRNA	predicted gene 13067 [Source:MGI Symbol;Acc:MGI:3651968]
Cpt1c	0	5.28035	0.51	0.015	0	ENSMUSG00000007783	protein_coding	carnitine palmitoyltransferase 1c [Source:MGI Symbol;Acc:MGI:2446526]
Scn1b	3.88876e-278	5.24689	0.473	0.019	9.13936e-274	ENSMUSG00000019194	protein_coding	sodium channel, voltage-gated, type I, beta [Source:MGI Symbol;Acc:MGI:98247]
Zfp365	0	5.17071	0.521	0.019	0	ENSMUSG00000037855	protein_coding	zinc finger protein 365 [Source:MGI Symbol;Acc:MGI:2143676]
Arhgap28	4.96945e-277	4.97439	0.525	0.031	1.16792e-272	ENSMUSG00000024043	protein_coding	Rho GTPase activating protein 28 [Source:MGI Symbol;Acc:MGI:2147003]
Bex1	4.53718e-273	4.90977	0.911	0.314	1.06633e-268	ENSMUSG00000050071	protein_coding	brain expressed X-linked 1 [Source:MGI Symbol;Acc:MGI:1328321]
Hmgcll1	8.45257e-154	4.85777	0.289	0.014	1.98652e-149	ENSMUSG00000007908	protein_coding	3-hydroxymethyl-3-methylglutaryl-Coenzyme A lyase-like 1 [Source:MGI Symbol;Acc:MGI:2446108]
Gm15675	4.1786e-141	4.65975	0.259	0.012	9.82053e-137	ENSMUSG00000086825	lncRNA	predicted gene 15675 [Source:MGI Symbol;Acc:MGI:3783117]
Dglucy	3.0342e-282	4.5915	0.568	0.04	7.13099e-278	ENSMUSG00000021185	protein_coding	D-glutamate cyclase [Source:MGI Symbol;Acc:MGI:2444813]
Krt7	4.56638e-267	4.57037	0.68	0.091	1.07319e-262	ENSMUSG00000023039	protein_coding	keratin 7 [Source:MGI Symbol;Acc:MGI:96704]
Crtac1	8.78471e-195	4.54927	0.358	0.017	2.06458e-190	ENSMUSG00000042401	protein_coding	cartilage acidic protein 1 [Source:MGI Symbol;Acc:MGI:1920082]
Rpl29	2.8052e-114	4.51647	0.719	0.351	6.59278e-110	ENSMUSG00000048758	protein_coding	ribosomal protein L29 [Source:MGI Symbol;Acc:MGI:99687]
9530059O14Rik	7.25773e-166	4.49942	0.352	0.025	1.70571e-161	ENSMUSG00000097736	lncRNA	RIKEN cDNA 9530059O14 gene [Source:MGI Symbol;Acc:MGI:2442421]
Fyn	2.09592e-234	4.47703	0.492	0.036	4.92584e-230	ENSMUSG00000019843	protein_coding	Fyn proto-oncogene [Source:MGI Symbol;Acc:MGI:95602]
Mdga1	2.98403e-208	4.43888	0.389	0.019	7.01307e-204	ENSMUSG00000043557	protein_coding	MAM domain containing glycosylphosphatidylinositol anchor 1 [Source:MGI Symbol;Acc:MGI:1922012]
Ptk2b	1.32148e-221	4.43785	0.471	0.036	3.10574e-217	ENSMUSG00000059456	protein_coding	PTK2 protein tyrosine kinase 2 beta [Source:MGI Symbol;Acc:MGI:104908]
Cyyr1	4.78775e-118	4.39653	0.283	0.026	1.12522e-113	ENSMUSG00000041134	protein_coding	cysteine and tyrosine-rich protein 1 [Source:MGI Symbol;Acc:MGI:2152187]
Igsf9b	0	4.32669	0.646	0.046	0	ENSMUSG00000034275	protein_coding	immunoglobulin superfamily, member 9B [Source:MGI Symbol;Acc:MGI:2685354]
Kank3	8.59302e-178	4.27145	0.361	0.023	2.01953e-173	ENSMUSG00000042099	protein_coding	KN motif and ankyrin repeat domains 3 [Source:MGI Symbol;Acc:MGI:1098615]
Ly6e	1.55154e-246	4.25953	0.641	0.085	3.64644e-242	ENSMUSG00000022587	protein_coding	lymphocyte antigen 6 complex, locus E [Source:MGI Symbol;Acc:MGI:106651]
Gm26672	5.27955e-289	4.20465	0.581	0.04	1.2408e-284	ENSMUSG00000097330	lncRNA	predicted gene, 26672 [Source:MGI Symbol;Acc:MGI:5477166]
Ctnnd2	4.65202e-244	4.18875	0.59	0.064	1.09332e-239	ENSMUSG00000022240	protein_coding	catenin (cadherin associated protein), delta 2 [Source:MGI Symbol;Acc:MGI:1195966]
Pierce1	3.1531e-232	4.15889	0.551	0.056	7.41043e-228	ENSMUSG00000026831	protein_coding	piercer of microtubule wall 1 [Source:MGI Symbol;Acc:MGI:1916577]
Gm6288	3.86755e-160	4.10725	0.328	0.021	9.08951e-156	ENSMUSG00000072660	lncRNA	predicted gene 6288 [Source:MGI Symbol;Acc:MGI:3646376]
Ptp4a3	0	4.05132	0.795	0.11	0	ENSMUSG00000059895	protein_coding	protein tyrosine phosphatase 4a3 [Source:MGI Symbol;Acc:MGI:1277098]
Slc2a3	6.2958e-212	4.02655	0.598	0.086	1.47964e-207	ENSMUSG00000003153	protein_coding	solute carrier family 2 (facilitated glucose transporter), member 3 [Source:MGI Symbol;Acc:MGI:95757]
Sytl2	3.22538e-143	4.0222	0.287	0.017	7.58028e-139	ENSMUSG00000030616	protein_coding	synaptotagmin-like 2 [Source:MGI Symbol;Acc:MGI:1933366]
Sccpdh	1.46864e-215	3.98395	0.432	0.027	3.4516e-211	ENSMUSG00000038936	protein_coding	saccharopine dehydrogenase (putative) [Source:MGI Symbol;Acc:MGI:1924486]
S100a6	8.50294e-144	3.95087	0.791	0.351	1.99836e-139	ENSMUSG00000001025	protein_coding	S100 calcium binding protein A6 (calcyclin) [Source:MGI Symbol;Acc:MGI:1339467]
Igfbp7	2.12189e-104	3.94863	0.251	0.022	4.98686e-100	ENSMUSG00000036256	protein_coding	insulin-like growth factor binding protein 7 [Source:MGI Symbol;Acc:MGI:1352480]
Cd55	2.60235e-208	3.89419	0.523	0.058	6.11605e-204	ENSMUSG00000026399	protein_coding	CD55 molecule, decay accelerating factor for complement [Source:MGI Symbol;Acc:MGI:104850]
Orai2	2.81441e-144	3.85868	0.27	0.012	6.61443e-140	ENSMUSG00000039747	protein_coding	ORAI calcium release-activated calcium modulator 2 [Source:MGI Symbol;Acc:MGI:2443195]
Pmm1	6.47705e-277	3.84464	0.922	0.309	1.52224e-272	ENSMUSG00000022474	protein_coding	phosphomannomutase 1 [Source:MGI Symbol;Acc:MGI:1353418]
Glipr2	8.41189e-194	3.83441	0.439	0.037	1.97696e-189	ENSMUSG00000028480	protein_coding	GLI pathogenesis-related 2 [Source:MGI Symbol;Acc:MGI:1917770]
Meg3	1.91384e-104	3.81149	0.287	0.032	4.49792e-100	ENSMUSG00000021268	lncRNA	maternally expressed 3 [Source:MGI Symbol;Acc:MGI:1202886]
Inpp1	1.45146e-116	3.79382	0.25	0.017	3.41122e-112	ENSMUSG00000026102	protein_coding	inositol polyphosphate-1-phosphatase [Source:MGI Symbol;Acc:MGI:104848]
Cdkn1a	2.50053e-241	3.7617	0.885	0.307	5.87674e-237	ENSMUSG00000023067	protein_coding	cyclin-dependent kinase inhibitor 1A (P21) [Source:MGI Symbol;Acc:MGI:104556]
Tdrd1	2.18176e-137	3.74144	0.3	0.022	5.12757e-133	ENSMUSG00000025081	protein_coding	tudor domain containing 1 [Source:MGI Symbol;Acc:MGI:1933218]
1500009L16Rik	6.16852e-194	3.73357	0.493	0.054	1.44973e-189	ENSMUSG00000087651	protein_coding	RIKEN cDNA 1500009L16 gene [Source:MGI Symbol;Acc:MGI:1917034]
Tnik	5.87332e-114	3.73283	0.302	0.033	1.38035e-109	ENSMUSG00000027692	protein_coding	TRAF2 and NCK interacting kinase [Source:MGI Symbol;Acc:MGI:1916264]
Bst2	5.93076e-148	3.7262	0.33	0.025	1.39385e-143	ENSMUSG00000046718	protein_coding	bone marrow stromal cell antigen 2 [Source:MGI Symbol;Acc:MGI:1916800]
Rasl11a	6.98404e-112	3.66022	0.27	0.024	1.64139e-107	ENSMUSG00000029641	protein_coding	RAS-like, family 11, member A [Source:MGI Symbol;Acc:MGI:1916145]
Serpine2	2.018e-271	3.65823	0.89	0.256	4.74271e-267	ENSMUSG00000026249	protein_coding	serine (or cysteine) peptidase inhibitor, clade E, member 2 [Source:MGI Symbol;Acc:MGI:101780]
Smarca5-ps	6.36691e-160	3.65464	0.346	0.025	1.49635e-155	ENSMUSG00000052912	transcribed_processed_pseudogene	SWI/SNF related, matrix associated, actin depenent ragulator of chromatin, subfamily a, member 5, pseudogene [Source:MGI Symbol;Acc:MGI:2443330]
Sh3gl3	4.78437e-112	3.65119	0.304	0.033	1.12442e-107	ENSMUSG00000030638	protein_coding	SH3-domain GRB2-like 3 [Source:MGI Symbol;Acc:MGI:700011]
Tubb2b	7.98936e-116	3.64869	0.354	0.049	1.87766e-111	ENSMUSG00000045136	protein_coding	tubulin, beta 2B class IIB [Source:MGI Symbol;Acc:MGI:1920960]
Sh2d3c	4.41883e-129	3.59715	0.292	0.023	1.03851e-124	ENSMUSG00000059013	protein_coding	SH2 domain containing 3C [Source:MGI Symbol;Acc:MGI:1351631]
Platr21	2.69518e-153	3.55362	0.33	0.023	6.33422e-149	ENSMUSG00000086807	lncRNA	pluripotency associated transcript 21 [Source:MGI Symbol;Acc:MGI:1925776]
1700030C10Rik	9.58933e-240	3.45619	0.585	0.061	2.25368e-235	ENSMUSG00000091071	transcribed_unprocessed_pseudogene	RIKEN cDNA 1700030C10 gene [Source:MGI Symbol;Acc:MGI:1916763]
1700030C10Rik	9.58933e-240	3.45619	0.585	0.061	2.25368e-235	ENSMUSG00000099759	lncRNA	RIKEN cDNA 1700030C10 gene [Source:MGI Symbol;Acc:MGI:1916763]
Ccng1	3.39971e-271	3.40462	0.942	0.356	7.99e-267	ENSMUSG00000020326	protein_coding	cyclin G1 [Source:MGI Symbol;Acc:MGI:102890]
Mest	5.77616e-75	3.34336	0.272	0.046	1.35751e-70	ENSMUSG00000051855	protein_coding	mesoderm specific transcript [Source:MGI Symbol;Acc:MGI:96968]
Mgmt	1.80712e-229	3.3391	0.892	0.33	4.24708e-225	ENSMUSG00000054612	protein_coding	O-6-methylguanine-DNA methyltransferase [Source:MGI Symbol;Acc:MGI:96977]
Plod2	2.0007e-278	3.30483	0.909	0.216	4.70205e-274	ENSMUSG00000032374	protein_coding	procollagen lysine, 2-oxoglutarate 5-dioxygenase 2 [Source:MGI Symbol;Acc:MGI:1347007]
Abcg1	1.60437e-109	3.27991	0.326	0.042	3.77058e-105	ENSMUSG00000024030	protein_coding	ATP binding cassette subfamily G member 1 [Source:MGI Symbol;Acc:MGI:107704]
ENSMUSG00000121166	2.41839e-143	3.24582	0.393	0.046	5.68369e-139
Prickle2	5.16836e-87	3.24531	0.298	0.046	1.21467e-82	ENSMUSG00000030020	protein_coding	prickle planar cell polarity protein 2 [Source:MGI Symbol;Acc:MGI:1925144]
ENSMUSG00000121317	8.04502e-153	3.23218	0.391	0.039	1.89074e-148
Zmat3	7.01594e-286	3.22405	0.942	0.292	1.64889e-281	ENSMUSG00000027663	protein_coding	zinc finger matrin type 3 [Source:MGI Symbol;Acc:MGI:1195270]
Gng2	3.96167e-108	3.21847	0.255	0.021	9.31073e-104	ENSMUSG00000043004	protein_coding	guanine nucleotide binding protein (G protein), gamma 2 [Source:MGI Symbol;Acc:MGI:102705]
Adgrg6	2.21934e-105	3.21411	0.317	0.041	5.2159e-101	ENSMUSG00000039116	protein_coding	adhesion G protein-coupled receptor G6 [Source:MGI Symbol;Acc:MGI:1916151]
Gm4425	3.98232e-108	3.19182	0.289	0.03	9.35926e-104	ENSMUSG00000093846	lncRNA	predicted gene 4425 [Source:MGI Symbol;Acc:MGI:3809660]
Ccn2	8.76162e-87	3.17725	0.304	0.049	2.05916e-82	ENSMUSG00000019997	protein_coding	cellular communication network factor 2 [Source:MGI Symbol;Acc:MGI:95537]
Mcam	9.82475e-261	3.17322	0.929	0.31	2.30901e-256	ENSMUSG00000032135	protein_coding	melanoma cell adhesion molecule [Source:MGI Symbol;Acc:MGI:1933966]
Ppp1r36	1.70131e-84	3.169	0.354	0.072	3.99841e-80	ENSMUSG00000052221	protein_coding	protein phosphatase 1, regulatory subunit 36 [Source:MGI Symbol;Acc:MGI:2684916]
Lbh	4.5011e-184	3.12592	0.475	0.05	1.05785e-179	ENSMUSG00000024063	protein_coding	limb-bud and heart [Source:MGI Symbol;Acc:MGI:1925139]
Dab1	1.64357e-93	3.09075	0.525	0.165	3.86272e-89	ENSMUSG00000028519	protein_coding	disabled 1 [Source:MGI Symbol;Acc:MGI:108554]
Pcsk5	2.06485e-166	3.08821	0.577	0.103	4.85281e-162	ENSMUSG00000024713	protein_coding	proprotein convertase subtilisin/kexin type 5 [Source:MGI Symbol;Acc:MGI:97515]
Trp53inp1	7.48175e-179	3.08452	0.918	0.566	1.75836e-174	ENSMUSG00000028211	protein_coding	transformation related protein 53 inducible nuclear protein 1 [Source:MGI Symbol;Acc:MGI:1926609]
Rps6ka2	5.4807e-84	3.07219	0.311	0.053	1.28807e-79	ENSMUSG00000023809	protein_coding	ribosomal protein S6 kinase, polypeptide 2 [Source:MGI Symbol;Acc:MGI:1342290]
Garnl3	5.25817e-78	3.00805	0.292	0.051	1.23578e-73	ENSMUSG00000038860	protein_coding	GTPase activating RANGAP domain-like 3 [Source:MGI Symbol;Acc:MGI:2139309]
Gipc2	2.34636e-93	2.99466	0.296	0.041	5.51442e-89	ENSMUSG00000039131	protein_coding	GIPC PDZ domain containing family, member 2 [Source:MGI Symbol;Acc:MGI:1889209]
Hmox1	2.76107e-115	2.98946	0.326	0.038	6.48906e-111	ENSMUSG00000005413	protein_coding	heme oxygenase 1 [Source:MGI Symbol;Acc:MGI:96163]
Gm43305	4.85895e-137	2.98869	0.412	0.054	1.14195e-132	ENSMUSG00000105703	lncRNA	predicted gene 43305 [Source:MGI Symbol;Acc:MGI:5663442]
Ephx1	1.84003e-209	2.9767	0.717	0.141	4.32443e-205	ENSMUSG00000038776	protein_coding	epoxide hydrolase 1, microsomal [Source:MGI Symbol;Acc:MGI:95405]
Rbm38	7.53347e-153	2.9684	0.51	0.083	1.77052e-148	ENSMUSG00000027510	protein_coding	RNA binding motif protein 38 [Source:MGI Symbol;Acc:MGI:1889294]
Nceh1	8.32377e-120	2.95357	0.346	0.042	1.95625e-115	ENSMUSG00000027698	protein_coding	neutral cholesterol ester hydrolase 1 [Source:MGI Symbol;Acc:MGI:2443191]
Egfl6	4.00744e-58	2.94147	0.259	0.054	9.41829e-54	ENSMUSG00000000402	protein_coding	EGF-like-domain, multiple 6 [Source:MGI Symbol;Acc:MGI:1858599]
Gm49698	3.09956e-133	2.94029	0.352	0.036	7.28459e-129	ENSMUSG00000116537	lncRNA	predicted gene, 49698 [Source:MGI Symbol;Acc:MGI:6215155]
Pak3	2.55757e-150	2.92214	0.613	0.137	6.0108e-146	ENSMUSG00000031284	protein_coding	p21 (RAC1) activated kinase 3 [Source:MGI Symbol;Acc:MGI:1339656]
Gm7324	9.39994e-113	2.91202	0.318	0.037	2.20917e-108	ENSMUSG00000049235	protein_coding	predicted gene 7324 [Source:MGI Symbol;Acc:MGI:3646999]
Emp3	7.31806e-116	2.91159	0.466	0.095	1.71989e-111	ENSMUSG00000040212	protein_coding	epithelial membrane protein 3 [Source:MGI Symbol;Acc:MGI:1098729]
Bex4	1.38818e-79	2.90116	0.331	0.067	3.2625e-75	ENSMUSG00000047844	protein_coding	brain expressed X-linked 4 [Source:MGI Symbol;Acc:MGI:3606746]
ENSMUSG00000121093	9.16386e-117	2.89327	0.469	0.09	2.15369e-112
Gm49708	6.54932e-66	2.86697	0.255	0.045	1.53922e-61	ENSMUSG00000116656	lncRNA	predicted gene, 49708 [Source:MGI Symbol;Acc:MGI:6215173]
Mgarp	1.24156e-93	2.86519	0.268	0.031	2.91792e-89	ENSMUSG00000037161	protein_coding	mitochondria localized glutamic acid rich protein [Source:MGI Symbol;Acc:MGI:1914999]
Lrmda	1.74727e-66	2.84656	0.451	0.15	4.10644e-62	ENSMUSG00000063458	protein_coding	leucine rich melanocyte differentiation associated [Source:MGI Symbol;Acc:MGI:1923883]
Lrrc8c	2.06973e-117	2.84211	0.412	0.068	4.86429e-113	ENSMUSG00000054720	protein_coding	leucine rich repeat containing 8 family, member C [Source:MGI Symbol;Acc:MGI:2140839]
Fbxw9	1.77162e-232	2.83895	0.886	0.28	4.16366e-228	ENSMUSG00000008167	protein_coding	F-box and WD-40 domain protein 9 [Source:MGI Symbol;Acc:MGI:1915878]
Kyat3	1.15137e-192	2.83137	0.892	0.409	2.70594e-188	ENSMUSG00000040213	protein_coding	kynurenine aminotransferase 3 [Source:MGI Symbol;Acc:MGI:2677849]
Msrb3	1.89802e-127	2.8092	0.482	0.09	4.46072e-123	ENSMUSG00000051236	protein_coding	methionine sulfoxide reductase B3 [Source:MGI Symbol;Acc:MGI:2443538]
Nebl	1.2045e-74	2.8003	0.399	0.105	2.83082e-70	ENSMUSG00000053702	protein_coding	nebulette [Source:MGI Symbol;Acc:MGI:1921353]
Prom1	1.21066e-89	2.7921	0.313	0.049	2.8453e-85	ENSMUSG00000029086	protein_coding	prominin 1 [Source:MGI Symbol;Acc:MGI:1100886]
Hebp2	2.30108e-116	2.78626	0.417	0.07	5.40801e-112	ENSMUSG00000019853	protein_coding	heme binding protein 2 [Source:MGI Symbol;Acc:MGI:1860084]
Arhgef10l	2.51969e-102	2.76184	0.333	0.047	5.92177e-98	ENSMUSG00000040964	protein_coding	Rho guanine nucleotide exchange factor (GEF) 10-like [Source:MGI Symbol;Acc:MGI:1920004]
Usp14	1.17969e-177	2.75336	0.98	0.788	2.77251e-173	ENSMUSG00000047879	protein_coding	ubiquitin specific peptidase 14 [Source:MGI Symbol;Acc:MGI:1928898]
Npas3	3.68439e-201	2.74785	0.888	0.299	8.65905e-197	ENSMUSG00000021010	protein_coding	neuronal PAS domain protein 3 [Source:MGI Symbol;Acc:MGI:1351610]
Pros1	1.00453e-167	2.74617	0.685	0.161	2.36086e-163	ENSMUSG00000022912	protein_coding	protein S (alpha) [Source:MGI Symbol;Acc:MGI:1095733]
Slc2a9	6.61193e-160	2.73673	0.611	0.124	1.55394e-155	ENSMUSG00000005107	protein_coding	solute carrier family 2 (facilitated glucose transporter), member 9 [Source:MGI Symbol;Acc:MGI:2152844]
Tuba1a	9.84598e-73	2.72125	0.561	0.223	2.314e-68	ENSMUSG00000072235	protein_coding	tubulin, alpha 1A [Source:MGI Symbol;Acc:MGI:98869]
Plcb4	6.57945e-54	2.71807	0.279	0.066	1.5463e-49	ENSMUSG00000039943	protein_coding	phospholipase C, beta 4 [Source:MGI Symbol;Acc:MGI:107464]
Gm26569	2.83149e-101	2.71537	0.339	0.051	6.65457e-97	ENSMUSG00000097313	lncRNA	predicted gene, 26569 [Source:MGI Symbol;Acc:MGI:5477063]
Gm49890	1.81325e-98	2.7134	0.343	0.054	4.2615e-94	ENSMUSG00000117123	lncRNA	predicted gene, 49890 [Source:MGI Symbol;Acc:MGI:6270578]
Nbea	1.02519e-152	2.70855	0.728	0.207	2.40941e-148	ENSMUSG00000027799	protein_coding	neurobeachin [Source:MGI Symbol;Acc:MGI:1347075]
Tex15	2.98482e-169	2.70689	0.609	0.114	7.01493e-165	ENSMUSG00000009628	protein_coding	testis expressed gene 15 [Source:MGI Symbol;Acc:MGI:1934816]
Gm20472	1.31304e-140	2.70177	0.49	0.081	3.0859e-136	ENSMUSG00000092465	unprocessed_pseudogene	predicted gene 20472 [Source:MGI Symbol;Acc:MGI:5141937]
Wdr35	2.4716e-188	2.68057	0.866	0.338	5.80876e-184	ENSMUSG00000066643	protein_coding	WD repeat domain 35 [Source:MGI Symbol;Acc:MGI:1921932]
Selenom	4.88767e-108	2.67357	0.354	0.051	1.1487e-103	ENSMUSG00000075702	protein_coding	selenoprotein M [Source:MGI Symbol;Acc:MGI:2149786]
Slc16a3	2.6181e-104	2.66049	0.434	0.089	6.15307e-100	ENSMUSG00000025161	protein_coding	solute carrier family 16 (monocarboxylic acid transporters), member 3 [Source:MGI Symbol;Acc:MGI:1933438]
Dcxr	2.18093e-179	2.6481	0.901	0.48	5.12562e-175	ENSMUSG00000039450	protein_coding	dicarbonyl L-xylulose reductase [Source:MGI Symbol;Acc:MGI:1915130]
Ptprj	6.1943e-103	2.63781	0.592	0.183	1.45579e-98	ENSMUSG00000025314	protein_coding	protein tyrosine phosphatase, receptor type, J [Source:MGI Symbol;Acc:MGI:104574]
Bbs7	1.56278e-63	2.61698	0.369	0.101	3.67286e-59	ENSMUSG00000037325	protein_coding	Bardet-Biedl syndrome 7 (human) [Source:MGI Symbol;Acc:MGI:1918742]
Pfkfb3	5.08752e-126	2.61044	0.505	0.099	1.19567e-121	ENSMUSG00000026773	protein_coding	6-phosphofructo-2-kinase/fructose-2,6-biphosphatase 3 [Source:MGI Symbol;Acc:MGI:2181202]
Espn	1.95204e-110	2.59925	0.425	0.077	4.58768e-106	ENSMUSG00000028943	protein_coding	espin [Source:MGI Symbol;Acc:MGI:1861630]
Myh10	3.73332e-104	2.59018	0.538	0.15	8.77405e-100	ENSMUSG00000020900	protein_coding	myosin, heavy polypeptide 10, non-muscle [Source:MGI Symbol;Acc:MGI:1930780]
Tpm1	5.14664e-212	2.58687	0.978	0.638	1.20956e-207	ENSMUSG00000032366	protein_coding	tropomyosin 1, alpha [Source:MGI Symbol;Acc:MGI:98809]
Slc38a1	1.03262e-69	2.56671	0.285	0.054	2.42686e-65	ENSMUSG00000023169	protein_coding	solute carrier family 38, member 1 [Source:MGI Symbol;Acc:MGI:2145895]
Cyp20a1	2.6716e-113	2.56498	0.423	0.074	6.27881e-109	ENSMUSG00000049439	protein_coding	cytochrome P450, family 20, subfamily a, polypeptide 1 [Source:MGI Symbol;Acc:MGI:1925201]
Gm36569	3.43796e-78	2.56377	0.324	0.062	8.0799e-74	ENSMUSG00000102191	lncRNA	predicted gene, 36569 [Source:MGI Symbol;Acc:MGI:5595728]
Scamp5	3.84979e-80	2.55659	0.261	0.036	9.04778e-76	ENSMUSG00000040722	protein_coding	secretory carrier membrane protein 5 [Source:MGI Symbol;Acc:MGI:1928948]
Plk2	4.25105e-174	2.53413	0.812	0.255	9.99081e-170	ENSMUSG00000021701	protein_coding	polo like kinase 2 [Source:MGI Symbol;Acc:MGI:1099790]
Thsd4	9.26217e-59	2.52775	0.274	0.059	2.1768e-54	ENSMUSG00000032289	protein_coding	thrombospondin, type I, domain containing 4 [Source:MGI Symbol;Acc:MGI:2672033]
Fam122b	5.99776e-107	2.51959	0.549	0.149	1.40959e-102	ENSMUSG00000036022	protein_coding	family with sequence similarity 122, member B [Source:MGI Symbol;Acc:MGI:1926005]
Cyba	2.80537e-86	2.51782	0.51	0.161	6.59318e-82	ENSMUSG00000006519	protein_coding	cytochrome b-245, alpha polypeptide [Source:MGI Symbol;Acc:MGI:1316658]
Vcan	7.34938e-143	2.51627	0.726	0.219	1.72725e-138	ENSMUSG00000021614	protein_coding	versican [Source:MGI Symbol;Acc:MGI:102889]
Fas	2.29747e-133	2.51325	0.557	0.12	5.3995e-129	ENSMUSG00000024778	protein_coding	Fas (TNF receptor superfamily member 6) [Source:MGI Symbol;Acc:MGI:95484]
Elmo1	1.42836e-180	2.50801	0.933	0.471	3.35693e-176	ENSMUSG00000041112	protein_coding	engulfment and cell motility 1 [Source:MGI Symbol;Acc:MGI:2153044]
Sirt4	5.71135e-99	2.49978	0.475	0.114	1.34228e-94	ENSMUSG00000029524	protein_coding	sirtuin 4 [Source:MGI Symbol;Acc:MGI:1922637]
Psrc1	6.53821e-151	2.49155	0.696	0.189	1.53661e-146	ENSMUSG00000068744	protein_coding	proline/serine-rich coiled-coil 1 [Source:MGI Symbol;Acc:MGI:1913099]
Lrrc20	1.57897e-104	2.46894	0.512	0.129	3.7109e-100	ENSMUSG00000037151	protein_coding	leucine rich repeat containing 20 [Source:MGI Symbol;Acc:MGI:2387182]
A930001C03Rik	1.1378e-108	2.46057	0.439	0.085	2.67405e-104	ENSMUSG00000087132	lncRNA	RIKEN cDNA A930001C03 gene [Source:MGI Symbol;Acc:MGI:2441838]
Col8a1	4.00989e-124	2.4434	0.724	0.26	9.42403e-120	ENSMUSG00000068196	protein_coding	collagen, type VIII, alpha 1 [Source:MGI Symbol;Acc:MGI:88463]
Polk	2.27736e-166	2.43448	0.864	0.354	5.35225e-162	ENSMUSG00000021668	protein_coding	polymerase (DNA directed), kappa [Source:MGI Symbol;Acc:MGI:1349767]
Ndn	9.0336e-68	2.40321	0.261	0.045	2.12308e-63	ENSMUSG00000033585	protein_coding	necdin, MAGE family member [Source:MGI Symbol;Acc:MGI:97290]
Spsb1	1.75943e-80	2.39623	0.298	0.049	4.13502e-76	ENSMUSG00000039911	protein_coding	splA/ryanodine receptor domain and SOCS box containing 1 [Source:MGI Symbol;Acc:MGI:1921896]
Anxa3	6.50568e-102	2.37199	0.648	0.226	1.52897e-97	ENSMUSG00000029484	protein_coding	annexin A3 [Source:MGI Symbol;Acc:MGI:1201378]
Cox6b2	1.06966e-141	2.35766	0.756	0.259	2.51391e-137	ENSMUSG00000051811	protein_coding	cytochrome c oxidase subunit 6B2 [Source:MGI Symbol;Acc:MGI:3044182]
Dixdc1	2.0076e-100	2.34347	0.428	0.087	4.71826e-96	ENSMUSG00000032064	protein_coding	DIX domain containing 1 [Source:MGI Symbol;Acc:MGI:2679721]
Susd4	5.39454e-180	2.33507	0.935	0.479	1.26783e-175	ENSMUSG00000038576	protein_coding	sushi domain containing 4 [Source:MGI Symbol;Acc:MGI:2138351]
Tceal5	9.55261e-82	2.33311	0.315	0.054	2.24505e-77	ENSMUSG00000054034	protein_coding	transcription elongation factor A (SII)-like 5 [Source:MGI Symbol;Acc:MGI:3036236]
Mtus2	4.18769e-68	2.32569	0.292	0.057	9.8419e-64	ENSMUSG00000029651	protein_coding	microtubule associated tumor suppressor candidate 2 [Source:MGI Symbol;Acc:MGI:1915388]
Prrg4	4.82115e-106	2.32489	0.547	0.144	1.13307e-101	ENSMUSG00000027171	protein_coding	proline rich Gla (G-carboxyglutamic acid) 4 (transmembrane) [Source:MGI Symbol;Acc:MGI:2442211]
Tnfrsf10b	9.83557e-103	2.30558	0.426	0.083	2.31155e-98	ENSMUSG00000022074	protein_coding	tumor necrosis factor receptor superfamily, member 10b [Source:MGI Symbol;Acc:MGI:1341090]
Rps4l	3.96199e-224	2.29746	0.972	0.703	9.31147e-220	ENSMUSG00000063171	transcribed_processed_pseudogene	ribosomal protein S4-like [Source:MGI Symbol;Acc:MGI:1913434]
Gm15987	2.27624e-66	2.2951	0.343	0.082	5.34961e-62	ENSMUSG00000085786	lncRNA	predicted gene 15987 [Source:MGI Symbol;Acc:MGI:3801849]
Tubb6	2.62651e-98	2.2883	0.46	0.102	6.17282e-94	ENSMUSG00000001473	protein_coding	tubulin, beta 6 class V [Source:MGI Symbol;Acc:MGI:1915201]
Prelid2	3.19993e-101	2.2802	0.439	0.09	7.52048e-97	ENSMUSG00000056671	protein_coding	PRELI domain containing 2 [Source:MGI Symbol;Acc:MGI:1924869]
Tbc1d2	1.01393e-104	2.26002	0.499	0.115	2.38294e-100	ENSMUSG00000039813	protein_coding	TBC1 domain family, member 2 [Source:MGI Symbol;Acc:MGI:2652885]
Cnn3	4.22954e-116	2.24853	0.542	0.127	9.94027e-112	ENSMUSG00000053931	protein_coding	calponin 3, acidic [Source:MGI Symbol;Acc:MGI:1919244]
Gask1b	2.55646e-101	2.22786	0.605	0.192	6.0082e-97	ENSMUSG00000027955	protein_coding	golgi associated kinase 1B [Source:MGI Symbol;Acc:MGI:1915909]
Kcnq5	1.13982e-75	2.22437	0.579	0.224	2.67881e-71	ENSMUSG00000028033	protein_coding	potassium voltage-gated channel, subfamily Q, member 5 [Source:MGI Symbol;Acc:MGI:1924937]
Spin2c	1.23614e-32	2.22258	0.289	0.101	2.90518e-28	ENSMUSG00000046550	protein_coding	spindlin family, member 2C [Source:MGI Symbol;Acc:MGI:3605548]
Pvt1	7.93878e-125	2.21877	0.791	0.309	1.86577e-120	ENSMUSG00000097039	lncRNA	Pvt1 oncogene [Source:MGI Symbol;Acc:MGI:97824]
Bax	2.27135e-227	2.21617	0.987	0.806	5.33812e-223	ENSMUSG00000003873	protein_coding	BCL2-associated X protein [Source:MGI Symbol;Acc:MGI:99702]
Dhrs7	4.02401e-125	2.21484	0.669	0.196	9.45724e-121	ENSMUSG00000021094	protein_coding	dehydrogenase/reductase (SDR family) member 7 [Source:MGI Symbol;Acc:MGI:1913625]
Cgnl1	2.27839e-65	2.20974	0.259	0.046	5.35468e-61	ENSMUSG00000032232	protein_coding	cingulin-like 1 [Source:MGI Symbol;Acc:MGI:1915428]
Nt5e	1.28811e-82	2.2082	0.415	0.1	3.02732e-78	ENSMUSG00000032420	protein_coding	5' nucleotidase, ecto [Source:MGI Symbol;Acc:MGI:99782]
Man2b1	4.12578e-77	2.19959	0.663	0.297	9.69641e-73	ENSMUSG00000005142	protein_coding	mannosidase 2, alpha B1 [Source:MGI Symbol;Acc:MGI:107286]
Bloc1s2	7.00096e-213	2.19837	0.98	0.712	1.64536e-208	ENSMUSG00000057506	protein_coding	biogenesis of lysosomal organelles complex-1, subunit 2 [Source:MGI Symbol;Acc:MGI:1920939]
Rnf150	9.82079e-57	2.19479	0.253	0.052	2.30808e-52	ENSMUSG00000047747	protein_coding	ring finger protein 150 [Source:MGI Symbol;Acc:MGI:2443860]
Notch3	3.97243e-61	2.18399	0.304	0.07	9.33601e-57	ENSMUSG00000038146	protein_coding	notch 3 [Source:MGI Symbol;Acc:MGI:99460]
Hsdl2	2.86344e-115	2.18267	0.734	0.275	6.72967e-111	ENSMUSG00000028383	protein_coding	hydroxysteroid dehydrogenase like 2 [Source:MGI Symbol;Acc:MGI:1919729]
Tmem14a	4.35904e-66	2.1588	0.296	0.059	1.02446e-61	ENSMUSG00000025933	protein_coding	transmembrane protein 14A [Source:MGI Symbol;Acc:MGI:1922962]
Pfkp	7.67402e-78	2.14879	0.346	0.07	1.80355e-73	ENSMUSG00000021196	protein_coding	phosphofructokinase, platelet [Source:MGI Symbol;Acc:MGI:1891833]
Slc19a2	1.33682e-95	2.14682	0.449	0.101	3.14179e-91	ENSMUSG00000040918	protein_coding	solute carrier family 19 (thiamine transporter), member 2 [Source:MGI Symbol;Acc:MGI:1928761]
Kdelr3	9.65137e-65	2.13574	0.309	0.066	2.26826e-60	ENSMUSG00000010830	protein_coding	KDEL (Lys-Asp-Glu-Leu) endoplasmic reticulum protein retention receptor 3 [Source:MGI Symbol;Acc:MGI:2145953]
Bach2	2.0475e-69	2.13551	0.687	0.355	4.81203e-65	ENSMUSG00000040270	protein_coding	BTB and CNC homology, basic leucine zipper transcription factor 2 [Source:MGI Symbol;Acc:MGI:894679]
Gm50252	8.97396e-63	2.13489	0.27	0.052	2.10906e-58	ENSMUSG00000118341	lncRNA	predicted gene, 50252 [Source:MGI Symbol;Acc:MGI:6303069]
Lix1	3.1456e-67	2.12739	0.315	0.066	7.39279e-63	ENSMUSG00000047786	protein_coding	limb and CNS expressed 1 [Source:MGI Symbol;Acc:MGI:1913893]
Col14a1	6.32549e-50	2.12381	0.358	0.115	1.48662e-45	ENSMUSG00000022371	protein_coding	collagen, type XIV, alpha 1 [Source:MGI Symbol;Acc:MGI:1341272]
Cpsf4l	1.09926e-90	2.12201	0.534	0.156	2.58347e-86	ENSMUSG00000018727	protein_coding	cleavage and polyadenylation specific factor 4-like [Source:MGI Symbol;Acc:MGI:1277182]
Azin2	2.35743e-126	2.11657	0.791	0.314	5.54043e-122	ENSMUSG00000028789	protein_coding	antizyme inhibitor 2 [Source:MGI Symbol;Acc:MGI:2442093]
Fam124a	8.74104e-43	2.11223	0.291	0.086	2.05432e-38	ENSMUSG00000035184	protein_coding	family with sequence similarity 124, member A [Source:MGI Symbol;Acc:MGI:3645930]
Scpep1	6.24042e-74	2.10558	0.311	0.058	1.46662e-69	ENSMUSG00000000278	protein_coding	serine carboxypeptidase 1 [Source:MGI Symbol;Acc:MGI:1921867]
Palm	8.59034e-81	2.10101	0.413	0.099	2.0189e-76	ENSMUSG00000035863	protein_coding	paralemmin [Source:MGI Symbol;Acc:MGI:1261814]
Zfp982	1.6239e-85	2.08633	0.374	0.074	3.81648e-81	ENSMUSG00000078496	protein_coding	zinc finger protein 982 [Source:MGI Symbol;Acc:MGI:3701121]
Mybl1	5.33644e-55	2.07148	0.331	0.09	1.25417e-50	ENSMUSG00000025912	protein_coding	myeloblastosis oncogene-like 1 [Source:MGI Symbol;Acc:MGI:99925]
Enc1	3.98444e-101	2.06783	0.536	0.136	9.36423e-97	ENSMUSG00000041773	protein_coding	ectodermal-neural cortex 1 [Source:MGI Symbol;Acc:MGI:109610]
Aen	5.9213e-156	2.06169	0.87	0.377	1.39162e-151	ENSMUSG00000030609	protein_coding	apoptosis enhancing nuclease [Source:MGI Symbol;Acc:MGI:1915298]
Carhsp1	1.16472e-113	2.05742	0.652	0.199	2.73733e-109	ENSMUSG00000008393	protein_coding	calcium regulated heat stable protein 1 [Source:MGI Symbol;Acc:MGI:1196368]
Angptl2	7.01024e-61	2.0562	0.272	0.054	1.64755e-56	ENSMUSG00000004105	protein_coding	angiopoietin-like 2 [Source:MGI Symbol;Acc:MGI:1347002]
F8a	5.2519e-94	2.04305	0.521	0.141	1.2343e-89	ENSMUSG00000078317	protein_coding	factor 8-associated gene A [Source:MGI Symbol;Acc:MGI:95474]
Vsnl1	1.38213e-74	2.04293	0.412	0.104	3.24828e-70	ENSMUSG00000054459	protein_coding	visinin-like 1 [Source:MGI Symbol;Acc:MGI:1349453]
Exoc4	1.29435e-195	2.04152	0.994	0.915	3.04198e-191	ENSMUSG00000029763	protein_coding	exocyst complex component 4 [Source:MGI Symbol;Acc:MGI:1096376]
Prps1	1.76515e-91	2.02955	0.43	0.091	4.14846e-87	ENSMUSG00000031432	protein_coding	phosphoribosyl pyrophosphate synthetase 1 [Source:MGI Symbol;Acc:MGI:97775]
Pdrg1	5.03582e-132	2.0249	0.888	0.473	1.18352e-127	ENSMUSG00000027472	protein_coding	p53 and DNA damage regulated 1 [Source:MGI Symbol;Acc:MGI:1915809]
Syt12	2.53298e-59	2.02373	0.287	0.061	5.95301e-55	ENSMUSG00000049303	protein_coding	synaptotagmin XII [Source:MGI Symbol;Acc:MGI:2159601]
Arhgap26.1	1.73624e-61	2.01508	0.322	0.076	4.08052e-57
Hspb1	2.34507e-82	2.00165	0.898	0.615	5.51138e-78	ENSMUSG00000004951	protein_coding	heat shock protein 1 [Source:MGI Symbol;Acc:MGI:96240]
Scube1	4.11157e-87	1.99987	0.514	0.145	9.66302e-83	ENSMUSG00000016763	protein_coding	signal peptide, CUB domain, EGF-like 1 [Source:MGI Symbol;Acc:MGI:1890616]
Dzip1	1.73668e-70	1.98732	0.529	0.178	4.08155e-66	ENSMUSG00000042156	protein_coding	DAZ interacting protein 1 [Source:MGI Symbol;Acc:MGI:1914311]
Lgals9	2.6782e-90	1.98149	0.499	0.132	6.2943e-86	ENSMUSG00000001123	protein_coding	lectin, galactose binding, soluble 9 [Source:MGI Symbol;Acc:MGI:109496]
Gtse1	5.51417e-53	1.97044	0.359	0.107	1.29594e-48	ENSMUSG00000022385	protein_coding	G two S phase expressed protein 1 [Source:MGI Symbol;Acc:MGI:1352755]
Abhd6	2.65322e-86	1.96619	0.607	0.21	6.23561e-82	ENSMUSG00000025277	protein_coding	abhydrolase domain containing 6 [Source:MGI Symbol;Acc:MGI:1913332]
Afap1l1	2.85009e-75	1.96557	0.46	0.131	6.69828e-71	ENSMUSG00000033032	protein_coding	actin filament associated protein 1-like 1 [Source:MGI Symbol;Acc:MGI:2147199]
Gfer	4.79897e-136	1.96471	0.862	0.416	1.12785e-131	ENSMUSG00000040888	protein_coding	growth factor, augmenter of liver regeneration [Source:MGI Symbol;Acc:MGI:107757]
9230114K14Rik	1.41296e-72	1.96223	0.557	0.203	3.32074e-68	ENSMUSG00000097145	lncRNA	RIKEN cDNA 9230114K14 gene [Source:MGI Symbol;Acc:MGI:3041212]
ENSMUSG00000121500	3.03037e-54	1.95899	0.318	0.083	7.12197e-50
Sh3bgrl2	3.27144e-124	1.94816	0.894	0.501	7.68853e-120	ENSMUSG00000032261	protein_coding	SH3 domain binding glutamic acid-rich protein like 2 [Source:MGI Symbol;Acc:MGI:1915350]
Tpm2	1.53981e-73	1.94767	0.635	0.281	3.61885e-69	ENSMUSG00000028464	protein_coding	tropomyosin 2, beta [Source:MGI Symbol;Acc:MGI:98810]
Fgfbp3	1.96632e-70	1.94413	0.54	0.188	4.62124e-66	ENSMUSG00000047632	protein_coding	fibroblast growth factor binding protein 3 [Source:MGI Symbol;Acc:MGI:1919764]
Arhgap8	1.31041e-101	1.94009	0.561	0.148	3.07972e-97	ENSMUSG00000078954	protein_coding	Rho GTPase activating protein 8 [Source:MGI Symbol;Acc:MGI:1920417]
Nnat	4.46424e-45	1.93882	0.281	0.077	1.04919e-40	ENSMUSG00000067786	protein_coding	neuronatin [Source:MGI Symbol;Acc:MGI:104716]
Lgals1	4.38503e-53	1.91403	0.51	0.21	1.03057e-48	ENSMUSG00000068220	protein_coding	lectin, galactose binding, soluble 1 [Source:MGI Symbol;Acc:MGI:96777]
Elk3	5.49245e-61	1.90361	0.343	0.086	1.29084e-56	ENSMUSG00000008398	protein_coding	ELK3, member of ETS oncogene family [Source:MGI Symbol;Acc:MGI:101762]
Atf7ip	5.5737e-181	1.89573	0.985	0.691	1.30993e-176	ENSMUSG00000030213	protein_coding	activating transcription factor 7 interacting protein [Source:MGI Symbol;Acc:MGI:1858965]
AI506816	1.94033e-85	1.88662	0.818	0.455	4.56016e-81	ENSMUSG00000105987	lncRNA	expressed sequence AI506816 [Source:MGI Symbol;Acc:MGI:2140929]
Cald1	1.90084e-169	1.86908	0.987	0.773	4.46735e-165	ENSMUSG00000029761	protein_coding	caldesmon 1 [Source:MGI Symbol;Acc:MGI:88250]
Abca1	3.16535e-82	1.86006	0.652	0.264	7.43919e-78	ENSMUSG00000015243	protein_coding	ATP-binding cassette, sub-family A (ABC1), member 1 [Source:MGI Symbol;Acc:MGI:99607]
Arhgap6	4.57696e-46	1.85264	0.25	0.061	1.07568e-41	ENSMUSG00000031355	protein_coding	Rho GTPase activating protein 6 [Source:MGI Symbol;Acc:MGI:1196332]
Tap1	4.79929e-58	1.85086	0.41	0.127	1.12793e-53	ENSMUSG00000037321	protein_coding	transporter 1, ATP-binding cassette, sub-family B (MDR/TAP) [Source:MGI Symbol;Acc:MGI:98483]
Ei24	1.92486e-179	1.84619	0.976	0.7	4.52381e-175	ENSMUSG00000062762	protein_coding	etoposide induced 2.4 mRNA [Source:MGI Symbol;Acc:MGI:108090]
Fggy	4.3724e-31	1.84592	0.419	0.199	1.0276e-26	ENSMUSG00000028573	protein_coding	FGGY carbohydrate kinase domain containing [Source:MGI Symbol;Acc:MGI:1922828]
Trps1	1.81596e-97	1.83853	0.682	0.25	4.26787e-93	ENSMUSG00000038679	protein_coding	transcriptional repressor GATA binding 1 [Source:MGI Symbol;Acc:MGI:1927616]
Mgst1	7.61038e-36	1.83097	0.367	0.144	1.78859e-31	ENSMUSG00000008540	protein_coding	microsomal glutathione S-transferase 1 [Source:MGI Symbol;Acc:MGI:1913850]
Cryzl2	2.13551e-83	1.82904	0.464	0.118	5.01886e-79	ENSMUSG00000033488	protein_coding	crystallin zeta like 2 [Source:MGI Symbol;Acc:MGI:2448516]
Zfp750	6.31168e-54	1.82478	0.363	0.107	1.48337e-49	ENSMUSG00000039238	protein_coding	zinc finger protein 750 [Source:MGI Symbol;Acc:MGI:2442210]
Acss2	4.73838e-74	1.82351	0.456	0.127	1.11362e-69	ENSMUSG00000027605	protein_coding	acyl-CoA synthetase short-chain family member 2 [Source:MGI Symbol;Acc:MGI:1890410]
Kirrel3	1.268e-94	1.82313	0.81	0.404	2.98004e-90	ENSMUSG00000032036	protein_coding	kirre like nephrin family adhesion molecule 3 [Source:MGI Symbol;Acc:MGI:1914953]
Def6	4.36346e-107	1.80838	0.777	0.325	1.0255e-102	ENSMUSG00000002257	protein_coding	differentially expressed in FDCP 6 [Source:MGI Symbol;Acc:MGI:1346328]
Apaf1	7.32144e-90	1.80835	0.78	0.382	1.72068e-85	ENSMUSG00000019979	protein_coding	apoptotic peptidase activating factor 1 [Source:MGI Symbol;Acc:MGI:1306796]
Chst11	1.37977e-123	1.80809	0.937	0.602	3.24273e-119	ENSMUSG00000034612	protein_coding	carbohydrate sulfotransferase 11 [Source:MGI Symbol;Acc:MGI:1927166]
Epha7	2.44637e-34	1.80715	0.276	0.09	5.74946e-30	ENSMUSG00000028289	protein_coding	Eph receptor A7 [Source:MGI Symbol;Acc:MGI:95276]
Plpp1	1.00372e-43	1.80289	0.3	0.087	2.35894e-39	ENSMUSG00000021759	protein_coding	phospholipid phosphatase 1 [Source:MGI Symbol;Acc:MGI:108412]
Camk4	9.6945e-86	1.79189	0.531	0.156	2.2784e-81	ENSMUSG00000038128	protein_coding	calcium/calmodulin-dependent protein kinase IV [Source:MGI Symbol;Acc:MGI:88258]
Dnah8	8.52102e-74	1.78728	0.477	0.141	2.00261e-69	ENSMUSG00000033826	protein_coding	dynein, axonemal, heavy chain 8 [Source:MGI Symbol;Acc:MGI:107714]
Nomo1	2.80976e-124	1.78446	0.858	0.457	6.6035e-120	ENSMUSG00000030835	protein_coding	nodal modulator 1 [Source:MGI Symbol;Acc:MGI:2385850]
Cldn4	2.44929e-100	1.78004	0.642	0.198	5.75633e-96	ENSMUSG00000047501	protein_coding	claudin 4 [Source:MGI Symbol;Acc:MGI:1313314]
Dock6	3.30342e-52	1.77847	0.35	0.102	7.76369e-48	ENSMUSG00000032198	protein_coding	dedicator of cytokinesis 6 [Source:MGI Symbol;Acc:MGI:1914789]
Stxbp6	1.89195e-78	1.77674	0.665	0.295	4.44645e-74	ENSMUSG00000046314	protein_coding	syntaxin binding protein 6 (amisyn) [Source:MGI Symbol;Acc:MGI:2384963]
Agpat4	2.00503e-66	1.77584	0.399	0.107	4.71223e-62	ENSMUSG00000023827	protein_coding	1-acylglycerol-3-phosphate O-acyltransferase 4 (lysophosphatidic acid acyltransferase, delta) [Source:MGI Symbol;Acc:MGI:1915512]
Nkain2	1.71445e-54	1.77125	0.52	0.212	4.02929e-50	ENSMUSG00000069670	protein_coding	Na+/K+ transporting ATPase interacting 2 [Source:MGI Symbol;Acc:MGI:1923447]
Dipk1a	1.23065e-60	1.7664	0.654	0.298	2.89228e-56	ENSMUSG00000029270	protein_coding	divergent protein kinase domain 1A [Source:MGI Symbol;Acc:MGI:1914516]
Vmac	1.47386e-48	1.76276	0.283	0.072	3.46386e-44	ENSMUSG00000054723	protein_coding	vimentin-type intermediate filament associated coiled-coil protein [Source:MGI Symbol;Acc:MGI:2146912]
Ptprm	6.30456e-93	1.7625	0.689	0.266	1.4817e-88	ENSMUSG00000033278	protein_coding	protein tyrosine phosphatase, receptor type, M [Source:MGI Symbol;Acc:MGI:102694]
Sema3e	2.84482e-75	1.75897	0.654	0.268	6.6859e-71	ENSMUSG00000063531	protein_coding	sema domain, immunoglobulin domain (Ig), short basic domain, secreted, (semaphorin) 3E [Source:MGI Symbol;Acc:MGI:1340034]
Kcnma1	3.38107e-45	1.75487	0.348	0.114	7.94618e-41	ENSMUSG00000063142	protein_coding	potassium large conductance calcium-activated channel, subfamily M, alpha member 1 [Source:MGI Symbol;Acc:MGI:99923]
Ucp2	1.00254e-56	1.74998	0.549	0.233	2.35617e-52	ENSMUSG00000033685	protein_coding	uncoupling protein 2 (mitochondrial, proton carrier) [Source:MGI Symbol;Acc:MGI:109354]
Neto2	1.09342e-58	1.74459	0.419	0.128	2.56976e-54	ENSMUSG00000036902	protein_coding	neuropilin (NRP) and tolloid (TLL)-like 2 [Source:MGI Symbol;Acc:MGI:1921763]
9030624G23Rik	2.32157e-81	1.74052	0.68	0.276	5.45616e-77	ENSMUSG00000073158	protein_coding	RIKEN cDNA 9030624G23 gene [Source:MGI Symbol;Acc:MGI:1914058]
Dhx16	2.88761e-66	1.73424	0.698	0.337	6.78647e-62	ENSMUSG00000024422	protein_coding	DEAH (Asp-Glu-Ala-His) box polypeptide 16 [Source:MGI Symbol;Acc:MGI:1916442]
Nme4	1.38587e-133	1.73368	0.937	0.661	3.25708e-129	ENSMUSG00000024177	protein_coding	NME/NM23 nucleoside diphosphate kinase 4 [Source:MGI Symbol;Acc:MGI:1931148]
Vim	7.64112e-43	1.73359	0.33	0.106	1.79582e-38	ENSMUSG00000026728	protein_coding	vimentin [Source:MGI Symbol;Acc:MGI:98932]
Ift27	1.22509e-90	1.72353	0.717	0.293	2.8792e-86	ENSMUSG00000016637	protein_coding	intraflagellar transport 27 [Source:MGI Symbol;Acc:MGI:1914292]
Lxn	1.65684e-63	1.72341	0.555	0.205	3.8939e-59	ENSMUSG00000047557	protein_coding	latexin [Source:MGI Symbol;Acc:MGI:107633]
Kitl	3.38657e-100	1.71299	0.946	0.793	7.95912e-96	ENSMUSG00000019966	protein_coding	kit ligand [Source:MGI Symbol;Acc:MGI:96974]
Pcx	1.35094e-55	1.70128	0.462	0.162	3.17497e-51	ENSMUSG00000024892	protein_coding	pyruvate carboxylase [Source:MGI Symbol;Acc:MGI:97520]
Atxn1	2.64331e-104	1.69044	0.912	0.598	6.2123e-100	ENSMUSG00000046876	protein_coding	ataxin 1 [Source:MGI Symbol;Acc:MGI:104783]
Sesn2	2.01422e-69	1.68412	0.562	0.208	4.73382e-65	ENSMUSG00000028893	protein_coding	sestrin 2 [Source:MGI Symbol;Acc:MGI:2651874]
Abhd4	2.49666e-69	1.68114	0.451	0.129	5.86766e-65	ENSMUSG00000040997	protein_coding	abhydrolase domain containing 4 [Source:MGI Symbol;Acc:MGI:1915938]
Klhl32	6.24766e-68	1.67664	0.534	0.189	1.46832e-63	ENSMUSG00000040387	protein_coding	kelch-like 32 [Source:MGI Symbol;Acc:MGI:3612790]
Lhfpl1	3.91264e-42	1.6711	0.397	0.154	9.19549e-38	ENSMUSG00000041700	protein_coding	lipoma HMGIC fusion partner-like 1 [Source:MGI Symbol;Acc:MGI:1891214]
Ralgapa2	3.98076e-72	1.66978	0.804	0.435	9.35557e-68	ENSMUSG00000037110	protein_coding	Ral GTPase activating protein, alpha subunit 2 (catalytic) [Source:MGI Symbol;Acc:MGI:3036245]
Zfp809	5.47958e-79	1.6524	0.598	0.207	1.28781e-74	ENSMUSG00000057982	protein_coding	zinc finger protein 809 [Source:MGI Symbol;Acc:MGI:2143362]
Rps27l	1.342e-209	1.64645	0.993	0.945	3.15397e-205	ENSMUSG00000036781	protein_coding	ribosomal protein S27-like [Source:MGI Symbol;Acc:MGI:1915191]
Gm5784	1.15602e-56	1.64283	0.399	0.119	2.71689e-52	ENSMUSG00000093908	lncRNA	predicted gene 5784 [Source:MGI Symbol;Acc:MGI:3647969]
Arhgef9	1.25025e-39	1.63538	0.346	0.121	2.93834e-35	ENSMUSG00000025656	protein_coding	CDC42 guanine nucleotide exchange factor (GEF) 9 [Source:MGI Symbol;Acc:MGI:2442233]
Tsc2	1.18019e-55	1.63362	0.456	0.158	2.77368e-51	ENSMUSG00000002496	protein_coding	TSC complex subunit 2 [Source:MGI Symbol;Acc:MGI:102548]
2410018L13Rik	3.05755e-121	1.6282	0.901	0.45	7.18585e-117	ENSMUSG00000073164	lncRNA	RIKEN cDNA 2410018L13 gene [Source:MGI Symbol;Acc:MGI:1916982]
Anpep	3.88603e-40	1.6269	0.264	0.073	9.13294e-36	ENSMUSG00000039062	protein_coding	alanyl (membrane) aminopeptidase [Source:MGI Symbol;Acc:MGI:5000466]
Zfp268	3.32579e-82	1.62566	0.642	0.234	7.81628e-78	ENSMUSG00000078502	protein_coding	zinc finger protein 268 [Source:MGI Symbol;Acc:MGI:3651014]
Mdm2	6.7578e-82	1.62448	0.899	0.589	1.58822e-77	ENSMUSG00000020184	protein_coding	transformed mouse 3T3 cell double minute 2 [Source:MGI Symbol;Acc:MGI:96952]
Mpp7	1.00898e-85	1.61882	0.924	0.625	2.3713e-81	ENSMUSG00000057440	protein_coding	membrane protein, palmitoylated 7 (MAGUK p55 subfamily member 7) [Source:MGI Symbol;Acc:MGI:1922989]
Rhbdf2	1.47501e-35	1.61735	0.309	0.107	3.46658e-31	ENSMUSG00000020806	protein_coding	rhomboid 5 homolog 2 [Source:MGI Symbol;Acc:MGI:2442473]
Resf1	2.829e-72	1.6164	0.875	0.609	6.64871e-68	ENSMUSG00000032712	protein_coding	retroelement silencing factor 1 [Source:MGI Symbol;Acc:MGI:1914496]
Basp1	3.87577e-92	1.61181	0.875	0.582	9.10883e-88	ENSMUSG00000045763	protein_coding	brain abundant, membrane attached signal protein 1 [Source:MGI Symbol;Acc:MGI:1917600]
Gpd1l	2.77654e-60	1.61137	0.417	0.125	6.52542e-56	ENSMUSG00000050627	protein_coding	glycerol-3-phosphate dehydrogenase 1-like [Source:MGI Symbol;Acc:MGI:1289257]
Mt2	4.42789e-116	1.61095	0.963	0.72	1.04064e-111	ENSMUSG00000031762	protein_coding	metallothionein 2 [Source:MGI Symbol;Acc:MGI:97172]
Afap1l2	1.65829e-35	1.59844	0.339	0.128	3.8973e-31	ENSMUSG00000025083	protein_coding	actin filament associated protein 1-like 2 [Source:MGI Symbol;Acc:MGI:2147658]
Syne1	1.52855e-53	1.59333	0.382	0.115	3.5924e-49	ENSMUSG00000096054	protein_coding	spectrin repeat containing, nuclear envelope 1 [Source:MGI Symbol;Acc:MGI:1927152]
Rnf169	2.52061e-139	1.58784	0.981	0.851	5.92395e-135	ENSMUSG00000058761	protein_coding	ring finger protein 169 [Source:MGI Symbol;Acc:MGI:1920257]
Rap2a	1.23738e-79	1.58704	0.79	0.413	2.90808e-75	ENSMUSG00000051615	protein_coding	RAS related protein 2a [Source:MGI Symbol;Acc:MGI:97855]
Fbln2	9.98122e-97	1.58555	0.808	0.393	2.34579e-92	ENSMUSG00000064080	protein_coding	fibulin 2 [Source:MGI Symbol;Acc:MGI:95488]
Tmem184c	1.94019e-77	1.58372	0.555	0.175	4.55983e-73	ENSMUSG00000031617	protein_coding	transmembrane protein 184C [Source:MGI Symbol;Acc:MGI:2384562]
Mcf2l	2.37668e-49	1.58216	0.296	0.076	5.58566e-45	ENSMUSG00000031442	protein_coding	mcf.2 transforming sequence-like [Source:MGI Symbol;Acc:MGI:103263]
Armcx2	1.47354e-41	1.58009	0.322	0.102	3.46312e-37	ENSMUSG00000033436	protein_coding	armadillo repeat containing, X-linked 2 [Source:MGI Symbol;Acc:MGI:1914666]
Zfp37	9.51935e-52	1.57411	0.374	0.113	2.23724e-47	ENSMUSG00000028389	protein_coding	zinc finger protein 37 [Source:MGI Symbol;Acc:MGI:99181]
Arap2	1.13731e-104	1.57294	0.944	0.63	2.67289e-100	ENSMUSG00000037999	protein_coding	ArfGAP with RhoGAP domain, ankyrin repeat and PH domain 2 [Source:MGI Symbol;Acc:MGI:2684416]
Gm48582	5.75864e-37	1.56306	0.264	0.078	1.3534e-32	ENSMUSG00000114501	TEC	predicted gene, 48582 [Source:MGI Symbol;Acc:MGI:6098150]
Cd81	2.56436e-154	1.56086	0.978	0.876	6.02677e-150	ENSMUSG00000037706	protein_coding	CD81 antigen [Source:MGI Symbol;Acc:MGI:1096398]
Phlda3	4.56597e-117	1.55578	0.924	0.649	1.07309e-112	ENSMUSG00000041801	protein_coding	pleckstrin homology like domain, family A, member 3 [Source:MGI Symbol;Acc:MGI:1351485]
Acot1	1.6232e-81	1.54682	0.795	0.407	3.81484e-77	ENSMUSG00000072949	protein_coding	acyl-CoA thioesterase 1 [Source:MGI Symbol;Acc:MGI:1349396]
Cpne2	1.65972e-63	1.53993	0.547	0.194	3.90067e-59	ENSMUSG00000034361	protein_coding	copine II [Source:MGI Symbol;Acc:MGI:2387578]
Tmtc3	7.0662e-73	1.53704	0.899	0.604	1.6607e-68	ENSMUSG00000036676	protein_coding	transmembrane and tetratricopeptide repeat containing 3 [Source:MGI Symbol;Acc:MGI:3036255]
Ccdc162	5.02048e-41	1.53617	0.527	0.244	1.17991e-36	ENSMUSG00000075225	protein_coding	coiled-coil domain containing 162 [Source:MGI Symbol;Acc:MGI:1923223]
ENSMUSG00000121307	3.49203e-107	1.52786	0.868	0.444	8.20696e-103
Zfp958	1.07595e-61	1.52466	0.516	0.182	2.52869e-57	ENSMUSG00000058748	protein_coding	zinc finger protein 958 [Source:MGI Symbol;Acc:MGI:2385298]
Zfp985	6.45815e-48	1.52452	0.279	0.069	1.51779e-43	ENSMUSG00000065999	protein_coding	zinc finger protein 985 [Source:MGI Symbol;Acc:MGI:3651986]
Endog	2.33807e-55	1.51883	0.475	0.164	5.49494e-51	ENSMUSG00000015337	protein_coding	endonuclease G [Source:MGI Symbol;Acc:MGI:1261433]
Lpin1	1.27419e-45	1.51834	0.475	0.19	2.9946e-41	ENSMUSG00000020593	protein_coding	lipin 1 [Source:MGI Symbol;Acc:MGI:1891340]
Rtkn	1.50079e-59	1.51257	0.639	0.285	3.52715e-55	ENSMUSG00000034930	protein_coding	rhotekin [Source:MGI Symbol;Acc:MGI:107371]
Cpped1	8.86392e-58	1.51066	0.596	0.252	2.0832e-53	ENSMUSG00000065979	protein_coding	calcineurin-like phosphoesterase domain containing 1 [Source:MGI Symbol;Acc:MGI:2443300]
Atp1b1	5.36383e-51	1.50921	0.594	0.278	1.26061e-46	ENSMUSG00000026576	protein_coding	ATPase, Na+/K+ transporting, beta 1 polypeptide [Source:MGI Symbol;Acc:MGI:88108]
Lrrc57	1.05562e-43	1.50905	0.337	0.105	2.48093e-39	ENSMUSG00000027286	protein_coding	leucine rich repeat containing 57 [Source:MGI Symbol;Acc:MGI:1913856]
Galnt12	6.25286e-39	1.50448	0.289	0.087	1.46955e-34	ENSMUSG00000039774	protein_coding	polypeptide N-acetylgalactosaminyltransferase 12 [Source:MGI Symbol;Acc:MGI:2444664]
Pcbp3	5.25021e-58	1.50343	0.575	0.232	1.2339e-53	ENSMUSG00000001120	protein_coding	poly(rC) binding protein 3 [Source:MGI Symbol;Acc:MGI:1890470]
Cxcl16	1.84907e-36	1.49966	0.311	0.104	4.34569e-32	ENSMUSG00000018920	protein_coding	chemokine (C-X-C motif) ligand 16 [Source:MGI Symbol;Acc:MGI:1932682]
2610307P16Rik	4.58687e-77	1.49877	0.855	0.498	1.07801e-72	ENSMUSG00000085936	lncRNA	RIKEN cDNA 2610307P16 gene [Source:MGI Symbol;Acc:MGI:1919768]
Pigf	5.99409e-96	1.49829	0.877	0.541	1.40873e-91	ENSMUSG00000024145	protein_coding	phosphatidylinositol glycan anchor biosynthesis, class F [Source:MGI Symbol;Acc:MGI:99462]
B2m	1.72433e-73	1.49707	0.819	0.477	4.05251e-69	ENSMUSG00000060802	protein_coding	beta-2 microglobulin [Source:MGI Symbol;Acc:MGI:88127]
Endou	1.88086e-39	1.48933	0.575	0.295	4.42039e-35	ENSMUSG00000022468	protein_coding	endonuclease, polyU-specific [Source:MGI Symbol;Acc:MGI:97746]
Kat8	1.99361e-58	1.48354	0.683	0.337	4.68537e-54	ENSMUSG00000030801	protein_coding	K(lysine) acetyltransferase 8 [Source:MGI Symbol;Acc:MGI:1915023]
Crlf2	8.68586e-56	1.48286	0.46	0.155	2.04135e-51	ENSMUSG00000033467	protein_coding	cytokine receptor-like factor 2 [Source:MGI Symbol;Acc:MGI:1889506]
Thsd1	5.32453e-36	1.48162	0.277	0.087	1.25137e-31	ENSMUSG00000031480	protein_coding	thrombospondin, type I, domain 1 [Source:MGI Symbol;Acc:MGI:1929096]
Pdpn	8.99008e-52	1.47715	0.57	0.253	2.11285e-47	ENSMUSG00000028583	protein_coding	podoplanin [Source:MGI Symbol;Acc:MGI:103098]
Ckb	1.42795e-50	1.47225	0.721	0.445	3.35596e-46	ENSMUSG00000001270	protein_coding	creatine kinase, brain [Source:MGI Symbol;Acc:MGI:88407]
Cdc34	1.24398e-92	1.46963	0.866	0.504	2.92361e-88	ENSMUSG00000020307	protein_coding	cell division cycle 34 [Source:MGI Symbol;Acc:MGI:102657]
Glis2	8.94862e-54	1.46586	0.445	0.151	2.1031e-49	ENSMUSG00000014303	protein_coding	GLIS family zinc finger 2 [Source:MGI Symbol;Acc:MGI:1932535]
Cad	2.53585e-59	1.45844	0.6	0.257	5.95975e-55	ENSMUSG00000013629	protein_coding	carbamoyl-phosphate synthetase 2, aspartate transcarbamylase, and dihydroorotase [Source:MGI Symbol;Acc:MGI:1916969]
Pmaip1	3.38424e-82	1.45281	0.669	0.25	7.95363e-78	ENSMUSG00000024521	protein_coding	phorbol-12-myristate-13-acetate-induced protein 1 [Source:MGI Symbol;Acc:MGI:1930146]
Aaas	2.80572e-65	1.4511	0.68	0.31	6.59401e-61	ENSMUSG00000036678	protein_coding	achalasia, adrenocortical insufficiency, alacrimia [Source:MGI Symbol;Acc:MGI:2443767]
Qsox1	1.25481e-32	1.45053	0.281	0.095	2.94905e-28	ENSMUSG00000033684	protein_coding	quiescin Q6 sulfhydryl oxidase 1 [Source:MGI Symbol;Acc:MGI:1330818]
Armcx6	6.32431e-42	1.44768	0.315	0.096	1.48634e-37	ENSMUSG00000050394	protein_coding	armadillo repeat containing, X-linked 6 [Source:MGI Symbol;Acc:MGI:2147993]
Col18a1	3.83534e-108	1.44467	0.952	0.74	9.01381e-104	ENSMUSG00000001435	protein_coding	collagen, type XVIII, alpha 1 [Source:MGI Symbol;Acc:MGI:88451]
Fam107b	1.61451e-59	1.44069	0.737	0.392	3.79442e-55	ENSMUSG00000026655	protein_coding	family with sequence similarity 107, member B [Source:MGI Symbol;Acc:MGI:1913790]
Mbd1	1.70866e-11	1.43938	0.596	0.426	4.01569e-07	ENSMUSG00000024561	protein_coding	methyl-CpG binding domain protein 1 [Source:MGI Symbol;Acc:MGI:1333811]
Micall2	1.73045e-42	1.4272	0.432	0.166	4.0669e-38	ENSMUSG00000036718	protein_coding	MICAL-like 2 [Source:MGI Symbol;Acc:MGI:2444818]
Dock4	7.99706e-85	1.42313	0.872	0.527	1.87947e-80	ENSMUSG00000035954	protein_coding	dedicator of cytokinesis 4 [Source:MGI Symbol;Acc:MGI:1918006]
Bcar1	4.68631e-46	1.41075	0.371	0.118	1.10138e-41	ENSMUSG00000031955	protein_coding	breast cancer anti-estrogen resistance 1 [Source:MGI Symbol;Acc:MGI:108091]
Hdac6	1.21863e-43	1.40042	0.473	0.188	2.86402e-39	ENSMUSG00000031161	protein_coding	histone deacetylase 6 [Source:MGI Symbol;Acc:MGI:1333752]
Irak1bp1	6.95453e-58	1.39829	0.601	0.256	1.63445e-53	ENSMUSG00000032251	protein_coding	interleukin-1 receptor-associated kinase 1 binding protein 1 [Source:MGI Symbol;Acc:MGI:1929475]
Clpb	4.84297e-67	1.3965	0.696	0.319	1.1382e-62	ENSMUSG00000001829	protein_coding	ClpB caseinolytic peptidase B [Source:MGI Symbol;Acc:MGI:1100517]
Cdk14	1.78851e-48	1.39476	0.598	0.291	4.20337e-44	ENSMUSG00000028926	protein_coding	cyclin-dependent kinase 14 [Source:MGI Symbol;Acc:MGI:894318]
Ddias	2.08775e-46	1.38797	0.469	0.185	4.90662e-42	ENSMUSG00000030641	protein_coding	DNA damage-induced apoptosis suppressor [Source:MGI Symbol;Acc:MGI:1921291]
Baiap2	2.8958e-80	1.38474	0.875	0.516	6.8057e-76	ENSMUSG00000025372	protein_coding	brain-specific angiogenesis inhibitor 1-associated protein 2 [Source:MGI Symbol;Acc:MGI:2137336]
St14	3.21128e-67	1.3832	0.726	0.346	7.54714e-63	ENSMUSG00000031995	protein_coding	suppression of tumorigenicity 14 (colon carcinoma) [Source:MGI Symbol;Acc:MGI:1338881]
Grip1os2	8.7729e-34	1.38036	0.354	0.138	2.06181e-29	ENSMUSG00000084764	lncRNA	glutamate receptor interacting protein 1, opposite strand 2 [Source:MGI Symbol;Acc:MGI:1922571]
Krt17	1.03945e-66	1.3775	0.886	0.62	2.44292e-62	ENSMUSG00000035557	protein_coding	keratin 17 [Source:MGI Symbol;Acc:MGI:96691]
Lrrfip1	8.33466e-39	1.37477	0.613	0.326	1.95881e-34	ENSMUSG00000026305	protein_coding	leucine rich repeat (in FLII) interacting protein 1 [Source:MGI Symbol;Acc:MGI:1342770]
Ifitm3	5.79623e-104	1.37443	0.978	0.829	1.36223e-99	ENSMUSG00000025492	protein_coding	interferon induced transmembrane protein 3 [Source:MGI Symbol;Acc:MGI:1913391]
Prkaa2	2.77797e-25	1.37059	0.341	0.152	6.52878e-21	ENSMUSG00000028518	protein_coding	protein kinase, AMP-activated, alpha 2 catalytic subunit [Source:MGI Symbol;Acc:MGI:1336173]
Slc39a14	1.01141e-35	1.36757	0.289	0.092	2.37701e-31	ENSMUSG00000022094	protein_coding	solute carrier family 39 (zinc transporter), member 14 [Source:MGI Symbol;Acc:MGI:2384851]
Pde5a	1.00613e-54	1.36545	0.523	0.195	2.36461e-50	ENSMUSG00000053965	protein_coding	phosphodiesterase 5A, cGMP-specific [Source:MGI Symbol;Acc:MGI:2651499]
Prmt2	3.88954e-38	1.36322	0.298	0.092	9.1412e-34	ENSMUSG00000020230	protein_coding	protein arginine N-methyltransferase 2 [Source:MGI Symbol;Acc:MGI:1316652]
Pfkl	1.7466e-88	1.36185	0.84	0.482	4.10486e-84	ENSMUSG00000020277	protein_coding	phosphofructokinase, liver, B-type [Source:MGI Symbol;Acc:MGI:97547]
Smim8	8.65034e-75	1.36048	0.795	0.427	2.033e-70	ENSMUSG00000028295	protein_coding	small integral membrane protein 8 [Source:MGI Symbol;Acc:MGI:1913541]
Fhit	1.25985e-64	1.35647	0.94	0.716	2.9609e-60	ENSMUSG00000060579	protein_coding	fragile histidine triad gene [Source:MGI Symbol;Acc:MGI:1277947]
B4galt2	1.48951e-35	1.35611	0.281	0.088	3.50063e-31	ENSMUSG00000028541	protein_coding	UDP-Gal:betaGlcNAc beta 1,4- galactosyltransferase, polypeptide 2 [Source:MGI Symbol;Acc:MGI:1858493]
5730507C01Rik	1.74677e-40	1.35444	0.311	0.094	4.10527e-36	ENSMUSG00000073197	protein_coding	RIKEN cDNA 5730507C01 gene [Source:MGI Symbol;Acc:MGI:1917882]
Trim11	4.38786e-58	1.35219	0.635	0.282	1.03124e-53	ENSMUSG00000020455	protein_coding	tripartite motif-containing 11 [Source:MGI Symbol;Acc:MGI:2137355]
Rab23	3.25772e-45	1.35027	0.514	0.213	7.65629e-41	ENSMUSG00000004768	protein_coding	RAB23, member RAS oncogene family [Source:MGI Symbol;Acc:MGI:99833]
Arntl2	1.10741e-39	1.34601	0.458	0.197	2.60263e-35	ENSMUSG00000040187	protein_coding	aryl hydrocarbon receptor nuclear translocator-like 2 [Source:MGI Symbol;Acc:MGI:2684845]
Slc36a4	9.51746e-43	1.34592	0.432	0.163	2.23679e-38	ENSMUSG00000043885	protein_coding	solute carrier family 36 (proton/amino acid symporter), member 4 [Source:MGI Symbol;Acc:MGI:2442595]
Cep170	1.05327e-48	1.3431	0.525	0.212	2.47539e-44	ENSMUSG00000057335	protein_coding	centrosomal protein 170 [Source:MGI Symbol;Acc:MGI:1918348]
Ercc5	1.34768e-70	1.33782	0.845	0.5	3.16731e-66	ENSMUSG00000026048	protein_coding	excision repair cross-complementing rodent repair deficiency, complementation group 5 [Source:MGI Symbol;Acc:MGI:103582]
Mt1	2.00565e-105	1.33641	0.981	0.919	4.71368e-101	ENSMUSG00000031765	protein_coding	metallothionein 1 [Source:MGI Symbol;Acc:MGI:97171]
Mybpc1	1.83688e-48	1.33161	0.778	0.52	4.31704e-44	ENSMUSG00000020061	protein_coding	myosin binding protein C, slow-type [Source:MGI Symbol;Acc:MGI:1336213]
Nthl1	2.04757e-36	1.33112	0.328	0.112	4.81219e-32	ENSMUSG00000041429	protein_coding	nth (endonuclease III)-like 1 (E.coli) [Source:MGI Symbol;Acc:MGI:1313275]
Wrap73	1.48766e-55	1.33022	0.583	0.232	3.49629e-51	ENSMUSG00000029029	protein_coding	WD repeat containing, antisense to Trp73 [Source:MGI Symbol;Acc:MGI:1891749]
Npdc1	1.024e-30	1.32967	0.285	0.098	2.4066e-26	ENSMUSG00000015094	protein_coding	neural proliferation, differentiation and control 1 [Source:MGI Symbol;Acc:MGI:1099802]
Insyn2a	1.83172e-33	1.32927	0.363	0.14	4.30492e-29	ENSMUSG00000073805	protein_coding	inhibitory synaptic factor 2A [Source:MGI Symbol;Acc:MGI:3605068]
Bnip3	4.24422e-44	1.32662	0.564	0.278	9.97476e-40	ENSMUSG00000078566	protein_coding	BCL2/adenovirus E1B interacting protein 3 [Source:MGI Symbol;Acc:MGI:109326]
Fmnl2	1.2936e-80	1.32409	0.905	0.662	3.04023e-76	ENSMUSG00000036053	protein_coding	formin-like 2 [Source:MGI Symbol;Acc:MGI:1918659]
Sgsm3	7.27026e-40	1.32224	0.356	0.121	1.70866e-35	ENSMUSG00000042303	protein_coding	small G protein signaling modulator 3 [Source:MGI Symbol;Acc:MGI:1916329]
Gm47024	1.8812e-55	1.32057	0.689	0.328	4.42119e-51	ENSMUSG00000112287	TEC	predicted gene, 47024 [Source:MGI Symbol;Acc:MGI:6095713]
Ralb	1.88508e-55	1.31956	0.626	0.282	4.43032e-51	ENSMUSG00000004451	protein_coding	v-ral simian leukemia viral oncogene B [Source:MGI Symbol;Acc:MGI:1927244]
Lrrk1	2.47e-59	1.3177	0.633	0.271	5.80499e-55	ENSMUSG00000015133	protein_coding	leucine-rich repeat kinase 1 [Source:MGI Symbol;Acc:MGI:2142227]
Ccser1	1.79881e-36	1.31523	0.518	0.252	4.22756e-32	ENSMUSG00000039578	protein_coding	coiled-coil serine rich 1 [Source:MGI Symbol;Acc:MGI:3045354]
Ccdc88a	8.10266e-57	1.31396	0.615	0.264	1.90429e-52	ENSMUSG00000032740	protein_coding	coiled coil domain containing 88A [Source:MGI Symbol;Acc:MGI:1925177]
Adamtsl1	1.41404e-22	1.31189	0.574	0.371	3.32328e-18	ENSMUSG00000066113	protein_coding	ADAMTS-like 1 [Source:MGI Symbol;Acc:MGI:1924989]
Arhgap44	1.05408e-36	1.31155	0.289	0.091	2.47729e-32	ENSMUSG00000033389	protein_coding	Rho GTPase activating protein 44 [Source:MGI Symbol;Acc:MGI:2144423]
Ypel2	3.2552e-33	1.31022	0.341	0.129	7.65036e-29	ENSMUSG00000018427	protein_coding	yippee like 2 [Source:MGI Symbol;Acc:MGI:1925114]
Itgav	5.96722e-86	1.30948	0.896	0.575	1.40242e-81	ENSMUSG00000027087	protein_coding	integrin alpha V [Source:MGI Symbol;Acc:MGI:96608]
Sil1	1.39613e-34	1.30902	0.804	0.562	3.28118e-30	ENSMUSG00000024357	protein_coding	SIL1 nucleotide exchange factor [Source:MGI Symbol;Acc:MGI:1932040]
Dusp9	1.97524e-25	1.30614	0.302	0.123	4.6422e-21	ENSMUSG00000031383	protein_coding	dual specificity phosphatase 9 [Source:MGI Symbol;Acc:MGI:2387107]
Rcsd1	1.01273e-35	1.30586	0.283	0.089	2.38011e-31	ENSMUSG00000040723	protein_coding	RCSD domain containing 1 [Source:MGI Symbol;Acc:MGI:2676394]
Arhgef16	2.72151e-41	1.30469	0.469	0.193	6.39609e-37	ENSMUSG00000029032	protein_coding	Rho guanine nucleotide exchange factor (GEF) 16 [Source:MGI Symbol;Acc:MGI:2446219]
Cdc42bpg	4.26685e-50	1.30436	0.616	0.288	1.0028e-45	ENSMUSG00000024769	protein_coding	CDC42 binding protein kinase gamma (DMPK-like) [Source:MGI Symbol;Acc:MGI:2652845]
Gm49959	5.86564e-30	1.30419	0.311	0.116	1.37854e-25	ENSMUSG00000117030	lncRNA	predicted gene, 49959 [Source:MGI Symbol;Acc:MGI:6270682]
Hpcal1	2.67761e-78	1.30151	0.885	0.598	6.29292e-74	ENSMUSG00000071379	protein_coding	hippocalcin-like 1 [Source:MGI Symbol;Acc:MGI:1855689]
Bcl2l11	3.39067e-42	1.298	0.397	0.141	7.96875e-38	ENSMUSG00000027381	protein_coding	BCL2-like 11 (apoptosis facilitator) [Source:MGI Symbol;Acc:MGI:1197519]
Bex3	1.80897e-76	1.2938	0.935	0.89	4.25144e-72	ENSMUSG00000046432	protein_coding	brain expressed X-linked 3 [Source:MGI Symbol;Acc:MGI:1338016]
Zfp688	8.33449e-36	1.2933	0.4	0.157	1.95877e-31	ENSMUSG00000045251	protein_coding	zinc finger protein 688 [Source:MGI Symbol;Acc:MGI:1916484]
Haus2	5.36219e-56	1.29183	0.704	0.355	1.26022e-51	ENSMUSG00000027285	protein_coding	HAUS augmin-like complex, subunit 2 [Source:MGI Symbol;Acc:MGI:1913546]
2610035D17Rik	6.21323e-67	1.28571	0.95	0.855	1.46023e-62	ENSMUSG00000087259	lncRNA	RIKEN cDNA 2610035D17 gene [Source:MGI Symbol;Acc:MGI:1919636]
Eno1	2.11805e-105	1.28185	0.94	0.85	4.97784e-101	ENSMUSG00000063524	protein_coding	enolase 1, alpha non-neuron [Source:MGI Symbol;Acc:MGI:95393]
Plpbp	1.69243e-58	1.27838	0.771	0.418	3.97755e-54	ENSMUSG00000031485	protein_coding	pyridoxal phosphate binding protein [Source:MGI Symbol;Acc:MGI:1891207]
Cplane1	1.40951e-57	1.27818	0.858	0.546	3.31264e-53	ENSMUSG00000039801	protein_coding	ciliogenesis and planar polarity effector 1 [Source:MGI Symbol;Acc:MGI:1920942]
Srl	1.619e-28	1.27639	0.283	0.103	3.80497e-24	ENSMUSG00000022519	protein_coding	sarcalumenin [Source:MGI Symbol;Acc:MGI:2146620]
Fuca1	2.15768e-74	1.27476	0.862	0.524	5.07098e-70	ENSMUSG00000028673	protein_coding	fucosidase, alpha-L- 1, tissue [Source:MGI Symbol;Acc:MGI:95593]
Lamb1	1.00147e-72	1.27427	0.819	0.457	2.35365e-68	ENSMUSG00000002900	protein_coding	laminin B1 [Source:MGI Symbol;Acc:MGI:96743]
Gm47027	1.28085e-19	1.27396	0.276	0.12	3.01026e-15	ENSMUSG00000112555	lncRNA	predicted gene, 47027 [Source:MGI Symbol;Acc:MGI:6095719]
Minar2	3.61612e-39	1.27314	0.458	0.194	8.49861e-35	ENSMUSG00000050875	protein_coding	membrane integral NOTCH2 associated receptor 2 [Source:MGI Symbol;Acc:MGI:2442934]
Nudcd2	5.44229e-116	1.27065	0.957	0.786	1.27905e-111	ENSMUSG00000020328	protein_coding	NudC domain containing 2 [Source:MGI Symbol;Acc:MGI:1277103]
Csrnp2	1.11565e-35	1.26562	0.341	0.12	2.62199e-31	ENSMUSG00000044636	protein_coding	cysteine-serine-rich nuclear protein 2 [Source:MGI Symbol;Acc:MGI:2386852]
Tceal9	4.06837e-68	1.26101	0.94	0.95	9.56148e-64	ENSMUSG00000042712	protein_coding	transcription elongation factor A like 9 [Source:MGI Symbol;Acc:MGI:109567]
Rev1	6.15259e-64	1.25989	0.875	0.608	1.44598e-59	ENSMUSG00000026082	protein_coding	REV1, DNA directed polymerase [Source:MGI Symbol;Acc:MGI:1929074]
Mfge8	6.88991e-41	1.25926	0.497	0.212	1.61927e-36	ENSMUSG00000030605	protein_coding	milk fat globule EGF and factor V/VIII domain containing [Source:MGI Symbol;Acc:MGI:102768]
Tmem19	1.57957e-53	1.25917	0.672	0.316	3.71231e-49	ENSMUSG00000069520	protein_coding	transmembrane protein 19 [Source:MGI Symbol;Acc:MGI:1914476]
Hspa1a	6.08805e-36	1.25835	0.79	0.543	1.43081e-31	ENSMUSG00000091971	protein_coding	heat shock protein 1A [Source:MGI Symbol;Acc:MGI:96244]
Acadl	3.036e-34	1.25816	0.328	0.117	7.13522e-30	ENSMUSG00000026003	protein_coding	acyl-Coenzyme A dehydrogenase, long-chain [Source:MGI Symbol;Acc:MGI:87866]
Rai14	8.94626e-38	1.25407	0.447	0.189	2.10255e-33	ENSMUSG00000022246	protein_coding	retinoic acid induced 14 [Source:MGI Symbol;Acc:MGI:1922896]
Me2	1.00873e-41	1.25369	0.384	0.134	2.37072e-37	ENSMUSG00000024556	protein_coding	malic enzyme 2, NAD(+)-dependent, mitochondrial [Source:MGI Symbol;Acc:MGI:2147351]
Hsph1	2.03083e-39	1.25162	0.648	0.354	4.77285e-35	ENSMUSG00000029657	protein_coding	heat shock 105kDa/110kDa protein 1 [Source:MGI Symbol;Acc:MGI:105053]
Slc1a4	1.16512e-64	1.25127	0.769	0.407	2.73827e-60	ENSMUSG00000020142	protein_coding	solute carrier family 1 (glutamate/neutral amino acid transporter), member 4 [Source:MGI Symbol;Acc:MGI:2135601]
Celf4	1.91369e-29	1.24782	0.397	0.175	4.49756e-25	ENSMUSG00000024268	protein_coding	CUGBP, Elav-like family member 4 [Source:MGI Symbol;Acc:MGI:1932407]
Tmsb10	1.12574e-172	1.2442	0.993	0.981	2.64571e-168	ENSMUSG00000079523	protein_coding	thymosin beta 10 [Source:MGI Symbol;Acc:MGI:109146]
Bmt2	1.28639e-56	1.24387	0.881	0.632	3.02326e-52	ENSMUSG00000042742	protein_coding	base methyltransferase of 25S rRNA 2 [Source:MGI Symbol;Acc:MGI:2141466]
Rhou	2.03568e-41	1.24223	0.447	0.172	4.78425e-37	ENSMUSG00000039960	protein_coding	ras homolog family member U [Source:MGI Symbol;Acc:MGI:1916831]
Gm49759	8.89498e-26	1.24156	0.255	0.093	2.0905e-21	ENSMUSG00000111394	TEC	predicted gene, 49759 [Source:MGI Symbol;Acc:MGI:6215263]
Fam199x	1.58056e-38	1.23585	0.389	0.144	3.71462e-34	ENSMUSG00000042595	protein_coding	family with sequence similarity 199, X-linked [Source:MGI Symbol;Acc:MGI:2384304]
Ak4	1.18023e-53	1.23512	0.561	0.222	2.77377e-49	ENSMUSG00000028527	protein_coding	adenylate kinase 4 [Source:MGI Symbol;Acc:MGI:87979]
Cdkl2	2.63602e-29	1.23506	0.281	0.1	6.19518e-25	ENSMUSG00000029403	protein_coding	cyclin-dependent kinase-like 2 (CDC2-related kinase) [Source:MGI Symbol;Acc:MGI:1858227]
Glrx3	1.25903e-168	1.23145	0.996	0.956	2.95896e-164	ENSMUSG00000031068	protein_coding	glutaredoxin 3 [Source:MGI Symbol;Acc:MGI:1353653]
Eif4ebp1	3.4393e-56	1.23047	0.749	0.43	8.08304e-52	ENSMUSG00000031490	protein_coding	eukaryotic translation initiation factor 4E binding protein 1 [Source:MGI Symbol;Acc:MGI:103267]
Klhl26	7.57165e-40	1.22821	0.546	0.254	1.77949e-35	ENSMUSG00000055707	protein_coding	kelch-like 26 [Source:MGI Symbol;Acc:MGI:2443079]
Dapk1	1.09588e-79	1.22816	0.911	0.65	2.57553e-75	ENSMUSG00000021559	protein_coding	death associated protein kinase 1 [Source:MGI Symbol;Acc:MGI:1916885]
Sco2	1.25466e-49	1.22327	0.531	0.209	2.94869e-45	ENSMUSG00000091780	protein_coding	SCO2 cytochrome c oxidase assembly protein [Source:MGI Symbol;Acc:MGI:3818630]
Gsn	5.86731e-62	1.22321	0.818	0.471	1.37893e-57	ENSMUSG00000026879	protein_coding	gelsolin [Source:MGI Symbol;Acc:MGI:95851]
Rdm1	1.01563e-10	1.21837	0.413	0.275	2.38693e-06	ENSMUSG00000010362	protein_coding	RAD52 motif 1 [Source:MGI Symbol;Acc:MGI:1913849]
Fzd1	1.85214e-29	1.21619	0.292	0.106	4.3529e-25	ENSMUSG00000044674	protein_coding	frizzled class receptor 1 [Source:MGI Symbol;Acc:MGI:1196625]
Grip1os3	3.40699e-23	1.21569	0.264	0.105	8.0071e-19	ENSMUSG00000085454	lncRNA	glutamate receptor interacting protein 1, opposite strand 3 [Source:MGI Symbol;Acc:MGI:3826561]
Limch1	5.70455e-36	1.2141	0.318	0.109	1.34068e-31	ENSMUSG00000037736	protein_coding	LIM and calponin homology domains 1 [Source:MGI Symbol;Acc:MGI:1924819]
Prcp	9.27911e-38	1.20859	0.415	0.162	2.18078e-33	ENSMUSG00000061119	protein_coding	prolylcarboxypeptidase (angiotensinase C) [Source:MGI Symbol;Acc:MGI:1919711]
Samd4	6.72873e-40	1.20648	0.527	0.246	1.58139e-35	ENSMUSG00000021838	protein_coding	sterile alpha motif domain containing 4 [Source:MGI Symbol;Acc:MGI:1921730]
Foxo3	1.64021e-52	1.20537	0.816	0.511	3.85483e-48	ENSMUSG00000048756	protein_coding	forkhead box O3 [Source:MGI Symbol;Acc:MGI:1890081]
Fermt2	5.80698e-38	1.20422	0.391	0.146	1.36476e-33	ENSMUSG00000037712	protein_coding	fermitin family member 2 [Source:MGI Symbol;Acc:MGI:2385001]
Pgm1	1.33286e-52	1.20244	0.562	0.222	3.13249e-48	ENSMUSG00000025791	protein_coding	phosphoglucomutase 1 [Source:MGI Symbol;Acc:MGI:97565]
Rhoq	4.88114e-48	1.20022	0.721	0.392	1.14717e-43	ENSMUSG00000024143	protein_coding	ras homolog family member Q [Source:MGI Symbol;Acc:MGI:1931553]
H2bu2	2.69065e-30	1.19799	0.257	0.084	6.32355e-26
Rb1	7.73827e-49	1.19426	0.814	0.524	1.81865e-44	ENSMUSG00000022105	protein_coding	RB transcriptional corepressor 1 [Source:MGI Symbol;Acc:MGI:97874]
Kif18b	7.00247e-25	1.19357	0.32	0.137	1.64572e-20	ENSMUSG00000051378	protein_coding	kinesin family member 18B [Source:MGI Symbol;Acc:MGI:2446979]
Fam216a	1.58113e-62	1.19261	0.834	0.531	3.71597e-58	ENSMUSG00000029463	protein_coding	family with sequence similarity 216, member A [Source:MGI Symbol;Acc:MGI:1916198]
Flnb	1.16265e-08	1.1915	0.425	0.297	0.000273245	ENSMUSG00000025278	protein_coding	filamin, beta [Source:MGI Symbol;Acc:MGI:2446089]
Gm47026	2.0509e-31	1.18739	0.464	0.221	4.82004e-27	ENSMUSG00000112106	TEC	predicted gene, 47026 [Source:MGI Symbol;Acc:MGI:6095717]
Nradd	5.46451e-56	1.18374	0.793	0.486	1.28427e-51	ENSMUSG00000032491	protein_coding	neurotrophin receptor associated death domain [Source:MGI Symbol;Acc:MGI:1914419]
Zfhx2	2.68315e-28	1.18306	0.333	0.134	6.30594e-24	ENSMUSG00000040721	protein_coding	zinc finger homeobox 2 [Source:MGI Symbol;Acc:MGI:2686934]
Katna1	5.92077e-71	1.18153	0.933	0.713	1.3915e-66	ENSMUSG00000019794	protein_coding	katanin p60 (ATPase-containing) subunit A1 [Source:MGI Symbol;Acc:MGI:1344353]
Lzic	2.64306e-63	1.1774	0.791	0.469	6.21171e-59	ENSMUSG00000028990	protein_coding	leucine zipper and CTNNBIP1 domain containing [Source:MGI Symbol;Acc:MGI:1916401]
Grip1	1.82397e-88	1.17547	0.998	0.975	4.2867e-84	ENSMUSG00000034813	protein_coding	glutamate receptor interacting protein 1 [Source:MGI Symbol;Acc:MGI:1921303]
Sfxn5	1.35332e-22	1.175	0.277	0.114	3.18056e-18	ENSMUSG00000033720	protein_coding	sideroflexin 5 [Source:MGI Symbol;Acc:MGI:2137681]
Rhbdl2	2.00966e-25	1.17373	0.27	0.103	4.7231e-21	ENSMUSG00000043333	protein_coding	rhomboid like 2 [Source:MGI Symbol;Acc:MGI:3608413]
Stard3nl	1.59144e-56	1.17214	0.702	0.343	3.74021e-52	ENSMUSG00000003062	protein_coding	STARD3 N-terminal like [Source:MGI Symbol;Acc:MGI:1923455]
Mapre2	1.81376e-18	1.17194	0.292	0.135	4.26271e-14	ENSMUSG00000024277	protein_coding	microtubule-associated protein, RP/EB family, member 2 [Source:MGI Symbol;Acc:MGI:106271]
ENSMUSG00000121277	2.95621e-27	1.17069	0.464	0.242	6.94768e-23
Brix1	7.4588e-101	1.16675	0.965	0.803	1.75297e-96	ENSMUSG00000022247	protein_coding	BRX1, biogenesis of ribosomes [Source:MGI Symbol;Acc:MGI:1915082]
Gm47342	3.22429e-36	1.16325	0.503	0.22	7.57773e-32	ENSMUSG00000112243	TEC	predicted gene, 47342 [Source:MGI Symbol;Acc:MGI:6096236]
Ica1	3.46889e-34	1.15877	0.486	0.229	8.15257e-30	ENSMUSG00000062995	protein_coding	islet cell autoantigen 1 [Source:MGI Symbol;Acc:MGI:96391]
Ddr1	2.11646e-40	1.15705	0.907	0.729	4.97411e-36	ENSMUSG00000003534	protein_coding	discoidin domain receptor family, member 1 [Source:MGI Symbol;Acc:MGI:99216]
Coro7	4.25555e-18	1.15654	0.354	0.179	1.00014e-13	ENSMUSG00000039637	protein_coding	coronin 7 [Source:MGI Symbol;Acc:MGI:1926135]
Ctc1	4.68657e-33	1.15633	0.523	0.255	1.10144e-28	ENSMUSG00000020898	protein_coding	CTS telomere maintenance complex component 1 [Source:MGI Symbol;Acc:MGI:1916214]
Klhl42	3.95436e-33	1.15586	0.415	0.171	9.29353e-29	ENSMUSG00000040102	protein_coding	kelch-like 42 [Source:MGI Symbol;Acc:MGI:2444786]
Slc9a8	2.37939e-33	1.15578	0.432	0.185	5.59205e-29	ENSMUSG00000039463	protein_coding	solute carrier family 9 (sodium/hydrogen exchanger), member 8 [Source:MGI Symbol;Acc:MGI:1924281]
Hspb8	2.48906e-38	1.15576	0.605	0.303	5.8498e-34	ENSMUSG00000041548	protein_coding	heat shock protein 8 [Source:MGI Symbol;Acc:MGI:2135756]
Runx2	2.74812e-50	1.15347	0.585	0.259	6.45863e-46	ENSMUSG00000039153	protein_coding	runt related transcription factor 2 [Source:MGI Symbol;Acc:MGI:99829]
Tdrp	1.35701e-32	1.15282	0.41	0.17	3.18925e-28	ENSMUSG00000050052	protein_coding	testis development related protein [Source:MGI Symbol;Acc:MGI:1919398]
Peg3	4.53796e-51	1.15087	0.87	0.653	1.06651e-46	ENSMUSG00000002265	protein_coding	paternally expressed 3 [Source:MGI Symbol;Acc:MGI:104748]
Itm2a	6.61591e-40	1.15009	0.724	0.437	1.55487e-35	ENSMUSG00000031239	protein_coding	integral membrane protein 2A [Source:MGI Symbol;Acc:MGI:107706]
Rnf128	1.8407e-33	1.15001	0.343	0.125	4.32601e-29	ENSMUSG00000031438	protein_coding	ring finger protein 128 [Source:MGI Symbol;Acc:MGI:1914139]
Zfp667	1.83118e-24	1.14842	0.279	0.11	4.30364e-20	ENSMUSG00000054893	protein_coding	zinc finger protein 667 [Source:MGI Symbol;Acc:MGI:2442757]
St6gal1	1.2772e-35	1.14591	0.436	0.185	3.00166e-31	ENSMUSG00000022885	protein_coding	beta galactoside alpha 2,6 sialyltransferase 1 [Source:MGI Symbol;Acc:MGI:108470]
Utp20	5.66812e-54	1.14565	0.803	0.444	1.33212e-49	ENSMUSG00000004356	protein_coding	UTP20 small subunit processome component [Source:MGI Symbol;Acc:MGI:1917933]
Abhd5	3.65877e-47	1.14285	0.633	0.3	8.59883e-43	ENSMUSG00000032540	protein_coding	abhydrolase domain containing 5 [Source:MGI Symbol;Acc:MGI:1914719]
Diaph2	4.72713e-54	1.14265	0.916	0.741	1.11097e-49	ENSMUSG00000034480	protein_coding	diaphanous related formin 2 [Source:MGI Symbol;Acc:MGI:1858500]
Pld1	1.20505e-27	1.13849	0.27	0.096	2.83212e-23	ENSMUSG00000027695	protein_coding	phospholipase D1 [Source:MGI Symbol;Acc:MGI:109585]
Ptpre	9.94351e-76	1.13267	0.929	0.705	2.33692e-71	ENSMUSG00000041836	protein_coding	protein tyrosine phosphatase, receptor type, E [Source:MGI Symbol;Acc:MGI:97813]
Csnk1g1	1.64086e-87	1.13149	0.976	0.89	3.85634e-83	ENSMUSG00000032384	protein_coding	casein kinase 1, gamma 1 [Source:MGI Symbol;Acc:MGI:2660884]
Afg1l	1.34351e-40	1.13139	0.723	0.437	3.15753e-36	ENSMUSG00000038302	protein_coding	AFG1 like ATPase [Source:MGI Symbol;Acc:MGI:2148801]
Gas6	6.88983e-25	1.12582	0.525	0.297	1.61925e-20	ENSMUSG00000031451	protein_coding	growth arrest specific 6 [Source:MGI Symbol;Acc:MGI:95660]
Hk2	4.64863e-53	1.12506	0.737	0.391	1.09252e-48	ENSMUSG00000000628	protein_coding	hexokinase 2 [Source:MGI Symbol;Acc:MGI:1315197]
Gm49969	3.17544e-18	1.12261	0.25	0.108	7.46292e-14	ENSMUSG00000117647	lncRNA	predicted gene, 49969 [Source:MGI Symbol;Acc:MGI:6275237]
Gm13684	3.18557e-27	1.12078	0.27	0.097	7.48674e-23	ENSMUSG00000085335	lncRNA	predicted gene 13684 [Source:MGI Symbol;Acc:MGI:3649340]
Grhpr	2.83548e-54	1.11988	0.756	0.44	6.66394e-50	ENSMUSG00000035637	protein_coding	glyoxylate reductase/hydroxypyruvate reductase [Source:MGI Symbol;Acc:MGI:1923488]
Dgkq	5.06762e-31	1.1193	0.354	0.139	1.19099e-26	ENSMUSG00000004815	protein_coding	diacylglycerol kinase, theta [Source:MGI Symbol;Acc:MGI:102918]
Fam110a	1.54779e-32	1.11696	0.38	0.148	3.63762e-28	ENSMUSG00000027459	protein_coding	family with sequence similarity 110, member A [Source:MGI Symbol;Acc:MGI:1921097]
Mreg	1.89064e-35	1.11291	0.598	0.322	4.44337e-31	ENSMUSG00000039395	protein_coding	melanoregulin [Source:MGI Symbol;Acc:MGI:2151839]
Pgk1	1.15793e-82	1.11218	0.965	0.936	2.72136e-78	ENSMUSG00000062070	protein_coding	phosphoglycerate kinase 1 [Source:MGI Symbol;Acc:MGI:97555]
Ldha	1.18586e-104	1.11127	0.974	0.959	2.78701e-100	ENSMUSG00000063229	protein_coding	lactate dehydrogenase A [Source:MGI Symbol;Acc:MGI:96759]
Nhs	1.0619e-36	1.11066	0.825	0.629	2.49567e-32	ENSMUSG00000059493	protein_coding	NHS actin remodeling regulator [Source:MGI Symbol;Acc:MGI:2684894]
Hsdl1	7.51216e-36	1.10974	0.471	0.202	1.76551e-31	ENSMUSG00000034189	protein_coding	hydroxysteroid dehydrogenase like 1 [Source:MGI Symbol;Acc:MGI:1919802]
Exoc2	2.9534e-63	1.10117	0.89	0.629	6.94109e-59	ENSMUSG00000021357	protein_coding	exocyst complex component 2 [Source:MGI Symbol;Acc:MGI:1913732]
Kifc1	1.03325e-35	1.10115	0.585	0.301	2.42835e-31	ENSMUSG00000079553	protein_coding	kinesin family member C1 [Source:MGI Symbol;Acc:MGI:109596]
Trim7	1.88098e-35	1.10098	0.598	0.311	4.42068e-31	ENSMUSG00000040350	protein_coding	tripartite motif-containing 7 [Source:MGI Symbol;Acc:MGI:2137353]
Ethe1	1.29851e-39	1.10041	0.598	0.296	3.05175e-35	ENSMUSG00000064254	protein_coding	ethylmalonic encephalopathy 1 [Source:MGI Symbol;Acc:MGI:1913321]
Stc1	1.04422e-20	1.09964	0.356	0.174	2.45414e-16	ENSMUSG00000014813	protein_coding	stanniocalcin 1 [Source:MGI Symbol;Acc:MGI:109131]
Tcirg1	1.66348e-28	1.09816	0.289	0.103	3.90952e-24	ENSMUSG00000001750	protein_coding	T cell, immune regulator 1, ATPase, H+ transporting, lysosomal V0 protein A3 [Source:MGI Symbol;Acc:MGI:1350931]
Ccnjl	1.70706e-33	1.09768	0.4	0.161	4.01193e-29	ENSMUSG00000044707	protein_coding	cyclin J-like [Source:MGI Symbol;Acc:MGI:2685723]
Fam83d	4.5079e-22	1.09698	0.345	0.161	1.05945e-17	ENSMUSG00000027654	protein_coding	family with sequence similarity 83, member D [Source:MGI Symbol;Acc:MGI:1919128]
Msh6	1.60776e-38	1.09545	0.691	0.396	3.77855e-34	ENSMUSG00000005370	protein_coding	mutS homolog 6 [Source:MGI Symbol;Acc:MGI:1343961]
Arvcf	2.45464e-39	1.09416	0.503	0.211	5.76891e-35	ENSMUSG00000118669	protein_coding	armadillo repeat gene deleted in velocardiofacial syndrome [Source:MGI Symbol;Acc:MGI:109620]
Pdcd6ip	1.42301e-78	1.09246	0.944	0.774	3.34436e-74	ENSMUSG00000032504	protein_coding	programmed cell death 6 interacting protein [Source:MGI Symbol;Acc:MGI:1333753]
Tmem43	2.27737e-41	1.09229	0.551	0.241	5.35227e-37	ENSMUSG00000030095	protein_coding	transmembrane protein 43 [Source:MGI Symbol;Acc:MGI:1921372]
Lratd2	1.79383e-34	1.08822	0.343	0.123	4.21587e-30	ENSMUSG00000072568	protein_coding	LRAT domain containing 1 [Source:MGI Symbol;Acc:MGI:3026924]
Poglut1	3.80253e-45	1.0879	0.709	0.393	8.9367e-41	ENSMUSG00000034064	protein_coding	protein O-glucosyltransferase 1 [Source:MGI Symbol;Acc:MGI:2444232]
Zfp428	3.85617e-37	1.08689	0.533	0.242	9.06278e-33	ENSMUSG00000064264	protein_coding	zinc finger protein 428 [Source:MGI Symbol;Acc:MGI:1916463]
Flrt2	1.59732e-23	1.08648	0.311	0.132	3.75403e-19	ENSMUSG00000047414	protein_coding	fibronectin leucine rich transmembrane protein 2 [Source:MGI Symbol;Acc:MGI:3603594]
Wrap53	1.73847e-26	1.08503	0.395	0.177	4.08575e-22	ENSMUSG00000041346	protein_coding	WD repeat containing, antisense to Trp53 [Source:MGI Symbol;Acc:MGI:2384933]
Spats2l	4.48456e-62	1.08347	0.922	0.703	1.05396e-57	ENSMUSG00000038305	protein_coding	spermatogenesis associated, serine-rich 2-like [Source:MGI Symbol;Acc:MGI:1914448]
Dnase2a	7.94965e-58	1.08282	0.858	0.544	1.86833e-53	ENSMUSG00000003812	protein_coding	deoxyribonuclease II alpha [Source:MGI Symbol;Acc:MGI:1329019]
Ankrd37	1.32411e-32	1.08217	0.493	0.228	3.11193e-28	ENSMUSG00000050914	protein_coding	ankyrin repeat domain 37 [Source:MGI Symbol;Acc:MGI:3603344]
Arhgef28	3.22498e-37	1.08096	0.728	0.44	7.57936e-33	ENSMUSG00000021662	protein_coding	Rho guanine nucleotide exchange factor (GEF) 28 [Source:MGI Symbol;Acc:MGI:1346016]
Kifc5b	1.46656e-22	1.08096	0.443	0.235	3.44671e-18	ENSMUSG00000024301	protein_coding	kinesin family member C5B [Source:MGI Symbol;Acc:MGI:2137414]
Wdr61	1.9907e-51	1.07819	0.922	0.822	4.67853e-47
Slc39a11	2.71108e-24	1.07817	0.639	0.404	6.37158e-20	ENSMUSG00000041654	protein_coding	solute carrier family 39 (metal ion transporter), member 11 [Source:MGI Symbol;Acc:MGI:1917056]
Proser2	5.73302e-27	1.07562	0.453	0.216	1.34737e-22	ENSMUSG00000045319	protein_coding	proline and serine rich 2 [Source:MGI Symbol;Acc:MGI:2442238]
Gsto1	7.18135e-48	1.07501	0.853	0.607	1.68776e-43	ENSMUSG00000025068	protein_coding	glutathione S-transferase omega 1 [Source:MGI Symbol;Acc:MGI:1342273]
Ttc7b	5.02946e-35	1.07432	0.486	0.213	1.18202e-30	ENSMUSG00000033530	protein_coding	tetratricopeptide repeat domain 7B [Source:MGI Symbol;Acc:MGI:2144724]
Nrp1	9.82476e-38	1.07231	0.609	0.306	2.30901e-33	ENSMUSG00000025810	protein_coding	neuropilin 1 [Source:MGI Symbol;Acc:MGI:106206]
Bscl2	3.79587e-29	1.0673	0.505	0.253	8.92105e-25	ENSMUSG00000071657	protein_coding	Berardinelli-Seip congenital lipodystrophy 2 (seipin) [Source:MGI Symbol;Acc:MGI:1298392]
Asnsd1	1.92755e-42	1.06724	0.715	0.412	4.53012e-38	ENSMUSG00000026095	protein_coding	asparagine synthetase domain containing 1 [Source:MGI Symbol;Acc:MGI:1917646]
Krit1	2.23553e-61	1.06707	0.905	0.644	5.25393e-57	ENSMUSG00000000600	protein_coding	KRIT1, ankyrin repeat containing [Source:MGI Symbol;Acc:MGI:1930618]
Smim36	4.1289e-38	1.06326	0.559	0.259	9.70374e-34	ENSMUSG00000110344	protein_coding	small integral membrane protein 36 [Source:MGI Symbol;Acc:MGI:5804831]
Mak16	1.07189e-56	1.06196	0.84	0.564	2.51916e-52	ENSMUSG00000031578	protein_coding	MAK16 homolog [Source:MGI Symbol;Acc:MGI:1915170]
Kirrel	1.36097e-36	1.06114	0.732	0.464	3.19854e-32	ENSMUSG00000041734	protein_coding	kirre like nephrin family adhesion molecule 1 [Source:MGI Symbol;Acc:MGI:1891396]
Taok3	7.55369e-22	1.05959	0.298	0.127	1.77527e-17	ENSMUSG00000061288	protein_coding	TAO kinase 3 [Source:MGI Symbol;Acc:MGI:3041177]
Mtr	6.08778e-39	1.05776	0.7	0.405	1.43075e-34	ENSMUSG00000021311	protein_coding	5-methyltetrahydrofolate-homocysteine methyltransferase [Source:MGI Symbol;Acc:MGI:894292]
Llph	2.08486e-95	1.05725	0.955	0.832	4.89984e-91	ENSMUSG00000020224	protein_coding	LLP homolog, long-term synaptic facilitation (Aplysia) [Source:MGI Symbol;Acc:MGI:1913475]
Tmeff1	2.3743e-49	1.05646	0.717	0.385	5.58007e-45	ENSMUSG00000028347	protein_coding	transmembrane protein with EGF-like and two follistatin-like domains 1 [Source:MGI Symbol;Acc:MGI:1926810]
Dhx35	1.91875e-29	1.05587	0.471	0.22	4.50944e-25	ENSMUSG00000027655	protein_coding	DEAH (Asp-Glu-Ala-His) box polypeptide 35 [Source:MGI Symbol;Acc:MGI:1918965]
Zfp703	2.87803e-48	1.05569	0.717	0.372	6.76394e-44	ENSMUSG00000085795	protein_coding	zinc finger protein 703 [Source:MGI Symbol;Acc:MGI:2662729]
Chka	2.28887e-28	1.05498	0.821	0.621	5.37929e-24	ENSMUSG00000024843	protein_coding	choline kinase alpha [Source:MGI Symbol;Acc:MGI:107760]
Wnt7a	2.30552e-31	1.05459	0.359	0.14	5.41843e-27	ENSMUSG00000030093	protein_coding	wingless-type MMTV integration site family, member 7A [Source:MGI Symbol;Acc:MGI:98961]
Ubc	1.63416e-69	1.05402	0.978	0.878	3.84061e-65	ENSMUSG00000008348	protein_coding	ubiquitin C [Source:MGI Symbol;Acc:MGI:98889]
Tram1	2.36898e-52	1.05344	0.804	0.517	5.56759e-48	ENSMUSG00000025935	protein_coding	translocating chain-associating membrane protein 1 [Source:MGI Symbol;Acc:MGI:1919515]
Pgam1	5.26101e-108	1.05178	0.978	0.966	1.23644e-103	ENSMUSG00000011752	protein_coding	phosphoglycerate mutase 1 [Source:MGI Symbol;Acc:MGI:97552]
B4galnt1	1.64837e-24	1.05082	0.251	0.091	3.874e-20	ENSMUSG00000006731	protein_coding	beta-1,4-N-acetyl-galactosaminyl transferase 1 [Source:MGI Symbol;Acc:MGI:1342057]
Pcgf5	1.4714e-34	1.04939	0.447	0.193	3.45808e-30	ENSMUSG00000024805	protein_coding	polycomb group ring finger 5 [Source:MGI Symbol;Acc:MGI:1923505]
Slc26a2	5.21084e-47	1.04856	0.818	0.545	1.22465e-42	ENSMUSG00000034320	protein_coding	solute carrier family 26 (sulfate transporter), member 2 [Source:MGI Symbol;Acc:MGI:892977]
Fam53b	9.48896e-32	1.048	0.374	0.147	2.23009e-27	ENSMUSG00000030956	protein_coding	family with sequence similarity 53, member B [Source:MGI Symbol;Acc:MGI:1925188]
Plxdc2	1.72128e-58	1.04799	0.978	0.865	4.04535e-54	ENSMUSG00000026748	protein_coding	plexin domain containing 2 [Source:MGI Symbol;Acc:MGI:1914698]
Wwc1	8.39399e-60	1.04631	0.907	0.715	1.97276e-55	ENSMUSG00000018849	protein_coding	WW, C2 and coiled-coil domain containing 1 [Source:MGI Symbol;Acc:MGI:2388637]
Eml5	1.19058e-31	1.04587	0.385	0.159	2.79809e-27	ENSMUSG00000051166	protein_coding	echinoderm microtubule associated protein like 5 [Source:MGI Symbol;Acc:MGI:2442513]
Ptprd	2.98118e-41	1.04195	0.857	0.614	7.00638e-37	ENSMUSG00000028399	protein_coding	protein tyrosine phosphatase, receptor type, D [Source:MGI Symbol;Acc:MGI:97812]
Esrra	3.30331e-40	1.04131	0.615	0.292	7.76343e-36	ENSMUSG00000024955	protein_coding	estrogen related receptor, alpha [Source:MGI Symbol;Acc:MGI:1346831]
Ehd4	1.97709e-34	1.03917	0.667	0.387	4.64655e-30	ENSMUSG00000027293	protein_coding	EH-domain containing 4 [Source:MGI Symbol;Acc:MGI:1919619]
Ankrd6	7.85448e-38	1.03768	0.678	0.377	1.84596e-33	ENSMUSG00000040183	protein_coding	ankyrin repeat domain 6 [Source:MGI Symbol;Acc:MGI:2154278]
Fam214a	2.15343e-19	1.03739	0.46	0.256	5.06098e-15
Pkm	1.77176e-134	1.03564	0.985	0.978	4.16398e-130	ENSMUSG00000032294	protein_coding	pyruvate kinase, muscle [Source:MGI Symbol;Acc:MGI:97591]
Irx3	6.14574e-20	1.03164	0.389	0.202	1.44437e-15	ENSMUSG00000031734	protein_coding	Iroquois related homeobox 3 [Source:MGI Symbol;Acc:MGI:1197522]
Rbpms	4.08657e-46	1.03093	0.549	0.23	9.60426e-42	ENSMUSG00000031586	protein_coding	RNA binding protein gene with multiple splicing [Source:MGI Symbol;Acc:MGI:1334446]
Commd3	7.08996e-124	1.03083	0.983	0.947	1.66628e-119	ENSMUSG00000051154	protein_coding	COMM domain containing 3 [Source:MGI Symbol;Acc:MGI:88218]
Txnl4a	1.72915e-66	1.03058	0.89	0.724	4.06384e-62	ENSMUSG00000057130	protein_coding	thioredoxin-like 4A [Source:MGI Symbol;Acc:MGI:1351613]
Higd1a	5.59387e-71	1.02927	0.939	0.802	1.31467e-66	ENSMUSG00000038412	protein_coding	HIG1 domain family, member 1A [Source:MGI Symbol;Acc:MGI:1930666]
Pik3ip1	7.43377e-19	1.02786	0.317	0.15	1.74708e-14	ENSMUSG00000034614	protein_coding	phosphoinositide-3-kinase interacting protein 1 [Source:MGI Symbol;Acc:MGI:1917016]
Aldh7a1	5.86289e-40	1.02348	0.674	0.359	1.3779e-35	ENSMUSG00000053644	protein_coding	aldehyde dehydrogenase family 7, member A1 [Source:MGI Symbol;Acc:MGI:108186]
Snap47	7.23375e-47	1.0211	0.711	0.359	1.70007e-42	ENSMUSG00000009894	protein_coding	synaptosomal-associated protein, 47 [Source:MGI Symbol;Acc:MGI:1915076]
Ppard	4.33025e-40	1.02067	0.767	0.486	1.0177e-35	ENSMUSG00000002250	protein_coding	peroxisome proliferator activator receptor delta [Source:MGI Symbol;Acc:MGI:101884]
Myof	5.51496e-29	1.01951	0.564	0.304	1.29612e-24	ENSMUSG00000048612	protein_coding	myoferlin [Source:MGI Symbol;Acc:MGI:1919192]
Gtf3c1	1.81143e-64	1.01946	0.929	0.707	4.25723e-60	ENSMUSG00000032777	protein_coding	general transcription factor III C 1 [Source:MGI Symbol;Acc:MGI:107887]
Gm20470	1.3617e-17	1.0194	0.27	0.124	3.20026e-13	ENSMUSG00000092190	lncRNA	predicted gene 20470 [Source:MGI Symbol;Acc:MGI:5141935]
Rhoc	1.97262e-26	1.01771	0.441	0.215	4.63605e-22	ENSMUSG00000002233	protein_coding	ras homolog family member C [Source:MGI Symbol;Acc:MGI:106028]
Bet1l	5.11356e-33	1.01724	0.525	0.246	1.20179e-28	ENSMUSG00000025484	protein_coding	Bet1 golgi vesicular membrane trafficking protein like [Source:MGI Symbol;Acc:MGI:1913128]
Mfn1	8.6215e-47	1.01719	0.791	0.485	2.02622e-42	ENSMUSG00000027668	protein_coding	mitofusin 1 [Source:MGI Symbol;Acc:MGI:1914664]
Gm42679	1.11231e-21	1.01593	0.287	0.12	2.61415e-17	ENSMUSG00000106121	lncRNA	predicted gene 42679 [Source:MGI Symbol;Acc:MGI:5662816]
Gss	1.21679e-35	1.01503	0.596	0.309	2.85969e-31	ENSMUSG00000027610	protein_coding	glutathione synthetase [Source:MGI Symbol;Acc:MGI:95852]
Farp2	4.35035e-45	1.01386	0.797	0.512	1.02242e-40	ENSMUSG00000034066	protein_coding	FERM, RhoGEF and pleckstrin domain protein 2 [Source:MGI Symbol;Acc:MGI:2385126]
Slc33a1	7.70008e-27	1.01385	0.555	0.295	1.80967e-22	ENSMUSG00000027822	protein_coding	solute carrier family 33 (acetyl-CoA transporter), member 1 [Source:MGI Symbol;Acc:MGI:1332247]
Spata7	3.0202e-27	1.01048	0.307	0.119	7.09808e-23	ENSMUSG00000021007	protein_coding	spermatogenesis associated 7 [Source:MGI Symbol;Acc:MGI:2144877]
Wsb2	3.68203e-36	1.00773	0.521	0.231	8.65351e-32	ENSMUSG00000029364	protein_coding	WD repeat and SOCS box-containing 2 [Source:MGI Symbol;Acc:MGI:2144041]
Rnf180	4.14068e-28	1.0056	0.408	0.185	9.73143e-24	ENSMUSG00000021720	protein_coding	ring finger protein 180 [Source:MGI Symbol;Acc:MGI:1919066]
Arhgap22	2.8779e-28	1.00296	0.413	0.183	6.76364e-24	ENSMUSG00000063506	protein_coding	Rho GTPase activating protein 22 [Source:MGI Symbol;Acc:MGI:2443418]
Mettl6	4.75049e-33	1.00202	0.719	0.448	1.11646e-28	ENSMUSG00000021891	protein_coding	methyltransferase like 6 [Source:MGI Symbol;Acc:MGI:1914261]
Zfp52	1.0217e-28	1.00164	0.395	0.168	2.4012e-24	ENSMUSG00000051341	protein_coding	zinc finger protein 52 [Source:MGI Symbol;Acc:MGI:99199]
Nhsl1	2.21621e-41	1.00115	0.7	0.392	5.20853e-37	ENSMUSG00000039835	protein_coding	NHS-like 1 [Source:MGI Symbol;Acc:MGI:106390]
Robo2	4.72185e-09	1.00073	0.529	0.406	0.000110973	ENSMUSG00000052516	protein_coding	roundabout guidance receptor 2 [Source:MGI Symbol;Acc:MGI:1890110]
Tenm4	9.67843e-31	-1.00032	0.529	0.708	2.27462e-26	ENSMUSG00000048078	protein_coding	teneurin transmembrane protein 4 [Source:MGI Symbol;Acc:MGI:2447063]
Klk8	5.08542e-07	-1.00248	0.194	0.277	0.0119517	ENSMUSG00000064023	protein_coding	kallikrein related-peptidase 8 [Source:MGI Symbol;Acc:MGI:1343327]
Adamts17	4.93127e-08	-1.00414	0.426	0.494	0.00115895	ENSMUSG00000058145	protein_coding	a disintegrin-like and metallopeptidase (reprolysin type) with thrombospondin type 1 motif, 17 [Source:MGI Symbol;Acc:MGI:3588195]
Lpcat2	2.03686e-13	-1.00529	0.294	0.427	4.78703e-09	ENSMUSG00000033192	protein_coding	lysophosphatidylcholine acyltransferase 2 [Source:MGI Symbol;Acc:MGI:3606214]
Stfa1	1.00551e-46	-1.01412	0.335	0.686	2.36316e-42	ENSMUSG00000071562	protein_coding	stefin A1 [Source:MGI Symbol;Acc:MGI:106198]
Psme2	4.11379e-50	-1.01577	0.713	0.83	9.66823e-46	ENSMUSG00000079197	protein_coding	proteasome (prosome, macropain) activator subunit 2 (PA28 beta) [Source:MGI Symbol;Acc:MGI:1096365]
Gm49839	4.24397e-09	-1.01737	0.199	0.301	9.97417e-05	ENSMUSG00000117294	TEC	predicted gene, 49839 [Source:MGI Symbol;Acc:MGI:6270508]
Agfg2	5.52678e-16	-1.02337	0.4	0.51	1.2989e-11	ENSMUSG00000029722	protein_coding	ArfGAP with FG repeats 2 [Source:MGI Symbol;Acc:MGI:2443267]
Cd109	3.62301e-40	-1.03885	0.605	0.761	8.51481e-36	ENSMUSG00000046186	protein_coding	CD109 antigen [Source:MGI Symbol;Acc:MGI:2445221]
Lmo7	3.66292e-34	-1.04341	0.575	0.748	8.60861e-30	ENSMUSG00000033060	protein_coding	LIM domain only 7 [Source:MGI Symbol;Acc:MGI:1353586]
1700025G04Rik	6.62303e-64	-1.05044	0.773	0.894	1.55654e-59	ENSMUSG00000032666	protein_coding	RIKEN cDNA 1700025G04 gene [Source:MGI Symbol;Acc:MGI:1916649]
5430416N02Rik	2.09381e-12	-1.05343	0.331	0.43	4.92088e-08	ENSMUSG00000097772	lncRNA	RIKEN cDNA 5430416N02 gene [Source:MGI Symbol;Acc:MGI:1918676]
Sostdc1	4.04657e-16	-1.05605	0.633	0.712	9.51025e-12	ENSMUSG00000036169	protein_coding	sclerostin domain containing 1 [Source:MGI Symbol;Acc:MGI:1913292]
Map3k1	2.64792e-34	-1.05628	0.596	0.717	6.22314e-30	ENSMUSG00000021754	protein_coding	mitogen-activated protein kinase kinase kinase 1 [Source:MGI Symbol;Acc:MGI:1346872]
Lamb2	2.51316e-09	-1.05987	0.238	0.331	5.90643e-05	ENSMUSG00000052911	protein_coding	laminin, beta 2 [Source:MGI Symbol;Acc:MGI:99916]
Heph	2.81849e-12	-1.06214	0.22	0.348	6.62401e-08	ENSMUSG00000031209	protein_coding	hephaestin [Source:MGI Symbol;Acc:MGI:1332240]
Magi1	7.98265e-95	-1.0714	0.907	0.978	1.87608e-90	ENSMUSG00000045095	protein_coding	membrane associated guanylate kinase, WW and PDZ domain containing 1 [Source:MGI Symbol;Acc:MGI:1203522]
1600010M07Rik	4.97162e-15	-1.07374	0.706	0.738	1.16843e-10	ENSMUSG00000101585	lncRNA	RIKEN cDNA 1600010M07 gene [Source:MGI Symbol;Acc:MGI:1917031]
5730522E02Rik	1.08561e-12	-1.07807	0.279	0.41	2.5514e-08	ENSMUSG00000032985	protein_coding	RIKEN cDNA 5730522E02 gene [Source:MGI Symbol;Acc:MGI:1917876]
Irx1	3.78958e-11	-1.08412	0.253	0.37	8.90626e-07	ENSMUSG00000060969	protein_coding	Iroquois homeobox 1 [Source:MGI Symbol;Acc:MGI:1197515]
Cotl1	7.95069e-29	-1.08839	0.49	0.64	1.86857e-24	ENSMUSG00000031827	protein_coding	coactosin-like 1 (Dictyostelium) [Source:MGI Symbol;Acc:MGI:1919292]
Rfx2	1.69558e-06	-1.09667	0.229	0.299	0.0398496	ENSMUSG00000024206	protein_coding	regulatory factor X, 2 (influences HLA class II expression) [Source:MGI Symbol;Acc:MGI:106583]
Fam171a2	3.00822e-15	-1.09741	0.317	0.447	7.06993e-11	ENSMUSG00000034685	protein_coding	family with sequence similarity 171, member A2 [Source:MGI Symbol;Acc:MGI:2448496]
Gm24474	9.38363e-23	-1.10061	0.346	0.517	2.20534e-18	ENSMUSG00000114005	lncRNA	predicted gene, 24474 [Source:MGI Symbol;Acc:MGI:5454251]
C230085N15Rik	3.2075e-11	-1.10234	0.298	0.405	7.53826e-07	ENSMUSG00000102212	TEC	RIKEN cDNA C230085N15 gene [Source:MGI Symbol;Acc:MGI:2444267]
Mgll	3.56847e-13	-1.10568	0.324	0.438	8.38663e-09	ENSMUSG00000033174	protein_coding	monoglyceride lipase [Source:MGI Symbol;Acc:MGI:1346042]
Cdca7	2.1875e-25	-1.11294	0.439	0.595	5.14107e-21	ENSMUSG00000055612	protein_coding	cell division cycle associated 7 [Source:MGI Symbol;Acc:MGI:1914203]
Arl4a	1.03389e-29	-1.114	0.577	0.698	2.42985e-25	ENSMUSG00000047446	protein_coding	ADP-ribosylation factor-like 4A [Source:MGI Symbol;Acc:MGI:99437]
Slc7a1	3.08278e-60	-1.11769	0.847	0.929	7.24514e-56	ENSMUSG00000041313	protein_coding	solute carrier family 7 (cationic amino acid transporter, y+ system), member 1 [Source:MGI Symbol;Acc:MGI:88117]
Celsr2	1.24635e-26	-1.11831	0.443	0.584	2.92918e-22	ENSMUSG00000068740	protein_coding	cadherin, EGF LAG seven-pass G-type receptor 2 [Source:MGI Symbol;Acc:MGI:1858235]
Dsc3	1.26711e-63	-1.11863	0.611	0.863	2.97796e-59	ENSMUSG00000059898	protein_coding	desmocollin 3 [Source:MGI Symbol;Acc:MGI:1194993]
Gdpd2	1.17638e-08	-1.11978	0.186	0.285	0.000276473	ENSMUSG00000019359	protein_coding	glycerophosphodiester phosphodiesterase domain containing 2 [Source:MGI Symbol;Acc:MGI:1918834]
Rmi2	2.94021e-10	-1.12184	0.279	0.38	6.91009e-06	ENSMUSG00000037991	protein_coding	RecQ mediated genome instability 2 [Source:MGI Symbol;Acc:MGI:2685383]
Gk5	2.28275e-10	-1.1247	0.291	0.387	5.36492e-06	ENSMUSG00000041440	protein_coding	glycerol kinase 5 (putative) [Source:MGI Symbol;Acc:MGI:2443336]
Evpl	8.11087e-14	-1.12994	0.266	0.397	1.90622e-09	ENSMUSG00000034282	protein_coding	envoplakin [Source:MGI Symbol;Acc:MGI:107507]
Macrod2os1	2.07553e-42	-1.13089	0.581	0.797	4.8779e-38	ENSMUSG00000086450	lncRNA	mono-ADP ribosylhydrolase 2, opposite strand 1 [Source:MGI Symbol;Acc:MGI:3650192]
Krt10	2.88042e-76	-1.13327	0.559	0.791	6.76956e-72	ENSMUSG00000019761	protein_coding	keratin 10 [Source:MGI Symbol;Acc:MGI:96685]
Fam126a	1.92917e-17	-1.1399	0.413	0.519	4.53393e-13
Ptch1	5.60612e-46	-1.14783	0.695	0.854	1.31755e-41	ENSMUSG00000021466	protein_coding	patched 1 [Source:MGI Symbol;Acc:MGI:105373]
Lgals3	8.0818e-41	-1.15482	0.259	0.553	1.89938e-36	ENSMUSG00000050335	protein_coding	lectin, galactose binding, soluble 3 [Source:MGI Symbol;Acc:MGI:96778]
Mtus1	1.21859e-42	-1.15891	0.471	0.705	2.86394e-38	ENSMUSG00000045636	protein_coding	mitochondrial tumor suppressor 1 [Source:MGI Symbol;Acc:MGI:2142572]
Tns1	1.096e-17	-1.16124	0.365	0.49	2.57582e-13	ENSMUSG00000055322	protein_coding	tensin 1 [Source:MGI Symbol;Acc:MGI:104552]
Paox	9.0219e-22	-1.16549	0.393	0.527	2.12033e-17	ENSMUSG00000025464	protein_coding	polyamine oxidase (exo-N4-amino) [Source:MGI Symbol;Acc:MGI:1916983]
Tmem107	8.46024e-08	-1.16978	0.209	0.29	0.00198832	ENSMUSG00000020895	protein_coding	transmembrane protein 107 [Source:MGI Symbol;Acc:MGI:1914160]
Antxr1	3.76453e-87	-1.17164	0.812	0.937	8.84741e-83	ENSMUSG00000033420	protein_coding	anthrax toxin receptor 1 [Source:MGI Symbol;Acc:MGI:1916788]
Cd47	3.29786e-55	-1.18128	0.616	0.788	7.75063e-51	ENSMUSG00000055447	protein_coding	CD47 antigen (Rh-related antigen, integrin-associated signal transducer) [Source:MGI Symbol;Acc:MGI:96617]
Lgr6	3.86634e-11	-1.18359	0.419	0.514	9.08668e-07	ENSMUSG00000042793	protein_coding	leucine-rich repeat-containing G protein-coupled receptor 6 [Source:MGI Symbol;Acc:MGI:2441805]
Rac3	2.08562e-36	-1.1837	0.547	0.698	4.90163e-32	ENSMUSG00000018012	protein_coding	Rac family small GTPase 3 [Source:MGI Symbol;Acc:MGI:2180784]
Npl	4.62905e-13	-1.18399	0.266	0.386	1.08792e-08	ENSMUSG00000042684	protein_coding	N-acetylneuraminate pyruvate lyase [Source:MGI Symbol;Acc:MGI:1921341]
2900026A02Rik	6.75295e-72	-1.18576	0.715	0.867	1.58708e-67	ENSMUSG00000051339	protein_coding	RIKEN cDNA 2900026A02 gene [Source:MGI Symbol;Acc:MGI:1920194]
Uba52	1.51468e-147	-1.19565	0.909	0.975	3.55981e-143	ENSMUSG00000090137	protein_coding	ubiquitin A-52 residue ribosomal protein fusion product 1 [Source:MGI Symbol;Acc:MGI:98887]
Krtdap	2.55976e-84	-1.19836	0.749	0.938	6.01594e-80	ENSMUSG00000074199	protein_coding	keratinocyte differentiation associated protein [Source:MGI Symbol;Acc:MGI:1928282]
Tst	3.81928e-30	-1.19967	0.456	0.61	8.97606e-26	ENSMUSG00000044986	protein_coding	thiosulfate sulfurtransferase, mitochondrial [Source:MGI Symbol;Acc:MGI:98852]
Fkbp5	1.84516e-94	-1.2028	0.825	0.95	4.3365e-90	ENSMUSG00000024222	protein_coding	FK506 binding protein 5 [Source:MGI Symbol;Acc:MGI:104670]
Abr	1.32416e-48	-1.20316	0.588	0.764	3.11203e-44	ENSMUSG00000017631	protein_coding	active BCR-related gene [Source:MGI Symbol;Acc:MGI:107771]
Kcnk2	1.43463e-10	-1.20497	0.188	0.298	3.37167e-06	ENSMUSG00000037624	protein_coding	potassium channel, subfamily K, member 2 [Source:MGI Symbol;Acc:MGI:109366]
Pnp	6.45308e-31	-1.20656	0.466	0.622	1.5166e-26	ENSMUSG00000115338	protein_coding	purine-nucleoside phosphorylase [Source:MGI Symbol;Acc:MGI:97365]
Klf3	1.28069e-51	-1.2098	0.639	0.799	3.00987e-47	ENSMUSG00000029178	protein_coding	Kruppel-like factor 3 (basic) [Source:MGI Symbol;Acc:MGI:1342773]
Tmc7	1.87841e-09	-1.21537	0.214	0.311	4.41464e-05	ENSMUSG00000042246	protein_coding	transmembrane channel-like gene family 7 [Source:MGI Symbol;Acc:MGI:2443317]
Anxa8	8.64606e-53	-1.21809	0.581	0.781	2.032e-48	ENSMUSG00000021950	protein_coding	annexin A8 [Source:MGI Symbol;Acc:MGI:1201374]
Serpina3h	1.23012e-20	-1.2222	0.294	0.464	2.89104e-16	ENSMUSG00000041449	transcribed_unprocessed_pseudogene	serine (or cysteine) peptidase inhibitor, clade A, member 3H [Source:MGI Symbol;Acc:MGI:2182839]
Serpina3h	1.23012e-20	-1.2222	0.294	0.464	2.89104e-16	ENSMUSG00000121484	lncRNA	serine (or cysteine) peptidase inhibitor, clade A, member 3H [Source:NCBI gene (formerly Entrezgene);Acc:546546]
Krt1	7.89516e-64	-1.22258	0.356	0.66	1.85552e-59	ENSMUSG00000046834	protein_coding	keratin 1 [Source:MGI Symbol;Acc:MGI:96698]
Mif4gd	4.05432e-14	-1.2392	0.229	0.361	9.52847e-10	ENSMUSG00000020743	protein_coding	MIF4G domain containing [Source:MGI Symbol;Acc:MGI:1916924]
Mycl	5.4041e-19	-1.23933	0.305	0.459	1.27007e-14	ENSMUSG00000028654	protein_coding	v-myc avian myelocytomatosis viral oncogene lung carcinoma derived [Source:MGI Symbol;Acc:MGI:96799]
C1qtnf4	4.69813e-10	-1.2421	0.225	0.321	1.10415e-05	ENSMUSG00000040794	protein_coding	C1q and tumor necrosis factor related protein 4 [Source:MGI Symbol;Acc:MGI:1914695]
Il1rl2	1.58731e-21	-1.2641	0.363	0.512	3.73051e-17	ENSMUSG00000070942	protein_coding	interleukin 1 receptor-like 2 [Source:MGI Symbol;Acc:MGI:1913107]
Khk	8.69785e-24	-1.26564	0.354	0.514	2.04417e-19	ENSMUSG00000029162	protein_coding	ketohexokinase [Source:MGI Symbol;Acc:MGI:1096353]
Tcim	1.26167e-07	-1.26744	0.19	0.276	0.00296518	ENSMUSG00000056313	protein_coding	transcriptional and immune response regulator [Source:MGI Symbol;Acc:MGI:1916318]
Klf13	4.51237e-96	-1.27621	0.734	0.927	1.0605e-91	ENSMUSG00000052040	protein_coding	Kruppel-like factor 13 [Source:MGI Symbol;Acc:MGI:1354948]
Bnc1	4.33923e-17	-1.28035	0.223	0.377	1.01981e-12	ENSMUSG00000025105	protein_coding	basonuclin 1 [Source:MGI Symbol;Acc:MGI:1097164]
Pim1	1.30564e-11	-1.2856	0.32	0.426	3.06852e-07	ENSMUSG00000024014	protein_coding	proviral integration site 1 [Source:MGI Symbol;Acc:MGI:97584]
Ldlr	6.52437e-10	-1.29209	0.495	0.546	1.53336e-05	ENSMUSG00000032193	protein_coding	low density lipoprotein receptor [Source:MGI Symbol;Acc:MGI:96765]
Gnai1	5.13086e-122	-1.29253	0.877	0.973	1.20585e-117	ENSMUSG00000057614	protein_coding	guanine nucleotide binding protein (G protein), alpha inhibiting 1 [Source:MGI Symbol;Acc:MGI:95771]
Elovl6	4.49309e-09	-1.29327	0.199	0.297	0.000105597	ENSMUSG00000041220	protein_coding	ELOVL family member 6, elongation of long chain fatty acids (yeast) [Source:MGI Symbol;Acc:MGI:2156528]
Atp10d	1.11024e-30	-1.30291	0.413	0.603	2.60928e-26	ENSMUSG00000046808	protein_coding	ATPase, class V, type 10D [Source:MGI Symbol;Acc:MGI:2450125]
Chpt1	6.20899e-35	-1.30603	0.529	0.656	1.45924e-30	ENSMUSG00000060002	protein_coding	choline phosphotransferase 1 [Source:MGI Symbol;Acc:MGI:2384841]
Urah	9.44986e-36	-1.31314	0.391	0.617	2.22091e-31	ENSMUSG00000025481	protein_coding	urate (5-hydroxyiso-) hydrolase [Source:MGI Symbol;Acc:MGI:1916142]
Krtcap3	4.35055e-27	-1.31415	0.399	0.546	1.02247e-22	ENSMUSG00000029149	protein_coding	keratinocyte associated protein 3 [Source:MGI Symbol;Acc:MGI:1917065]
Asprv1	1.17944e-11	-1.31433	0.277	0.388	2.77192e-07	ENSMUSG00000033508	protein_coding	aspartic peptidase, retroviral-like 1 [Source:MGI Symbol;Acc:MGI:1915105]
H2ac24	2.43868e-12	-1.32055	0.385	0.498	5.73138e-08	ENSMUSG00000094777	protein_coding	H2A clustered histone 24 [Source:MGI Symbol;Acc:MGI:3710573]
Ccdc8	1.37071e-07	-1.32731	0.197	0.273	0.00322143	ENSMUSG00000041117	protein_coding	coiled-coil domain containing 8 [Source:MGI Symbol;Acc:MGI:3612184]
Col7a1	4.18803e-79	-1.32819	0.592	0.826	9.84271e-75	ENSMUSG00000025650	protein_coding	collagen, type VII, alpha 1 [Source:MGI Symbol;Acc:MGI:88462]
Rnase4	1.41302e-106	-1.33602	0.795	0.939	3.32088e-102	ENSMUSG00000021876	protein_coding	ribonuclease, RNase A family 4 [Source:MGI Symbol;Acc:MGI:1926217]
Sox21	2.56577e-09	-1.34955	0.149	0.251	6.03007e-05	ENSMUSG00000061517	protein_coding	SRY (sex determining region Y)-box 21 [Source:MGI Symbol;Acc:MGI:2654070]
Col4a6	3.18089e-70	-1.35041	0.568	0.839	7.47573e-66	ENSMUSG00000031273	protein_coding	collagen, type IV, alpha 6 [Source:MGI Symbol;Acc:MGI:2152695]
Rapgefl1	4.81726e-34	-1.35182	0.371	0.572	1.13215e-29	ENSMUSG00000038020	protein_coding	Rap guanine nucleotide exchange factor (GEF)-like 1 [Source:MGI Symbol;Acc:MGI:3611446]
Atp2b4	3.72555e-51	-1.35268	0.451	0.709	8.75578e-47	ENSMUSG00000026463	protein_coding	ATPase, Ca++ transporting, plasma membrane 4 [Source:MGI Symbol;Acc:MGI:88111]
Cracdl	1.32808e-32	-1.36795	0.363	0.588	3.12125e-28	ENSMUSG00000026090	protein_coding	capping protein inhibiting regulator of actin like [Source:MGI Symbol;Acc:MGI:1919347]
Nrm	1.21656e-21	-1.37058	0.272	0.439	2.85916e-17	ENSMUSG00000059791	protein_coding	nurim (nuclear envelope membrane protein) [Source:MGI Symbol;Acc:MGI:2146855]
Dleu2	6.0603e-26	-1.37259	0.477	0.621	1.42429e-21	ENSMUSG00000097589	lncRNA	deleted in lymphocytic leukemia, 2 [Source:MGI Symbol;Acc:MGI:1934030]
Epb41l4b	1.16456e-26	-1.37359	0.33	0.528	2.73695e-22	ENSMUSG00000028434	protein_coding	erythrocyte membrane protein band 4.1 like 4b [Source:MGI Symbol;Acc:MGI:1859149]
Tfap2e	2.06397e-11	-1.38066	0.156	0.273	4.85075e-07	ENSMUSG00000042477	protein_coding	transcription factor AP-2, epsilon [Source:MGI Symbol;Acc:MGI:2679630]
Mafb	2.04115e-76	-1.39928	0.52	0.853	4.7971e-72	ENSMUSG00000074622	protein_coding	v-maf musculoaponeurotic fibrosarcoma oncogene family, protein B (avian) [Source:MGI Symbol;Acc:MGI:104555]
Gas1	5.34548e-53	-1.40619	0.713	0.831	1.25629e-48	ENSMUSG00000052957	protein_coding	growth arrest specific 1 [Source:MGI Symbol;Acc:MGI:95655]
Kcnmb4	1.26401e-32	-1.40678	0.43	0.608	2.97068e-28	ENSMUSG00000054934	protein_coding	potassium large conductance calcium-activated channel, subfamily M, beta member 4 [Source:MGI Symbol;Acc:MGI:1913272]
Ampd3	2.16584e-13	-1.41568	0.171	0.302	5.09015e-09	ENSMUSG00000005686	protein_coding	adenosine monophosphate deaminase 3 [Source:MGI Symbol;Acc:MGI:1096344]
Slc8a1	1.0516e-18	-1.4201	0.326	0.489	2.47148e-14	ENSMUSG00000054640	protein_coding	solute carrier family 8 (sodium/calcium exchanger), member 1 [Source:MGI Symbol;Acc:MGI:107956]
Emp2	9.51142e-121	-1.43262	0.702	0.946	2.23537e-116	ENSMUSG00000022505	protein_coding	epithelial membrane protein 2 [Source:MGI Symbol;Acc:MGI:1098726]
Cbr2	3.60935e-46	-1.43275	0.419	0.662	8.48269e-42	ENSMUSG00000025150	protein_coding	carbonyl reductase 2 [Source:MGI Symbol;Acc:MGI:107200]
Klhl13	1.12478e-08	-1.44587	0.16	0.254	0.000264345	ENSMUSG00000036782	protein_coding	kelch-like 13 [Source:MGI Symbol;Acc:MGI:1914705]
Fgfr3	2.12461e-31	-1.45364	0.313	0.526	4.99327e-27	ENSMUSG00000054252	protein_coding	fibroblast growth factor receptor 3 [Source:MGI Symbol;Acc:MGI:95524]
Emp1	1.0678e-58	-1.45459	0.665	0.833	2.50954e-54	ENSMUSG00000030208	protein_coding	epithelial membrane protein 1 [Source:MGI Symbol;Acc:MGI:107941]
Neil3	3.19432e-08	-1.45847	0.188	0.279	0.000750729	ENSMUSG00000039396	protein_coding	nei like 3 (E. coli) [Source:MGI Symbol;Acc:MGI:2384588]
Csta1	3.16902e-23	-1.46038	0.212	0.419	7.44783e-19	ENSMUSG00000034362	protein_coding	cystatin A1 [Source:MGI Symbol;Acc:MGI:3524930]
Inpp4b	3.16611e-29	-1.46947	0.235	0.469	7.44098e-25	ENSMUSG00000037940	protein_coding	inositol polyphosphate-4-phosphatase, type II [Source:MGI Symbol;Acc:MGI:2158925]
Fos	1.46971e-08	-1.47229	0.696	0.7	0.000345411	ENSMUSG00000021250	protein_coding	FBJ osteosarcoma oncogene [Source:MGI Symbol;Acc:MGI:95574]
Gm26532	7.22772e-11	-1.48105	0.156	0.268	1.69866e-06	ENSMUSG00000097296	lncRNA	predicted gene, 26532 [Source:MGI Symbol;Acc:MGI:5477026]
Rab27a	1.19224e-22	-1.48368	0.263	0.432	2.802e-18	ENSMUSG00000032202	protein_coding	RAB27A, member RAS oncogene family [Source:MGI Symbol;Acc:MGI:1861441]
Astn2	1.04836e-19	-1.48793	0.307	0.472	2.46385e-15	ENSMUSG00000028373	protein_coding	astrotactin 2 [Source:MGI Symbol;Acc:MGI:1889277]
Zdhhc15	3.21845e-18	-1.4965	0.209	0.374	7.564e-14	ENSMUSG00000033906	protein_coding	zinc finger, DHHC domain containing 15 [Source:MGI Symbol;Acc:MGI:1915336]
Pdzd2	4.65479e-70	-1.50608	0.592	0.831	1.09397e-65	ENSMUSG00000022197	protein_coding	PDZ domain containing 2 [Source:MGI Symbol;Acc:MGI:1922394]
Eef2k	2.10374e-50	-1.54328	0.378	0.656	4.94422e-46	ENSMUSG00000035064	protein_coding	eukaryotic elongation factor-2 kinase [Source:MGI Symbol;Acc:MGI:1195261]
Lrrc8b	2.40982e-19	-1.57524	0.216	0.381	5.66356e-15	ENSMUSG00000070639	protein_coding	leucine rich repeat containing 8 family, member B [Source:MGI Symbol;Acc:MGI:2141353]
Slc22a4	2.06489e-51	-1.59308	0.304	0.617	4.85291e-47	ENSMUSG00000020334	protein_coding	solute carrier family 22 (organic cation transporter), member 4 [Source:MGI Symbol;Acc:MGI:1353479]
Tgfb1	5.61522e-13	-1.59839	0.158	0.284	1.31969e-08	ENSMUSG00000002603	protein_coding	transforming growth factor, beta 1 [Source:MGI Symbol;Acc:MGI:98725]
Klk10	3.69335e-19	-1.60636	0.184	0.356	8.68012e-15	ENSMUSG00000030693	protein_coding	kallikrein related-peptidase 10 [Source:MGI Symbol;Acc:MGI:1916790]
Atf3	1.1408e-08	-1.6081	0.596	0.616	0.000268112	ENSMUSG00000026628	protein_coding	activating transcription factor 3 [Source:MGI Symbol;Acc:MGI:109384]
Fosb	6.83357e-14	-1.61148	0.348	0.47	1.60603e-09	ENSMUSG00000003545	protein_coding	FBJ osteosarcoma oncogene B [Source:MGI Symbol;Acc:MGI:95575]
Calm4	2.52768e-47	-1.61156	0.272	0.576	5.94056e-43	ENSMUSG00000033765	protein_coding	calmodulin 4 [Source:MGI Symbol;Acc:MGI:1931464]
Igfbp5	2.65121e-08	-1.61235	0.166	0.257	0.000623087	ENSMUSG00000026185	protein_coding	insulin-like growth factor binding protein 5 [Source:MGI Symbol;Acc:MGI:96440]
Ints6l	1.28397e-33	-1.61294	0.315	0.534	3.01757e-29	ENSMUSG00000035967	protein_coding	integrator complex subunit 6 like [Source:MGI Symbol;Acc:MGI:2442593]
Ppp1r14c	9.51767e-77	-1.61412	0.482	0.804	2.23684e-72	ENSMUSG00000040653	protein_coding	protein phosphatase 1, regulatory inhibitor subunit 14C [Source:MGI Symbol;Acc:MGI:1923392]
Car13	1.68269e-12	-1.65104	0.132	0.257	3.95465e-08	ENSMUSG00000027555	protein_coding	carbonic anhydrase 13 [Source:MGI Symbol;Acc:MGI:1931322]
Rpgrip1	2.95467e-18	-1.65636	0.281	0.433	6.94406e-14	ENSMUSG00000057132	protein_coding	retinitis pigmentosa GTPase regulator interacting protein 1 [Source:MGI Symbol;Acc:MGI:1932134]
Slc16a10	2.02797e-18	-1.68251	0.155	0.33	4.76613e-14	ENSMUSG00000019838	protein_coding	solute carrier family 16 (monocarboxylic acid transporters), member 10 [Source:MGI Symbol;Acc:MGI:1919722]
Cdh4	5.98363e-40	-1.68631	0.052	0.327	1.40627e-35	ENSMUSG00000000305	protein_coding	cadherin 4 [Source:MGI Symbol;Acc:MGI:99218]
Tent5a	2.25733e-34	-1.69156	0.266	0.509	5.30517e-30	ENSMUSG00000032265	protein_coding	terminal nucleotidyltransferase 5A [Source:MGI Symbol;Acc:MGI:2670964]
Pard3b	4.24836e-21	-1.69535	0.19	0.383	9.98449e-17	ENSMUSG00000052062	protein_coding	par-3 family cell polarity regulator beta [Source:MGI Symbol;Acc:MGI:1919301]
Maf	9.50777e-45	-1.71706	0.231	0.539	2.23452e-40	ENSMUSG00000055435	protein_coding	avian musculoaponeurotic fibrosarcoma oncogene homolog [Source:MGI Symbol;Acc:MGI:96909]
Cldn1	1.53425e-64	-1.74004	0.382	0.703	3.6058e-60	ENSMUSG00000022512	protein_coding	claudin 1 [Source:MGI Symbol;Acc:MGI:1276109]
Aqp3	6.67486e-100	-1.74665	0.516	0.851	1.56873e-95	ENSMUSG00000028435	protein_coding	aquaporin 3 [Source:MGI Symbol;Acc:MGI:1333777]
Ror1	1.05142e-51	-1.77209	0.276	0.607	2.47105e-47	ENSMUSG00000035305	protein_coding	receptor tyrosine kinase-like orphan receptor 1 [Source:MGI Symbol;Acc:MGI:1347520]
Cnih2	4.11353e-17	-1.78528	0.149	0.302	9.66762e-13	ENSMUSG00000024873	protein_coding	cornichon family AMPA receptor auxiliary protein 2 [Source:MGI Symbol;Acc:MGI:1277225]
Hif3a	7.95694e-24	-1.80628	0.114	0.321	1.87004e-19	ENSMUSG00000004328	protein_coding	hypoxia inducible factor 3, alpha subunit [Source:MGI Symbol;Acc:MGI:1859778]
Grik4	6.05861e-22	-1.85166	0.13	0.325	1.4239e-17	ENSMUSG00000032017	protein_coding	glutamate receptor, ionotropic, kainate 4 [Source:MGI Symbol;Acc:MGI:95817]
Rpl17-ps8	7.85888e-29	-1.85972	0.182	0.399	1.84699e-24	ENSMUSG00000082035	processed_pseudogene	ribosomal protein L17, pseudogene 8 [Source:MGI Symbol;Acc:MGI:3802129]
Sema5a	2.0842e-85	-1.87272	0.354	0.755	4.89829e-81	ENSMUSG00000022231	protein_coding	sema domain, seven thrombospondin repeats (type 1 and type 1-like), transmembrane domain (TM) and short cytoplasmic domain, (semaphorin) 5A [Source:MGI Symbol;Acc:MGI:107556]
Bcar3	3.33747e-35	-1.90376	0.216	0.468	7.84372e-31	ENSMUSG00000028121	protein_coding	breast cancer anti-estrogen resistance 3 [Source:MGI Symbol;Acc:MGI:1352501]
Jade2	5.89869e-24	-1.93776	0.162	0.357	1.38631e-19	ENSMUSG00000020387	protein_coding	jade family PHD finger 2 [Source:MGI Symbol;Acc:MGI:1924151]
Ifngr1	5.54307e-26	-1.95286	0.179	0.381	1.30273e-21	ENSMUSG00000020009	protein_coding	interferon gamma receptor 1 [Source:MGI Symbol;Acc:MGI:107655]
Itga2	1.28001e-42	-1.96013	0.24	0.513	3.00827e-38	ENSMUSG00000015533	protein_coding	integrin alpha 2 [Source:MGI Symbol;Acc:MGI:96600]
Krt15	4.4163e-150	-2.01502	0.842	0.995	1.03792e-145	ENSMUSG00000054146	protein_coding	keratin 15 [Source:MGI Symbol;Acc:MGI:96689]
Serpinb7	1.14301e-17	-2.01837	0.101	0.261	2.6863e-13	ENSMUSG00000067001	protein_coding	serine (or cysteine) peptidase inhibitor, clade B, member 7 [Source:MGI Symbol;Acc:MGI:2151053]
Palmd	6.10852e-19	-2.05347	0.134	0.297	1.43562e-14	ENSMUSG00000033377	protein_coding	palmdelphin [Source:MGI Symbol;Acc:MGI:2148896]
Rgs2	1.73288e-55	-2.05985	0.372	0.666	4.07261e-51	ENSMUSG00000026360	protein_coding	regulator of G-protein signaling 2 [Source:MGI Symbol;Acc:MGI:1098271]
Ltbp4	5.23677e-63	-2.08049	0.27	0.6	1.23075e-58	ENSMUSG00000040488	protein_coding	latent transforming growth factor beta binding protein 4 [Source:MGI Symbol;Acc:MGI:1321395]
Rab7b	5.20018e-19	-2.11573	0.091	0.259	1.22215e-14	ENSMUSG00000052688	protein_coding	RAB7B, member RAS oncogene family [Source:MGI Symbol;Acc:MGI:2442295]
Gstm1	6.20159e-24	-2.11941	0.121	0.315	1.4575e-19	ENSMUSG00000058135	protein_coding	glutathione S-transferase, mu 1 [Source:MGI Symbol;Acc:MGI:95860]
Thbs1	2.90892e-25	-2.15327	0.156	0.359	6.83655e-21	ENSMUSG00000040152	protein_coding	thrombospondin 1 [Source:MGI Symbol;Acc:MGI:98737]
Chst2	1.62743e-26	-2.1553	0.089	0.31	3.82478e-22	ENSMUSG00000033350	protein_coding	carbohydrate sulfotransferase 2 [Source:MGI Symbol;Acc:MGI:1891160]
Pcdh9	2.6688e-55	-2.15891	0.229	0.59	6.27222e-51	ENSMUSG00000055421	protein_coding	protocadherin 9 [Source:MGI Symbol;Acc:MGI:1306801]
Plet1	4.79107e-32	-2.16187	0.158	0.405	1.126e-27	ENSMUSG00000032068	protein_coding	placenta expressed transcript 1 [Source:MGI Symbol;Acc:MGI:1923759]
Cavin3	1.20633e-51	-2.16666	0.261	0.558	2.83511e-47	ENSMUSG00000037060	protein_coding	caveolae associated 3 [Source:MGI Symbol;Acc:MGI:1923422]
Wnk2	1.40145e-78	-2.17329	0.307	0.671	3.29369e-74	ENSMUSG00000037989	protein_coding	WNK lysine deficient protein kinase 2 [Source:MGI Symbol;Acc:MGI:1922857]
Plod1	4.22304e-28	-2.20056	0.125	0.346	9.92499e-24	ENSMUSG00000019055	protein_coding	procollagen-lysine, 2-oxoglutarate 5-dioxygenase 1 [Source:MGI Symbol;Acc:MGI:99907]
Ptprz1	2.40104e-51	-2.20234	0.291	0.59	5.64293e-47	ENSMUSG00000068748	protein_coding	protein tyrosine phosphatase, receptor type Z, polypeptide 1 [Source:MGI Symbol;Acc:MGI:97816]
Rapgef4	2.66378e-24	-2.20731	0.112	0.311	6.26042e-20	ENSMUSG00000049044	protein_coding	Rap guanine nucleotide exchange factor (GEF) 4 [Source:MGI Symbol;Acc:MGI:1917723]
Rerg	5.93308e-38	-2.23071	0.127	0.405	1.39439e-33	ENSMUSG00000030222	protein_coding	RAS-like, estrogen-regulated, growth-inhibitor [Source:MGI Symbol;Acc:MGI:2665139]
Sox5	2.15666e-82	-2.27508	0.238	0.665	5.06859e-78	ENSMUSG00000041540	protein_coding	SRY (sex determining region Y)-box 5 [Source:MGI Symbol;Acc:MGI:98367]
Gm47754	5.25108e-23	-2.27693	0.093	0.284	1.23411e-18	ENSMUSG00000114784	lncRNA	predicted gene, 47754 [Source:MGI Symbol;Acc:MGI:6096900]
Mall	4.052e-22	-2.32467	0.106	0.289	9.52301e-18	ENSMUSG00000027377	protein_coding	mal, T cell differentiation protein-like [Source:MGI Symbol;Acc:MGI:2385152]
Stfa3	2.69942e-147	-2.32477	0.328	0.889	6.34418e-143	ENSMUSG00000054905	protein_coding	stefin A3 [Source:MGI Symbol;Acc:MGI:106196]
Rps13-ps1	4.46871e-46	-2.35307	0.153	0.45	1.05024e-41	ENSMUSG00000066362	processed_pseudogene	ribosomal protein S13, pseudogene 1 [Source:MGI Symbol;Acc:MGI:3647042]
Dlk2	4.71677e-56	-2.36323	0.238	0.554	1.10854e-51	ENSMUSG00000047428	protein_coding	delta like non-canonical Notch ligand 2 [Source:MGI Symbol;Acc:MGI:2146838]
Thy1	5.31779e-24	-2.38258	0.101	0.294	1.24979e-19	ENSMUSG00000032011	protein_coding	thymus cell antigen 1, theta [Source:MGI Symbol;Acc:MGI:98747]
Chl1	4.71856e-40	-2.39962	0.134	0.42	1.10896e-35	ENSMUSG00000030077	protein_coding	cell adhesion molecule L1-like [Source:MGI Symbol;Acc:MGI:1098266]
Tgfa	7.52087e-22	-2.4011	0.071	0.254	1.76756e-17	ENSMUSG00000029999	protein_coding	transforming growth factor alpha [Source:MGI Symbol;Acc:MGI:98724]
Capns2	2.44723e-27	-2.43759	0.069	0.284	5.75148e-23	ENSMUSG00000078144	protein_coding	calpain, small subunit 2 [Source:MGI Symbol;Acc:MGI:1916793]
Arhgap25	3.21902e-29	-2.43804	0.074	0.3	7.56534e-25	ENSMUSG00000030047	protein_coding	Rho GTPase activating protein 25 [Source:MGI Symbol;Acc:MGI:2443687]
Plxnc1	6.24204e-24	-2.45638	0.06	0.251	1.46701e-19	ENSMUSG00000074785	protein_coding	plexin C1 [Source:MGI Symbol;Acc:MGI:1890127]
Gramd2	1.26577e-31	-2.48793	0.099	0.335	2.97482e-27	ENSMUSG00000074259	protein_coding	GRAM domain containing 2 [Source:MGI Symbol;Acc:MGI:3528937]
Adamts1	2.15338e-25	-2.5927	0.104	0.312	5.06088e-21	ENSMUSG00000022893	protein_coding	a disintegrin-like and metallopeptidase (reprolysin type) with thrombospondin type 1 motif, 1 [Source:MGI Symbol;Acc:MGI:109249]
Tmtc1	2.96128e-37	-2.59586	0.151	0.416	6.9596e-33	ENSMUSG00000030306	protein_coding	transmembrane and tetratricopeptide repeat containing 1 [Source:MGI Symbol;Acc:MGI:3039590]
Edn2	5.36885e-30	-2.70821	0.102	0.33	1.26179e-25	ENSMUSG00000028635	protein_coding	endothelin 2 [Source:MGI Symbol;Acc:MGI:95284]
Gna14	1.64867e-66	-2.74003	0.123	0.523	3.8747e-62	ENSMUSG00000024697	protein_coding	guanine nucleotide binding protein, alpha 14 [Source:MGI Symbol;Acc:MGI:95769]
Sptlc3	1.26756e-35	-2.88992	0.063	0.322	2.97902e-31	ENSMUSG00000039092	protein_coding	serine palmitoyltransferase, long chain base subunit 3 [Source:MGI Symbol;Acc:MGI:2444678]
Postn	8.83868e-145	-2.99813	0.222	0.805	2.07727e-140	ENSMUSG00000027750	protein_coding	periostin, osteoblast specific factor [Source:MGI Symbol;Acc:MGI:1926321]
Dsg1a	1.36814e-48	-3.20385	0.052	0.374	3.2154e-44	ENSMUSG00000069441	protein_coding	desmoglein 1 alpha [Source:MGI Symbol;Acc:MGI:94930]
Matn2	2.61992e-31	-3.62354	0.035	0.259	6.15735e-27	ENSMUSG00000022324	protein_coding	matrilin 2 [Source:MGI Symbol;Acc:MGI:109613]
Slc24a3	6.56982e-145	-3.67449	0.184	0.771	1.54404e-140	ENSMUSG00000063873	protein_coding	solute carrier family 24 (sodium/potassium/calcium exchanger), member 3 [Source:MGI Symbol;Acc:MGI:2137513]
Fmo1	5.92339e-51	-4.1401	0.039	0.362	1.39212e-46	ENSMUSG00000040181	protein_coding	flavin containing monooxygenase 1 [Source:MGI Symbol;Acc:MGI:1310002]
Adamts9	1.91301e-47	-5.75501	0.015	0.317	4.49596e-43	ENSMUSG00000030022	protein_coding	a disintegrin-like and metallopeptidase (reprolysin type) with thrombospondin type 1 motif, 9 [Source:MGI Symbol;Acc:MGI:1916320]

## Sheet: Basal_3
GeneID	p_val	avg_log2FC	pct.1	pct.2	p_val_adj	GENEID	GENEBIOTYPE	DESCRIPTION
1700030C10Rik	4.57299e-13	3.33994	0.259	0.023	1.07474e-08	ENSMUSG00000091071	transcribed_unprocessed_pseudogene	RIKEN cDNA 1700030C10 gene [Source:MGI Symbol;Acc:MGI:1916763]
1700030C10Rik	4.57299e-13	3.33994	0.259	0.023	1.07474e-08	ENSMUSG00000099759	lncRNA	RIKEN cDNA 1700030C10 gene [Source:MGI Symbol;Acc:MGI:1916763]
1810037I17Rik	4.34491e-08	1.70196	0.296	0.069	0.00102114	ENSMUSG00000054091	protein_coding	RIKEN cDNA 1810037I17 gene [Source:MGI Symbol;Acc:MGI:1914954]
2410018L13Rik	7.45924e-12	1.05116	0.753	0.308	1.75307e-07	ENSMUSG00000073164	lncRNA	RIKEN cDNA 2410018L13 gene [Source:MGI Symbol;Acc:MGI:1916982]
2610035D17Rik	1.60659e-10	1.33202	0.926	0.728	3.7758e-06	ENSMUSG00000087259	lncRNA	RIKEN cDNA 2610035D17 gene [Source:MGI Symbol;Acc:MGI:1919636]
9030624G23Rik	4.11053e-10	1.29042	0.58	0.197	9.66057e-06	ENSMUSG00000073158	protein_coding	RIKEN cDNA 9030624G23 gene [Source:MGI Symbol;Acc:MGI:1914058]
9530059O14Rik	3.83003e-14	4.22073	0.284	0.026	9.00133e-10	ENSMUSG00000097736	lncRNA	RIKEN cDNA 9530059O14 gene [Source:MGI Symbol;Acc:MGI:2442421]
Abcb1b	1.98236e-14	3.19527	0.309	0.033	4.65895e-10	ENSMUSG00000028970	protein_coding	ATP-binding cassette, sub-family B (MDR/TAP), member 1B [Source:MGI Symbol;Acc:MGI:97568]
Actb	1.86481e-07	1.21082	0.864	0.636	0.00438268	ENSMUSG00000029580	protein_coding	actin, beta [Source:MGI Symbol;Acc:MGI:87904]
Actg1	2.85914e-09	1.31099	0.765	0.41	6.71955e-05	ENSMUSG00000062825	protein_coding	actin, gamma, cytoplasmic 1 [Source:MGI Symbol;Acc:MGI:87906]
Adamts9	8.24088e-10	-4.91762	0.025	0.384	1.93677e-05	ENSMUSG00000030022	protein_coding	a disintegrin-like and metallopeptidase (reprolysin type) with thrombospondin type 1 motif, 9 [Source:MGI Symbol;Acc:MGI:1916320]
Adh5	5.67494e-07	1.21884	0.358	0.111	0.0133372	ENSMUSG00000028138	protein_coding	alcohol dehydrogenase 5 (class III), chi polypeptide [Source:MGI Symbol;Acc:MGI:87929]
Aen	1.76193e-06	1.15095	0.407	0.148	0.0414088	ENSMUSG00000030609	protein_coding	apoptosis enhancing nuclease [Source:MGI Symbol;Acc:MGI:1915298]
AI506816	1.23716e-16	2.71385	0.519	0.108	2.90758e-12	ENSMUSG00000105987	lncRNA	expressed sequence AI506816 [Source:MGI Symbol;Acc:MGI:2140929]
Aldh7a1	1.33553e-08	1.49702	0.407	0.121	0.000313876	ENSMUSG00000053644	protein_coding	aldehyde dehydrogenase family 7, member A1 [Source:MGI Symbol;Acc:MGI:108186]
Aldoa	4.89365e-07	1.55672	0.383	0.134	0.0115011	ENSMUSG00000030695	protein_coding	aldolase A, fructose-bisphosphate [Source:MGI Symbol;Acc:MGI:87994]
Aldoa	4.89365e-07	1.55672	0.383	0.134	0.0115011	ENSMUSG00000114515	protein_coding	aldolase A, fructose-bisphosphate [Source:MGI Symbol;Acc:MGI:87994]
Ap1s1	1.25163e-06	1.52943	0.296	0.085	0.0294159	ENSMUSG00000004849	protein_coding	adaptor protein complex AP-1, sigma 1 [Source:MGI Symbol;Acc:MGI:1098244]
Ap2s1	1.22635e-07	1.52316	0.272	0.062	0.00288217	ENSMUSG00000008036	protein_coding	adaptor-related protein complex 2, sigma 1 subunit [Source:MGI Symbol;Acc:MGI:2141861]
Apex1	1.03255e-06	1.24142	0.321	0.095	0.024267	ENSMUSG00000035960	protein_coding	apurinic/apyrimidinic endonuclease 1 [Source:MGI Symbol;Acc:MGI:88042]
Apoe	5.30966e-10	1.70678	0.494	0.154	1.24788e-05	ENSMUSG00000002985	protein_coding	apolipoprotein E [Source:MGI Symbol;Acc:MGI:88057]
Aprt	2.12684e-07	1.59695	0.383	0.134	0.00499849	ENSMUSG00000006589	protein_coding	adenine phosphoribosyl transferase [Source:MGI Symbol;Acc:MGI:88061]
Arhgap44	1.5244e-12	2.77388	0.321	0.049	3.58265e-08	ENSMUSG00000033389	protein_coding	Rho GTPase activating protein 44 [Source:MGI Symbol;Acc:MGI:2144423]
Astn2	6.75401e-07	-2.12944	0.309	0.57	0.0158733	ENSMUSG00000028373	protein_coding	astrotactin 2 [Source:MGI Symbol;Acc:MGI:1889277]
Atf7ip	9.59288e-19	1.70805	0.926	0.587	2.25452e-14	ENSMUSG00000030213	protein_coding	activating transcription factor 7 interacting protein [Source:MGI Symbol;Acc:MGI:1858965]
Atp1b1	3.35152e-11	2.64625	0.309	0.052	7.87674e-07	ENSMUSG00000026576	protein_coding	ATPase, Na+/K+ transporting, beta 1 polypeptide [Source:MGI Symbol;Acc:MGI:88108]
Atp5b	2.53085e-09	1.31995	0.778	0.416	5.948e-05	ENSMUSG00000025393	protein_coding	ATP synthase, H+ transporting mitochondrial F1 complex, beta subunit [Source:MGI Symbol;Acc:MGI:107801]
Atp5g1	1.01169e-08	1.63345	0.457	0.157	0.000237766	ENSMUSG00000006057	protein_coding	ATP synthase, H+ transporting, mitochondrial F0 complex, subunit C1 (subunit 9) [Source:MGI Symbol;Acc:MGI:107653]
Atp5g3	1.79683e-09	1.41451	0.531	0.184	4.22291e-05	ENSMUSG00000018770	protein_coding	ATP synthase, H+ transporting, mitochondrial F0 complex, subunit C3 (subunit 9) [Source:MGI Symbol;Acc:MGI:2442035]
Atp5h	5.45234e-09	1.51305	0.444	0.141	0.000128141	ENSMUSG00000034566	protein_coding	ATP synthase, H+ transporting, mitochondrial F0 complex, subunit D [Source:MGI Symbol;Acc:MGI:1918929]
Atp5j2	1.98776e-08	1.40918	0.383	0.105	0.000467164	ENSMUSG00000038690	protein_coding	ATP synthase, H+ transporting, mitochondrial F0 complex, subunit F2 [Source:MGI Symbol;Acc:MGI:1927558]
Atp5k	7.87497e-09	1.52439	0.309	0.069	0.000185077	ENSMUSG00000050856	protein_coding	ATP synthase, H+ transporting, mitochondrial F1F0 complex, subunit E [Source:MGI Symbol;Acc:MGI:106636]
Atp5o.1	9.33947e-09	1.67402	0.395	0.121	0.000219496
Atxn7l3b	3.32224e-07	1.22751	0.519	0.22	0.00780792	ENSMUSG00000074748	protein_coding	ataxin 7-like 3B [Source:MGI Symbol;Acc:MGI:1914971]
Banf1	2.28551e-09	1.6415	0.37	0.092	5.37141e-05	ENSMUSG00000024844	protein_coding	BAF nuclear assembly factor 1 [Source:MGI Symbol;Acc:MGI:1346330]
Basp1	8.70546e-14	1.49674	0.556	0.151	2.04596e-09	ENSMUSG00000045763	protein_coding	brain abundant, membrane attached signal protein 1 [Source:MGI Symbol;Acc:MGI:1917600]
Bcas2	5.37565e-10	1.42881	0.617	0.236	1.26338e-05	ENSMUSG00000005687	protein_coding	BCAS2 pre-mRNA processing factor [Source:MGI Symbol;Acc:MGI:1915433]
Bccip	9.86007e-08	1.7655	0.259	0.056	0.00231731	ENSMUSG00000030983	protein_coding	BRCA2 and CDKN1A interacting protein [Source:MGI Symbol;Acc:MGI:1913415]
Bex1	7.01516e-25	5.623	0.358	0.007	1.6487e-20	ENSMUSG00000050071	protein_coding	brain expressed X-linked 1 [Source:MGI Symbol;Acc:MGI:1328321]
Bex3	5.00427e-14	2.27642	0.395	0.066	1.1761e-09	ENSMUSG00000046432	protein_coding	brain expressed X-linked 3 [Source:MGI Symbol;Acc:MGI:1338016]
Bloc1s2	3.38812e-08	1.36679	0.432	0.141	0.000796276	ENSMUSG00000057506	protein_coding	biogenesis of lysosomal organelles complex-1, subunit 2 [Source:MGI Symbol;Acc:MGI:1920939]
Brix1	8.19728e-08	1.17235	0.568	0.249	0.00192652	ENSMUSG00000022247	protein_coding	BRX1, biogenesis of ribosomes [Source:MGI Symbol;Acc:MGI:1915082]
Bsg	5.70552e-09	1.34171	0.543	0.207	0.000134091	ENSMUSG00000023175	protein_coding	basigin [Source:MGI Symbol;Acc:MGI:88208]
C1qbp	1.10106e-12	2.22125	0.457	0.108	2.5877e-08	ENSMUSG00000018446	protein_coding	complement component 1, q subcomponent binding protein [Source:MGI Symbol;Acc:MGI:1194505]
Cacybp	1.22983e-07	1.62974	0.321	0.089	0.00289035	ENSMUSG00000014226	protein_coding	calcyclin binding protein [Source:MGI Symbol;Acc:MGI:1270839]
Cad	5.23979e-09	1.4942	0.296	0.062	0.000123146	ENSMUSG00000013629	protein_coding	carbamoyl-phosphate synthetase 2, aspartate transcarbamylase, and dihydroorotase [Source:MGI Symbol;Acc:MGI:1916969]
Cald1	3.69485e-11	1.06227	0.827	0.416	8.68363e-07	ENSMUSG00000029761	protein_coding	caldesmon 1 [Source:MGI Symbol;Acc:MGI:88250]
Calr	4.45044e-13	1.71592	0.63	0.213	1.04594e-08	ENSMUSG00000003814	protein_coding	calreticulin [Source:MGI Symbol;Acc:MGI:88252]
Cct7	1.04524e-08	1.46782	0.519	0.187	0.000245653	ENSMUSG00000030007	protein_coding	chaperonin containing Tcp1, subunit 7 (eta) [Source:MGI Symbol;Acc:MGI:107184]
Cct8	9.2549e-08	1.25261	0.58	0.285	0.00217509	ENSMUSG00000025613	protein_coding	chaperonin containing Tcp1, subunit 8 (theta) [Source:MGI Symbol;Acc:MGI:107183]
Cd28	2.79566e-25	7.26053	0.346	0.003	6.57036e-21	ENSMUSG00000026012	protein_coding	CD28 antigen [Source:MGI Symbol;Acc:MGI:88327]
Cd63	1.18213e-07	1.17961	0.383	0.118	0.00277824	ENSMUSG00000025351	protein_coding	CD63 antigen [Source:MGI Symbol;Acc:MGI:99529]
Cdk4	1.42488e-06	1.0872	0.531	0.233	0.0334875	ENSMUSG00000006728	protein_coding	cyclin-dependent kinase 4 [Source:MGI Symbol;Acc:MGI:88357]
Cdkn1a	8.20737e-09	1.88536	0.309	0.069	0.00019289	ENSMUSG00000023067	protein_coding	cyclin-dependent kinase inhibitor 1A (P21) [Source:MGI Symbol;Acc:MGI:104556]
Cfl1	4.72083e-07	1.05222	0.543	0.243	0.0110949	ENSMUSG00000056201	protein_coding	cofilin 1, non-muscle [Source:MGI Symbol;Acc:MGI:101757]
Chchd2	3.63426e-11	1.6918	0.704	0.364	8.54125e-07	ENSMUSG00000070493	protein_coding	coiled-coil-helix-coiled-coil-helix domain containing 2 [Source:MGI Symbol;Acc:MGI:1261428]
Chmp5	3.18683e-07	1.22802	0.321	0.089	0.00748969	ENSMUSG00000028419	protein_coding	charged multivesicular body protein 5 [Source:MGI Symbol;Acc:MGI:1924209]
Chst11	8.46548e-08	1.06474	0.815	0.505	0.00198956	ENSMUSG00000034612	protein_coding	carbohydrate sulfotransferase 11 [Source:MGI Symbol;Acc:MGI:1927166]
Ckb	1.29429e-11	2.42403	0.259	0.03	3.04185e-07	ENSMUSG00000001270	protein_coding	creatine kinase, brain [Source:MGI Symbol;Acc:MGI:88407]
Cks1b	1.25089e-10	1.71335	0.481	0.144	2.93983e-06	ENSMUSG00000028044	protein_coding	CDC28 protein kinase 1b [Source:MGI Symbol;Acc:MGI:1889208]
Clic1	8.34566e-08	1.0011	0.642	0.308	0.0019614	ENSMUSG00000007041	protein_coding	chloride intracellular channel 1 [Source:MGI Symbol;Acc:MGI:2148924]
Col14a1	3.0589e-09	2.50776	0.284	0.056	7.18903e-05	ENSMUSG00000022371	protein_coding	collagen, type XIV, alpha 1 [Source:MGI Symbol;Acc:MGI:1341272]
Col8a1	9.34157e-13	1.97382	0.506	0.134	2.19545e-08	ENSMUSG00000068196	protein_coding	collagen, type VIII, alpha 1 [Source:MGI Symbol;Acc:MGI:88463]
Cops8	4.80574e-07	1.05623	0.395	0.128	0.0112945	ENSMUSG00000034432	protein_coding	COP9 signalosome subunit 8 [Source:MGI Symbol;Acc:MGI:1915363]
Cox4i1	8.33789e-09	1.38904	0.716	0.384	0.000195957	ENSMUSG00000031818	protein_coding	cytochrome c oxidase subunit 4I1 [Source:MGI Symbol;Acc:MGI:88473]
Cox5a	2.09054e-13	1.95906	0.531	0.144	4.91318e-09	ENSMUSG00000000088	protein_coding	cytochrome c oxidase subunit 5A [Source:MGI Symbol;Acc:MGI:88474]
Cox5b	1.97796e-07	1.65689	0.346	0.105	0.0046486	ENSMUSG00000061518	protein_coding	cytochrome c oxidase subunit 5B [Source:MGI Symbol;Acc:MGI:88475]
Cox6c	3.31869e-09	1.45343	0.506	0.184	7.79957e-05	ENSMUSG00000014313	protein_coding	cytochrome c oxidase subunit 6C [Source:MGI Symbol;Acc:MGI:104614]
Cox7c	2.17286e-07	1.10051	0.568	0.259	0.00510665	ENSMUSG00000017778	protein_coding	cytochrome c oxidase subunit 7C [Source:MGI Symbol;Acc:MGI:103226]
Cox8a	6.55761e-12	2.13988	0.481	0.134	1.54117e-07	ENSMUSG00000035885	protein_coding	cytochrome c oxidase subunit 8A [Source:MGI Symbol;Acc:MGI:105959]
Cyc1	8.82516e-08	1.90064	0.309	0.082	0.00207409	ENSMUSG00000022551	protein_coding	cytochrome c-1 [Source:MGI Symbol;Acc:MGI:1913695]
Cycs	3.61426e-10	2.59663	0.259	0.039	8.49423e-06	ENSMUSG00000063694	protein_coding	cytochrome c, somatic [Source:MGI Symbol;Acc:MGI:88578]
Dab1	3.65289e-08	2.09548	0.37	0.108	0.000858503	ENSMUSG00000028519	protein_coding	disabled 1 [Source:MGI Symbol;Acc:MGI:108554]
Dbnl	2.66071e-07	1.18917	0.383	0.125	0.0062532	ENSMUSG00000020476	protein_coding	drebrin-like [Source:MGI Symbol;Acc:MGI:700006]
Dipk1a	2.04096e-07	1.29781	0.481	0.184	0.00479666	ENSMUSG00000029270	protein_coding	divergent protein kinase domain 1A [Source:MGI Symbol;Acc:MGI:1914516]
Dnah8	3.10206e-08	1.64058	0.383	0.115	0.000729046	ENSMUSG00000033826	protein_coding	dynein, axonemal, heavy chain 8 [Source:MGI Symbol;Acc:MGI:107714]
Dnajc9	5.45779e-07	1.43232	0.42	0.151	0.0128269	ENSMUSG00000021811	protein_coding	DnaJ heat shock protein family (Hsp40) member C9 [Source:MGI Symbol;Acc:MGI:1915326]
Dnm3	1.61187e-13	3.11616	0.321	0.043	3.78823e-09	ENSMUSG00000040265	protein_coding	dynamin 3 [Source:MGI Symbol;Acc:MGI:1341299]
Dnttip2	2.34518e-09	1.32834	0.395	0.105	5.51164e-05	ENSMUSG00000039756	protein_coding	deoxynucleotidyltransferase, terminal, interacting protein 2 [Source:MGI Symbol;Acc:MGI:1923173]
Dynll2	1.72786e-06	1.44252	0.444	0.184	0.0406082	ENSMUSG00000020483	protein_coding	dynein light chain LC8-type 2 [Source:MGI Symbol;Acc:MGI:1915347]
Dyrk2	2.1812e-08	1.56248	0.37	0.105	0.000512625	ENSMUSG00000028630	protein_coding	dual-specificity tyrosine-(Y)-phosphorylation regulated kinase 2 [Source:MGI Symbol;Acc:MGI:1330301]
Eef1d	1.96607e-06	1.04516	0.469	0.184	0.0462067	ENSMUSG00000055762	protein_coding	eukaryotic translation elongation factor 1 delta (guanine nucleotide exchange protein) [Source:MGI Symbol;Acc:MGI:1913906]
Eef1e1	3.92178e-07	1.84011	0.259	0.062	0.00921697	ENSMUSG00000001707	protein_coding	eukaryotic translation elongation factor 1 epsilon 1 [Source:MGI Symbol;Acc:MGI:1913393]
Eef2	2.58787e-09	1.34361	0.716	0.4	6.08201e-05	ENSMUSG00000034994	protein_coding	eukaryotic translation elongation factor 2 [Source:MGI Symbol;Acc:MGI:95288]
Eif2s3x	7.77526e-07	1.04003	0.432	0.157	0.0182734	ENSMUSG00000035150	protein_coding	eukaryotic translation initiation factor 2, subunit 3, structural gene X-linked [Source:MGI Symbol;Acc:MGI:1349431]
Eif3k	2.12965e-08	1.28797	0.568	0.226	0.00050051	ENSMUSG00000053565	protein_coding	eukaryotic translation initiation factor 3, subunit K [Source:MGI Symbol;Acc:MGI:1921080]
Eif4a3	1.66256e-08	1.37593	0.444	0.138	0.000390735	ENSMUSG00000025580	protein_coding	eukaryotic translation initiation factor 4A3 [Source:MGI Symbol;Acc:MGI:1923731]
Eif5a	6.54925e-07	1.22986	0.58	0.298	0.015392	ENSMUSG00000078812	protein_coding	eukaryotic translation initiation factor 5A [Source:MGI Symbol;Acc:MGI:106248]
Elob	1.09078e-08	1.2605	0.457	0.148	0.000256355	ENSMUSG00000055839	protein_coding	elongin B [Source:MGI Symbol;Acc:MGI:1914923]
Eloc	4.51438e-07	1.45045	0.432	0.164	0.0106097	ENSMUSG00000079658	protein_coding	elongin C [Source:MGI Symbol;Acc:MGI:1915173]
Elof1	8.25134e-07	1.21965	0.309	0.089	0.0193923	ENSMUSG00000013822	protein_coding	ELF1 homolog, elongation factor 1 [Source:MGI Symbol;Acc:MGI:1913376]
Emc10	1.98932e-06	1.63855	0.272	0.075	0.0467529	ENSMUSG00000008140	protein_coding	ER membrane protein complex subunit 10 [Source:MGI Symbol;Acc:MGI:1916933]
ENSMUSG00000120166	1.09627e-06	1.04687	0.321	0.092	0.0257644
ENSMUSG00000120763	1.17569e-22	7.64885	0.296	0	2.7631e-18
ENSMUSG00000120784	2.09906e-06	1.29844	0.42	0.164	0.0493322
ENSMUSG00000120992	2.38752e-09	1.27578	0.63	0.289	5.61114e-05
ENSMUSG00000121307	1.0978e-09	1.10216	0.716	0.334	2.58006e-05
Exoc4	1.3603e-12	1.0957	0.988	0.882	3.19698e-08	ENSMUSG00000029763	protein_coding	exocyst complex component 4 [Source:MGI Symbol;Acc:MGI:1096376]
Fam107b	4.25113e-08	1.21519	0.531	0.21	0.000999101	ENSMUSG00000026655	protein_coding	family with sequence similarity 107, member B [Source:MGI Symbol;Acc:MGI:1913790]
Fbxw9	4.79384e-09	1.75138	0.309	0.066	0.000112665	ENSMUSG00000008167	protein_coding	F-box and WD-40 domain protein 9 [Source:MGI Symbol;Acc:MGI:1915878]
Fh1	1.59236e-06	1.37671	0.296	0.085	0.0374236	ENSMUSG00000026526	protein_coding	fumarate hydratase 1 [Source:MGI Symbol;Acc:MGI:95530]
Fkbp5	4.2273e-10	-1.36317	0.802	0.823	9.935e-06	ENSMUSG00000024222	protein_coding	FK506 binding protein 5 [Source:MGI Symbol;Acc:MGI:104670]
Fmnl2	2.95984e-08	1.05453	0.852	0.544	0.000695623	ENSMUSG00000036053	protein_coding	formin-like 2 [Source:MGI Symbol;Acc:MGI:1918659]
Ftl1	2.01952e-09	1.42388	0.691	0.328	4.74629e-05	ENSMUSG00000050708	protein_coding	ferritin light polypeptide 1 [Source:MGI Symbol;Acc:MGI:95589]
Fyn	1.09851e-06	2.12133	0.272	0.075	0.0258171	ENSMUSG00000019843	protein_coding	Fyn proto-oncogene [Source:MGI Symbol;Acc:MGI:95602]
Gabarap	6.83513e-07	1.36641	0.309	0.092	0.0160639	ENSMUSG00000018567	protein_coding	gamma-aminobutyric acid receptor associated protein [Source:MGI Symbol;Acc:MGI:1861742]
Gapdh	4.73911e-13	1.80714	0.667	0.269	1.11379e-08	ENSMUSG00000057666	protein_coding	glyceraldehyde-3-phosphate dehydrogenase [Source:MGI Symbol;Acc:MGI:95640]
Glrx5	4.40592e-11	1.51552	0.395	0.085	1.03548e-06	ENSMUSG00000021102	protein_coding	glutaredoxin 5 [Source:MGI Symbol;Acc:MGI:1920296]
Gm13274	9.06215e-29	5.75975	0.407	0.007	2.12979e-24	ENSMUSG00000086074	lncRNA	predicted gene 13274 [Source:MGI Symbol;Acc:MGI:3649443]
Gm15772	1.1721e-10	1.46823	0.568	0.2	2.75467e-06	ENSMUSG00000062353	processed_pseudogene	predicted gene 15772 [Source:MGI Symbol;Acc:MGI:3805541]
Gm20472	7.80271e-11	1.77655	0.346	0.069	1.83379e-06	ENSMUSG00000092465	unprocessed_pseudogene	predicted gene 20472 [Source:MGI Symbol;Acc:MGI:5141937]
Gm26672	3.76989e-20	3.68515	0.383	0.03	8.85999e-16	ENSMUSG00000097330	lncRNA	predicted gene, 26672 [Source:MGI Symbol;Acc:MGI:5477166]
Gm36551	7.07086e-20	7.0341	0.259	0	1.66179e-15	ENSMUSG00000106478	lncRNA	predicted gene, 36551 [Source:MGI Symbol;Acc:MGI:5595710]
Gm41804	8.14096e-36	5.75209	0.543	0.02	1.91329e-31	ENSMUSG00000118280	lncRNA	predicted gene, 41804 [Source:MGI Symbol;Acc:MGI:5624689]
Gm42047	3.83561e-44	5.12755	0.802	0.098	9.01445e-40	ENSMUSG00000110631	lncRNA	predicted gene, 42047 [Source:MGI Symbol;Acc:MGI:5624932]
Gm42653	7.92279e-49	8.95162	0.654	0.01	1.86201e-44	ENSMUSG00000106549	TEC	predicted gene 42653 [Source:MGI Symbol;Acc:MGI:5662790]
Gm5784	2.12693e-07	1.50428	0.321	0.089	0.0049987	ENSMUSG00000093908	lncRNA	predicted gene 5784 [Source:MGI Symbol;Acc:MGI:3647969]
Gm6288	2.10233e-18	4.94554	0.284	0.01	4.94091e-14	ENSMUSG00000072660	lncRNA	predicted gene 6288 [Source:MGI Symbol;Acc:MGI:3646376]
Gmnn	9.09129e-13	2.0489	0.63	0.226	2.13663e-08	ENSMUSG00000006715	protein_coding	geminin [Source:MGI Symbol;Acc:MGI:1927344]
Gna14	2.31634e-07	-2.24039	0.185	0.459	0.00544386	ENSMUSG00000024697	protein_coding	guanine nucleotide binding protein, alpha 14 [Source:MGI Symbol;Acc:MGI:95769]
Gpi1	9.51328e-11	1.37089	0.667	0.272	2.23581e-06	ENSMUSG00000036427	protein_coding	glucose-6-phosphate isomerase 1 [Source:MGI Symbol;Acc:MGI:95797]
Gpx4	1.92206e-08	2.04466	0.272	0.056	0.000451722	ENSMUSG00000075706	protein_coding	glutathione peroxidase 4 [Source:MGI Symbol;Acc:MGI:104767]
Gria3	1.2368e-26	4.92629	0.407	0.013	2.90673e-22	ENSMUSG00000001986	protein_coding	glutamate receptor, ionotropic, AMPA3 (alpha 3) [Source:MGI Symbol;Acc:MGI:95810]
Gtf2h5	1.05215e-08	1.51892	0.42	0.125	0.000247276	ENSMUSG00000034345	protein_coding	general transcription factor IIH, polypeptide 5 [Source:MGI Symbol;Acc:MGI:107227]
H2ax	1.13362e-06	1.67854	0.346	0.125	0.0266423	ENSMUSG00000049932	protein_coding	H2A.X variant histone [Source:MGI Symbol;Acc:MGI:102688]
H2az1	1.54513e-09	1.3629	0.827	0.511	3.63136e-05	ENSMUSG00000037894	protein_coding	H2A.Z variant histone 1 [Source:MGI Symbol;Acc:MGI:1888388]
Hk2	1.98972e-13	1.50966	0.654	0.203	4.67624e-09	ENSMUSG00000000628	protein_coding	hexokinase 2 [Source:MGI Symbol;Acc:MGI:1315197]
Hmgb2	1.18695e-09	1.01723	0.84	0.489	2.78957e-05	ENSMUSG00000054717	protein_coding	high mobility group box 2 [Source:MGI Symbol;Acc:MGI:96157]
Hnrnpa0	9.46703e-12	1.66381	0.741	0.354	2.22494e-07	ENSMUSG00000007836	protein_coding	heterogeneous nuclear ribonucleoprotein A0 [Source:MGI Symbol;Acc:MGI:1924384]
Hnrnpab	7.35304e-08	1.06954	0.691	0.393	0.00172811	ENSMUSG00000020358	protein_coding	heterogeneous nuclear ribonucleoprotein A/B [Source:MGI Symbol;Acc:MGI:1330294]
Hsp90aa1	6.84972e-10	1.09237	0.889	0.59	1.60982e-05	ENSMUSG00000021270	protein_coding	heat shock protein 90, alpha (cytosolic), class A member 1 [Source:MGI Symbol;Acc:MGI:96250]
Hsp90b1	1.23763e-08	1.34369	0.728	0.426	0.000290868	ENSMUSG00000020048	protein_coding	heat shock protein 90, beta (Grp94), member 1 [Source:MGI Symbol;Acc:MGI:98817]
Hspd1	7.77155e-10	1.4117	0.654	0.298	1.82647e-05	ENSMUSG00000025980	protein_coding	heat shock protein 1 (chaperonin) [Source:MGI Symbol;Acc:MGI:96242]
Hspe1	9.96981e-09	1.52274	0.543	0.223	0.00023431	ENSMUSG00000073676	protein_coding	heat shock protein 1 (chaperonin 10) [Source:MGI Symbol;Acc:MGI:104680]
Ifitm3	8.90536e-12	2.74881	0.333	0.059	2.09294e-07	ENSMUSG00000025492	protein_coding	interferon induced transmembrane protein 3 [Source:MGI Symbol;Acc:MGI:1913391]
Ifngr2	2.24462e-07	1.56638	0.383	0.128	0.0052753	ENSMUSG00000022965	protein_coding	interferon gamma receptor 2 [Source:MGI Symbol;Acc:MGI:107654]
Igfbp2	9.24571e-10	1.51764	0.568	0.21	2.17293e-05	ENSMUSG00000039323	protein_coding	insulin-like growth factor binding protein 2 [Source:MGI Symbol;Acc:MGI:96437]
Igsf9b	3.54318e-12	2.47805	0.259	0.026	8.32719e-08	ENSMUSG00000034275	protein_coding	immunoglobulin superfamily, member 9B [Source:MGI Symbol;Acc:MGI:2685354]
Isoc1	4.21751e-07	1.02624	0.531	0.226	0.00991199	ENSMUSG00000024601	protein_coding	isochorismatase domain containing 1 [Source:MGI Symbol;Acc:MGI:1913557]
Kcnk1	1.47147e-07	1.57552	0.358	0.108	0.00345824	ENSMUSG00000033998	protein_coding	potassium channel, subfamily K, member 1 [Source:MGI Symbol;Acc:MGI:109322]
Kcnma1	2.66869e-07	1.74705	0.259	0.059	0.00627195	ENSMUSG00000063142	protein_coding	potassium large conductance calcium-activated channel, subfamily M, alpha member 1 [Source:MGI Symbol;Acc:MGI:99923]
Kirrel3	5.24658e-11	1.54114	0.778	0.393	1.23305e-06	ENSMUSG00000032036	protein_coding	kirre like nephrin family adhesion molecule 3 [Source:MGI Symbol;Acc:MGI:1914953]
Krt1	6.33454e-07	-1.74926	0.272	0.541	0.0148874	ENSMUSG00000046834	protein_coding	keratin 1 [Source:MGI Symbol;Acc:MGI:96698]
Krt10	6.1947e-07	-1.99703	0.272	0.544	0.0145588	ENSMUSG00000019761	protein_coding	keratin 10 [Source:MGI Symbol;Acc:MGI:96685]
Kyat3	3.46305e-24	3.09881	0.704	0.18	8.13887e-20	ENSMUSG00000040213	protein_coding	kynurenine aminotransferase 3 [Source:MGI Symbol;Acc:MGI:2677849]
Lamb1	6.51941e-09	1.41508	0.593	0.239	0.000153219	ENSMUSG00000002900	protein_coding	laminin B1 [Source:MGI Symbol;Acc:MGI:96743]
Ldha	1.16619e-12	1.8251	0.568	0.174	2.74078e-08	ENSMUSG00000063229	protein_coding	lactate dehydrogenase A [Source:MGI Symbol;Acc:MGI:96759]
Llph	2.45258e-11	1.94089	0.358	0.069	5.76405e-07	ENSMUSG00000020224	protein_coding	LLP homolog, long-term synaptic facilitation (Aplysia) [Source:MGI Symbol;Acc:MGI:1913475]
Lrch2	3.83777e-10	1.63752	0.333	0.066	9.01952e-06	ENSMUSG00000031290	protein_coding	leucine-rich repeats and calponin homology (CH) domain containing 2 [Source:MGI Symbol;Acc:MGI:2147870]
Lrrc59	3.01613e-07	1.2236	0.395	0.134	0.00708851	ENSMUSG00000020869	protein_coding	leucine rich repeat containing 59 [Source:MGI Symbol;Acc:MGI:2138133]
Lsm2	2.62533e-07	1.12087	0.407	0.134	0.00617004	ENSMUSG00000007050	protein_coding	LSM2 homolog, U6 small nuclear RNA and mRNA degradation associated [Source:MGI Symbol;Acc:MGI:90676]
Lsm3	6.37639e-08	1.63931	0.321	0.085	0.00149858	ENSMUSG00000034192	protein_coding	LSM3 homolog, U6 small nuclear RNA and mRNA degradation associated [Source:MGI Symbol;Acc:MGI:1914928]
Lsm4	4.44382e-07	1.211	0.407	0.144	0.0104439	ENSMUSG00000031848	protein_coding	LSM4 homolog, U6 small nuclear RNA and mRNA degradation associated [Source:MGI Symbol;Acc:MGI:1354692]
Lsm8	9.08642e-15	2.03069	0.481	0.095	2.13549e-10	ENSMUSG00000044155	protein_coding	LSM8 homolog, U6 small nuclear RNA associated [Source:MGI Symbol;Acc:MGI:1923772]
Lyar	1.09753e-12	2.41254	0.321	0.046	2.57941e-08	ENSMUSG00000067367	protein_coding	Ly1 antibody reactive clone [Source:MGI Symbol;Acc:MGI:107470]
Maged1	5.83901e-09	1.32555	0.395	0.108	0.000137228	ENSMUSG00000025151	protein_coding	MAGE family member D1 [Source:MGI Symbol;Acc:MGI:1930187]
Magoh	2.82992e-07	1.21049	0.383	0.121	0.00665087	ENSMUSG00000028609	protein_coding	mago homolog, exon junction complex core component [Source:MGI Symbol;Acc:MGI:1330312]
Manf	3.03618e-09	1.09799	0.494	0.161	7.13564e-05	ENSMUSG00000032575	protein_coding	mesencephalic astrocyte-derived neurotrophic factor [Source:MGI Symbol;Acc:MGI:1922090]
Marcksl1	2.98199e-11	1.80613	0.432	0.105	7.00828e-07	ENSMUSG00000047945	protein_coding	MARCKS-like 1 [Source:MGI Symbol;Acc:MGI:97143]
Mboat7	6.93002e-07	1.12708	0.346	0.105	0.0162869	ENSMUSG00000035596	protein_coding	membrane bound O-acyltransferase domain containing 7 [Source:MGI Symbol;Acc:MGI:1924832]
Mcam	8.51495e-12	1.72498	0.457	0.111	2.00118e-07	ENSMUSG00000032135	protein_coding	melanoma cell adhesion molecule [Source:MGI Symbol;Acc:MGI:1933966]
Mdh2	6.75861e-08	1.27505	0.543	0.233	0.00158841	ENSMUSG00000019179	protein_coding	malate dehydrogenase 2, NAD (mitochondrial) [Source:MGI Symbol;Acc:MGI:97050]
Mgmt	1.98219e-07	1.77742	0.556	0.272	0.00465853	ENSMUSG00000054612	protein_coding	O-6-methylguanine-DNA methyltransferase [Source:MGI Symbol;Acc:MGI:96977]
Mif	7.14575e-11	1.70467	0.494	0.144	1.67939e-06	ENSMUSG00000033307	protein_coding	macrophage migration inhibitory factor (glycosylation-inhibiting factor) [Source:MGI Symbol;Acc:MGI:96982]
Mogs	3.66865e-09	1.36335	0.296	0.059	8.62206e-05	ENSMUSG00000030036	protein_coding	mannosyl-oligosaccharide glucosidase [Source:MGI Symbol;Acc:MGI:1929872]
Mrpl12	1.08088e-08	1.90339	0.346	0.089	0.000254028	ENSMUSG00000039640	protein_coding	mitochondrial ribosomal protein L12 [Source:MGI Symbol;Acc:MGI:1926273]
Mrpl18	1.41134e-06	1.39201	0.321	0.098	0.0331693	ENSMUSG00000057388	protein_coding	mitochondrial ribosomal protein L18 [Source:MGI Symbol;Acc:MGI:1914931]
Mrpl20	2.10576e-06	1.15876	0.333	0.108	0.0494897	ENSMUSG00000029066	protein_coding	mitochondrial ribosomal protein L20 [Source:MGI Symbol;Acc:MGI:2137221]
Mrpl33	1.85341e-07	1.76243	0.321	0.092	0.00435589	ENSMUSG00000106918	protein_coding	mitochondrial ribosomal protein L33 [Source:MGI Symbol;Acc:MGI:2137225]
Mrpl43	2.26457e-07	1.79825	0.272	0.066	0.00532218	ENSMUSG00000025208	protein_coding	mitochondrial ribosomal protein L43 [Source:MGI Symbol;Acc:MGI:2137229]
Mrpl57	5.91559e-09	1.76175	0.272	0.049	0.000139028	ENSMUSG00000021967	protein_coding	mitochondrial ribosomal protein L57 [Source:MGI Symbol;Acc:MGI:1915090]
Mrps24	2.30234e-08	1.89808	0.284	0.062	0.000541096	ENSMUSG00000020477	protein_coding	mitochondrial ribosomal protein S24 [Source:MGI Symbol;Acc:MGI:1928142]
Mt1	3.03848e-14	2.25319	0.531	0.141	7.14103e-10	ENSMUSG00000031765	protein_coding	metallothionein 1 [Source:MGI Symbol;Acc:MGI:97171]
Mt2	4.89452e-22	2.78057	0.568	0.092	1.15031e-17	ENSMUSG00000031762	protein_coding	metallothionein 2 [Source:MGI Symbol;Acc:MGI:97172]
Mybpc1	7.37505e-08	1.47545	0.642	0.338	0.00173328	ENSMUSG00000020061	protein_coding	myosin binding protein C, slow-type [Source:MGI Symbol;Acc:MGI:1336213]
Myh10	1.77706e-10	2.83442	0.346	0.075	4.17645e-06	ENSMUSG00000020900	protein_coding	myosin, heavy polypeptide 10, non-muscle [Source:MGI Symbol;Acc:MGI:1930780]
Myl12a	3.15979e-11	1.89392	0.444	0.115	7.42613e-07	ENSMUSG00000024048	protein_coding	myosin, light chain 12A, regulatory, non-sarcomeric [Source:MGI Symbol;Acc:MGI:1914518]
Nbea	6.26421e-09	1.39991	0.543	0.207	0.000147222	ENSMUSG00000027799	protein_coding	neurobeachin [Source:MGI Symbol;Acc:MGI:1347075]
Ncl	1.99219e-07	1.00598	0.852	0.633	0.00468206	ENSMUSG00000026234	protein_coding	nucleolin [Source:MGI Symbol;Acc:MGI:97286]
Ndufa13	4.37116e-07	1.35241	0.284	0.072	0.0102731	ENSMUSG00000036199	protein_coding	NADH:ubiquinone oxidoreductase subunit A13 [Source:MGI Symbol;Acc:MGI:1914434]
Ndufa2	1.67575e-12	1.8062	0.333	0.049	3.93836e-08	ENSMUSG00000014294	protein_coding	NADH:ubiquinone oxidoreductase subunit A2 [Source:MGI Symbol;Acc:MGI:1343103]
Ndufa4	1.03918e-11	1.87006	0.506	0.144	2.44227e-07	ENSMUSG00000029632	protein_coding	Ndufa4, mitochondrial complex associated [Source:MGI Symbol;Acc:MGI:107686]
Ndufa8	2.11651e-10	1.45025	0.346	0.072	4.97423e-06	ENSMUSG00000026895	protein_coding	NADH:ubiquinone oxidoreductase subunit A8 [Source:MGI Symbol;Acc:MGI:1915625]
Ndufaf4	3.39835e-08	1.21685	0.383	0.108	0.00079868	ENSMUSG00000028261	protein_coding	NADH:ubiquinone oxidoreductase complex assembly factor 4 [Source:MGI Symbol;Acc:MGI:1915743]
Ndufb3	1.34705e-10	2.12642	0.346	0.072	3.16584e-06	ENSMUSG00000026032	protein_coding	NADH:ubiquinone oxidoreductase subunit B3 [Source:MGI Symbol;Acc:MGI:1913745]
Ndufb7	5.20817e-08	1.74144	0.259	0.052	0.00122402	ENSMUSG00000033938	protein_coding	NADH:ubiquinone oxidoreductase subunit B7 [Source:MGI Symbol;Acc:MGI:1914166]
Ndufb8	1.54318e-07	1.5601	0.358	0.108	0.00362678	ENSMUSG00000025204	protein_coding	NADH:ubiquinone oxidoreductase subunit B8 [Source:MGI Symbol;Acc:MGI:1914514]
Ndufb9	1.36302e-09	1.49324	0.506	0.167	3.20338e-05	ENSMUSG00000022354	protein_coding	NADH:ubiquinone oxidoreductase subunit B9 [Source:MGI Symbol;Acc:MGI:1913468]
Ndufc2	3.12856e-09	1.3452	0.469	0.151	7.35273e-05	ENSMUSG00000030647	protein_coding	NADH:ubiquinone oxidoreductase subunit C2 [Source:MGI Symbol;Acc:MGI:1344370]
Ndufs2	7.77892e-09	1.50623	0.395	0.108	0.00018282	ENSMUSG00000013593	protein_coding	NADH:ubiquinone oxidoreductase core subunit S2 [Source:MGI Symbol;Acc:MGI:2385112]
Ndufs6	1.70005e-07	1.5323	0.333	0.095	0.00399545	ENSMUSG00000021606	protein_coding	NADH:ubiquinone oxidoreductase core subunit S6 [Source:MGI Symbol;Acc:MGI:107932]
Nhp2	5.55701e-11	2.15815	0.321	0.056	1.30601e-06	ENSMUSG00000001056	protein_coding	NHP2 ribonucleoprotein [Source:MGI Symbol;Acc:MGI:1098547]
Nip7	8.74442e-07	1.27294	0.296	0.082	0.0205511	ENSMUSG00000031917	protein_coding	NIP7, nucleolar pre-rRNA processing protein [Source:MGI Symbol;Acc:MGI:1913414]
Nme1	2.13133e-11	1.93928	0.457	0.128	5.00905e-07	ENSMUSG00000037601	protein_coding	NME/NM23 nucleoside diphosphate kinase 1 [Source:MGI Symbol;Acc:MGI:97355]
Nomo1	3.8734e-09	1.48481	0.556	0.223	9.10327e-05	ENSMUSG00000030835	protein_coding	nodal modulator 1 [Source:MGI Symbol;Acc:MGI:2385850]
Npas3	3.56823e-16	1.95515	0.741	0.252	8.38605e-12	ENSMUSG00000021010	protein_coding	neuronal PAS domain protein 3 [Source:MGI Symbol;Acc:MGI:1351610]
Npm1	1.03369e-11	1.25476	0.889	0.633	2.42937e-07	ENSMUSG00000057113	protein_coding	nucleophosmin 1 [Source:MGI Symbol;Acc:MGI:106184]
Nudc	3.2572e-08	1.09044	0.506	0.18	0.000765507	ENSMUSG00000028851	protein_coding	nudC nuclear distribution protein [Source:MGI Symbol;Acc:MGI:106014]
Oaz1	2.06464e-09	1.18334	0.753	0.367	4.85233e-05	ENSMUSG00000035242	protein_coding	ornithine decarboxylase antizyme 1 [Source:MGI Symbol;Acc:MGI:109433]
Pabpc4	7.93612e-08	1.3233	0.321	0.082	0.00186515	ENSMUSG00000011257	protein_coding	poly(A) binding protein, cytoplasmic 4 [Source:MGI Symbol;Acc:MGI:2385206]
Pcsk5	1.87997e-06	1.06731	0.321	0.105	0.0441831	ENSMUSG00000024713	protein_coding	proprotein convertase subtilisin/kexin type 5 [Source:MGI Symbol;Acc:MGI:97515]
Pdha1	1.78771e-06	1.04592	0.457	0.177	0.0420148	ENSMUSG00000031299	protein_coding	pyruvate dehydrogenase E1 alpha 1 [Source:MGI Symbol;Acc:MGI:97532]
Pdia3	1.68332e-09	1.09122	0.704	0.308	3.95613e-05	ENSMUSG00000027248	protein_coding	protein disulfide isomerase associated 3 [Source:MGI Symbol;Acc:MGI:95834]
Pdia4	2.52266e-09	1.58901	0.519	0.19	5.92876e-05	ENSMUSG00000025823	protein_coding	protein disulfide isomerase associated 4 [Source:MGI Symbol;Acc:MGI:104864]
Pdia6	6.92998e-07	1.04606	0.568	0.275	0.0162868	ENSMUSG00000020571	protein_coding	protein disulfide isomerase associated 6 [Source:MGI Symbol;Acc:MGI:1919103]
Pdzd2	2.56949e-10	-1.16962	0.556	0.826	6.03882e-06	ENSMUSG00000022197	protein_coding	PDZ domain containing 2 [Source:MGI Symbol;Acc:MGI:1922394]
Pfkfb3	3.41781e-08	2.06214	0.272	0.059	0.000803253	ENSMUSG00000026773	protein_coding	6-phosphofructo-2-kinase/fructose-2,6-biphosphatase 3 [Source:MGI Symbol;Acc:MGI:2181202]
Pgam1	9.36019e-12	1.65985	0.568	0.197	2.19983e-07	ENSMUSG00000011752	protein_coding	phosphoglycerate mutase 1 [Source:MGI Symbol;Acc:MGI:97552]
Phb2	1.70202e-08	1.41642	0.506	0.2	0.00040001	ENSMUSG00000004264	protein_coding	prohibitin 2 [Source:MGI Symbol;Acc:MGI:102520]
Pkm	1.38319e-12	1.45331	0.778	0.397	3.25077e-08	ENSMUSG00000032294	protein_coding	pyruvate kinase, muscle [Source:MGI Symbol;Acc:MGI:97591]
Plagl2	3.82818e-08	1.25385	0.494	0.174	0.000899698	ENSMUSG00000051413	protein_coding	pleiomorphic adenoma gene-like 2 [Source:MGI Symbol;Acc:MGI:1933165]
Polr2b	7.75295e-07	1.36417	0.469	0.2	0.018221	ENSMUSG00000029250	protein_coding	polymerase (RNA) II (DNA directed) polypeptide B [Source:MGI Symbol;Acc:MGI:2388280]
Polr2e	4.30645e-08	1.18062	0.37	0.105	0.0010121	ENSMUSG00000004667	protein_coding	polymerase (RNA) II (DNA directed) polypeptide E [Source:MGI Symbol;Acc:MGI:1913670]
Pomp	4.05242e-11	1.50462	0.506	0.141	9.52399e-07	ENSMUSG00000029649	protein_coding	proteasome maturation protein [Source:MGI Symbol;Acc:MGI:1913787]
Ppia	2.47254e-12	1.76875	0.827	0.551	5.81095e-08	ENSMUSG00000071866	protein_coding	peptidylprolyl isomerase A [Source:MGI Symbol;Acc:MGI:97749]
Ppp1ca	1.16094e-09	1.53022	0.407	0.108	2.72844e-05	ENSMUSG00000040385	protein_coding	protein phosphatase 1 catalytic subunit alpha [Source:MGI Symbol;Acc:MGI:103016]
Ppp1r14c	5.27966e-09	-1.44961	0.481	0.731	0.000124083	ENSMUSG00000040653	protein_coding	protein phosphatase 1, regulatory inhibitor subunit 14C [Source:MGI Symbol;Acc:MGI:1923392]
Ppp2cb	3.21031e-10	1.33504	0.444	0.121	7.54488e-06	ENSMUSG00000009630	protein_coding	protein phosphatase 2 (formerly 2A), catalytic subunit, beta isoform [Source:MGI Symbol;Acc:MGI:1321161]
Prdx1	1.74392e-11	1.58234	0.667	0.285	4.09856e-07	ENSMUSG00000028691	protein_coding	peroxiredoxin 1 [Source:MGI Symbol;Acc:MGI:99523]
Prdx5	1.01883e-09	1.89863	0.358	0.085	2.39444e-05	ENSMUSG00000024953	protein_coding	peroxiredoxin 5 [Source:MGI Symbol;Acc:MGI:1859821]
Prmt1	7.04622e-08	1.36233	0.506	0.2	0.001656	ENSMUSG00000109324	protein_coding	protein arginine N-methyltransferase 1 [Source:MGI Symbol;Acc:MGI:107846]
Prpf19	3.34233e-07	1.09768	0.444	0.161	0.00785514	ENSMUSG00000024735	protein_coding	pre-mRNA processing factor 19 [Source:MGI Symbol;Acc:MGI:106247]
Psma4	1.56051e-08	1.50232	0.407	0.121	0.000366751	ENSMUSG00000032301	protein_coding	proteasome subunit alpha 4 [Source:MGI Symbol;Acc:MGI:1347060]
Psma6	1.16792e-07	1.03962	0.519	0.203	0.00274484	ENSMUSG00000021024	protein_coding	proteasome subunit alpha 6 [Source:MGI Symbol;Acc:MGI:1347006]
Psma7	9.10852e-08	1.70986	0.469	0.2	0.00214068	ENSMUSG00000027566	protein_coding	proteasome subunit alpha 7 [Source:MGI Symbol;Acc:MGI:1347070]
Psmb3	3.75362e-07	1.15265	0.506	0.216	0.00882176	ENSMUSG00000069744	protein_coding	proteasome (prosome, macropain) subunit, beta type 3 [Source:MGI Symbol;Acc:MGI:1347014]
Psmb4	6.07081e-11	2.11548	0.383	0.089	1.42676e-06	ENSMUSG00000005779	protein_coding	proteasome (prosome, macropain) subunit, beta type 4 [Source:MGI Symbol;Acc:MGI:1098257]
Psmb5	1.9561e-07	1.52175	0.309	0.082	0.00459723	ENSMUSG00000022193	protein_coding	proteasome (prosome, macropain) subunit, beta type 5 [Source:MGI Symbol;Acc:MGI:1194513]
Psmb6	6.76763e-12	1.68445	0.395	0.082	1.59053e-07	ENSMUSG00000018286	protein_coding	proteasome (prosome, macropain) subunit, beta type 6 [Source:MGI Symbol;Acc:MGI:104880]
Psmc3	3.79883e-10	1.63959	0.432	0.121	8.92801e-06	ENSMUSG00000002102	protein_coding	proteasome (prosome, macropain) 26S subunit, ATPase 3 [Source:MGI Symbol;Acc:MGI:1098754]
Psmc4	5.27524e-08	1.35478	0.432	0.144	0.00123979	ENSMUSG00000030603	protein_coding	proteasome (prosome, macropain) 26S subunit, ATPase, 4 [Source:MGI Symbol;Acc:MGI:1346093]
Psmd2	1.44349e-06	1.09655	0.407	0.148	0.0339248	ENSMUSG00000006998	protein_coding	proteasome (prosome, macropain) 26S subunit, non-ATPase, 2 [Source:MGI Symbol;Acc:MGI:1096584]
Psmd3	6.69799e-10	1.64728	0.383	0.092	1.57416e-05	ENSMUSG00000017221	protein_coding	proteasome (prosome, macropain) 26S subunit, non-ATPase, 3 [Source:MGI Symbol;Acc:MGI:98858]
Psmd4	1.89216e-07	1.23487	0.556	0.249	0.00444696	ENSMUSG00000005625	protein_coding	proteasome (prosome, macropain) 26S subunit, non-ATPase, 4 [Source:MGI Symbol;Acc:MGI:1201670]
Psmd8	8.65535e-09	1.45564	0.407	0.125	0.000203418	ENSMUSG00000030591	protein_coding	proteasome (prosome, macropain) 26S subunit, non-ATPase, 8 [Source:MGI Symbol;Acc:MGI:1888669]
Ptma	8.15997e-10	1.12255	0.975	0.911	1.91776e-05	ENSMUSG00000026238	protein_coding	prothymosin alpha [Source:MGI Symbol;Acc:MGI:97803]
Ptpn13	2.33712e-09	-1.0008	0.926	0.928	5.49269e-05	ENSMUSG00000034573	protein_coding	protein tyrosine phosphatase, non-receptor type 13 [Source:MGI Symbol;Acc:MGI:103293]
Ptprm	1.15494e-09	1.43241	0.617	0.269	2.71433e-05	ENSMUSG00000033278	protein_coding	protein tyrosine phosphatase, receptor type, M [Source:MGI Symbol;Acc:MGI:102694]
Rabggtb	1.14486e-06	1.01437	0.42	0.154	0.0269066	ENSMUSG00000038975	protein_coding	Rab geranylgeranyl transferase, b subunit [Source:MGI Symbol;Acc:MGI:99537]
Ran	3.69697e-10	1.57425	0.617	0.292	8.68861e-06	ENSMUSG00000029430	protein_coding	RAN, member RAS oncogene family [Source:MGI Symbol;Acc:MGI:1333112]
Ranbp1	3.16963e-08	1.39885	0.593	0.259	0.000744926	ENSMUSG00000005732	protein_coding	RAN binding protein 1 [Source:MGI Symbol;Acc:MGI:96269]
Rcn1	6.95456e-09	1.81879	0.309	0.069	0.000163446	ENSMUSG00000005973	protein_coding	reticulocalbin 1 [Source:MGI Symbol;Acc:MGI:104559]
Rnf187	7.75252e-07	1.06645	0.469	0.18	0.01822	ENSMUSG00000020496	protein_coding	ring finger protein 187 [Source:MGI Symbol;Acc:MGI:1914224]
Rnf19b	3.51391e-07	1.10435	0.407	0.138	0.00825838	ENSMUSG00000028793	protein_coding	ring finger protein 19B [Source:MGI Symbol;Acc:MGI:1922484]
Rpl18	6.18937e-11	1.19019	0.889	0.554	1.45462e-06	ENSMUSG00000059070	protein_coding	ribosomal protein L18 [Source:MGI Symbol;Acc:MGI:98003]
Rpl19	1.34826e-08	1.16717	0.877	0.623	0.000316868	ENSMUSG00000017404	protein_coding	ribosomal protein L19 [Source:MGI Symbol;Acc:MGI:98020]
Rpl23	1.58095e-09	1.23981	0.914	0.603	3.71555e-05	ENSMUSG00000071415	protein_coding	ribosomal protein L23 [Source:MGI Symbol;Acc:MGI:1929455]
Rpl23a	1.87045e-06	1.08036	0.679	0.393	0.0439593	ENSMUSG00000058546	protein_coding	ribosomal protein L23A [Source:MGI Symbol;Acc:MGI:3040672]
Rpl24	1.79626e-08	1.29247	0.654	0.308	0.000422157	ENSMUSG00000098274	protein_coding	ribosomal protein L24 [Source:MGI Symbol;Acc:MGI:1915443]
Rpl29	5.15326e-17	3.91277	0.333	0.03	1.21112e-12	ENSMUSG00000048758	protein_coding	ribosomal protein L29 [Source:MGI Symbol;Acc:MGI:99687]
Rpl35a	2.58549e-11	1.33031	0.691	0.315	6.07641e-07	ENSMUSG00000060636	protein_coding	ribosomal protein L35A [Source:MGI Symbol;Acc:MGI:1928894]
Rpl38	2.89575e-07	1.04611	0.617	0.305	0.00680559	ENSMUSG00000057322	protein_coding	ribosomal protein L38 [Source:MGI Symbol;Acc:MGI:1914921]
Rpl7a	2.89411e-09	1.37379	0.753	0.42	6.80174e-05	ENSMUSG00000062647	protein_coding	ribosomal protein L7A [Source:MGI Symbol;Acc:MGI:1353472]
Rps11	6.75738e-10	1.22703	0.827	0.482	1.58812e-05	ENSMUSG00000003429	protein_coding	ribosomal protein S11 [Source:MGI Symbol;Acc:MGI:1351329]
Rps2	6.7004e-10	1.25454	0.901	0.731	1.57473e-05	ENSMUSG00000044533	protein_coding	ribosomal protein S2 [Source:MGI Symbol;Acc:MGI:105110]
Rps27l	1.58444e-07	1.58575	0.383	0.125	0.00372376	ENSMUSG00000036781	protein_coding	ribosomal protein S27-like [Source:MGI Symbol;Acc:MGI:1915191]
Rps28	1.56183e-06	1.10479	0.543	0.259	0.0367062	ENSMUSG00000067288	protein_coding	ribosomal protein S28 [Source:MGI Symbol;Acc:MGI:1859516]
Rps3a3	2.973e-08	1.21162	0.679	0.341	0.000698713	ENSMUSG00000059751	processed_pseudogene	ribosomal protein S3A3 [Source:MGI Symbol;Acc:MGI:3643406]
Rps4l	1.2986e-20	3.57497	0.444	0.052	3.05196e-16	ENSMUSG00000063171	transcribed_processed_pseudogene	ribosomal protein S4-like [Source:MGI Symbol;Acc:MGI:1913434]
Rrs1	2.67907e-07	2.1277	0.259	0.062	0.00629635	ENSMUSG00000061024	protein_coding	ribosome biogenesis regulator 1 [Source:MGI Symbol;Acc:MGI:1929721]
Runx2	8.311e-07	1.18957	0.432	0.17	0.0195325	ENSMUSG00000039153	protein_coding	runt related transcription factor 2 [Source:MGI Symbol;Acc:MGI:99829]
S100a11	9.96592e-08	1.27528	0.617	0.292	0.00234219	ENSMUSG00000027907	protein_coding	S100 calcium binding protein A11 [Source:MGI Symbol;Acc:MGI:1338798]
S100a16	3.69471e-08	1.2383	0.457	0.161	0.00086833	ENSMUSG00000074457	protein_coding	S100 calcium binding protein A16 [Source:MGI Symbol;Acc:MGI:1915110]
Samm50	1.43352e-06	1.51244	0.333	0.108	0.0336905	ENSMUSG00000022437	protein_coding	SAMM50 sorting and assembly machinery component [Source:MGI Symbol;Acc:MGI:1915903]
Scand1	1.31314e-08	1.40757	0.346	0.089	0.000308614	ENSMUSG00000046229	protein_coding	SCAN domain-containing 1 [Source:MGI Symbol;Acc:MGI:1343132]
Scp2	1.39638e-06	1.48637	0.321	0.102	0.0328178	ENSMUSG00000028603	protein_coding	sterol carrier protein 2, liver [Source:MGI Symbol;Acc:MGI:98254]
Scube1	3.69303e-07	1.50103	0.309	0.089	0.00867936	ENSMUSG00000016763	protein_coding	signal peptide, CUB domain, EGF-like 1 [Source:MGI Symbol;Acc:MGI:1890616]
Sec61b	1.8915e-10	1.75565	0.395	0.095	4.4454e-06	ENSMUSG00000053317	protein_coding	Sec61 beta subunit [Source:MGI Symbol;Acc:MGI:1913462]
Selenok	6.16433e-08	1.2482	0.383	0.111	0.00144874	ENSMUSG00000042682	protein_coding	selenoprotein K [Source:MGI Symbol;Acc:MGI:1931466]
Selenos	1.63135e-07	1.08748	0.358	0.105	0.003834	ENSMUSG00000075701	protein_coding	selenoprotein S [Source:MGI Symbol;Acc:MGI:95994]
Sema5a	2.92001e-08	-1.6744	0.556	0.764	0.000686261	ENSMUSG00000022231	protein_coding	sema domain, seven thrombospondin repeats (type 1 and type 1-like), transmembrane domain (TM) and short cytoplasmic domain, (semaphorin) 5A [Source:MGI Symbol;Acc:MGI:107556]
Serpine2	2.10961e-09	2.54474	0.309	0.069	4.95801e-05	ENSMUSG00000026249	protein_coding	serine (or cysteine) peptidase inhibitor, clade E, member 2 [Source:MGI Symbol;Acc:MGI:101780]
Set	4.66696e-07	1.09381	0.704	0.452	0.0109683	ENSMUSG00000054766	protein_coding	SET nuclear oncogene [Source:MGI Symbol;Acc:MGI:1860267]
Sfr1	4.74995e-08	1.50047	0.383	0.115	0.00111633	ENSMUSG00000025066	protein_coding	SWI5 dependent recombination repair 1 [Source:MGI Symbol;Acc:MGI:1915038]
Slc15a2	3.62224e-07	-1.0082	0.765	0.823	0.008513	ENSMUSG00000022899	protein_coding	solute carrier family 15 (H+/peptide transporter), member 2 [Source:MGI Symbol;Acc:MGI:1890457]
Slc24a3	2.63998e-10	-2.21489	0.383	0.682	6.20449e-06	ENSMUSG00000063873	protein_coding	solute carrier family 24 (sodium/potassium/calcium exchanger), member 3 [Source:MGI Symbol;Acc:MGI:2137513]
Slc25a4	7.49948e-09	1.32056	0.531	0.197	0.000176253	ENSMUSG00000031633	protein_coding	solute carrier family 25 (mitochondrial carrier, adenine nucleotide translocator), member 4 [Source:MGI Symbol;Acc:MGI:1353495]
Slc25a5	6.69771e-07	1.50892	0.457	0.2	0.015741	ENSMUSG00000016319	protein_coding	solute carrier family 25 (mitochondrial carrier, adenine nucleotide translocator), member 5 [Source:MGI Symbol;Acc:MGI:1353496]
Slc2a3	1.20397e-15	3.81159	0.296	0.023	2.82958e-11	ENSMUSG00000003153	protein_coding	solute carrier family 2 (facilitated glucose transporter), member 3 [Source:MGI Symbol;Acc:MGI:95757]
Snrnp40	1.98672e-06	1.0448	0.568	0.256	0.046692	ENSMUSG00000074088	protein_coding	small nuclear ribonucleoprotein 40 (U5) [Source:MGI Symbol;Acc:MGI:1913835]
Snrpd3	1.7748e-09	1.08418	0.593	0.226	4.17114e-05	ENSMUSG00000020180	protein_coding	small nuclear ribonucleoprotein D3 [Source:MGI Symbol;Acc:MGI:1914582]
Snrpe	2.44589e-07	1.30756	0.469	0.18	0.00574832	ENSMUSG00000090553	protein_coding	small nuclear ribonucleoprotein E [Source:MGI Symbol;Acc:MGI:98346]
Snx18	2.76216e-08	1.49762	0.42	0.134	0.000649164	ENSMUSG00000042364	protein_coding	sorting nexin 18 [Source:MGI Symbol;Acc:MGI:2137642]
Sox5	7.36162e-12	-2.57034	0.284	0.656	1.73013e-07	ENSMUSG00000041540	protein_coding	SRY (sex determining region Y)-box 5 [Source:MGI Symbol;Acc:MGI:98367]
Spcs2	1.54591e-07	1.11946	0.506	0.2	0.00363319	ENSMUSG00000035227	protein_coding	signal peptidase complex subunit 2 homolog (S. cerevisiae) [Source:MGI Symbol;Acc:MGI:1913874]
Srsf9	1.14922e-08	1.5969	0.432	0.138	0.00027009	ENSMUSG00000029538	protein_coding	serine and arginine-rich splicing factor 9 [Source:MGI Symbol;Acc:MGI:104896]
Ssbp2	4.69736e-17	-1.27427	0.963	0.987	1.10397e-12	ENSMUSG00000003992	protein_coding	single-stranded DNA binding protein 2 [Source:MGI Symbol;Acc:MGI:1914220]
Stxbp6	4.93019e-11	1.53578	0.63	0.239	1.15869e-06	ENSMUSG00000046314	protein_coding	syntaxin binding protein 6 (amisyn) [Source:MGI Symbol;Acc:MGI:2384963]
Supt4a	6.2199e-08	1.37007	0.321	0.082	0.0014618	ENSMUSG00000020485	protein_coding	SPT4A, DSIF elongation factor subunit [Source:MGI Symbol;Acc:MGI:107416]
Susd4	1.61955e-08	1.46045	0.691	0.341	0.000380627	ENSMUSG00000038576	protein_coding	sushi domain containing 4 [Source:MGI Symbol;Acc:MGI:2138351]
Swi5	2.99776e-08	1.09266	0.531	0.2	0.000704534	ENSMUSG00000044627	protein_coding	SWI5 recombination repair homolog (yeast) [Source:MGI Symbol;Acc:MGI:1920181]
Taf10	1.42869e-07	1.15407	0.346	0.098	0.0033577	ENSMUSG00000043866	protein_coding	TATA-box binding protein associated factor 10 [Source:MGI Symbol;Acc:MGI:1346320]
Tceal9	1.59693e-13	2.19797	0.531	0.151	3.75312e-09	ENSMUSG00000042712	protein_coding	transcription elongation factor A like 9 [Source:MGI Symbol;Acc:MGI:109567]
Tcp1	4.0889e-09	1.23862	0.617	0.256	9.60973e-05	ENSMUSG00000068039	protein_coding	t-complex protein 1 [Source:MGI Symbol;Acc:MGI:98535]
Tenm4	1.70189e-08	-1.49354	0.481	0.731	0.000399979	ENSMUSG00000048078	protein_coding	teneurin transmembrane protein 4 [Source:MGI Symbol;Acc:MGI:2447063]
Tmed9	9.0567e-08	1.02278	0.605	0.266	0.00212851	ENSMUSG00000058569	protein_coding	transmembrane p24 trafficking protein 9 [Source:MGI Symbol;Acc:MGI:1914761]
Tmem132a	6.49287e-09	1.27723	0.568	0.213	0.000152595	ENSMUSG00000024736	protein_coding	transmembrane protein 132A [Source:MGI Symbol;Acc:MGI:2147810]
Tmem14c	2.67459e-10	1.65447	0.37	0.082	6.28582e-06	ENSMUSG00000021361	protein_coding	transmembrane protein 14C [Source:MGI Symbol;Acc:MGI:1913404]
Tmem176b	1.90071e-10	1.67896	0.457	0.128	4.46704e-06	ENSMUSG00000029810	protein_coding	transmembrane protein 176B [Source:MGI Symbol;Acc:MGI:1916348]
Tmsb10	3.37041e-17	2.42576	0.593	0.151	7.92113e-13	ENSMUSG00000079523	protein_coding	thymosin beta 10 [Source:MGI Symbol;Acc:MGI:109146]
Tmtc1	5.85884e-07	-2.65092	0.136	0.423	0.0137694	ENSMUSG00000030306	protein_coding	transmembrane and tetratricopeptide repeat containing 1 [Source:MGI Symbol;Acc:MGI:3039590]
Tomm22	8.07729e-10	1.5147	0.346	0.075	1.89832e-05	ENSMUSG00000022427	protein_coding	translocase of outer mitochondrial membrane 22 [Source:MGI Symbol;Acc:MGI:2450248]
Tomm5	2.20174e-07	1.82743	0.284	0.069	0.00517454	ENSMUSG00000078713	protein_coding	translocase of outer mitochondrial membrane 5 [Source:MGI Symbol;Acc:MGI:1915762]
Tpi1	1.18299e-09	1.11594	0.568	0.21	2.78026e-05	ENSMUSG00000023456	protein_coding	triosephosphate isomerase 1 [Source:MGI Symbol;Acc:MGI:98797]
Tpm1	1.37915e-08	1.52672	0.617	0.279	0.000324127	ENSMUSG00000032366	protein_coding	tropomyosin 1, alpha [Source:MGI Symbol;Acc:MGI:98809]
Tprkb	1.27641e-06	1.48991	0.272	0.072	0.0299983	ENSMUSG00000054226	protein_coding	Tp53rk binding protein [Source:MGI Symbol;Acc:MGI:1917036]
Traf6	6.20936e-07	1.07461	0.457	0.177	0.0145932	ENSMUSG00000027164	protein_coding	TNF receptor-associated factor 6 [Source:MGI Symbol;Acc:MGI:108072]
Trim59	2.69622e-07	1.26264	0.432	0.151	0.00633666	ENSMUSG00000034317	protein_coding	tripartite motif-containing 59 [Source:MGI Symbol;Acc:MGI:1914199]
Trim8	1.2863e-06	1.098	0.333	0.098	0.0302306	ENSMUSG00000025034	protein_coding	tripartite motif-containing 8 [Source:MGI Symbol;Acc:MGI:1933302]
Tsfm	1.88492e-06	1.13205	0.284	0.079	0.0442994	ENSMUSG00000040521	protein_coding	Ts translation elongation factor, mitochondrial [Source:MGI Symbol;Acc:MGI:1913649]
Tspear	1.16539e-07	-2.19443	0.407	0.662	0.0027389	ENSMUSG00000069581	protein_coding	thrombospondin type laminin G domain and EAR repeats [Source:MGI Symbol;Acc:MGI:2671932]
Tuba1b	1.701e-11	1.756	0.543	0.177	3.99769e-07	ENSMUSG00000023004	protein_coding	tubulin, alpha 1B [Source:MGI Symbol;Acc:MGI:107804]
Tubb4b	2.03637e-06	1.45295	0.444	0.197	0.0478588	ENSMUSG00000036752	protein_coding	tubulin, beta 4B class IVB [Source:MGI Symbol;Acc:MGI:1915472]
Tubb5	2.90232e-10	1.40469	0.753	0.38	6.82103e-06	ENSMUSG00000001525	protein_coding	tubulin, beta 5 class I [Source:MGI Symbol;Acc:MGI:107812]
Twf1	1.79429e-07	1.13335	0.346	0.095	0.00421694	ENSMUSG00000022451	protein_coding	twinfilin actin binding protein 1 [Source:MGI Symbol;Acc:MGI:1100520]
Txndc17	7.1335e-08	1.55785	0.543	0.233	0.00167652	ENSMUSG00000020803	protein_coding	thioredoxin domain containing 17 [Source:MGI Symbol;Acc:MGI:1289248]
Ubb	3.92324e-10	1.58543	0.642	0.282	9.22041e-06	ENSMUSG00000019505	protein_coding	ubiquitin B [Source:MGI Symbol;Acc:MGI:98888]
Ube2c	4.59825e-09	2.29438	0.321	0.079	0.000108068	ENSMUSG00000001403	protein_coding	ubiquitin-conjugating enzyme E2C [Source:MGI Symbol;Acc:MGI:1915862]
Uqcr10	3.3235e-12	2.41072	0.321	0.049	7.81088e-08	ENSMUSG00000059534	protein_coding	ubiquinol-cytochrome c reductase, complex III subunit X [Source:MGI Symbol;Acc:MGI:1913402]
Uqcrb	3.40546e-13	2.29716	0.395	0.072	8.00351e-09	ENSMUSG00000021520	protein_coding	ubiquinol-cytochrome c reductase binding protein [Source:MGI Symbol;Acc:MGI:1914780]
Ust	2.90664e-07	-1.01872	0.63	0.859	0.00683118	ENSMUSG00000047712	protein_coding	uronyl-2-sulfotransferase [Source:MGI Symbol;Acc:MGI:2442406]
Utp3	6.42788e-08	1.37189	0.346	0.095	0.00151068	ENSMUSG00000070697	protein_coding	UTP3 small subunit processome component [Source:MGI Symbol;Acc:MGI:1919230]
Vsnl1	9.95229e-09	1.89201	0.284	0.059	0.000233899	ENSMUSG00000054459	protein_coding	visinin-like 1 [Source:MGI Symbol;Acc:MGI:1349453]
Wnk2	1.21245e-09	-2.70999	0.284	0.577	2.84949e-05	ENSMUSG00000037989	protein_coding	WNK lysine deficient protein kinase 2 [Source:MGI Symbol;Acc:MGI:1922857]
Wnt10a	2.01157e-12	1.59313	0.358	0.059	4.7276e-08	ENSMUSG00000026167	protein_coding	wingless-type MMTV integration site family, member 10A [Source:MGI Symbol;Acc:MGI:108071]
Wwc1	1.0282e-09	1.01561	0.864	0.551	2.41648e-05	ENSMUSG00000018849	protein_coding	WW, C2 and coiled-coil domain containing 1 [Source:MGI Symbol;Acc:MGI:2388637]
Ybx1	1.34948e-13	1.42187	0.889	0.456	3.17154e-09	ENSMUSG00000028639	protein_coding	Y box protein 1 [Source:MGI Symbol;Acc:MGI:99146]
Ywhag	1.67761e-08	1.13765	0.654	0.289	0.000394273	ENSMUSG00000051391	protein_coding	tyrosine 3-monooxygenase/tryptophan 5-monooxygenase activation protein, gamma polypeptide [Source:MGI Symbol;Acc:MGI:108109]
Ywhah	9.13701e-10	1.55237	0.407	0.105	2.14738e-05	ENSMUSG00000018965	protein_coding	tyrosine 3-monooxygenase/tryptophan 5-monooxygenase activation protein, eta polypeptide [Source:MGI Symbol;Acc:MGI:109194]
Zbtb16	5.86951e-14	-1.31505	0.827	0.934	1.37945e-09	ENSMUSG00000066687	protein_coding	zinc finger and BTB domain containing 16 [Source:MGI Symbol;Acc:MGI:103222]
Zfp268	1.31553e-06	1.19461	0.37	0.128	0.0309176	ENSMUSG00000078502	protein_coding	zinc finger protein 268 [Source:MGI Symbol;Acc:MGI:3651014]
Zfp703	1.25814e-08	2.21817	0.259	0.049	0.000295688	ENSMUSG00000085795	protein_coding	zinc finger protein 703 [Source:MGI Symbol;Acc:MGI:2662729]

## Sheet: Diff_2
GeneID	p_val	avg_log2FC	pct.1	pct.2	p_val_adj	GENEID	GENEBIOTYPE	DESCRIPTION
1700030N03Rik	3.1388e-15	11.0496	0.526	0	7.3768e-11	ENSMUSG00000100969	lncRNA	RIKEN cDNA 1700030N03 gene [Source:MGI Symbol;Acc:MGI:1917261]
Abca12	1.17818e-06	1.05375	1	0.777	0.0276895	ENSMUSG00000050296	protein_coding	ATP-binding cassette, sub-family A (ABC1), member 12 [Source:MGI Symbol;Acc:MGI:2676312]
Abcb1b	2.70709e-07	3.54658	0.342	0.029	0.00636219	ENSMUSG00000028970	protein_coding	ATP-binding cassette, sub-family B (MDR/TAP), member 1B [Source:MGI Symbol;Acc:MGI:97568]
Abtb2	1.23943e-06	1.50583	0.816	0.359	0.0291292	ENSMUSG00000032724	protein_coding	ankyrin repeat and BTB (POZ) domain containing 2 [Source:MGI Symbol;Acc:MGI:2139365]
Adk	3.27067e-07	-1.57254	0.368	0.845	0.00768673	ENSMUSG00000039197	protein_coding	adenosine kinase [Source:MGI Symbol;Acc:MGI:87930]
Anks1b	7.78162e-08	7.61071	0.263	0	0.00182884	ENSMUSG00000058589	protein_coding	ankyrin repeat and sterile alpha motif domain containing 1B [Source:MGI Symbol;Acc:MGI:1924781]
Arhgef19	1.10723e-06	-4.76756	0	0.447	0.0260222	ENSMUSG00000028919	protein_coding	Rho guanine nucleotide exchange factor (GEF) 19 [Source:MGI Symbol;Acc:MGI:1925912]
Atf7ip	7.41083e-10	1.65844	0.974	0.66	1.74169e-05	ENSMUSG00000030213	protein_coding	activating transcription factor 7 interacting protein [Source:MGI Symbol;Acc:MGI:1858965]
Atp1b1	1.00326e-07	4.70277	0.474	0.097	0.00235786	ENSMUSG00000026576	protein_coding	ATPase, Na+/K+ transporting, beta 1 polypeptide [Source:MGI Symbol;Acc:MGI:88108]
Bcl11a	5.83258e-07	-1.87495	0.447	0.816	0.0137077	ENSMUSG00000000861	protein_coding	B cell CLL/lymphoma 11A (zinc finger protein) [Source:MGI Symbol;Acc:MGI:106190]
Ccser1	3.19076e-09	2.28781	0.868	0.447	7.49892e-05	ENSMUSG00000039578	protein_coding	coiled-coil serine rich 1 [Source:MGI Symbol;Acc:MGI:3045354]
Cdkn1a	3.18475e-07	2.19808	0.789	0.456	0.0074848	ENSMUSG00000023067	protein_coding	cyclin-dependent kinase inhibitor 1A (P21) [Source:MGI Symbol;Acc:MGI:104556]
Cfap53	1.36724e-07	5.50431	0.316	0.019	0.00321328	ENSMUSG00000035394	protein_coding	cilia and flagella associated protein 53 [Source:MGI Symbol;Acc:MGI:1921703]
Col28a1	5.0511e-16	10.4053	0.553	0	1.18711e-11	ENSMUSG00000068794	protein_coding	collagen, type XXVIII, alpha 1 [Source:MGI Symbol;Acc:MGI:2685312]
Ctdspl	1.79515e-07	-1.4661	0.579	0.922	0.00421897	ENSMUSG00000047409	protein_coding	CTD (carboxy-terminal domain, RNA polymerase II, polypeptide A) small phosphatase-like [Source:MGI Symbol;Acc:MGI:1916524]
Dnm3	6.60139e-13	6.12558	0.5	0.019	1.55146e-08	ENSMUSG00000040265	protein_coding	dynamin 3 [Source:MGI Symbol;Acc:MGI:1341299]
Eda2r	9.04196e-10	5.02998	0.368	0.01	2.12504e-05	ENSMUSG00000034457	protein_coding	ectodysplasin A2 receptor [Source:MGI Symbol;Acc:MGI:2442860]
ENSMUSG00000120434	3.64286e-07	3.55975	0.395	0.058	0.00856145
ENSMUSG00000121063	1.66036e-06	3.61864	0.368	0.058	0.0390217
ENSMUSG00000121317	1.03786e-07	4.79837	0.342	0.029	0.00243917
Exoc4	1.56444e-10	1.56144	0.974	0.932	3.67676e-06	ENSMUSG00000029763	protein_coding	exocyst complex component 4 [Source:MGI Symbol;Acc:MGI:1096376]
Fras1	4.46932e-09	-1.60901	0.816	0.951	0.000105038	ENSMUSG00000034687	protein_coding	Fraser extracellular matrix complex subunit 1 [Source:MGI Symbol;Acc:MGI:2385368]
Fubp1	1.45383e-07	-1.02866	0.868	0.961	0.0034168	ENSMUSG00000028034	protein_coding	far upstream element (FUSE) binding protein 1 [Source:MGI Symbol;Acc:MGI:1196294]
Fyn	1.39416e-09	3.38855	0.474	0.049	3.27656e-05	ENSMUSG00000019843	protein_coding	Fyn proto-oncogene [Source:MGI Symbol;Acc:MGI:95602]
Gldc	1.01715e-08	2.68884	0.711	0.243	0.00023905	ENSMUSG00000024827	protein_coding	glycine decarboxylase [Source:MGI Symbol;Acc:MGI:1341155]
Gli2	2.00941e-10	-1.95258	0.474	0.961	4.72252e-06	ENSMUSG00000048402	protein_coding	GLI-Kruppel family member GLI2 [Source:MGI Symbol;Acc:MGI:95728]
Gm2164	2.56969e-07	-2.52732	0.237	0.709	0.00603929	ENSMUSG00000098760	lncRNA	predicted gene 2164 [Source:MGI Symbol;Acc:MGI:3780334]
Gm41804	7.78162e-08	7.47545	0.263	0	0.00182884	ENSMUSG00000118280	lncRNA	predicted gene, 41804 [Source:MGI Symbol;Acc:MGI:5624689]
Gm42047	1.76508e-11	5.48084	0.5	0.039	4.14828e-07	ENSMUSG00000110631	lncRNA	predicted gene, 42047 [Source:MGI Symbol;Acc:MGI:5624932]
Gm42583	1.90166e-07	3.74748	0.289	0.01	0.00446928	ENSMUSG00000106826	TEC	predicted gene 42583 [Source:MGI Symbol;Acc:MGI:5662720]
Gm42653	3.73357e-20	9.07381	0.684	0	8.77464e-16	ENSMUSG00000106549	TEC	predicted gene 42653 [Source:MGI Symbol;Acc:MGI:5662790]
Gm47283	2.62433e-08	-1.33415	0.895	0.961	0.00061677	ENSMUSG00000096768	lncRNA	predicted gene, 47283 [Source:MGI Symbol;Acc:MGI:6096131]
Gm5724	6.09723e-09	-1.62137	0.711	0.961	0.000143297	ENSMUSG00000084927	protein_coding	predicted gene 5724 [Source:MGI Symbol;Acc:MGI:3643685]
Gria3	1.90391e-14	7.9335	0.5	0	4.47456e-10	ENSMUSG00000001986	protein_coding	glutamate receptor, ionotropic, AMPA3 (alpha 3) [Source:MGI Symbol;Acc:MGI:95810]
Hbegf	3.35718e-07	2.50448	0.447	0.078	0.00789006	ENSMUSG00000024486	protein_coding	heparin-binding EGF-like growth factor [Source:MGI Symbol;Acc:MGI:96070]
Hopx	2.24432e-09	3.12311	0.579	0.117	5.2746e-05	ENSMUSG00000059325	protein_coding	HOP homeobox [Source:MGI Symbol;Acc:MGI:1916782]
Kcnd2	1.26663e-14	7.26237	0.579	0.029	2.97682e-10	ENSMUSG00000060882	protein_coding	potassium voltage-gated channel, Shal-related family, member 2 [Source:MGI Symbol;Acc:MGI:102663]
Kif13b	3.17206e-07	1.50282	0.921	0.728	0.00745496	ENSMUSG00000060012	protein_coding	kinesin family member 13B [Source:MGI Symbol;Acc:MGI:1098265]
Kyat3	7.71399e-15	3.81381	0.789	0.184	1.81294e-10	ENSMUSG00000040213	protein_coding	kynurenine aminotransferase 3 [Source:MGI Symbol;Acc:MGI:2677849]
Malat1	3.36323e-09	1.19399	1	1	7.90425e-05	ENSMUSG00000092341	lncRNA	metastasis associated lung adenocarcinoma transcript 1 (non-coding RNA) [Source:MGI Symbol;Acc:MGI:1919539]
Man2a1	4.31802e-09	-1.69521	0.711	0.971	0.000101482	ENSMUSG00000024085	protein_coding	mannosidase 2, alpha 1 [Source:MGI Symbol;Acc:MGI:104669]
Mast4	1.28493e-07	-1.42598	0.921	0.981	0.00301983	ENSMUSG00000034751	protein_coding	microtubule associated serine/threonine kinase family member 4 [Source:MGI Symbol;Acc:MGI:1918885]
Mdm2	3.11185e-07	2.0806	0.842	0.67	0.00731347	ENSMUSG00000020184	protein_coding	transformed mouse 3T3 cell double minute 2 [Source:MGI Symbol;Acc:MGI:96952]
Mef2a	1.13091e-09	-1.17285	0.842	0.99	2.65786e-05	ENSMUSG00000030557	protein_coding	myocyte enhancer factor 2A [Source:MGI Symbol;Acc:MGI:99532]
Mgmt	5.88803e-11	3.98583	0.658	0.155	1.3838e-06	ENSMUSG00000054612	protein_coding	O-6-methylguanine-DNA methyltransferase [Source:MGI Symbol;Acc:MGI:96977]
Nbea	2.5113e-07	2.06028	0.658	0.214	0.00590206	ENSMUSG00000027799	protein_coding	neurobeachin [Source:MGI Symbol;Acc:MGI:1347075]
Nedd4	6.93121e-07	-1.41746	0.474	0.913	0.0162897	ENSMUSG00000032216	protein_coding	neural precursor cell expressed, developmentally down-regulated 4 [Source:MGI Symbol;Acc:MGI:97297]
Npffr1	3.05157e-09	6.44909	0.316	0	7.17181e-05	ENSMUSG00000020090	protein_coding	neuropeptide FF receptor 1 [Source:MGI Symbol;Acc:MGI:2685082]
Npl	4.70539e-07	-1.45063	0.553	0.883	0.0110586	ENSMUSG00000042684	protein_coding	N-acetylneuraminate pyruvate lyase [Source:MGI Symbol;Acc:MGI:1921341]
Osbpl10	1.68131e-06	4.33279	0.342	0.049	0.0395142	ENSMUSG00000040875	protein_coding	oxysterol binding protein-like 10 [Source:MGI Symbol;Acc:MGI:1921736]
Pcbp3	2.14126e-08	2.65536	0.526	0.097	0.000503238	ENSMUSG00000001120	protein_coding	poly(rC) binding protein 3 [Source:MGI Symbol;Acc:MGI:1890470]
Pik3c2g	8.29109e-07	-1.82281	0.395	0.806	0.0194857	ENSMUSG00000030228	protein_coding	phosphatidylinositol-4-phosphate 3-kinase catalytic subunit type 2 gamma [Source:MGI Symbol;Acc:MGI:1203730]
Plcd1	1.46953e-06	2.65994	0.421	0.078	0.0345368	ENSMUSG00000010660	protein_coding	phospholipase C, delta 1 [Source:MGI Symbol;Acc:MGI:97614]
Plekha2	2.01485e-07	4.10176	0.316	0.019	0.00473529	ENSMUSG00000031557	protein_coding	pleckstrin homology domain-containing, family A (phosphoinositide binding specific) member 2 [Source:MGI Symbol;Acc:MGI:1928144]
Plekhm3	1.79193e-06	2.19162	0.474	0.117	0.042114	ENSMUSG00000051344	protein_coding	pleckstrin homology domain containing, family M, member 3 [Source:MGI Symbol;Acc:MGI:2443627]
Plk2	6.12145e-10	3.6301	0.553	0.097	1.43866e-05	ENSMUSG00000021701	protein_coding	polo like kinase 2 [Source:MGI Symbol;Acc:MGI:1099790]
Ralgapa2	5.02726e-07	1.53885	0.868	0.466	0.0118151	ENSMUSG00000037110	protein_coding	Ral GTPase activating protein, alpha subunit 2 (catalytic) [Source:MGI Symbol;Acc:MGI:3036245]
Rftn1	8.23182e-09	2.5012	0.737	0.282	0.000193464	ENSMUSG00000039316	protein_coding	raftlin lipid raft linker 1 [Source:MGI Symbol;Acc:MGI:1923688]
Ror1	1.13399e-11	-4.43039	0.184	0.816	2.66511e-07	ENSMUSG00000035305	protein_coding	receptor tyrosine kinase-like orphan receptor 1 [Source:MGI Symbol;Acc:MGI:1347520]
Sat1	1.20338e-06	2.93415	0.526	0.165	0.0282818	ENSMUSG00000025283	protein_coding	spermidine/spermine N1-acetyl transferase 1 [Source:MGI Symbol;Acc:MGI:98233]
Satb1	9.88062e-09	-2.02168	0.342	0.845	0.000232214	ENSMUSG00000023927	protein_coding	special AT-rich sequence binding protein 1 [Source:MGI Symbol;Acc:MGI:105084]
Sbsn	1.35355e-09	2.54598	0.789	0.369	3.18111e-05	ENSMUSG00000046056	protein_coding	suprabasin [Source:MGI Symbol;Acc:MGI:2446326]
Scel	1.03808e-07	1.94068	0.763	0.282	0.0024397	ENSMUSG00000022123	protein_coding	sciellin [Source:MGI Symbol;Acc:MGI:1891228]
Sh3bgrl2	7.74563e-07	1.84536	0.789	0.437	0.0182038	ENSMUSG00000032261	protein_coding	SH3 domain binding glutamic acid-rich protein like 2 [Source:MGI Symbol;Acc:MGI:1915350]
Sh3gl3	7.78209e-13	5.35936	0.5	0.019	1.82895e-08	ENSMUSG00000030638	protein_coding	SH3-domain GRB2-like 3 [Source:MGI Symbol;Acc:MGI:700011]
Slc24a3	9.69865e-07	-4.87405	0.079	0.524	0.0227938	ENSMUSG00000063873	protein_coding	solute carrier family 24 (sodium/potassium/calcium exchanger), member 3 [Source:MGI Symbol;Acc:MGI:2137513]
Slc7a11	1.70755e-08	2.95656	0.711	0.282	0.000401309	ENSMUSG00000027737	protein_coding	solute carrier family 7 (cationic amino acid transporter, y+ system), member 11 [Source:MGI Symbol;Acc:MGI:1347355]
Sox6	7.39149e-10	-2.12764	0.474	0.932	1.73715e-05	ENSMUSG00000051910	protein_coding	SRY (sex determining region Y)-box 6 [Source:MGI Symbol;Acc:MGI:98368]
Sprr1b	2.50491e-08	3.39612	0.5	0.087	0.000588705	ENSMUSG00000048455	protein_coding	small proline-rich protein 1B [Source:MGI Symbol;Acc:MGI:106659]
Sulf2	1.86762e-08	5.36874	0.368	0.029	0.000438928	ENSMUSG00000006800	protein_coding	sulfatase 2 [Source:MGI Symbol;Acc:MGI:1919293]
Svil	4.97434e-07	-2.4915	0.263	0.728	0.0116907	ENSMUSG00000024236	protein_coding	supervillin [Source:MGI Symbol;Acc:MGI:2147319]
Tenm4	1.54732e-06	-1.01464	0.816	0.99	0.0363652	ENSMUSG00000048078	protein_coding	teneurin transmembrane protein 4 [Source:MGI Symbol;Acc:MGI:2447063]
Tnfrsf23	3.88096e-08	3.89266	0.658	0.204	0.000912104	ENSMUSG00000037613	protein_coding	tumor necrosis factor receptor superfamily, member 23 [Source:MGI Symbol;Acc:MGI:1930269]
Trp53inp1	9.29537e-10	3.14712	0.789	0.379	2.1846e-05	ENSMUSG00000028211	protein_coding	transformation related protein 53 inducible nuclear protein 1 [Source:MGI Symbol;Acc:MGI:1926609]
Trp63	2.04308e-07	-1.11839	0.868	0.971	0.00480164	ENSMUSG00000022510	protein_coding	transformation related protein 63 [Source:MGI Symbol;Acc:MGI:1330810]
Tspear	9.88062e-09	-2.52971	0.368	0.835	0.000232214	ENSMUSG00000069581	protein_coding	thrombospondin type laminin G domain and EAR repeats [Source:MGI Symbol;Acc:MGI:2671932]
Wnk1	5.2512e-07	1.10205	1	0.903	0.0123414	ENSMUSG00000045962	protein_coding	WNK lysine deficient protein kinase 1 [Source:MGI Symbol;Acc:MGI:2442092]
Wnk2	1.29657e-07	-5.08308	0.026	0.524	0.0030472	ENSMUSG00000037989	protein_coding	WNK lysine deficient protein kinase 2 [Source:MGI Symbol;Acc:MGI:1922857]
Zbtb16	1.69862e-06	-1.30293	0.711	0.932	0.039921	ENSMUSG00000066687	protein_coding	zinc finger and BTB domain containing 16 [Source:MGI Symbol;Acc:MGI:103222]
Zfhx3	3.05157e-09	6.16138	0.316	0	7.17181e-05	ENSMUSG00000038872	protein_coding	zinc finger homeobox 3 [Source:MGI Symbol;Acc:MGI:99948]
Zfp36	7.92395e-07	2.42894	0.605	0.194	0.0186229	ENSMUSG00000044786	protein_coding	zinc finger protein 36 [Source:MGI Symbol;Acc:MGI:99180]

## Sheet: Diff_3
GeneID	p_val	avg_log2FC	pct.1	pct.2	p_val_adj	GENEID	GENEBIOTYPE	DESCRIPTION
1810037I17Rik	1.83184e-06	1.31898	0.95	0.692	0.043052	ENSMUSG00000054091	protein_coding	RIKEN cDNA 1810037I17 gene [Source:MGI Symbol;Acc:MGI:1914954]
Hopx	6.48864e-13	5.72842	0.8	0.096	1.52496e-08	ENSMUSG00000059325	protein_coding	HOP homeobox [Source:MGI Symbol;Acc:MGI:1916782]
Itm2b	1.74529e-06	-1.04336	0.975	0.981	0.0410179	ENSMUSG00000022108	protein_coding	integral membrane protein 2B [Source:MGI Symbol;Acc:MGI:1309517]
Krt10	2.08076e-06	-1.24197	1	1	0.0489019	ENSMUSG00000019761	protein_coding	keratin 10 [Source:MGI Symbol;Acc:MGI:96685]
Krt16	5.52491e-07	5.883	0.55	0.096	0.0129846	ENSMUSG00000053797	protein_coding	keratin 16 [Source:MGI Symbol;Acc:MGI:96690]
Kyat3	1.72073e-11	4.01321	0.775	0.115	4.04406e-07	ENSMUSG00000040213	protein_coding	kynurenine aminotransferase 3 [Source:MGI Symbol;Acc:MGI:2677849]
Npl	2.39071e-08	-1.16688	0.85	1	0.000561864	ENSMUSG00000042684	protein_coding	N-acetylneuraminate pyruvate lyase [Source:MGI Symbol;Acc:MGI:1921341]
Rps4l	4.5639e-10	2.13309	0.925	0.635	1.07261e-05	ENSMUSG00000063171	transcribed_processed_pseudogene	ribosomal protein S4-like [Source:MGI Symbol;Acc:MGI:1913434]
Sat1	1.9433e-06	2.77243	0.675	0.25	0.0456715	ENSMUSG00000025283	protein_coding	spermidine/spermine N1-acetyl transferase 1 [Source:MGI Symbol;Acc:MGI:98233]
Sprr1b	1.31574e-08	3.36241	0.875	0.577	0.000309225	ENSMUSG00000048455	protein_coding	small proline-rich protein 1B [Source:MGI Symbol;Acc:MGI:106659]
Tmsb10	7.44362e-10	2.8209	0.825	0.269	1.7494e-05	ENSMUSG00000079523	protein_coding	thymosin beta 10 [Source:MGI Symbol;Acc:MGI:109146]

## Sheet: Merkel
GeneID	p_val	avg_log2FC	pct.1	pct.2	p_val_adj	GENEID	GENEBIOTYPE	DESCRIPTION
1700030C10Rik	1.20793e-10	5.6177	0.8	0.016	2.83888e-06	ENSMUSG00000091071	transcribed_unprocessed_pseudogene	RIKEN cDNA 1700030C10 gene [Source:MGI Symbol;Acc:MGI:1916763]
1700030C10Rik	1.20793e-10	5.6177	0.8	0.016	2.83888e-06	ENSMUSG00000099759	lncRNA	RIKEN cDNA 1700030C10 gene [Source:MGI Symbol;Acc:MGI:1916763]
8430426J06Rik	5.24445e-07	4.16818	0.4	0	0.0123255	ENSMUSG00000115970	lncRNA	RIKEN cDNA 8430426J06 gene [Source:MGI Symbol;Acc:MGI:1925352]
Aars2	5.24445e-07	4.16818	0.4	0	0.0123255	ENSMUSG00000023938	protein_coding	alanyl-tRNA synthetase 2, mitochondrial [Source:MGI Symbol;Acc:MGI:2681839]
Abcb1b	5.39568e-10	5.52499	0.6	0	1.26809e-05	ENSMUSG00000028970	protein_coding	ATP-binding cassette, sub-family B (MDR/TAP), member 1B [Source:MGI Symbol;Acc:MGI:97568]
Abcg2	2.36647e-07	4.71405	0.8	0.048	0.00556168	ENSMUSG00000029802	protein_coding	ATP binding cassette subfamily G member 2 (Junior blood group) [Source:MGI Symbol;Acc:MGI:1347061]
Adam12	5.24445e-07	4.83477	0.4	0	0.0123255	ENSMUSG00000054555	protein_coding	a disintegrin and metallopeptidase domain 12 (meltrin alpha) [Source:MGI Symbol;Acc:MGI:105378]
Adamts12	5.24445e-07	5.507	0.4	0	0.0123255	ENSMUSG00000047497	protein_coding	a disintegrin-like and metallopeptidase (reprolysin type) with thrombospondin type 1 motif, 12 [Source:MGI Symbol;Acc:MGI:2146046]
Afap1l1	5.39568e-10	4.64442	0.6	0	1.26809e-05	ENSMUSG00000033032	protein_coding	actin filament associated protein 1-like 1 [Source:MGI Symbol;Acc:MGI:2147199]
Ankrd29	5.24445e-07	4.51303	0.4	0	0.0123255	ENSMUSG00000057766	protein_coding	ankyrin repeat domain 29 [Source:MGI Symbol;Acc:MGI:2687055]
Ankrd33b	5.39568e-10	4.56575	0.6	0	1.26809e-05	ENSMUSG00000022237	protein_coding	ankyrin repeat domain 33B [Source:MGI Symbol;Acc:MGI:1917904]
Anks1b	5.24445e-07	4.09832	0.4	0	0.0123255	ENSMUSG00000058589	protein_coding	ankyrin repeat and sterile alpha motif domain containing 1B [Source:MGI Symbol;Acc:MGI:1924781]
Atoh8	5.39568e-10	6.13724	0.6	0	1.26809e-05	ENSMUSG00000037621	protein_coding	atonal bHLH transcription factor 8 [Source:MGI Symbol;Acc:MGI:1918343]
Bcat1	5.24445e-07	5.92453	0.4	0	0.0123255	ENSMUSG00000030268	protein_coding	branched chain aminotransferase 1, cytosolic [Source:MGI Symbol;Acc:MGI:104861]
Cdkn2c	5.24445e-07	4.09832	0.4	0	0.0123255	ENSMUSG00000028551	protein_coding	cyclin dependent kinase inhibitor 2C [Source:MGI Symbol;Acc:MGI:105388]
Cenpm	5.24445e-07	4.23302	0.4	0	0.0123255	ENSMUSG00000068101	protein_coding	centromere protein M [Source:MGI Symbol;Acc:MGI:1913820]
Col11a1	5.24445e-07	6.22563	0.4	0	0.0123255	ENSMUSG00000027966	protein_coding	collagen, type XI, alpha 1 [Source:MGI Symbol;Acc:MGI:88446]
Col12a1	9.97241e-07	4.23396	0.8	0.063	0.0234371	ENSMUSG00000032332	protein_coding	collagen, type XII, alpha 1 [Source:MGI Symbol;Acc:MGI:88448]
Col8a1	1.8773e-06	2.04831	0.8	0.063	0.0441203	ENSMUSG00000068196	protein_coding	collagen, type VIII, alpha 1 [Source:MGI Symbol;Acc:MGI:88463]
Cpeb1	5.24445e-07	4.35624	0.4	0	0.0123255	ENSMUSG00000025586	protein_coding	cytoplasmic polyadenylation element binding protein 1 [Source:MGI Symbol;Acc:MGI:108442]
Cpz	5.24445e-07	4.71199	0.4	0	0.0123255	ENSMUSG00000036596	protein_coding	carboxypeptidase Z [Source:MGI Symbol;Acc:MGI:88487]
Cryab	5.24445e-07	5.84257	0.4	0	0.0123255	ENSMUSG00000032060	protein_coding	crystallin, alpha B [Source:MGI Symbol;Acc:MGI:88516]
Ctsh	1.23344e-06	3.91212	0.8	0.063	0.0289882	ENSMUSG00000032359	protein_coding	cathepsin H [Source:MGI Symbol;Acc:MGI:107285]
Ddc	5.24445e-07	4.68285	0.4	0	0.0123255	ENSMUSG00000020182	protein_coding	dopa decarboxylase [Source:MGI Symbol;Acc:MGI:94876]
Ddit4l	5.39568e-10	7.27137	0.6	0	1.26809e-05	ENSMUSG00000046818	protein_coding	DNA-damage-inducible transcript 4-like [Source:MGI Symbol;Acc:MGI:1920534]
Dnah14	5.24445e-07	5.8067	0.4	0	0.0123255	ENSMUSG00000047369	protein_coding	dynein, axonemal, heavy chain 14 [Source:MGI Symbol;Acc:MGI:2444525]
Dync1i1	5.24445e-07	5.09865	0.4	0	0.0123255	ENSMUSG00000029757	protein_coding	dynein cytoplasmic 1 intermediate chain 1 [Source:MGI Symbol;Acc:MGI:107743]
ENSMUSG00000120356	5.24445e-07	4.71199	0.4	0	0.0123255
ENSMUSG00000120802	5.24445e-07	4.16818	0.4	0	0.0123255
ENSMUSG00000121382	5.24445e-07	4.68285	0.4	0	0.0123255
Ephx1	5.39568e-10	4.80141	0.6	0	1.26809e-05	ENSMUSG00000038776	protein_coding	epoxide hydrolase 1, microsomal [Source:MGI Symbol;Acc:MGI:95405]
Esco2	5.24445e-07	4.09832	0.4	0	0.0123255	ENSMUSG00000022034	protein_coding	establishment of sister chromatid cohesion N-acetyltransferase 2 [Source:MGI Symbol;Acc:MGI:1919238]
Ets1	5.24445e-07	4.90985	0.4	0	0.0123255	ENSMUSG00000032035	protein_coding	E26 avian leukemia oncogene 1, 5' domain [Source:MGI Symbol;Acc:MGI:95455]
Etv1	5.24445e-07	4.25958	0.4	0	0.0123255	ENSMUSG00000004151	protein_coding	ets variant 1 [Source:MGI Symbol;Acc:MGI:99254]
F3	3.58666e-16	7.09765	1	0	8.42938e-12	ENSMUSG00000028128	protein_coding	coagulation factor III [Source:MGI Symbol;Acc:MGI:88381]
Fam234b	5.24445e-07	5.27124	0.4	0	0.0123255	ENSMUSG00000030207	protein_coding	family with sequence similarity 234, member B [Source:MGI Symbol;Acc:MGI:1921775]
Fas	5.24445e-07	4.16818	0.4	0	0.0123255	ENSMUSG00000024778	protein_coding	Fas (TNF receptor superfamily member 6) [Source:MGI Symbol;Acc:MGI:95484]
Fhdc1	1.23344e-06	3.71741	0.8	0.063	0.0289882	ENSMUSG00000041842	protein_coding	FH2 domain containing 1 [Source:MGI Symbol;Acc:MGI:2684972]
Gask1b	5.24445e-07	4.85113	0.4	0	0.0123255	ENSMUSG00000027955	protein_coding	golgi associated kinase 1B [Source:MGI Symbol;Acc:MGI:1915909]
Gatm	5.24445e-07	4.09832	0.4	0	0.0123255	ENSMUSG00000027199	protein_coding	glycine amidinotransferase (L-arginine:glycine amidinotransferase) [Source:MGI Symbol;Acc:MGI:1914342]
Gm10933	5.24445e-07	4.16818	0.4	0	0.0123255	ENSMUSG00000113792	TEC	predicted gene 10933 [Source:MGI Symbol;Acc:MGI:3779143]
Gm11110	1.78083e-06	5.22376	0.6	0.032	0.041853	ENSMUSG00000079414	lncRNA	predicted gene 11110 [Source:MGI Symbol;Acc:MGI:3779362]
Gm11884	5.24445e-07	5.8067	0.4	0	0.0123255	ENSMUSG00000087098	lncRNA	predicted gene 11884 [Source:MGI Symbol;Acc:MGI:3651157]
Gm12276	5.24445e-07	4.16818	0.4	0	0.0123255	ENSMUSG00000081944	processed_pseudogene	predicted gene 12276 [Source:MGI Symbol;Acc:MGI:3649700]
Gm26901	5.24445e-07	4.32053	0.4	0	0.0123255	ENSMUSG00000097797	lncRNA	predicted gene, 26901 [Source:MGI Symbol;Acc:MGI:5477395]
Gm28051	5.24445e-07	4.86216	0.4	0	0.0123255	ENSMUSG00000098530	protein_coding	predicted gene, 28051 [Source:MGI Symbol;Acc:MGI:5547787]
Gm37309	5.39568e-10	5.8784	0.6	0	1.26809e-05	ENSMUSG00000103046	TEC	predicted gene, 37309 [Source:MGI Symbol;Acc:MGI:5610537]
Gm38155	5.24445e-07	5.78463	0.4	0	0.0123255	ENSMUSG00000104245	lncRNA	predicted gene, 38155 [Source:MGI Symbol;Acc:MGI:5611383]
Gm38357	5.24445e-07	4.43678	0.4	0	0.0123255	ENSMUSG00000103313	TEC	predicted gene, 38357 [Source:MGI Symbol;Acc:MGI:5611585]
Gm41804	5.24445e-07	4.16818	0.4	0	0.0123255	ENSMUSG00000118280	lncRNA	predicted gene, 41804 [Source:MGI Symbol;Acc:MGI:5624689]
Gm42639	5.24445e-07	4.43831	0.4	0	0.0123255	ENSMUSG00000104871	TEC	predicted gene 42639 [Source:MGI Symbol;Acc:MGI:5662776]
Gm42653	4.90745e-09	4.71766	0.8	0.032	0.000115335	ENSMUSG00000106549	TEC	predicted gene 42653 [Source:MGI Symbol;Acc:MGI:5662790]
Gm42679	5.39568e-10	4.64442	0.6	0	1.26809e-05	ENSMUSG00000106121	lncRNA	predicted gene 42679 [Source:MGI Symbol;Acc:MGI:5662816]
Gm43305	5.24445e-07	4.6444	0.4	0	0.0123255	ENSMUSG00000105703	lncRNA	predicted gene 43305 [Source:MGI Symbol;Acc:MGI:5663442]
Gm43560	4.80147e-13	5.10599	0.8	0	1.12844e-08	ENSMUSG00000106057	lncRNA	predicted gene 43560 [Source:MGI Symbol;Acc:MGI:5663697]
Gm44130	5.24445e-07	4.16818	0.4	0	0.0123255	ENSMUSG00000108211	TEC	predicted gene, 44130 [Source:MGI Symbol;Acc:MGI:5690522]
Gm49171	5.24445e-07	6.14532	0.4	0	0.0123255	ENSMUSG00000115704	lncRNA	predicted gene, 49171 [Source:MGI Symbol;Acc:MGI:6118602]
Gm49310	5.24445e-07	4.09832	0.4	0	0.0123255	ENSMUSG00000115686	TEC	predicted gene, 49310 [Source:MGI Symbol;Acc:MGI:6118813]
Gm54359	5.24445e-07	4.09832	0.4	0	0.0123255	ENSMUSG00000117733	lncRNA	predicted gene, 54359 [Source:MGI Symbol;Acc:MGI:6845198]
Gramd1b	1.57942e-07	4.49585	0.6	0.016	0.00371195	ENSMUSG00000040111	protein_coding	GRAM domain containing 1B [Source:MGI Symbol;Acc:MGI:1925037]
Hhla1	5.24445e-07	4.35624	0.4	0	0.0123255	ENSMUSG00000072511	protein_coding	HERV-H LTR-associating 1 [Source:MGI Symbol;Acc:MGI:3615329]
Hs6st2	5.24445e-07	6.31924	0.4	0	0.0123255	ENSMUSG00000062184	protein_coding	heparan sulfate 6-O-sulfotransferase 2 [Source:MGI Symbol;Acc:MGI:1354959]
Itga7	5.24445e-07	4.09832	0.4	0	0.0123255	ENSMUSG00000025348	protein_coding	integrin alpha 7 [Source:MGI Symbol;Acc:MGI:102700]
Itpka	5.24445e-07	4.09832	0.4	0	0.0123255	ENSMUSG00000027296	protein_coding	inositol 1,4,5-trisphosphate 3-kinase A [Source:MGI Symbol;Acc:MGI:1333822]
Jam3	5.24445e-07	5.1186	0.4	0	0.0123255	ENSMUSG00000031990	protein_coding	junction adhesion molecule 3 [Source:MGI Symbol;Acc:MGI:1933825]
Jdp2	5.24445e-07	4.43831	0.4	0	0.0123255	ENSMUSG00000034271	protein_coding	Jun dimerization protein 2 [Source:MGI Symbol;Acc:MGI:1932093]
Jph2	5.24445e-07	4.16818	0.4	0	0.0123255	ENSMUSG00000017817	protein_coding	junctophilin 2 [Source:MGI Symbol;Acc:MGI:1891496]
Kbtbd12	1.1538e-07	4.57526	0.6	0.016	0.00271165	ENSMUSG00000033182	protein_coding	kelch repeat and BTB (POZ) domain containing 12 [Source:MGI Symbol;Acc:MGI:1918481]
Kcnt2	5.24445e-07	4.43831	0.4	0	0.0123255	ENSMUSG00000052726	protein_coding	potassium channel, subfamily T, member 2 [Source:MGI Symbol;Acc:MGI:3036273]
Kif15	5.39568e-10	5.33335	0.6	0	1.26809e-05	ENSMUSG00000036768	protein_coding	kinesin family member 15 [Source:MGI Symbol;Acc:MGI:1098258]
Kif18b	1.1538e-07	4.65112	0.6	0.016	0.00271165	ENSMUSG00000051378	protein_coding	kinesin family member 18B [Source:MGI Symbol;Acc:MGI:2446979]
Kif23	2.1551e-07	3.19944	0.6	0.016	0.00506491	ENSMUSG00000032254	protein_coding	kinesin family member 23 [Source:MGI Symbol;Acc:MGI:1919069]
Kifc1	6.53245e-09	5.34122	0.8	0.032	0.000153526	ENSMUSG00000079553	protein_coding	kinesin family member C1 [Source:MGI Symbol;Acc:MGI:109596]
Klrg2	5.39568e-10	4.59594	0.6	0	1.26809e-05	ENSMUSG00000071537	protein_coding	killer cell lectin-like receptor subfamily G, member 2 [Source:MGI Symbol;Acc:MGI:1921503]
Lama1	5.24445e-07	4.43678	0.4	0	0.0123255	ENSMUSG00000032796	protein_coding	laminin, alpha 1 [Source:MGI Symbol;Acc:MGI:99892]
Lama2	5.24445e-07	5.33793	0.4	0	0.0123255	ENSMUSG00000019899	protein_coding	laminin, alpha 2 [Source:MGI Symbol;Acc:MGI:99912]
Lbh	1.07278e-07	4.29387	1	0.095	0.00252125	ENSMUSG00000024063	protein_coding	limb-bud and heart [Source:MGI Symbol;Acc:MGI:1925139]
Lgals1	1.23344e-06	5.21277	0.8	0.063	0.0289882	ENSMUSG00000068220	protein_coding	lectin, galactose binding, soluble 1 [Source:MGI Symbol;Acc:MGI:96777]
Lhfpl2	5.24445e-07	4.23302	0.4	0	0.0123255	ENSMUSG00000045312	protein_coding	lipoma HMGIC fusion partner-like 2 [Source:MGI Symbol;Acc:MGI:2145236]
Lrrc69	5.24445e-07	5.78463	0.4	0	0.0123255	ENSMUSG00000023151	protein_coding	leucine rich repeat containing 69 [Source:MGI Symbol;Acc:MGI:1920564]
Lrrc73	5.24445e-07	5.86981	0.4	0	0.0123255	ENSMUSG00000071073	protein_coding	leucine rich repeat containing 73 [Source:MGI Symbol;Acc:MGI:2684934]
Mad2l1	3.33029e-10	4.08687	0.8	0.016	7.82685e-06	ENSMUSG00000029910	protein_coding	MAD2 mitotic arrest deficient-like 1 [Source:MGI Symbol;Acc:MGI:1860374]
Map1a	5.24445e-07	4.35621	0.4	0	0.0123255	ENSMUSG00000027254	protein_coding	microtubule-associated protein 1 A [Source:MGI Symbol;Acc:MGI:1306776]
Mb	5.24445e-07	4.43831	0.4	0	0.0123255	ENSMUSG00000018893	protein_coding	myoglobin [Source:MGI Symbol;Acc:MGI:96922]
Mcub	5.24445e-07	4.71199	0.4	0	0.0123255	ENSMUSG00000027994	protein_coding	mitochondrial calcium uniporter dominant negative beta subunit [Source:MGI Symbol;Acc:MGI:1914065]
Me3	5.24445e-07	4.63566	0.4	0	0.0123255	ENSMUSG00000030621	protein_coding	malic enzyme 3, NADP(+)-dependent, mitochondrial [Source:MGI Symbol;Acc:MGI:1916679]
Megf10	5.24445e-07	6.27331	0.4	0	0.0123255	ENSMUSG00000024593	protein_coding	multiple EGF-like-domains 10 [Source:MGI Symbol;Acc:MGI:2685177]
Met	6.53245e-09	4.44862	0.8	0.032	0.000153526	ENSMUSG00000009376	protein_coding	met proto-oncogene [Source:MGI Symbol;Acc:MGI:96969]
Mns1	5.24445e-07	4.77406	0.4	0	0.0123255	ENSMUSG00000032221	protein_coding	meiosis-specific nuclear structural protein 1 [Source:MGI Symbol;Acc:MGI:107933]
Mpz	5.24445e-07	4.98707	0.4	0	0.0123255	ENSMUSG00000056569	protein_coding	myelin protein zero [Source:MGI Symbol;Acc:MGI:103177]
Ncapg	1.46364e-07	3.95023	0.8	0.048	0.00343985	ENSMUSG00000015880	protein_coding	non-SMC condensin I complex, subunit G [Source:MGI Symbol;Acc:MGI:1930197]
Nceh1	1.57942e-07	5.7034	0.6	0.016	0.00371195	ENSMUSG00000027698	protein_coding	neutral cholesterol ester hydrolase 1 [Source:MGI Symbol;Acc:MGI:2443191]
Ngf	5.39568e-10	6.12815	0.6	0	1.26809e-05	ENSMUSG00000027859	protein_coding	nerve growth factor [Source:MGI Symbol;Acc:MGI:97321]
Nlrc4	5.39568e-10	5.95837	0.6	0	1.26809e-05	ENSMUSG00000039193	protein_coding	NLR family, CARD domain containing 4 [Source:MGI Symbol;Acc:MGI:3036243]
Pid1	5.39568e-10	6.71597	0.6	0	1.26809e-05	ENSMUSG00000045658	protein_coding	phosphotyrosine interaction domain containing 1 [Source:MGI Symbol;Acc:MGI:2138391]
Pitx2	5.24445e-07	5.31367	0.4	0	0.0123255	ENSMUSG00000028023	protein_coding	paired-like homeodomain transcription factor 2 [Source:MGI Symbol;Acc:MGI:109340]
Plekhh1	1.1538e-07	5.54135	0.6	0.016	0.00271165	ENSMUSG00000060716	protein_coding	pleckstrin homology domain containing, family H (with MyTH4 domain) member 1 [Source:MGI Symbol;Acc:MGI:2144989]
Pnpla1	5.24445e-07	5.86981	0.4	0	0.0123255	ENSMUSG00000043286	protein_coding	patatin-like phospholipase domain containing 1 [Source:MGI Symbol;Acc:MGI:3617850]
Ppm1f	5.24445e-07	4.09832	0.4	0	0.0123255	ENSMUSG00000026181	protein_coding	protein phosphatase 1F (PP2C domain containing) [Source:MGI Symbol;Acc:MGI:1918464]
Ptchd4	5.24445e-07	6.3193	0.4	0	0.0123255	ENSMUSG00000042256	protein_coding	patched domain containing 4 [Source:MGI Symbol;Acc:MGI:1920485]
Ptprv	5.24445e-07	4.43831	0.4	0	0.0123255	ENSMUSG00000097993	protein_coding	protein tyrosine phosphatase, receptor type, V [Source:MGI Symbol;Acc:MGI:108027]
Rcan2	5.24445e-07	5.50149	0.4	0	0.0123255	ENSMUSG00000039601	protein_coding	regulator of calcineurin 2 [Source:MGI Symbol;Acc:MGI:1858219]
Recql4	5.24445e-07	4.16818	0.4	0	0.0123255	ENSMUSG00000033762	protein_coding	RecQ protein-like 4 [Source:MGI Symbol;Acc:MGI:1931028]
Rnf17	5.24445e-07	6.27679	0.4	0	0.0123255	ENSMUSG00000000365	protein_coding	ring finger protein 17 [Source:MGI Symbol;Acc:MGI:1353419]
Rtkn2	5.24445e-07	4.09832	0.4	0	0.0123255	ENSMUSG00000037846	protein_coding	rhotekin 2 [Source:MGI Symbol;Acc:MGI:2158417]
Scrn1	5.24445e-07	4.35624	0.4	0	0.0123255	ENSMUSG00000019124	protein_coding	secernin 1 [Source:MGI Symbol;Acc:MGI:1917188]
Sectm1a	5.24445e-07	4.51303	0.4	0	0.0123255	ENSMUSG00000025165	protein_coding	secreted and transmembrane 1A [Source:MGI Symbol;Acc:MGI:2384805]
Sgcd	5.24445e-07	5.20032	0.4	0	0.0123255	ENSMUSG00000020354	protein_coding	sarcoglycan, delta (dystrophin-associated glycoprotein) [Source:MGI Symbol;Acc:MGI:1346525]
Slc2a3	5.39568e-10	5.78407	0.6	0	1.26809e-05	ENSMUSG00000003153	protein_coding	solute carrier family 2 (facilitated glucose transporter), member 3 [Source:MGI Symbol;Acc:MGI:95757]
Slc44a5	5.24445e-07	4.73803	0.4	0	0.0123255	ENSMUSG00000028360	protein_coding	solute carrier family 44, member 5 [Source:MGI Symbol;Acc:MGI:3035141]
Snhg15	1.46364e-07	3.93611	0.8	0.048	0.00343985	ENSMUSG00000085156	lncRNA	small nucleolar RNA host gene 15 [Source:MGI Symbol;Acc:MGI:3650059]
Sntg1	5.24445e-07	4.25958	0.4	0	0.0123255	ENSMUSG00000025909	protein_coding	syntrophin, gamma 1 [Source:MGI Symbol;Acc:MGI:1918346]
Snx7	1.23344e-06	3.97677	0.8	0.063	0.0289882	ENSMUSG00000028007	protein_coding	sorting nexin 7 [Source:MGI Symbol;Acc:MGI:1923811]
Spon1	5.24445e-07	4.46971	0.4	0	0.0123255	ENSMUSG00000038156	protein_coding	spondin 1, (f-spondin) extracellular matrix protein [Source:MGI Symbol;Acc:MGI:2385287]
Sprr2a3	5.39568e-10	4.73801	0.6	0	1.26809e-05	ENSMUSG00000074445	protein_coding	small proline-rich protein 2A3 [Source:MGI Symbol;Acc:MGI:3845028]
Stard13	5.24445e-07	4.85111	0.4	0	0.0123255	ENSMUSG00000016128	protein_coding	StAR-related lipid transfer (START) domain containing 13 [Source:MGI Symbol;Acc:MGI:2385331]
Syne1	5.24445e-07	4.66574	0.4	0	0.0123255	ENSMUSG00000096054	protein_coding	spectrin repeat containing, nuclear envelope 1 [Source:MGI Symbol;Acc:MGI:1927152]
Tagln	5.24445e-07	4.4923	0.4	0	0.0123255	ENSMUSG00000032085	protein_coding	transgelin [Source:MGI Symbol;Acc:MGI:106012]
Tarm1	5.24445e-07	4.16818	0.4	0	0.0123255	ENSMUSG00000053338	protein_coding	T cell-interacting, activating receptor on myeloid cells 1 [Source:MGI Symbol;Acc:MGI:2442280]
Tcfl5	5.24445e-07	4.43675	0.4	0	0.0123255	ENSMUSG00000038932	protein_coding	transcription factor-like 5 (basic helix-loop-helix) [Source:MGI Symbol;Acc:MGI:2672878]
Tdrd7	5.24445e-07	5.75352	0.4	0	0.0123255	ENSMUSG00000035517	protein_coding	tudor domain containing 7 [Source:MGI Symbol;Acc:MGI:2140279]
Tdrd9	5.24445e-07	5.06242	0.4	0	0.0123255	ENSMUSG00000054003	protein_coding	tudor domain containing 9 [Source:MGI Symbol;Acc:MGI:1921941]
Tlcd4	5.24445e-07	4.84359	0.4	0	0.0123255	ENSMUSG00000028132	protein_coding	TLC domain containing 4 [Source:MGI Symbol;Acc:MGI:1923195]
Tnc	5.24445e-07	4.35621	0.4	0	0.0123255	ENSMUSG00000028364	protein_coding	tenascin C [Source:MGI Symbol;Acc:MGI:101922]
Tnip3	5.24445e-07	4.4923	0.4	0	0.0123255	ENSMUSG00000044162	protein_coding	TNFAIP3 interacting protein 3 [Source:MGI Symbol;Acc:MGI:3041165]
Trip13	1.57942e-07	4.38701	0.6	0.016	0.00371195	ENSMUSG00000021569	protein_coding	thyroid hormone receptor interactor 13 [Source:MGI Symbol;Acc:MGI:1916966]
Wdr90	2.1551e-07	3.70181	0.6	0.016	0.00506491	ENSMUSG00000073434	protein_coding	WD repeat domain 90 [Source:MGI Symbol;Acc:MGI:1921267]
Zscan20	2.1551e-07	3.63347	0.6	0.016	0.00506491	ENSMUSG00000061894	protein_coding	zinc finger and SCAN domains 20 [Source:MGI Symbol;Acc:MGI:2679268]

## Sheet: AberrDiff
GeneID	p_val	avg_log2FC	pct.1	pct.2	p_val_adj	GENEID	GENEBIOTYPE	DESCRIPTION
Serpinb12	5.00961e-24	-6.24719	0.051	0.784	1.17736e-19	ENSMUSG00000059956	protein_coding	serine (or cysteine) peptidase inhibitor, clade B (ovalbumin), member 12 [Source:MGI Symbol;Acc:MGI:1919119]
Gm9696	6.42764e-12	-4.97269	0	0.485	1.51062e-07	ENSMUSG00000070465	transcribed_unprocessed_pseudogene	predicted gene 9696 [Source:MGI Symbol;Acc:MGI:3819177]
Gm9696	6.42764e-12	-4.97269	0	0.485	1.51062e-07	ENSMUSG00000121390	lncRNA	arylacetamide deacetylase-like 2 pseudogene [Source:NCBI gene (formerly Entrezgene);Acc:676914]
Krt1	8.6543e-31	-4.88683	0.712	0.987	2.03393e-26	ENSMUSG00000046834	protein_coding	keratin 1 [Source:MGI Symbol;Acc:MGI:96698]
Aadacl2	3.07407e-12	-4.63226	0.017	0.506	7.22468e-08	ENSMUSG00000091376	protein_coding	arylacetamide deacetylase like 2 [Source:MGI Symbol;Acc:MGI:3646333]
Acer1	1.751e-11	-4.6133	0.034	0.498	4.1152e-07	ENSMUSG00000045019	protein_coding	alkaline ceramidase 1 [Source:MGI Symbol;Acc:MGI:2181962]
Tmem45a	9.67274e-18	-4.51764	0.119	0.707	2.27329e-13	ENSMUSG00000022754	protein_coding	transmembrane protein 45a [Source:MGI Symbol;Acc:MGI:1913122]
Fads2b	2.72762e-11	-4.42358	0.051	0.507	6.41045e-07	ENSMUSG00000075217	protein_coding	fatty acid desaturase 2B [Source:MGI Symbol;Acc:MGI:2687041]
Rbp2	3.50113e-14	-4.20614	0.136	0.638	8.22837e-10	ENSMUSG00000032454	protein_coding	retinol binding protein 2, cellular [Source:MGI Symbol;Acc:MGI:97877]
Npl	9.1842e-30	-4.18991	0.407	0.946	2.15847e-25	ENSMUSG00000042684	protein_coding	N-acetylneuraminate pyruvate lyase [Source:MGI Symbol;Acc:MGI:1921341]
Tmprss4	4.06806e-19	-3.98701	0.102	0.727	9.56075e-15	ENSMUSG00000032091	protein_coding	transmembrane protease, serine 4 [Source:MGI Symbol;Acc:MGI:2384877]
Gm2164	9.97116e-11	-3.93056	0.051	0.501	2.34342e-06	ENSMUSG00000098760	lncRNA	predicted gene 2164 [Source:MGI Symbol;Acc:MGI:3780334]
Dlg2	5.98539e-14	-3.73286	0.102	0.63	1.40669e-09	ENSMUSG00000052572	protein_coding	discs large MAGUK scaffold protein 2 [Source:MGI Symbol;Acc:MGI:1344351]
Calm4	3.48112e-21	-3.72581	0.508	0.935	8.18133e-17	ENSMUSG00000033765	protein_coding	calmodulin 4 [Source:MGI Symbol;Acc:MGI:1931464]
Creg2	2.96036e-08	-3.68085	0.017	0.377	0.000695744	ENSMUSG00000050967	protein_coding	cellular repressor of E1A-stimulated genes 2 [Source:MGI Symbol;Acc:MGI:1928333]
Sh3kbp1	6.86217e-13	-3.66969	0.153	0.616	1.61275e-08	ENSMUSG00000040990	protein_coding	SH3-domain kinase binding protein 1 [Source:MGI Symbol;Acc:MGI:1889583]
Tprg	1.04986e-16	-3.64648	0.136	0.709	2.46737e-12	ENSMUSG00000048399	protein_coding	transformation related protein 63 regulated [Source:MGI Symbol;Acc:MGI:1918588]
Gm3776	2.00187e-06	-3.62089	0.017	0.31	0.047048	ENSMUSG00000111709	protein_coding	predicted gene 3776 [Source:MGI Symbol;Acc:MGI:3826440]
Gsta1	2.06269e-06	-3.61836	0.017	0.309	0.0484772	ENSMUSG00000074183	protein_coding	glutathione S-transferase, alpha 1 (Ya) [Source:MGI Symbol;Acc:MGI:1095417]
Adh6b	5.37181e-14	-3.61767	0.051	0.594	1.26248e-09	ENSMUSG00000074206	protein_coding	alcohol dehydrogenase 6B (class V) [Source:MGI Symbol;Acc:MGI:2446626]
Pla2g4f	6.31081e-11	-3.48718	0.119	0.548	1.48317e-06	ENSMUSG00000046971	protein_coding	phospholipase A2, group IVF [Source:MGI Symbol;Acc:MGI:2685493]
Slc24a3	1.28404e-10	-3.40977	0.136	0.568	3.01775e-06	ENSMUSG00000063873	protein_coding	solute carrier family 24 (sodium/potassium/calcium exchanger), member 3 [Source:MGI Symbol;Acc:MGI:2137513]
Alox12	8.5161e-10	-3.40041	0.068	0.471	2.00145e-05	ENSMUSG00000000320	protein_coding	arachidonate 12-lipoxygenase [Source:MGI Symbol;Acc:MGI:87998]
Dsg1a	4.15404e-31	-3.3238	0.508	0.966	9.76283e-27	ENSMUSG00000069441	protein_coding	desmoglein 1 alpha [Source:MGI Symbol;Acc:MGI:94930]
Tdh	2.03727e-13	-3.31794	0.119	0.624	4.788e-09	ENSMUSG00000021953	protein_coding	L-threonine dehydrogenase [Source:MGI Symbol;Acc:MGI:1926231]
Adh1	1.69751e-16	-3.3029	0.254	0.757	3.98949e-12	ENSMUSG00000074207	protein_coding	alcohol dehydrogenase 1 (class I) [Source:MGI Symbol;Acc:MGI:87921]
Klk13	1.39656e-11	-3.29048	0.068	0.541	3.28218e-07	ENSMUSG00000054046	protein_coding	kallikrein related-peptidase 13 [Source:MGI Symbol;Acc:MGI:3615275]
Sdr16c5	3.85079e-19	-3.21589	0.254	0.784	9.05012e-15	ENSMUSG00000028236	protein_coding	short chain dehydrogenase/reductase family 16C, member 5 [Source:MGI Symbol;Acc:MGI:2668443]
Clip4	1.55257e-12	-3.18756	0.254	0.657	3.64885e-08	ENSMUSG00000024059	protein_coding	CAP-GLY domain containing linker protein family, member 4 [Source:MGI Symbol;Acc:MGI:1919100]
Krt10	4.71929e-24	-3.15871	0.831	0.995	1.10913e-19	ENSMUSG00000019761	protein_coding	keratin 10 [Source:MGI Symbol;Acc:MGI:96685]
Pou3f1	2.07386e-23	-3.14744	0.271	0.863	4.87399e-19	ENSMUSG00000090125	protein_coding	POU domain, class 3, transcription factor 1 [Source:MGI Symbol;Acc:MGI:101896]
Rgs20	1.26935e-08	-3.10241	0.085	0.467	0.000298323	ENSMUSG00000002459	protein_coding	regulator of G-protein signaling 20 [Source:MGI Symbol;Acc:MGI:1929866]
Clca3a2	3.85792e-12	-3.03218	0.203	0.663	9.06689e-08	ENSMUSG00000028262	protein_coding	chloride channel accessory 3A2 [Source:MGI Symbol;Acc:MGI:1931471]
Serpinb3b	1.81017e-10	-3.0318	0.102	0.539	4.25427e-06	ENSMUSG00000073602	protein_coding	serine (or cysteine) peptidase inhibitor, clade B (ovalbumin), member 3B [Source:MGI Symbol;Acc:MGI:2683293]
Fam25c	1.61031e-13	-2.91837	0.169	0.669	3.78454e-09	ENSMUSG00000043681	protein_coding	family with sequence similarity 25, member C [Source:MGI Symbol;Acc:MGI:1916384]
Ptgs1	1.33918e-12	-2.90995	0.153	0.634	3.14733e-08	ENSMUSG00000047250	protein_coding	prostaglandin-endoperoxide synthase 1 [Source:MGI Symbol;Acc:MGI:97797]
Ano1	5.89892e-13	-2.81644	0.186	0.66	1.38636e-08	ENSMUSG00000031075	protein_coding	anoctamin 1, calcium activated chloride channel [Source:MGI Symbol;Acc:MGI:2142149]
Chl1	1.58738e-16	-2.7864	0.288	0.79	3.73065e-12	ENSMUSG00000030077	protein_coding	cell adhesion molecule L1-like [Source:MGI Symbol;Acc:MGI:1098266]
Sphk1	2.01646e-06	-2.77798	0.034	0.329	0.0473908	ENSMUSG00000061878	protein_coding	sphingosine kinase 1 [Source:MGI Symbol;Acc:MGI:1316649]
Stard5	1.77158e-20	-2.71748	0.322	0.825	4.16358e-16	ENSMUSG00000046027	protein_coding	StAR-related lipid transfer (START) domain containing 5 [Source:MGI Symbol;Acc:MGI:2156765]
Aadac	3.39861e-09	-2.69864	0.102	0.5	7.98741e-05	ENSMUSG00000027761	protein_coding	arylacetamide deacetylase [Source:MGI Symbol;Acc:MGI:1915008]
Slco3a1	2.9983e-20	-2.6956	0.356	0.882	7.04661e-16	ENSMUSG00000025790	protein_coding	solute carrier organic anion transporter family, member 3a1 [Source:MGI Symbol;Acc:MGI:1351867]
Gsta2	3.07302e-09	-2.69237	0.119	0.524	7.2222e-05	ENSMUSG00000057933	protein_coding	glutathione S-transferase, alpha 2 (Yc2) [Source:MGI Symbol;Acc:MGI:95863]
Ly6g6c	1.86923e-07	-2.6804	0.237	0.565	0.00439307	ENSMUSG00000092586	protein_coding	lymphocyte antigen 6 complex, locus G6C [Source:MGI Symbol;Acc:MGI:2148930]
Oas1f	1.20439e-07	-2.67287	0.153	0.48	0.00283056	ENSMUSG00000053765	protein_coding	2'-5' oligoadenylate synthetase 1F [Source:MGI Symbol;Acc:MGI:2180855]
Acsl1	1.7354e-19	-2.62624	0.441	0.855	4.07854e-15	ENSMUSG00000018796	protein_coding	acyl-CoA synthetase long-chain family member 1 [Source:MGI Symbol;Acc:MGI:102797]
Stat5a	2.92691e-08	-2.61625	0.068	0.444	0.000687883	ENSMUSG00000004043	protein_coding	signal transducer and activator of transcription 5A [Source:MGI Symbol;Acc:MGI:103036]
Ggct	2.06545e-09	-2.61337	0.322	0.622	4.85422e-05	ENSMUSG00000002797	protein_coding	gamma-glutamyl cyclotransferase [Source:MGI Symbol;Acc:MGI:95700]
Rgcc	8.49551e-09	-2.6092	0.102	0.49	0.000199661	ENSMUSG00000022018	protein_coding	regulator of cell cycle [Source:MGI Symbol;Acc:MGI:1913464]
Stfa3	1.56467e-27	-2.60754	0.678	0.977	3.67728e-23	ENSMUSG00000054905	protein_coding	stefin A3 [Source:MGI Symbol;Acc:MGI:106196]
Tent5a	2.23954e-14	-2.60055	0.339	0.742	5.26336e-10	ENSMUSG00000032265	protein_coding	terminal nucleotidyltransferase 5A [Source:MGI Symbol;Acc:MGI:2670964]
Ano7	3.43958e-10	-2.44802	0.136	0.569	8.08371e-06	ENSMUSG00000034107	protein_coding	anoctamin 7 [Source:MGI Symbol;Acc:MGI:3052714]
Dlx5	3.28126e-08	-2.44162	0.102	0.47	0.000771162	ENSMUSG00000029755	protein_coding	distal-less homeobox 5 [Source:MGI Symbol;Acc:MGI:101926]
Dsc1	6.53791e-12	-2.42143	0.153	0.619	1.53654e-07	ENSMUSG00000044322	protein_coding	desmocollin 1 [Source:MGI Symbol;Acc:MGI:109173]
Prxl2b	7.4142e-14	-2.37226	0.39	0.754	1.74248e-09	ENSMUSG00000029059	protein_coding	peroxiredoxin like 2B [Source:MGI Symbol;Acc:MGI:1913719]
Casp14	2.34054e-09	-2.3601	0.237	0.601	5.50075e-05	ENSMUSG00000005355	protein_coding	caspase 14 [Source:MGI Symbol;Acc:MGI:1335092]
Pik3c2g	3.59589e-11	-2.34457	0.203	0.678	8.45106e-07	ENSMUSG00000030228	protein_coding	phosphatidylinositol-4-phosphate 3-kinase catalytic subunit type 2 gamma [Source:MGI Symbol;Acc:MGI:1203730]
Mertk	9.00996e-07	-2.33937	0.169	0.478	0.0211752	ENSMUSG00000014361	protein_coding	MER proto-oncogene tyrosine kinase [Source:MGI Symbol;Acc:MGI:96965]
Car13	1.29293e-15	-2.33341	0.305	0.775	3.03865e-11	ENSMUSG00000027555	protein_coding	carbonic anhydrase 13 [Source:MGI Symbol;Acc:MGI:1931322]
Gm45838	1.5526e-06	-2.31202	0.085	0.394	0.0364891	ENSMUSG00000108825	TEC	predicted gene 45838 [Source:MGI Symbol;Acc:MGI:5804953]
Bpifc	8.36858e-07	-2.29858	0.068	0.405	0.0196678	ENSMUSG00000050108	protein_coding	BPI fold containing family C [Source:MGI Symbol;Acc:MGI:3026884]
Thrb	3.71051e-11	-2.20923	0.22	0.705	8.72045e-07	ENSMUSG00000021779	protein_coding	thyroid hormone receptor beta [Source:MGI Symbol;Acc:MGI:98743]
Prom2	3.64167e-12	-2.18913	0.288	0.697	8.55865e-08	ENSMUSG00000027376	protein_coding	prominin 2 [Source:MGI Symbol;Acc:MGI:2138997]
Stfa1	7.40281e-22	-2.17697	0.644	0.936	1.73981e-17	ENSMUSG00000071562	protein_coding	stefin A1 [Source:MGI Symbol;Acc:MGI:106198]
Gcat	7.31336e-23	-2.17534	0.593	0.923	1.71879e-18	ENSMUSG00000006378	protein_coding	glycine C-acetyltransferase (2-amino-3-ketobutyrate-coenzyme A ligase) [Source:MGI Symbol;Acc:MGI:1349389]
Gcat	7.31336e-23	-2.17534	0.593	0.923	1.71879e-18	ENSMUSG00000116378	protein_coding	glycine C-acetyltransferase (2-amino-3-ketobutyrate-coenzyme A ligase) [Source:MGI Symbol;Acc:MGI:1349389]
Acsl4	1.12775e-06	-2.14891	0.085	0.406	0.0265044	ENSMUSG00000031278	protein_coding	acyl-CoA synthetase long-chain family member 4 [Source:MGI Symbol;Acc:MGI:1354713]
Ndufa4l2	3.17969e-16	-2.1478	0.678	0.924	7.47291e-12	ENSMUSG00000040280	protein_coding	Ndufa4, mitochondrial complex associated like 2 [Source:MGI Symbol;Acc:MGI:3039567]
Tenm4	2.28672e-21	-2.091	0.678	0.953	5.37426e-17	ENSMUSG00000048078	protein_coding	teneurin transmembrane protein 4 [Source:MGI Symbol;Acc:MGI:2447063]
Slc22a4	2.21553e-11	-2.08429	0.322	0.723	5.20695e-07	ENSMUSG00000020334	protein_coding	solute carrier family 22 (organic cation transporter), member 4 [Source:MGI Symbol;Acc:MGI:1353479]
Rps13-ps1	9.52672e-09	-2.08388	0.068	0.46	0.000223897	ENSMUSG00000066362	processed_pseudogene	ribosomal protein S13, pseudogene 1 [Source:MGI Symbol;Acc:MGI:3647042]
Ly6g6e	1.05268e-08	-2.08045	0.22	0.588	0.000247401	ENSMUSG00000013766	protein_coding	lymphocyte antigen 6 complex, locus G6E [Source:MGI Symbol;Acc:MGI:1917524]
Ace2	4.8744e-13	-2.04775	0.322	0.751	1.14558e-08	ENSMUSG00000015405	protein_coding	angiotensin I converting enzyme (peptidyl-dipeptidase A) 2 [Source:MGI Symbol;Acc:MGI:1917258]
Gale	7.71577e-07	-2.04046	0.136	0.458	0.0181336	ENSMUSG00000028671	protein_coding	galactose-4-epimerase, UDP [Source:MGI Symbol;Acc:MGI:1921496]
Postn	1.08547e-11	-2.03527	0.356	0.763	2.55108e-07	ENSMUSG00000027750	protein_coding	periostin, osteoblast specific factor [Source:MGI Symbol;Acc:MGI:1926321]
Gjb3	9.96021e-08	-2.01831	0.186	0.522	0.00234085	ENSMUSG00000042367	protein_coding	gap junction protein, beta 3 [Source:MGI Symbol;Acc:MGI:95721]
Ank	3.06054e-09	-2.00835	0.237	0.619	7.19289e-05	ENSMUSG00000022265	protein_coding	progressive ankylosis [Source:MGI Symbol;Acc:MGI:3045421]
Paqr5	4.28792e-18	-1.98823	0.458	0.884	1.00775e-13	ENSMUSG00000032278	protein_coding	progestin and adipoQ receptor family member V [Source:MGI Symbol;Acc:MGI:1921340]
Aox4	5.8114e-07	-1.98527	0.153	0.5	0.0136579	ENSMUSG00000038242	protein_coding	aldehyde oxidase 4 [Source:MGI Symbol;Acc:MGI:1919122]
Dsg1b	3.37e-12	-1.98252	0.407	0.784	7.92018e-08	ENSMUSG00000061928	protein_coding	desmoglein 1 beta [Source:MGI Symbol;Acc:MGI:2664357]
Adtrp	2.07983e-08	-1.90608	0.203	0.576	0.000488802	ENSMUSG00000058022	protein_coding	androgen dependent TFPI regulating protein [Source:MGI Symbol;Acc:MGI:1924596]
Ammecr1	2.09525e-14	-1.87454	0.542	0.852	4.92426e-10	ENSMUSG00000042225	protein_coding	AMMECR nuclear protein 1 [Source:MGI Symbol;Acc:MGI:1860206]
Zbtb7c	8.87257e-12	-1.8599	0.492	0.8	2.08523e-07	ENSMUSG00000044646	protein_coding	zinc finger and BTB domain containing 7C [Source:MGI Symbol;Acc:MGI:2443302]
Capns2	1.47118e-17	-1.85505	0.644	0.887	3.45756e-13	ENSMUSG00000078144	protein_coding	calpain, small subunit 2 [Source:MGI Symbol;Acc:MGI:1916793]
Tuba4a	2.63831e-14	-1.84294	0.576	0.863	6.20055e-10	ENSMUSG00000026202	protein_coding	tubulin, alpha 4A [Source:MGI Symbol;Acc:MGI:1095410]
Eef2k	6.46661e-25	-1.82683	0.729	0.973	1.51978e-20	ENSMUSG00000035064	protein_coding	eukaryotic elongation factor-2 kinase [Source:MGI Symbol;Acc:MGI:1195261]
Il36rn	1.68882e-06	-1.80749	0.034	0.348	0.0396906	ENSMUSG00000026983	protein_coding	interleukin 36 receptor antagonist [Source:MGI Symbol;Acc:MGI:1859325]
Herpud1	1.38005e-13	-1.76458	0.424	0.812	3.24339e-09	ENSMUSG00000031770	protein_coding	homocysteine-inducible, endoplasmic reticulum stress-inducible, ubiquitin-like domain member 1 [Source:MGI Symbol;Acc:MGI:1927406]
Cyp4f39	1.45104e-09	-1.73795	0.22	0.654	3.41024e-05	ENSMUSG00000061126	protein_coding	cytochrome P450, family 4, subfamily f, polypeptide 39 [Source:MGI Symbol;Acc:MGI:2445210]
Sdr16c6	1.78001e-08	-1.72872	0.288	0.658	0.000418339	ENSMUSG00000071019	protein_coding	short chain dehydrogenase/reductase family 16C, member 6 [Source:MGI Symbol;Acc:MGI:2685269]
Serpinb5	6.59906e-22	-1.7233	0.831	0.983	1.55091e-17	ENSMUSG00000067006	protein_coding	serine (or cysteine) peptidase inhibitor, clade B, member 5 [Source:MGI Symbol;Acc:MGI:109579]
Nupr1	4.941e-07	-1.7203	0.102	0.419	0.0116123	ENSMUSG00000030717	protein_coding	nuclear protein transcription regulator 1 [Source:MGI Symbol;Acc:MGI:1891834]
Il20rb	6.58731e-13	-1.68414	0.458	0.829	1.54815e-08	ENSMUSG00000044244	protein_coding	interleukin 20 receptor beta [Source:MGI Symbol;Acc:MGI:2143266]
Mvk	3.46241e-10	-1.66894	0.373	0.702	8.13736e-06	ENSMUSG00000041939	protein_coding	mevalonate kinase [Source:MGI Symbol;Acc:MGI:107624]
Mgst2	3.18278e-08	-1.64873	0.356	0.662	0.000748016	ENSMUSG00000074604	protein_coding	microsomal glutathione S-transferase 2 [Source:MGI Symbol;Acc:MGI:2448481]
Cst3	1.0501e-19	-1.63461	0.949	0.943	2.46794e-15	ENSMUSG00000027447	protein_coding	cystatin C [Source:MGI Symbol;Acc:MGI:102519]
Rnf149	8.98376e-13	-1.61613	0.797	0.889	2.11136e-08	ENSMUSG00000048234	protein_coding	ring finger protein 149 [Source:MGI Symbol;Acc:MGI:2677438]
Arl4a	3.47709e-14	-1.6157	0.644	0.891	8.17186e-10	ENSMUSG00000047446	protein_coding	ADP-ribosylation factor-like 4A [Source:MGI Symbol;Acc:MGI:99437]
2610528A11Rik	1.46698e-07	-1.59378	0.373	0.674	0.00344771
Sptlc3	7.95646e-13	-1.57982	0.373	0.795	1.86993e-08	ENSMUSG00000039092	protein_coding	serine palmitoyltransferase, long chain base subunit 3 [Source:MGI Symbol;Acc:MGI:2444678]
Cd47	5.01755e-17	-1.56213	0.627	0.906	1.17922e-12	ENSMUSG00000055447	protein_coding	CD47 antigen (Rh-related antigen, integrin-associated signal transducer) [Source:MGI Symbol;Acc:MGI:96617]
Prss23	9.0261e-12	-1.5618	0.356	0.779	2.12131e-07	ENSMUSG00000039405	protein_coding	protease, serine 23 [Source:MGI Symbol;Acc:MGI:1923703]
Elovl7	3.87252e-07	-1.56151	0.475	0.702	0.00910119	ENSMUSG00000021696	protein_coding	ELOVL family member 7, elongation of long chain fatty acids (yeast) [Source:MGI Symbol;Acc:MGI:1921809]
Nt5dc2	4.48852e-18	-1.52	0.814	0.931	1.05489e-13	ENSMUSG00000071547	protein_coding	5'-nucleotidase domain containing 2 [Source:MGI Symbol;Acc:MGI:1917271]
Tmem97	4.86253e-09	-1.51141	0.288	0.665	0.000114279	ENSMUSG00000037278	protein_coding	transmembrane protein 97 [Source:MGI Symbol;Acc:MGI:1916321]
Ly6d	1.4457e-14	-1.50558	0.746	0.957	3.39769e-10	ENSMUSG00000034634	protein_coding	lymphocyte antigen 6 complex, locus D [Source:MGI Symbol;Acc:MGI:96881]
Higd1a	2.00409e-12	-1.50391	0.983	0.958	4.71002e-08	ENSMUSG00000038412	protein_coding	HIG1 domain family, member 1A [Source:MGI Symbol;Acc:MGI:1930666]
Sult2b1	4.88678e-09	-1.4997	0.424	0.759	0.000114849	ENSMUSG00000003271	protein_coding	sulfotransferase family, cytosolic, 2B, member 1 [Source:MGI Symbol;Acc:MGI:1926342]
Them5	1.9737e-11	-1.49034	0.712	0.857	4.63858e-07	ENSMUSG00000028148	protein_coding	thioesterase superfamily member 5 [Source:MGI Symbol;Acc:MGI:1913448]
Polr3g	1.09234e-14	-1.48677	0.712	0.904	2.56721e-10	ENSMUSG00000035834	protein_coding	polymerase (RNA) III (DNA directed) polypeptide G [Source:MGI Symbol;Acc:MGI:1914736]
Cstdc5	4.21895e-15	-1.45128	0.695	0.965	9.91537e-11	ENSMUSG00000071561	protein_coding	cystatin domain containing 5 [Source:MGI Symbol;Acc:MGI:3696883]
Dgcr6	9.84502e-17	-1.43126	0.763	0.907	2.31378e-12	ENSMUSG00000003531	protein_coding	DiGeorge syndrome critical region gene 6 [Source:MGI Symbol;Acc:MGI:1202877]
Klf12	1.65267e-06	-1.42412	0.559	0.769	0.0388411	ENSMUSG00000072294	protein_coding	Kruppel-like factor 12 [Source:MGI Symbol;Acc:MGI:1333796]
Ldlrad3	2.1532e-10	-1.41779	0.593	0.843	5.06045e-06	ENSMUSG00000048058	protein_coding	low density lipoprotein receptor class A domain containing 3 [Source:MGI Symbol;Acc:MGI:2138856]
Man2a1	8.35728e-11	-1.41208	0.814	0.94	1.96413e-06	ENSMUSG00000024085	protein_coding	mannosidase 2, alpha 1 [Source:MGI Symbol;Acc:MGI:104669]
Timm50	7.07267e-07	-1.40908	0.339	0.633	0.0166222	ENSMUSG00000003438	protein_coding	translocase of inner mitochondrial membrane 50 [Source:MGI Symbol;Acc:MGI:1913775]
9330162012Rik	6.84037e-09	-1.4067	0.475	0.746	0.000160762	ENSMUSG00000086448	lncRNA	cDNA RIKEN 9330162012 gene [Source:MGI Symbol;Acc:MGI:3604449]
Gja1	2.32556e-21	-1.40143	0.881	0.977	5.46554e-17	ENSMUSG00000050953	protein_coding	gap junction protein, alpha 1 [Source:MGI Symbol;Acc:MGI:95713]
Efcab14	5.52974e-10	-1.3988	0.492	0.778	1.2996e-05	ENSMUSG00000034210	protein_coding	EF-hand calcium binding domain 14 [Source:MGI Symbol;Acc:MGI:2442397]
Fkbp11	9.27468e-08	-1.38967	0.458	0.718	0.00217974	ENSMUSG00000003355	protein_coding	FK506 binding protein 11 [Source:MGI Symbol;Acc:MGI:1913370]
Pycard	3.07665e-15	-1.38658	0.78	0.951	7.23073e-11	ENSMUSG00000030793	protein_coding	PYD and CARD domain containing [Source:MGI Symbol;Acc:MGI:1931465]
Atf5	2.31569e-07	-1.38128	0.373	0.681	0.00544234	ENSMUSG00000038539	protein_coding	activating transcription factor 5 [Source:MGI Symbol;Acc:MGI:2141857]
Urah	1.3279e-15	-1.37153	0.61	0.92	3.12083e-11	ENSMUSG00000025481	protein_coding	urate (5-hydroxyiso-) hydrolase [Source:MGI Symbol;Acc:MGI:1916142]
Lap3	1.05667e-08	-1.36913	0.576	0.773	0.000248339	ENSMUSG00000039682	protein_coding	leucine aminopeptidase 3 [Source:MGI Symbol;Acc:MGI:1914238]
Lgals7	6.07531e-21	-1.35887	0.915	0.995	1.42782e-16	ENSMUSG00000053522	protein_coding	lectin, galactose binding, soluble 7 [Source:MGI Symbol;Acc:MGI:1316742]
C1qtnf4	5.76653e-07	-1.34768	0.203	0.53	0.0135525	ENSMUSG00000040794	protein_coding	C1q and tumor necrosis factor related protein 4 [Source:MGI Symbol;Acc:MGI:1914695]
Sh2d4a	3.83057e-09	-1.29876	0.373	0.746	9.00259e-05	ENSMUSG00000053886	protein_coding	SH2 domain containing 4A [Source:MGI Symbol;Acc:MGI:1919531]
Krtdap	1.46572e-18	-1.29675	0.932	0.989	3.44474e-14	ENSMUSG00000074199	protein_coding	keratinocyte differentiation associated protein [Source:MGI Symbol;Acc:MGI:1928282]
Itm2b	8.76245e-20	-1.29552	1	0.998	2.05935e-15	ENSMUSG00000022108	protein_coding	integral membrane protein 2B [Source:MGI Symbol;Acc:MGI:1309517]
Pepd	1.17137e-07	-1.29031	0.525	0.765	0.00275295	ENSMUSG00000063931	protein_coding	peptidase D [Source:MGI Symbol;Acc:MGI:97542]
Barx2	5.88713e-11	-1.28789	0.61	0.845	1.38359e-06	ENSMUSG00000032033	protein_coding	BarH-like homeobox 2 [Source:MGI Symbol;Acc:MGI:109617]
Rab7b	7.82803e-07	-1.28472	0.288	0.621	0.0183974	ENSMUSG00000052688	protein_coding	RAB7B, member RAS oncogene family [Source:MGI Symbol;Acc:MGI:2442295]
Magi1	4.4592e-08	-1.2823	0.593	0.896	0.001048	ENSMUSG00000045095	protein_coding	membrane associated guanylate kinase, WW and PDZ domain containing 1 [Source:MGI Symbol;Acc:MGI:1203522]
Ppp2r3a	1.87013e-10	-1.2818	0.729	0.932	4.39518e-06	ENSMUSG00000043154	protein_coding	protein phosphatase 2, regulatory subunit B'', alpha [Source:MGI Symbol;Acc:MGI:2442104]
Mafb	8.40827e-19	-1.28032	0.847	0.977	1.97611e-14	ENSMUSG00000074622	protein_coding	v-maf musculoaponeurotic fibrosarcoma oncogene family, protein B (avian) [Source:MGI Symbol;Acc:MGI:104555]
Tecr	1.27554e-17	-1.2768	0.78	0.955	2.99777e-13	ENSMUSG00000031708	protein_coding	trans-2,3-enoyl-CoA reductase [Source:MGI Symbol;Acc:MGI:1915408]
Acad9	5.00087e-13	-1.27518	0.695	0.91	1.17531e-08	ENSMUSG00000027710	protein_coding	acyl-Coenzyme A dehydrogenase family, member 9 [Source:MGI Symbol;Acc:MGI:1914272]
Ints6l	1.57702e-15	-1.27242	0.322	0.817	3.70631e-11	ENSMUSG00000035967	protein_coding	integrator complex subunit 6 like [Source:MGI Symbol;Acc:MGI:2442593]
Csta1	5.60371e-09	-1.22957	0.559	0.806	0.000131698	ENSMUSG00000034362	protein_coding	cystatin A1 [Source:MGI Symbol;Acc:MGI:3524930]
Zfp185	6.30213e-10	-1.21774	0.356	0.759	1.48113e-05	ENSMUSG00000031351	protein_coding	zinc finger protein 185 [Source:MGI Symbol;Acc:MGI:108095]
Gng12	1.20031e-16	-1.21318	0.932	0.976	2.82098e-12	ENSMUSG00000036402	protein_coding	guanine nucleotide binding protein (G protein), gamma 12 [Source:MGI Symbol;Acc:MGI:1336171]
Pus7	3.30439e-07	-1.20163	0.542	0.79	0.00776598	ENSMUSG00000057541	protein_coding	pseudouridylate synthase 7 [Source:MGI Symbol;Acc:MGI:1925947]
Anxa8	8.0216e-13	-1.18963	0.864	0.927	1.88524e-08	ENSMUSG00000021950	protein_coding	annexin A8 [Source:MGI Symbol;Acc:MGI:1201374]
Maml2	1.28257e-06	-1.18925	0.644	0.898	0.030143	ENSMUSG00000031925	protein_coding	mastermind like transcriptional coactivator 2 [Source:MGI Symbol;Acc:MGI:2389460]
Ctnnbip1	3.31653e-12	-1.16999	0.797	0.942	7.79451e-08	ENSMUSG00000028988	protein_coding	catenin beta interacting protein 1 [Source:MGI Symbol;Acc:MGI:1915756]
Cebpa	6.91696e-10	-1.16307	0.695	0.86	1.62562e-05	ENSMUSG00000034957	protein_coding	CCAAT/enhancer binding protein (C/EBP), alpha [Source:MGI Symbol;Acc:MGI:99480]
Mtss1	2.03946e-06	-1.1555	0.576	0.759	0.0479314	ENSMUSG00000022353	protein_coding	MTSS I-BAR domain containing 1 [Source:MGI Symbol;Acc:MGI:2384818]
Echs1	3.94599e-13	-1.15228	0.78	0.918	9.27386e-09	ENSMUSG00000025465	protein_coding	enoyl Coenzyme A hydratase, short chain, 1, mitochondrial [Source:MGI Symbol;Acc:MGI:2136460]
Tmem238	3.29801e-09	-1.15153	0.678	0.825	7.75099e-05	ENSMUSG00000030431	protein_coding	transmembrane protein 238 [Source:MGI Symbol;Acc:MGI:1922935]
Snhg3	5.41518e-12	-1.14898	0.627	0.887	1.27268e-07	ENSMUSG00000085241	lncRNA	small nucleolar RNA host gene 3 [Source:MGI Symbol;Acc:MGI:2684817]
Ap1s1	1.17075e-09	-1.13145	0.661	0.826	2.75149e-05	ENSMUSG00000004849	protein_coding	adaptor protein complex AP-1, sigma 1 [Source:MGI Symbol;Acc:MGI:1098244]
Rnase4	1.51835e-07	-1.12919	0.627	0.824	0.00356843	ENSMUSG00000021876	protein_coding	ribonuclease, RNase A family 4 [Source:MGI Symbol;Acc:MGI:1926217]
Ces2g	3.38613e-09	-1.11591	0.61	0.83	7.95809e-05	ENSMUSG00000031877	protein_coding	carboxylesterase 2G [Source:MGI Symbol;Acc:MGI:1919611]
Lgals3	5.3648e-11	-1.07876	0.949	0.977	1.26083e-06	ENSMUSG00000050335	protein_coding	lectin, galactose binding, soluble 3 [Source:MGI Symbol;Acc:MGI:96778]
Map3k1	2.00158e-06	-1.07578	0.559	0.788	0.0470411	ENSMUSG00000021754	protein_coding	mitogen-activated protein kinase kinase kinase 1 [Source:MGI Symbol;Acc:MGI:1346872]
Selenow	6.28904e-19	-1.04912	0.898	0.958	1.47805e-14	ENSMUSG00000041571	protein_coding	selenoprotein W [Source:MGI Symbol;Acc:MGI:1100878]
Ctsc	2.07459e-09	-1.03741	0.712	0.915	4.87569e-05	ENSMUSG00000030560	protein_coding	cathepsin C [Source:MGI Symbol;Acc:MGI:109553]
Psat1	1.45487e-12	-1.02305	0.763	0.944	3.41924e-08	ENSMUSG00000024640	protein_coding	phosphoserine aminotransferase 1 [Source:MGI Symbol;Acc:MGI:2183441]
Thap12	3.78735e-07	-1.01564	0.525	0.758	0.00890103	ENSMUSG00000030753	protein_coding	THAP domain containing 12 [Source:MGI Symbol;Acc:MGI:1920231]
Rab25	1.38446e-09	-1.00607	0.932	0.94	3.25377e-05	ENSMUSG00000008601	protein_coding	RAB25, member RAS oncogene family [Source:MGI Symbol;Acc:MGI:1858203]
Fgfr3	1.98665e-06	-1.00224	0.458	0.736	0.0466903	ENSMUSG00000054252	protein_coding	fibroblast growth factor receptor 3 [Source:MGI Symbol;Acc:MGI:95524]
Bcl7c	1.41264e-11	-1.00047	0.797	0.913	3.31999e-07	ENSMUSG00000030814	protein_coding	B cell CLL/lymphoma 7C [Source:MGI Symbol;Acc:MGI:1332237]
Rnf38	1.34598e-07	1.00059	0.847	0.666	0.00316333	ENSMUSG00000035696	protein_coding	ring finger protein 38 [Source:MGI Symbol;Acc:MGI:1920719]
[truncated: 716 more rows]
