# Supplementary material for: H3K9me3 controls epidermis morphogenesis by regulating RNA Pol II dynamics at developmental promoters and enhancers
Source: Nat Commun. 2026 May 15;17:6485. doi: 10.1038/s41467-026-73308-5 (PMC13377180; doi:10.1038/s41467-026-73308-5)
Supplement: Supplementary file 6 — Supplementary Data 4 [file 41467_2026_73308_MOESM6_ESM.xlsx]

## Sheet: BulkRNAseq_TKOvsCtrl
GeneID	baseMean	log2FoldChange	lfcSE	stat	pvalue	padj	ensembl	GENEID	GENEBIOTYPE	DESCRIPTION
0610009E02Rik	58.2829	0.104086	0.579473	0.179622	0.85745	0.999661	ENSMUSG00000086714	ENSMUSG00000086714	lncRNA	RIKEN cDNA 0610009E02 gene [Source:MGI Symbol;Acc:MGI:3698435]
0610009L18Rik	60.8823	-0.502927	0.538297	-0.934293	0.350153	0.999661	ENSMUSG00000043644	ENSMUSG00000043644	lncRNA	RIKEN cDNA 0610009L18 gene [Source:MGI Symbol;Acc:MGI:1914088]
0610010K14Rik	123.931	-0.188779	0.446981	-0.422342	0.672776	0.999661	ENSMUSG00000020831	ENSMUSG00000020831	protein_coding	RIKEN cDNA 0610010K14 gene [Source:MGI Symbol;Acc:MGI:1915609]
0610030E20Rik	536.741	-0.0610858	0.243125	-0.251253	0.801619	0.999661	ENSMUSG00000058706	ENSMUSG00000058706	protein_coding	RIKEN cDNA 0610030E20 gene [Source:MGI Symbol;Acc:MGI:1915614]
0610038B21Rik	106.742	-0.00507594	0.530119	-0.0095751	0.99236	0.999661	ENSMUSG00000097882	ENSMUSG00000097882	lncRNA	RIKEN cDNA 0610038B21 gene [Source:MGI Symbol;Acc:MGI:1917595]
0610040B10Rik	147.594	-0.284581	0.409669	-0.694661	0.487267	0.999661	ENSMUSG00000089889	ENSMUSG00000089889	lncRNA	RIKEN cDNA 0610040B10 gene [Source:MGI Symbol;Acc:MGI:1914922]
0610040F04Rik	17.0716	1.21785	1.27181	0.957568	0.33828	0.999661	ENSMUSG00000087341	ENSMUSG00000087341	lncRNA	RIKEN cDNA 0610040F04 gene [Source:MGI Symbol;Acc:MGI:1922644]
0610040J01Rik	17.7002	-0.282779	1.05716	-0.267491	0.789091	0.999661	ENSMUSG00000060512	ENSMUSG00000060512	protein_coding	RIKEN cDNA 0610040J01 gene [Source:MGI Symbol;Acc:MGI:1923511]
1110002E22Rik	19.0761	2.43155	1.02529	2.37158	0.0177121	0.420343	ENSMUSG00000090066	ENSMUSG00000090066	protein_coding	RIKEN cDNA 1110002E22 gene [Source:MGI Symbol;Acc:MGI:1915066]
1110002L01Rik	1528.15	0.0698104	0.171741	0.406487	0.684385	0.999661	ENSMUSG00000071456	ENSMUSG00000071456	lncRNA	RIKEN cDNA 1110002L01 gene [Source:MGI Symbol;Acc:MGI:1915821]
1110004F10Rik	10418.2	-0.0996021	0.165096	-0.603296	0.546312	0.999661	ENSMUSG00000030663	ENSMUSG00000030663	protein_coding	RIKEN cDNA 1110004F10 gene [Source:MGI Symbol;Acc:MGI:1929274]
1110006O24Rik	71.6901	0.573785	0.612703	0.936482	0.349025	0.999661	ENSMUSG00000107121	ENSMUSG00000107121	lncRNA	RIKEN cDNA 1110006O24 gene [Source:MGI Symbol;Acc:MGI:1913373]
1110019D14Rik	93.5341	0.482844	0.435834	1.10786	0.267922	0.999661	ENSMUSG00000097616	ENSMUSG00000097616	lncRNA	RIKEN cDNA 1110019D14 gene [Source:MGI Symbol;Acc:MGI:1923561]
1110020A21Rik	47.9735	-0.584715	0.619605	-0.943689	0.345329	0.999661	ENSMUSG00000097047	ENSMUSG00000097047	lncRNA	RIKEN cDNA 1110020A21 gene [Source:MGI Symbol;Acc:MGI:1915781]
1110032F04Rik	27.2448	-0.0062161	0.785569	-0.00791286	0.993687	0.999661	ENSMUSG00000046999	ENSMUSG00000046999	protein_coding	RIKEN cDNA 1110032F04 gene [Source:MGI Symbol;Acc:MGI:1915975]
1110038B12Rik	5212.79	-0.0454753	0.163994	-0.277298	0.781551	0.999661	ENSMUSG00000092203	ENSMUSG00000092203	lncRNA	RIKEN cDNA 1110038B12 gene [Source:MGI Symbol;Acc:MGI:1916013]
1110038F14Rik	1615.62	-0.120142	0.21734	-0.552783	0.580412	0.999661	ENSMUSG00000063236	ENSMUSG00000063236	protein_coding	RIKEN cDNA 1110038F14 gene [Source:MGI Symbol;Acc:MGI:2152337]
1110046J04Rik	56.0155	0.754278	0.571838	1.31904	0.187155	0.999661	ENSMUSG00000085457	ENSMUSG00000085457	lncRNA	RIKEN cDNA 1110046J04 gene [Source:MGI Symbol;Acc:MGI:1916058]
1110059E24Rik	1769.74	-0.0909335	0.238187	-0.381773	0.70263	0.999661	ENSMUSG00000035171	ENSMUSG00000035171	protein_coding	RIKEN cDNA 1110059E24 gene [Source:MGI Symbol;Acc:MGI:1913456]
1110059G10Rik	1393.82	-0.111775	0.244367	-0.457405	0.64738	0.999661	ENSMUSG00000032551	ENSMUSG00000032551	protein_coding	RIKEN cDNA 1110059G10 gene [Source:MGI Symbol;Acc:MGI:1913452]
1110065P20Rik	671.306	-0.292732	0.259503	-1.12805	0.259299	0.999661	ENSMUSG00000078570	ENSMUSG00000078570	protein_coding	RIKEN cDNA 1110065P20 gene [Source:MGI Symbol;Acc:MGI:1916170]
1300002E11Rik	753.278	0.466305	0.250179	1.86389	0.0623373	0.719506	ENSMUSG00000097290	ENSMUSG00000097290	lncRNA	RIKEN cDNA 1300002E11 gene [Source:MGI Symbol;Acc:MGI:1919001]
1500009L16Rik	97.621	0.916147	0.471697	1.94224	0.0521085	0.680368	ENSMUSG00000087651	ENSMUSG00000087651	protein_coding	RIKEN cDNA 1500009L16 gene [Source:MGI Symbol;Acc:MGI:1917034]
1500011B03Rik	1425.57	0.283236	0.191286	1.48069	0.138689	0.945638	ENSMUSG00000072694	ENSMUSG00000072694	protein_coding	RIKEN cDNA 1500011B03 gene [Source:MGI Symbol;Acc:MGI:1913486]
1500015A07Rik	255.935	-0.0965192	0.31431	-0.307083	0.75878	0.999661	ENSMUSG00000098702	ENSMUSG00000098702	lncRNA	RIKEN cDNA 1500015A07 gene [Source:MGI Symbol;Acc:MGI:1916232]
1600002D24Rik	50.1023	0.380385	0.624552	0.609053	0.542489	0.999661	ENSMUSG00000117232	ENSMUSG00000117232	lncRNA	RIKEN cDNA 1600002D24 gene [Source:MGI Symbol;Acc:MGI:1917026]
1600012H06Rik	1543.23	-0.125587	0.233692	-0.537403	0.590989	0.999661	ENSMUSG00000050088	ENSMUSG00000050088	protein_coding	RIKEN cDNA 1600012H06 gene [Source:MGI Symbol;Acc:MGI:1915162]
1600014C10Rik	1105.78	0.0783295	0.203141	0.385592	0.699799	0.999661	ENSMUSG00000054676	ENSMUSG00000054676	protein_coding	RIKEN cDNA 1600014C10 gene [Source:MGI Symbol;Acc:MGI:1919494]
1600020E01Rik	1485.99	-0.268409	0.231081	-1.16154	0.245424	0.999661	ENSMUSG00000097048	ENSMUSG00000097048	lncRNA	RIKEN cDNA 1600020E01 gene [Source:MGI Symbol;Acc:MGI:1919262]
1600023N17Rik	19.4549	-0.992988	0.922667	-1.07622	0.281831	0.999661	ENSMUSG00000104986	ENSMUSG00000104986	TEC	RIKEN cDNA 1600023N17 gene [Source:MGI Symbol;Acc:MGI:1917038]
1700001G17Rik	62.1272	0.10116	0.701676	0.144169	0.885367	0.999661	ENSMUSG00000103746	ENSMUSG00000103746	TEC	RIKEN cDNA 1700001G17 gene [Source:MGI Symbol;Acc:MGI:1914753]
1700001O22Rik	177.821	-0.439828	0.33635	-1.30765	0.190992	0.999661	ENSMUSG00000044320	ENSMUSG00000044320	protein_coding	RIKEN cDNA 1700001O22 gene [Source:MGI Symbol;Acc:MGI:1923631]
1700003F12Rik	22.4608	-0.989393	0.932354	-1.06118	0.288609	0.999661	ENSMUSG00000038523	ENSMUSG00000038523	protein_coding	RIKEN cDNA 1700003F12 gene [Source:MGI Symbol;Acc:MGI:1922730]
1700003G18Rik	18.2371	0.684008	1.25767	0.543868	0.586532	0.999661	ENSMUSG00000087621	ENSMUSG00000087621	lncRNA	RIKEN cDNA 1700003G18 gene [Source:MGI Symbol;Acc:MGI:1916600]
1700003M07Rik	55.5122	2.89063	0.815752	3.54351	0.000394838	0.0333517	ENSMUSG00000085389	ENSMUSG00000085389	lncRNA	RIKEN cDNA 1700003M07 gene [Source:MGI Symbol;Acc:MGI:1919475]
1700007L15Rik	29.722	-1.42986	0.915889	-1.56117	0.118484	0.909734	ENSMUSG00000097318	ENSMUSG00000097318	lncRNA	RIKEN cDNA 1700007L15 gene [Source:MGI Symbol;Acc:MGI:1916581]
1700008J07Rik	270.901	-0.0771929	0.282201	-0.273538	0.784439	0.999661	ENSMUSG00000101225	ENSMUSG00000101225	lncRNA	RIKEN cDNA 1700008J07 gene [Source:MGI Symbol;Acc:MGI:1916610]
1700008O03Rik	38.1417	-1.48657	0.844354	-1.7606	0.0783064	0.788575	ENSMUSG00000008028	ENSMUSG00000008028	protein_coding	RIKEN cDNA 1700008O03 gene [Source:MGI Symbol;Acc:MGI:1916599]
1700009J07Rik	151.6	-1.30624	0.48576	-2.68906	0.00716531	0.253789	ENSMUSG00000096573	ENSMUSG00000096573	lncRNA	RIKEN cDNA 1700009J07 gene [Source:MGI Symbol;Acc:MGI:1914938]
1700010I14Rik	117.684	0.498628	0.653573	0.762926	0.445508	0.999661	ENSMUSG00000023873	ENSMUSG00000023873	protein_coding	RIKEN cDNA 1700010I14 gene [Source:MGI Symbol;Acc:MGI:1914181]
1700012D01Rik	3230.74	0.151285	0.196023	0.771772	0.44025	0.999661	ENSMUSG00000040195
1700016A09Rik	49.0864	-0.568563	0.633237	-0.897868	0.369256	0.999661	ENSMUSG00000102737	ENSMUSG00000102737	TEC	RIKEN cDNA 1700016A09 gene [Source:MGI Symbol;Acc:MGI:1921477]
1700017B05Rik	6897.86	0.0695939	0.22537	0.308799	0.757474	0.999661	ENSMUSG00000032300	ENSMUSG00000032300	protein_coding	RIKEN cDNA 1700017B05 gene [Source:MGI Symbol;Acc:MGI:1921461]
1700019A02Rik	32.902	0.398784	0.753892	0.528967	0.596829	0.999661	ENSMUSG00000060715	ENSMUSG00000060715	protein_coding	RIKEN cDNA 1700019A02 gene [Source:MGI Symbol;Acc:MGI:1916647]
1700019D03Rik	36.7997	-0.912279	0.736332	-1.23895	0.215364	0.999661	ENSMUSG00000043629	ENSMUSG00000043629	protein_coding	RIKEN cDNA 1700019D03 gene [Source:MGI Symbol;Acc:MGI:1914330]
1700022N22Rik	25.8382	0.031863	0.802487	0.0397054	0.968328	0.999661	ENSMUSG00000097523	ENSMUSG00000097523	lncRNA	RIKEN cDNA 1700022N22 gene [Source:MGI Symbol;Acc:MGI:1916681]
1700025G04Rik	11240.7	-0.308884	0.208065	-1.48455	0.137662	0.94314	ENSMUSG00000032666	ENSMUSG00000032666	protein_coding	RIKEN cDNA 1700025G04 gene [Source:MGI Symbol;Acc:MGI:1916649]
1700028E10Rik	261.851	0.537766	0.357226	1.5054	0.132222	0.936577	ENSMUSG00000097321	ENSMUSG00000097321	lncRNA	RIKEN cDNA 1700028E10 gene [Source:MGI Symbol;Acc:MGI:1916713]
1700028I16Rik	27.0529	2.4753	1.05231	2.35225	0.0186601	0.43154	ENSMUSG00000056821	ENSMUSG00000056821	lncRNA	RIKEN cDNA 1700028I16 gene [Source:MGI Symbol;Acc:MGI:1917253]
1700028J19Rik	54.9295	-0.257811	0.687298	-0.375108	0.70758	0.999661	ENSMUSG00000038782	ENSMUSG00000038782	protein_coding	RIKEN cDNA 1700028J19 gene [Source:MGI Symbol;Acc:MGI:1917254]
1700029H14Rik	20.1655	0.428009	0.976405	0.438352	0.661131	0.999661	ENSMUSG00000031452	ENSMUSG00000031452	protein_coding	RIKEN cDNA 1700029H14 gene [Source:MGI Symbol;Acc:MGI:1913751]
1700029M20Rik	25.738	-0.279032	0.944392	-0.295463	0.767641	0.999661	ENSMUSG00000086788	ENSMUSG00000086788	lncRNA	RIKEN cDNA 1700029M20 gene [Source:MGI Symbol;Acc:MGI:1913597]
1700030C10Rik	268.282	2.21239	0.478682	4.62183	3.80376e-06	0.000757118	ENSMUSG00000099759	ENSMUSG00000091071	transcribed_unprocessed_pseudogene	RIKEN cDNA 1700030C10 gene [Source:MGI Symbol;Acc:MGI:1916763]
1700030C10Rik	268.282	2.21239	0.478682	4.62183	3.80376e-06	0.000757118	ENSMUSG00000099759	ENSMUSG00000099759	lncRNA	RIKEN cDNA 1700030C10 gene [Source:MGI Symbol;Acc:MGI:1916763]
1700030J22Rik	220.515	0.0893175	0.386058	0.231358	0.817037	0.999661	ENSMUSG00000031847	ENSMUSG00000031847	protein_coding	RIKEN cDNA 1700030J22 gene [Source:MGI Symbol;Acc:MGI:1916778]
1700030K09Rik	997.66	-0.406417	0.193549	-2.09981	0.0357451	0.586084	ENSMUSG00000052794	ENSMUSG00000052794	protein_coding	RIKEN cDNA 1700030K09 gene [Source:MGI Symbol;Acc:MGI:1919504]
1700030N03Rik	540.044	9.54309	1.61605	5.90521	3.52201e-09	1.63498e-06	ENSMUSG00000100969	ENSMUSG00000100969	lncRNA	RIKEN cDNA 1700030N03 gene [Source:MGI Symbol;Acc:MGI:1917261]
1700037C18Rik	88.022	-0.487859	0.517392	-0.94292	0.345722	0.999661	ENSMUSG00000005983	ENSMUSG00000005983	protein_coding	RIKEN cDNA 1700037C18 gene [Source:MGI Symbol;Acc:MGI:1920511]
1700048O20Rik	276.171	0.210938	0.382824	0.551006	0.581629	0.999661	ENSMUSG00000043773	ENSMUSG00000043773	lncRNA	RIKEN cDNA 1700048O20 gene [Source:MGI Symbol;Acc:MGI:1920637]
1700055D18Rik	224.213	-0.0354755	0.330104	-0.107468	0.914418	0.999661	ENSMUSG00000070997	ENSMUSG00000070997	lncRNA	RIKEN cDNA 1700055D18 gene [Source:MGI Symbol;Acc:MGI:1920655]
1700056E22Rik	142.783	0.320858	0.476231	0.673745	0.500473	0.999661	ENSMUSG00000044854	ENSMUSG00000044854	protein_coding	RIKEN cDNA 1700056E22 gene [Source:MGI Symbol;Acc:MGI:1920613]
1700065D16Rik	41.9844	0.160334	0.711038	0.225493	0.821596	0.999661	ENSMUSG00000096655	ENSMUSG00000096655	lncRNA	RIKEN cDNA 1700065D16 gene [Source:MGI Symbol;Acc:MGI:1920660]
1700066M21Rik	1703	0.0541011	0.241837	0.223709	0.822984	0.999661	ENSMUSG00000038323	ENSMUSG00000038323	protein_coding	RIKEN cDNA 1700066M21 gene [Source:MGI Symbol;Acc:MGI:1920717]
1700067K01Rik	53.3968	-1.29389	0.779808	-1.65924	0.0970671	0.85085	ENSMUSG00000046408	ENSMUSG00000046408	protein_coding	RIKEN cDNA 1700067K01 gene [Source:MGI Symbol;Acc:MGI:1920703]
1700086O06Rik	544.196	0.244172	0.214463	1.13853	0.254899	0.999661	ENSMUSG00000097080	ENSMUSG00000097080	lncRNA	RIKEN cDNA 1700086O06 gene [Source:MGI Symbol;Acc:MGI:1920766]
1700086P04Rik	37.5391	-0.00779626	0.670575	-0.0116262	0.990724	0.999661	ENSMUSG00000085085	ENSMUSG00000085085	lncRNA	RIKEN cDNA 1700086P04 gene [Source:MGI Symbol;Acc:MGI:1914599]
1700088E04Rik	130.614	-0.189657	0.379004	-0.50041	0.616787	0.999661	ENSMUSG00000033029	ENSMUSG00000033029	protein_coding	RIKEN cDNA 1700088E04 gene [Source:MGI Symbol;Acc:MGI:1920774]
1700096K18Rik	186.892	-0.301131	0.389504	-0.773114	0.439455	0.999661	ENSMUSG00000101856	ENSMUSG00000101856	lncRNA	RIKEN cDNA 1700096K18 gene [Source:MGI Symbol;Acc:MGI:1920821]
1700097N02Rik	45.7055	2.02655	0.760658	2.6642	0.00771716	0.265128	ENSMUSG00000099474	ENSMUSG00000099474	lncRNA	RIKEN cDNA 1700097N02 gene [Source:MGI Symbol;Acc:MGI:1914772]
1700102H20Rik	35.7872	-0.265861	0.766513	-0.346845	0.728708	0.999661	ENSMUSG00000116852	ENSMUSG00000116852	lncRNA	RIKEN cDNA 1700102H20 gene [Source:MGI Symbol;Acc:MGI:1915480]
1700102P08Rik	178.094	0.242889	0.394818	0.615191	0.538428	0.999661	ENSMUSG00000032611	ENSMUSG00000032611	protein_coding	RIKEN cDNA 1700102P08 gene [Source:MGI Symbol;Acc:MGI:2148248]
1700108F19Rik	640.948	4.97135	0.462668	10.745	6.2586e-27	1.70171e-23	ENSMUSG00000101009	ENSMUSG00000101009	lncRNA	RIKEN cDNA 1700108F19 gene [Source:MGI Symbol;Acc:MGI:1920814]
1700109H08Rik	1223.41	-0.00234148	0.232542	-0.0100691	0.991966	0.999661	ENSMUSG00000008307	ENSMUSG00000008307	protein_coding	RIKEN cDNA 1700109H08 gene [Source:MGI Symbol;Acc:MGI:1924286]
1700110C19Rik	67.8332	-0.141727	0.550244	-0.257571	0.796738	0.999661	ENSMUSG00000099384	ENSMUSG00000099384	lncRNA	RIKEN cDNA 1700110C19 gene [Source:MGI Symbol;Acc:MGI:1923884]
1700112J16Rik	31.5575	-1.91208	1.13569	-1.68363	0.0922533	0.835327	ENSMUSG00000097527	ENSMUSG00000097527	lncRNA	RIKEN cDNA 1700112J16 gene [Source:MGI Symbol;Acc:MGI:1923878]
1700113A16Rik	201.328	-0.104057	0.347941	-0.299065	0.76489	0.999661	ENSMUSG00000096935	ENSMUSG00000096935	lncRNA	RIKEN cDNA 1700113A16 gene [Source:MGI Symbol;Acc:MGI:1923892]
1700120C14Rik	104.628	0.476197	0.432759	1.10038	0.271169	0.999661	ENSMUSG00000100599	ENSMUSG00000100599	lncRNA	RIKEN cDNA 1700120C14 gene [Source:MGI Symbol;Acc:MGI:1920850]
1700120K04Rik	44.2435	-1.27874	0.674949	-1.89457	0.0581487	0.705365	ENSMUSG00000099579	ENSMUSG00000099579	lncRNA	RIKEN cDNA 1700120K04 gene [Source:MGI Symbol;Acc:MGI:1915482]
1700123O20Rik	4178.39	-0.158355	0.245485	-0.64507	0.518882	0.999661	ENSMUSG00000040822	ENSMUSG00000040822	protein_coding	RIKEN cDNA 1700123O20 gene [Source:MGI Symbol;Acc:MGI:1920893]
1700124L16Rik	61.8419	-0.600125	0.685993	-0.874827	0.381668	0.999661	ENSMUSG00000099354	ENSMUSG00000099354	lncRNA	RIKEN cDNA 1700124L16 gene [Source:MGI Symbol;Acc:MGI:1915184]
1700125H03Rik	18.4383	2.07047	1.03509	2.00027	0.0454708	0.645539	ENSMUSG00000085197	ENSMUSG00000085197	lncRNA	RIKEN cDNA 1700125H03 gene [Source:MGI Symbol;Acc:MGI:1920859]
1810009A15Rik	67.3602	0.354519	0.531451	0.667078	0.504722	0.999661	ENSMUSG00000071653	ENSMUSG00000071653	protein_coding	RIKEN cDNA 1810009A15 gene [Source:MGI Symbol;Acc:MGI:1913526]
1810010H24Rik	49.6416	-0.926486	0.679145	-1.36419	0.172506	0.993656	ENSMUSG00000078607	ENSMUSG00000078607	protein_coding	RIKEN cDNA 1810010H24 gene [Source:MGI Symbol;Acc:MGI:1916316]
1810012K16Rik	19.7745	0.239689	1.08887	0.220126	0.825773	0.999661	ENSMUSG00000099825	ENSMUSG00000099825	lncRNA	RIKEN cDNA 1810012K16 gene [Source:MGI Symbol;Acc:MGI:1916358]
1810013D15Rik	26.0025	-0.866707	0.752377	-1.15196	0.249338	0.999661	ENSMUSG00000028177	ENSMUSG00000028177	lncRNA	RIKEN cDNA 1810013D15 gene [Source:MGI Symbol;Acc:MGI:1916292]
1810019D21Rik	929.345	-0.0591656	0.220024	-0.268905	0.788002	0.999661	ENSMUSG00000086390	ENSMUSG00000086390	lncRNA	RIKEN cDNA 1810019D21 gene [Source:MGI Symbol;Acc:MGI:1917021]
1810019N24Rik	16.887	-1.33757	1.27575	-1.04845	0.294429	0.999661	ENSMUSG00000097115	ENSMUSG00000097115	lncRNA	RIKEN cDNA 1810019N24 gene [Source:MGI Symbol;Acc:MGI:1916336]
1810021B22Rik	126.638	-0.165061	0.453092	-0.3643	0.715634	0.999661	ENSMUSG00000087331	ENSMUSG00000087331	lncRNA	RIKEN cDNA 1810021B22 gene [Source:MGI Symbol;Acc:MGI:1916370]
1810024B03Rik	225.761	0.0672699	0.345053	0.194955	0.845428	0.999661	ENSMUSG00000044145	ENSMUSG00000044145	protein_coding	RIKEN cDNA 1810024B03 gene [Source:MGI Symbol;Acc:MGI:1925560]
1810030O07Rik	3840.87	0.0904505	0.14779	0.612019	0.540525	0.999661	ENSMUSG00000044148	ENSMUSG00000044148	protein_coding	RIKEN cDNA 1810030O07 gene [Source:MGI Symbol;Acc:MGI:1916405]
1810034E14Rik	136.34	0.829825	0.362962	2.28626	0.0222392	0.476665	ENSMUSG00000097101	ENSMUSG00000097101	lncRNA	RIKEN cDNA 1810034E14 gene [Source:MGI Symbol;Acc:MGI:1913753]
1810037I17Rik	1697.5	0.197537	0.304733	0.64823	0.516836	0.999661	ENSMUSG00000054091	ENSMUSG00000054091	protein_coding	RIKEN cDNA 1810037I17 gene [Source:MGI Symbol;Acc:MGI:1914954]
1810041H14Rik	24.194	-0.836911	0.918442	-0.911228	0.362175	0.999661	ENSMUSG00000102112	ENSMUSG00000102112	lncRNA	RIKEN cDNA 1810041H14 gene [Source:MGI Symbol;Acc:MGI:1925562]
1810044D09Rik	120.376	-0.123311	0.526196	-0.234344	0.814718	0.999661	ENSMUSG00000100680	ENSMUSG00000100680	lncRNA	RIKEN cDNA 1810044D09 gene [Source:MGI Symbol;Acc:MGI:1917048]
1810055G02Rik	2155.06	0.0705916	0.194259	0.36339	0.716314	0.999661	ENSMUSG00000035372	ENSMUSG00000035372	protein_coding	RIKEN cDNA 1810055G02 gene [Source:MGI Symbol;Acc:MGI:1919306]
1810062G17Rik	31.5638	0.155009	1.11623	0.138868	0.889554	0.999661	ENSMUSG00000027713	ENSMUSG00000027713	protein_coding	RIKEN cDNA 1810062G17 gene [Source:MGI Symbol;Acc:MGI:1919532]
1810062O18Rik	105.897	-0.297398	0.491875	-0.60462	0.545431	0.999661	ENSMUSG00000084925	ENSMUSG00000084925	lncRNA	RIKEN cDNA 1810062O18 gene [Source:MGI Symbol;Acc:MGI:1922852]
1810073O08Rik	46.5122	0.572378	0.769274	0.74405	0.456846	0.999661	ENSMUSG00000117442	ENSMUSG00000117442	lncRNA	RIKEN cDNA 1810073O08 gene [Source:MGI Symbol;Acc:MGI:1919535]
2010001A14Rik	112.827	-0.169964	0.425259	-0.399671	0.689399	0.999661	ENSMUSG00000087165	ENSMUSG00000087165	lncRNA	RIKEN cDNA 2010001A14 gene [Source:MGI Symbol;Acc:MGI:1923766]
2010016I18Rik	29.9413	1.23363	0.786828	1.56785	0.116915	0.907933	ENSMUSG00000091575	ENSMUSG00000091575	lncRNA	RIKEN cDNA 2010016I18 gene [Source:MGI Symbol;Acc:MGI:1916456]
2010109A12Rik	31.648	0.726391	0.964422	0.753188	0.451337	0.999661	ENSMUSG00000029384	ENSMUSG00000029384	protein_coding	RIKEN cDNA 2010109A12 gene [Source:MGI Symbol;Acc:MGI:1922860]
2010310C07Rik	46.5355	-0.13313	0.642953	-0.20706	0.835963	0.999661	ENSMUSG00000101268	ENSMUSG00000101268	lncRNA	RIKEN cDNA 2010310C07 gene [Source:MGI Symbol;Acc:MGI:1919381]
2010315B03Rik	46.3333	-0.610484	1.08672	-0.561766	0.574275	0.999661	ENSMUSG00000074829	ENSMUSG00000074829	protein_coding	RIKEN cDNA 2010315B03 gene [Source:MGI Symbol;Acc:MGI:1919321]
2200002D01Rik	83.7235	-0.0421684	0.477586	-0.0882948	0.929642	0.999661	ENSMUSG00000030587	ENSMUSG00000030587	protein_coding	RIKEN cDNA 2200002D01 gene [Source:MGI Symbol;Acc:MGI:1919525]
2210016L21Rik	2131.66	-0.231203	0.171812	-1.34567	0.178408	0.999661	ENSMUSG00000029559	ENSMUSG00000029559	protein_coding	RIKEN cDNA 2210016L21 gene [Source:MGI Symbol;Acc:MGI:1919607]
2210039B01Rik	22.2888	0.170146	0.979394	0.173726	0.862081	0.999661	ENSMUSG00000113800	ENSMUSG00000113800	lncRNA	RIKEN cDNA 2210039B01 gene [Source:MGI Symbol;Acc:MGI:1920894]
2210406O10Rik	60.4988	0.396404	0.551598	0.718647	0.472358	0.999661	ENSMUSG00000039563	ENSMUSG00000039563	lncRNA	RIKEN cDNA 2210406O10 gene [Source:MGI Symbol;Acc:MGI:1923960]
2210408I21Rik	1187.76	-0.0848938	0.228705	-0.371194	0.710493	0.999661	ENSMUSG00000071252	ENSMUSG00000071252	protein_coding	RIKEN cDNA 2210408I21 gene [Source:MGI Symbol;Acc:MGI:1919621]
2210416O15Rik	1512.16	0.0713097	0.187378	0.380566	0.703526	0.999661	ENSMUSG00000018378
2300002M23Rik	77.2456	-0.59172	0.511696	-1.15639	0.247521	0.999661	ENSMUSG00000039269	ENSMUSG00000039269	protein_coding	RIKEN cDNA 2300002M23 gene [Source:MGI Symbol;Acc:MGI:1916792]
2300009A05Rik	337.285	0.0757201	0.282321	0.268205	0.788541	0.999661	ENSMUSG00000032403	ENSMUSG00000032403	protein_coding	RIKEN cDNA 2300009A05 gene [Source:MGI Symbol;Acc:MGI:1916728]
2310001H17Rik	69.7914	0.517662	0.526141	0.983884	0.325172	0.999661	ENSMUSG00000097354	ENSMUSG00000097354	lncRNA	RIKEN cDNA 2310001H17 gene [Source:MGI Symbol;Acc:MGI:1923682]
2310002F09Rik	522.766	-0.0505196	0.274439	-0.184083	0.853948	0.999661	ENSMUSG00000097178	ENSMUSG00000097178	lncRNA	RIKEN cDNA 2310002F09 gene [Source:MGI Symbol;Acc:MGI:1916779]
2310008N11Rik	17.7374	1.4248	1.04577	1.36244	0.173058	0.995108	ENSMUSG00000100335	ENSMUSG00000100335	lncRNA	RIKEN cDNA 2310008N11 gene [Source:MGI Symbol;Acc:MGI:1919566]
2310009B15Rik	448.803	-0.127362	0.28807	-0.442123	0.6584	0.999661	ENSMUSG00000079283	ENSMUSG00000079283	protein_coding	RIKEN cDNA 2310009B15 gene [Source:MGI Symbol;Acc:MGI:1916799]
2310010J17Rik	42.2271	0.323328	0.654108	0.494303	0.621092	0.999661	ENSMUSG00000097162	ENSMUSG00000097162	lncRNA	RIKEN cDNA 2310010J17 gene [Source:MGI Symbol;Acc:MGI:1925579]
2310011J03Rik	2310.47	-0.308724	0.185031	-1.6685	0.0952171	0.844879	ENSMUSG00000020133	ENSMUSG00000020133	protein_coding	RIKEN cDNA 2310011J03 gene [Source:MGI Symbol;Acc:MGI:1913624]
2310015K22Rik	24.1978	-0.282761	0.873612	-0.323669	0.746189	0.999661	ENSMUSG00000101257	ENSMUSG00000101257	lncRNA	RIKEN cDNA 2310015K22 gene [Source:MGI Symbol;Acc:MGI:1916815]
2310022A10Rik	4486.1	0.109154	0.182609	0.597746	0.550009	0.999661	ENSMUSG00000049643	ENSMUSG00000049643	protein_coding	RIKEN cDNA 2310022A10 gene [Source:MGI Symbol;Acc:MGI:1913617]
2310022B05Rik	10981.7	-0.0210979	0.16336	-0.12915	0.897239	0.999661	ENSMUSG00000031983	ENSMUSG00000031983	protein_coding	RIKEN cDNA 2310022B05 gene [Source:MGI Symbol;Acc:MGI:1916801]
2310030G06Rik	1002.41	-0.167856	0.25678	-0.653696	0.513308	0.999661	ENSMUSG00000032062	ENSMUSG00000032062	protein_coding	RIKEN cDNA 2310030G06 gene [Source:MGI Symbol;Acc:MGI:1914202]
2310033P09Rik	970.202	-0.135019	0.301061	-0.448477	0.653809	0.999661	ENSMUSG00000020441	ENSMUSG00000020441	protein_coding	RIKEN cDNA 2310033P09 gene [Source:MGI Symbol;Acc:MGI:1915112]
2310039H08Rik	673.666	-0.125246	0.22379	-0.559659	0.575712	0.999661	ENSMUSG00000062619	ENSMUSG00000062619	protein_coding	RIKEN cDNA 2310039H08 gene [Source:MGI Symbol;Acc:MGI:1914351]
2310043L19Rik	17.1613	7.5195	1.78342	4.21633	2.48312e-05	0.00366367	ENSMUSG00000101746	ENSMUSG00000101746	lncRNA	RIKEN cDNA 2310043L19 gene [Source:MGI Symbol;Acc:MGI:1922839]
2310057M21Rik	3340.7	0.147134	0.155869	0.943958	0.345191	0.999661	ENSMUSG00000040177	ENSMUSG00000040177	protein_coding	RIKEN cDNA 2310057M21 gene [Source:MGI Symbol;Acc:MGI:1915527]
2310061I04Rik	1954.08	0.311659	0.245809	1.26789	0.204837	0.999661	ENSMUSG00000050705	ENSMUSG00000050705	protein_coding	RIKEN cDNA 2310061I04 gene [Source:MGI Symbol;Acc:MGI:1916912]
2310068J16Rik	78.1749	-0.479971	0.485001	-0.989628	0.322356	0.999661	ENSMUSG00000100084	ENSMUSG00000100084	lncRNA	RIKEN cDNA 2310068J16 gene [Source:MGI Symbol;Acc:MGI:1917531]
2410002F23Rik	6877.51	0.107102	0.237554	0.450855	0.652094	0.999661	ENSMUSG00000045411	ENSMUSG00000045411	protein_coding	RIKEN cDNA 2410002F23 gene [Source:MGI Symbol;Acc:MGI:1914226]
2410004B18Rik	1161.59	-0.108037	0.209557	-0.515549	0.606169	0.999661	ENSMUSG00000036873	ENSMUSG00000036873	protein_coding	RIKEN cDNA 2410004B18 gene [Source:MGI Symbol;Acc:MGI:1913671]
2410006H16Rik	1206.31	-0.0955704	0.265087	-0.360524	0.718455	0.999661	ENSMUSG00000086841	ENSMUSG00000086841	lncRNA	RIKEN cDNA 2410006H16 gene [Source:MGI Symbol;Acc:MGI:1916471]
2410018L13Rik	709.938	1.17651	0.252285	4.66342	3.11001e-06	0.000643399	ENSMUSG00000073164	ENSMUSG00000073164	lncRNA	RIKEN cDNA 2410018L13 gene [Source:MGI Symbol;Acc:MGI:1916982]
2410022M11Rik	420.728	-0.46832	0.300645	-1.55772	0.1193	0.910188	ENSMUSG00000100017	ENSMUSG00000100017	lncRNA	RIKEN cDNA 2410022M11 gene [Source:MGI Symbol;Acc:MGI:1917005]
2500002B13Rik	433.811	0.20179	0.280389	0.719678	0.471723	0.999661	ENSMUSG00000096917	ENSMUSG00000096917	lncRNA	RIKEN cDNA 2500002B13 gene [Source:MGI Symbol;Acc:MGI:1925603]
2500004C02Rik	325.191	-0.121255	0.287306	-0.422039	0.672996	0.999661	ENSMUSG00000073236	ENSMUSG00000073236	lncRNA	RIKEN cDNA 2500004C02 gene [Source:MGI Symbol;Acc:MGI:1919576]
2510002D24Rik	800.649	-0.333328	0.199898	-1.66749	0.0954167	0.845468	ENSMUSG00000071632	ENSMUSG00000071632	protein_coding	RIKEN cDNA 2510002D24 gene [Source:MGI Symbol;Acc:MGI:1919557]
2510009E07Rik	5026.74	0.0961644	0.168174	0.571814	0.567448	0.999661	ENSMUSG00000043391	ENSMUSG00000043391	protein_coding	RIKEN cDNA 2510009E07 gene [Source:MGI Symbol;Acc:MGI:1919440]
2510039O18Rik	6498.3	-0.0818909	0.191183	-0.428337	0.668405	0.999661	ENSMUSG00000044496	ENSMUSG00000044496	protein_coding	RIKEN cDNA 2510039O18 gene [Source:MGI Symbol;Acc:MGI:1924284]
2610008E11Rik	3477.75	-0.0830207	0.295359	-0.281084	0.778646	0.999661	ENSMUSG00000060301	ENSMUSG00000060301	protein_coding	RIKEN cDNA 2610008E11 gene [Source:MGI Symbol;Acc:MGI:1919378]
2610020C07Rik	243.262	0.0901956	0.334572	0.269585	0.78748	0.999661	ENSMUSG00000097537	ENSMUSG00000097537	lncRNA	RIKEN cDNA 2610020C07 gene [Source:MGI Symbol;Acc:MGI:1917168]
2610035D17Rik	2060.4	0.124146	0.192137	0.646133	0.518193	0.999661	ENSMUSG00000087259	ENSMUSG00000087259	lncRNA	RIKEN cDNA 2610035D17 gene [Source:MGI Symbol;Acc:MGI:1919636]
2610042L04Rik	20.6287	-1.29484	1.29051	-1.00336	0.315687	0.999661	ENSMUSG00000079388	ENSMUSG00000079388	protein_coding	RIKEN cDNA 2610042L04 gene [Source:MGI Symbol;Acc:MGI:1914305]
2610206C17Rik	22.5075	-0.342597	0.985428	-0.347664	0.728093	0.999661	ENSMUSG00000085236	ENSMUSG00000085236	lncRNA	RIKEN cDNA 2610206C17 gene [Source:MGI Symbol;Acc:MGI:1919745]
2610306M01Rik	187.129	-0.263231	0.315499	-0.834332	0.404094	0.999661	ENSMUSG00000100164	ENSMUSG00000100164	lncRNA	RIKEN cDNA 2610306M01 gene [Source:MGI Symbol;Acc:MGI:1914420]
2610307P16Rik	1292.52	0.294137	0.196142	1.49962	0.133714	0.937081	ENSMUSG00000085936	ENSMUSG00000085936	lncRNA	RIKEN cDNA 2610307P16 gene [Source:MGI Symbol;Acc:MGI:1919768]
2610316D01Rik	29.6465	0.171237	0.946174	0.180979	0.856384	0.999661	ENSMUSG00000097040	ENSMUSG00000097040	lncRNA	RIKEN cDNA 2610316D01 gene [Source:MGI Symbol;Acc:MGI:1919761]
2610318N02Rik	422.548	-0.0961692	0.286096	-0.336144	0.736763	0.999661	ENSMUSG00000049916	ENSMUSG00000049916	protein_coding	RIKEN cDNA 2610318N02 gene [Source:MGI Symbol;Acc:MGI:1917708]
2610507I01Rik	337.232	-0.116331	0.630646	-0.184463	0.85365	0.999661	ENSMUSG00000085882	ENSMUSG00000085882	lncRNA	RIKEN cDNA 2610507I01 gene [Source:MGI Symbol;Acc:MGI:1919453]
2610528J11Rik	753.303	0.0421087	0.276863	0.152092	0.879114	0.999661	ENSMUSG00000028536	ENSMUSG00000028536	protein_coding	RIKEN cDNA 2610528J11 gene [Source:MGI Symbol;Acc:MGI:1913701]
2700038G22Rik	975.502	0.0909029	0.300884	0.30212	0.762561	0.999661	ENSMUSG00000097180	ENSMUSG00000097180	lncRNA	RIKEN cDNA 2700038G22 gene [Source:MGI Symbol;Acc:MGI:1914444]
2700049A03Rik	2861.07	0.206824	0.18757	1.10265	0.270181	0.999661	ENSMUSG00000034601	ENSMUSG00000034601	protein_coding	RIKEN cDNA 2700049A03 gene [Source:MGI Symbol;Acc:MGI:1924217]
2700054A10Rik	95.1865	0.210638	0.437343	0.481631	0.630068	0.999661	ENSMUSG00000117042	ENSMUSG00000117042	lncRNA	RIKEN cDNA 2700054A10 gene [Source:MGI Symbol;Acc:MGI:1919828]
2700062C07Rik	1140.63	0.00561061	0.190812	0.0294039	0.976542	0.999661	ENSMUSG00000024273	ENSMUSG00000024273	protein_coding	RIKEN cDNA 2700062C07 gene [Source:MGI Symbol;Acc:MGI:1915296]
2700097O09Rik	1577.3	0.12139	0.214693	0.565413	0.571793	0.999661	ENSMUSG00000062198	ENSMUSG00000062198	protein_coding	RIKEN cDNA 2700097O09 gene [Source:MGI Symbol;Acc:MGI:1919908]
2810001G20Rik	506.253	0.375369	0.419749	0.89427	0.371178	0.999661	ENSMUSG00000087497	ENSMUSG00000087497	lncRNA	RIKEN cDNA 2810001G20 gene [Source:MGI Symbol;Acc:MGI:1913706]
2810004N23Rik	4767.73	-0.0397256	0.147533	-0.269265	0.787726	0.999661	ENSMUSG00000031984	ENSMUSG00000031984	protein_coding	RIKEN cDNA 2810004N23 gene [Source:MGI Symbol;Acc:MGI:1913773]
2810013P06Rik	920.032	-0.287317	0.235569	-1.21967	0.222589	0.999661	ENSMUSG00000099881	ENSMUSG00000099881	lncRNA	RIKEN cDNA 2810013P06 gene [Source:MGI Symbol;Acc:MGI:1914456]
2810021J22Rik	584.651	0.270151	0.225673	1.19709	0.231273	0.999661	ENSMUSG00000020491	ENSMUSG00000020491	protein_coding	RIKEN cDNA 2810021J22 gene [Source:MGI Symbol;Acc:MGI:1917194]
2810029C07Rik	177.055	0.148122	0.335892	0.44098	0.659227	0.999661	ENSMUSG00000096995	ENSMUSG00000096995	lncRNA	RIKEN cDNA 2810029C07 gene [Source:MGI Symbol;Acc:MGI:1919920]
2810032G03Rik	85.0441	0.154979	0.453814	0.341502	0.732726	0.999661	ENSMUSG00000037735	ENSMUSG00000037735	lncRNA	RIKEN cDNA 2810032G03 gene [Source:MGI Symbol;Acc:MGI:1919919]
2810403D21Rik	479.028	-0.0462544	0.239223	-0.193353	0.846683	0.999661	ENSMUSG00000086629	ENSMUSG00000086629	lncRNA	RIKEN cDNA 2810403D21 gene [Source:MGI Symbol;Acc:MGI:1917214]
2810408A11Rik	457.636	-0.170977	0.314822	-0.54309	0.587068	0.999661	ENSMUSG00000018570	ENSMUSG00000018570	protein_coding	RIKEN cDNA 2810408A11 gene [Source:MGI Symbol;Acc:MGI:1917669]
2810408I11Rik	229.786	-0.0622063	0.339852	-0.18304	0.854767	0.999661	ENSMUSG00000087213	ENSMUSG00000087213	lncRNA	RIKEN cDNA 2810408I11 gene [Source:MGI Symbol;Acc:MGI:1917191]
2810414N06Rik	43.8103	0.122278	0.59937	0.20401	0.838346	0.999661	ENSMUSG00000100594	ENSMUSG00000100594	lncRNA	RIKEN cDNA 2810414N06 gene [Source:MGI Symbol;Acc:MGI:1919065]
2810429I04Rik	350.987	0.908446	0.273716	3.31894	0.00090359	0.0616417	ENSMUSG00000097709	ENSMUSG00000097709	lncRNA	RIKEN cDNA 2810429I04 gene [Source:MGI Symbol;Acc:MGI:1924187]
2810454H06Rik	206.251	-0.109839	0.361296	-0.304014	0.761117	0.999661	ENSMUSG00000100876	ENSMUSG00000100876	lncRNA	RIKEN cDNA 2810454H06 gene [Source:MGI Symbol;Acc:MGI:1920063]
2900005J15Rik	98.3924	-0.291761	0.549919	-0.530553	0.595729	0.999661	ENSMUSG00000043833	ENSMUSG00000043833	lncRNA	RIKEN cDNA 2900005J15 gene [Source:MGI Symbol;Acc:MGI:1914511]
2900009J06Rik	21.8638	0.492858	0.835284	0.590048	0.555159	0.999661	ENSMUSG00000102014	ENSMUSG00000102014	lncRNA	RIKEN cDNA 2900009J06 gene [Source:MGI Symbol;Acc:MGI:1920137]
2900026A02Rik	43473.1	-0.0733637	0.176144	-0.416499	0.677045	0.999661	ENSMUSG00000051339	ENSMUSG00000051339	protein_coding	RIKEN cDNA 2900026A02 gene [Source:MGI Symbol;Acc:MGI:1920194]
2900060B14Rik	38.9394	-0.198172	0.793189	-0.249843	0.802709	0.999661	ENSMUSG00000107722	ENSMUSG00000107722	lncRNA	RIKEN cDNA 2900060B14 gene [Source:MGI Symbol;Acc:MGI:1915454]
2900060N12Rik	126.653	0.385872	0.419629	0.919554	0.357806	0.999661	ENSMUSG00000113621	ENSMUSG00000113621	lncRNA	RIKEN cDNA 2900060N12 gene [Source:MGI Symbol;Acc:MGI:1920281]
2900076A07Rik	576.882	-0.0187507	0.28059	-0.0668259	0.94672	0.999661	ENSMUSG00000097277	ENSMUSG00000097277	lncRNA	RIKEN cDNA 2900076A07 gene [Source:MGI Symbol;Acc:MGI:1920242]
2900093K20Rik	30.0525	-0.169472	1.21535	-0.139443	0.8891	0.999661	ENSMUSG00000099632	ENSMUSG00000099632	lncRNA	RIKEN cDNA 2900093K20 gene [Source:MGI Symbol;Acc:MGI:1915287]
3010001F23Rik	40.068	0.417211	0.675573	0.617566	0.536861	0.999661	ENSMUSG00000084885	ENSMUSG00000084885	lncRNA	RIKEN cDNA 3010001F23 gene [Source:MGI Symbol;Acc:MGI:1922943]
3010003L21Rik	346.893	-0.0685064	0.383636	-0.178571	0.858274	0.999661	ENSMUSG00000085355	ENSMUSG00000085355	lncRNA	RIKEN cDNA 3010003L21 gene [Source:MGI Symbol;Acc:MGI:1924094]
3100003L05Rik	18.4971	4.16514	1.65577	2.51553	0.0118852	0.339664	ENSMUSG00000086254	ENSMUSG00000086254	lncRNA	RIKEN cDNA 3100003L05 gene [Source:MGI Symbol;Acc:MGI:1920326]
3110006O06Rik	32.9936	-0.0907185	0.842304	-0.107703	0.914231	0.999661	ENSMUSG00000114649	ENSMUSG00000114649	lncRNA	RIKEN cDNA 3110006O06 gene [Source:MGI Symbol;Acc:MGI:1920343]
3110009E18Rik	498.77	-0.0276224	0.298545	-0.0925232	0.926282	0.999661	ENSMUSG00000026388	ENSMUSG00000026388	protein_coding	RIKEN cDNA 3110009E18 gene [Source:MGI Symbol;Acc:MGI:1920353]
3110040N11Rik	735.57	-0.226111	0.228156	-0.991038	0.321667	0.999661	ENSMUSG00000025102	ENSMUSG00000025102	protein_coding	RIKEN cDNA 3110040N11 gene [Source:MGI Symbol;Acc:MGI:1914540]
3110045C21Rik	163.208	-0.251843	0.39645	-0.635246	0.525268	0.999661	ENSMUSG00000097503	ENSMUSG00000097503	lncRNA	RIKEN cDNA 3110045C21 gene [Source:MGI Symbol;Acc:MGI:1914553]
3110070M22Rik	17.7306	-0.75524	1.52922	-0.493874	0.621395	0.999661	ENSMUSG00000074635	ENSMUSG00000074635	lncRNA	RIKEN cDNA 3110070M22 gene [Source:MGI Symbol;Acc:MGI:1914554]
3110082I17Rik	1024.79	0.413774	0.195672	2.11463	0.0344616	0.57553	ENSMUSG00000053553	ENSMUSG00000053553	protein_coding	RIKEN cDNA 3110082I17 gene [Source:MGI Symbol;Acc:MGI:1920462]
3110099E03Rik	36.8137	0.183975	0.744375	0.247154	0.804789	0.999661	ENSMUSG00000085582	ENSMUSG00000085582	lncRNA	RIKEN cDNA 3110099E03 gene [Source:MGI Symbol;Acc:MGI:1925761]
3300002I08Rik	366.377	-0.0279503	0.301585	-0.0926779	0.926159	0.999661	ENSMUSG00000063364	ENSMUSG00000063364	protein_coding	RIKEN cDNA 3300002I08 gene [Source:MGI Symbol;Acc:MGI:1916527]
3425401B19Rik	26.1651	-0.415627	1.1615	-0.357836	0.720466	0.999661	ENSMUSG00000071540	ENSMUSG00000071540	protein_coding	RIKEN cDNA 3425401B19 gene [Source:MGI Symbol;Acc:MGI:3588196]
3830408C21Rik	291.723	-0.0505566	0.314906	-0.160545	0.872452	0.999661	ENSMUSG00000071181	ENSMUSG00000071181	lncRNA	RIKEN cDNA 3830408C21 gene [Source:MGI Symbol;Acc:MGI:1917940]
3930402G23Rik	17.5212	1.44229	1.07586	1.34059	0.180053	0.999661	ENSMUSG00000038917	ENSMUSG00000038917	lncRNA	RIKEN cDNA 3930402G23 gene [Source:MGI Symbol;Acc:MGI:1921277]
4631405J19Rik	1423.94	-0.403244	0.290494	-1.38813	0.165096	0.979832	ENSMUSG00000075027	ENSMUSG00000075027	lncRNA	RIKEN cDNA 4631405J19 gene [Source:MGI Symbol;Acc:MGI:3045383]
4632404H12Rik	1371.04	-0.0020968	0.218923	-0.0095778	0.992358	0.999661	ENSMUSG00000042579	ENSMUSG00000042579	lncRNA	RIKEN cDNA 4632404H12 gene [Source:MGI Symbol;Acc:MGI:1921284]
4632427E13Rik	3445.16	0.150933	0.19641	0.768458	0.442215	0.999661	ENSMUSG00000074024	ENSMUSG00000074024	lncRNA	RIKEN cDNA 4632427E13 gene [Source:MGI Symbol;Acc:MGI:1915436]
4732471J01Rik	276.99	0.351091	0.374811	0.936714	0.348906	0.999661	ENSMUSG00000053714	ENSMUSG00000053714	lncRNA	RIKEN cDNA 4732471J01 gene [Source:MGI Symbol;Acc:MGI:3603586]
4732491K20Rik	107.185	0.425056	0.392947	1.08171	0.27938	0.999661	ENSMUSG00000097350	ENSMUSG00000097350	lncRNA	RIKEN cDNA 4732491K20 gene [Source:MGI Symbol;Acc:MGI:3026975]
4833417C18Rik	112.536	-0.538702	0.411541	-1.30899	0.190539	0.999661	ENSMUSG00000086015	ENSMUSG00000086015	lncRNA	RIKEN cDNA 4833417C18 gene [Source:MGI Symbol;Acc:MGI:1921156]
4833418N02Rik	621.853	-0.210503	0.233186	-0.902726	0.366671	0.999661	ENSMUSG00000085287	ENSMUSG00000085287	lncRNA	RIKEN cDNA 4833418N02 gene [Source:MGI Symbol;Acc:MGI:1921847]
4833420G17Rik	4138.9	-0.00350137	0.206286	-0.0169734	0.986458	0.999661	ENSMUSG00000062822	ENSMUSG00000062822	protein_coding	RIKEN cDNA 4833420G17 gene [Source:MGI Symbol;Acc:MGI:1914642]
4833422M21Rik	66.4174	0.0114552	0.602794	0.0190035	0.984838	0.999661	ENSMUSG00000097619	ENSMUSG00000097619	lncRNA	RIKEN cDNA 4833422M21 gene [Source:MGI Symbol;Acc:MGI:1923018]
4833438C02Rik	544.097	-0.202574	0.244412	-0.82882	0.407206	0.999661	ENSMUSG00000118087	ENSMUSG00000118087	lncRNA	RIKEN cDNA 4833438C02 gene [Source:MGI Symbol;Acc:MGI:2147599]
4833439L19Rik	10809.5	0.0516139	0.185758	0.277856	0.781123	0.999661	ENSMUSG00000025871	ENSMUSG00000025871	protein_coding	RIKEN cDNA 4833439L19 gene [Source:MGI Symbol;Acc:MGI:1921162]
4921524J17Rik	1995.56	0.0692132	0.208802	0.331477	0.740284	0.999661	ENSMUSG00000036934	ENSMUSG00000036934	protein_coding	RIKEN cDNA 4921524J17 gene [Source:MGI Symbol;Acc:MGI:1913964]
4921531C22Rik	247.154	-0.0212839	0.399097	-0.0533301	0.957469	0.999661	ENSMUSG00000085704	ENSMUSG00000085704	lncRNA	RIKEN cDNA 4921531C22 gene [Source:MGI Symbol;Acc:MGI:1913980]
4921536K21Rik	30.9862	0.531157	1.07585	0.49371	0.621511	0.999661	ENSMUSG00000020434	ENSMUSG00000020434	protein_coding	RIKEN cDNA 4921536K21 gene [Source:MGI Symbol;Acc:MGI:1914680]
4930405A21Rik	89.6631	-0.177888	0.522569	-0.34041	0.733548	0.999661	ENSMUSG00000086638	ENSMUSG00000086638	lncRNA	RIKEN cDNA 4930405A21 gene [Source:MGI Symbol;Acc:MGI:1922096]
4930405O22Rik	253.453	-0.00502466	0.477366	-0.0105258	0.991602	0.999661	ENSMUSG00000090565	ENSMUSG00000090565	lncRNA	RIKEN cDNA 4930405O22 gene [Source:MGI Symbol;Acc:MGI:3041158]
4930425O10Rik	41.9599	0.309604	0.710475	0.435771	0.663003	0.999661	ENSMUSG00000105838	ENSMUSG00000105838	lncRNA	RIKEN cDNA 4930425O10 gene [Source:MGI Symbol;Acc:MGI:1921885]
4930429F24Rik	21.4576	-0.253854	1.00156	-0.253457	0.799915	0.999661	ENSMUSG00000086918	ENSMUSG00000086918	lncRNA	RIKEN cDNA 4930429F24 gene [Source:MGI Symbol;Acc:MGI:1921883]
4930438A08Rik	185.164	-0.280361	0.514538	-0.544879	0.585837	0.999661	ENSMUSG00000069873	ENSMUSG00000069873	protein_coding	RIKEN cDNA 4930438A08 gene [Source:MGI Symbol;Acc:MGI:1921238]
4930447C04Rik	238.1	3.50738	0.535081	6.55486	5.56925e-11	3.53332e-08	ENSMUSG00000021098	ENSMUSG00000021098	protein_coding	RIKEN cDNA 4930447C04 gene [Source:MGI Symbol;Acc:MGI:1923051]
4930453N24Rik	3950.25	-0.188053	0.222178	-0.846408	0.397325	0.999661	ENSMUSG00000059920	ENSMUSG00000059920	protein_coding	RIKEN cDNA 4930453N24 gene [Source:MGI Symbol;Acc:MGI:1914859]
4930503L19Rik	601.223	0.457792	0.244278	1.87406	0.060922	0.713996	ENSMUSG00000044906	ENSMUSG00000044906	protein_coding	RIKEN cDNA 4930503L19 gene [Source:MGI Symbol;Acc:MGI:1922045]
4930507D05Rik	22.6505	-0.845403	0.976997	-0.865308	0.38687	0.999661	ENSMUSG00000097129	ENSMUSG00000097129	lncRNA	RIKEN cDNA 4930507D05 gene [Source:MGI Symbol;Acc:MGI:1921956]
4930509G22Rik	101.006	0.232573	0.506282	0.459374	0.645966	0.999661	ENSMUSG00000096959	ENSMUSG00000096959	lncRNA	RIKEN cDNA 4930509G22 gene [Source:MGI Symbol;Acc:MGI:1914984]
4930513N10Rik	323.851	-0.330516	0.303157	-1.09025	0.275605	0.999661	ENSMUSG00000074136	ENSMUSG00000074136	lncRNA	RIKEN cDNA 4930513N10 gene [Source:MGI Symbol;Acc:MGI:2443064]
4930515G01Rik	107.726	0.423441	0.560534	0.755425	0.449994	0.999661	ENSMUSG00000092183	ENSMUSG00000092183	lncRNA	RIKEN cDNA 4930515G01 gene [Source:MGI Symbol;Acc:MGI:1914892]
4930520O04Rik	81.6585	-0.241503	0.546026	-0.442293	0.658277	0.999661	ENSMUSG00000074039	ENSMUSG00000074039	lncRNA	RIKEN cDNA 4930520O04 gene [Source:MGI Symbol;Acc:MGI:1922366]
4930522L14Rik	553.989	-0.0437074	0.364859	-0.119792	0.904648	0.999661	ENSMUSG00000072762	ENSMUSG00000072762	protein_coding	RIKEN cDNA 4930522L14 gene [Source:MGI Symbol;Acc:MGI:1925270]
4930523C07Rik	1276.71	0.0608708	0.229559	0.265164	0.790883	0.999661	ENSMUSG00000090394	ENSMUSG00000090394	protein_coding	RIKEN cDNA 4930523C07 gene [Source:MGI Symbol;Acc:MGI:1914897]
4930525G20Rik	146.178	-0.014752	0.363263	-0.0406098	0.967607	0.999661	ENSMUSG00000097276	ENSMUSG00000097276	lncRNA	RIKEN cDNA 4930525G20 gene [Source:MGI Symbol;Acc:MGI:2443505]
4930539J05Rik	220.498	-0.122922	0.341901	-0.359525	0.719202	0.999661	ENSMUSG00000097032	ENSMUSG00000097032	lncRNA	RIKEN cDNA 4930539J05 gene [Source:MGI Symbol;Acc:MGI:1922477]
4930544D05Rik	24.4276	0.129853	0.905321	0.143433	0.885948	0.999661	ENSMUSG00000087279	ENSMUSG00000087279	protein_coding	RIKEN cDNA 4930544D05 gene [Source:MGI Symbol;Acc:MGI:2148639]
4930544M13Rik	26.0983	-0.448327	0.786862	-0.569766	0.568837	0.999661	ENSMUSG00000051758	ENSMUSG00000051758	lncRNA	RIKEN cDNA 4930544M13 gene [Source:MGI Symbol;Acc:MGI:1922411]
4930550C14Rik	93.9266	1.33447	0.48195	2.7689	0.00562464	0.217589	ENSMUSG00000005131	ENSMUSG00000005131	protein_coding	RIKEN cDNA 4930550C14 gene [Source:MGI Symbol;Acc:MGI:1922561]
4930556M19Rik	123.1	0.0998546	0.517583	0.192925	0.847018	0.999661	ENSMUSG00000096971	ENSMUSG00000096971	lncRNA	RIKEN cDNA 4930556M19 gene [Source:MGI Symbol;Acc:MGI:1922509]
4930558J18Rik	232.987	0.557037	0.349396	1.59428	0.110872	0.88841	ENSMUSG00000097519	ENSMUSG00000097519	lncRNA	RIKEN cDNA 4930558J18 gene [Source:MGI Symbol;Acc:MGI:1922573]
4930563E22Rik	103.804	0.146698	0.636257	0.230564	0.817654	0.999661	ENSMUSG00000053574	ENSMUSG00000053574	protein_coding	RIKEN cDNA 4930563E22 gene [Source:MGI Symbol;Acc:MGI:1922554]
4930577N17Rik	68.3647	-0.418638	0.589959	-0.709605	0.477949	0.999661	ENSMUSG00000087440	ENSMUSG00000087440	TEC	RIKEN cDNA 4930577N17 gene [Source:MGI Symbol;Acc:MGI:1914996]
4930578M01Rik	178.086	0.0629214	0.395034	0.159281	0.873447	0.999661	ENSMUSG00000097587	ENSMUSG00000097587	lncRNA	RIKEN cDNA 4930578M01 gene [Source:MGI Symbol;Acc:MGI:1923201]
4930579G24Rik	1318.75	-0.231739	0.20431	-1.13425	0.256689	0.999661	ENSMUSG00000027811	ENSMUSG00000027811	protein_coding	RIKEN cDNA 4930579G24 gene [Source:MGI Symbol;Acc:MGI:1923189]
4930581F22Rik	139.809	-0.171195	0.468614	-0.365322	0.714871	0.999661	ENSMUSG00000070315	ENSMUSG00000070315	lncRNA	RIKEN cDNA 4930581F22 gene [Source:MGI Symbol;Acc:MGI:1926184]
4930590J08Rik	182.827	-0.0208478	0.352406	-0.0591584	0.952826	0.999661	ENSMUSG00000034063	ENSMUSG00000034063	protein_coding	RIKEN cDNA 4930590J08 gene [Source:MGI Symbol;Acc:MGI:2685917]
4930594C11Rik	48.2305	0.0893577	0.636383	0.140415	0.888332	0.999661	ENSMUSG00000103948	ENSMUSG00000103948	TEC	RIKEN cDNA 4930594C11 gene [Source:MGI Symbol;Acc:MGI:1924883]
4930596I21Rik	57.3837	0.636119	0.880332	0.72259	0.469932	0.999661	ENSMUSG00000104900	ENSMUSG00000104900	lncRNA	RIKEN cDNA 4930596I21 gene [Source:MGI Symbol;Acc:MGI:1925479]
4931406C07Rik	943.338	-0.051431	0.216467	-0.237593	0.812197	0.999661	ENSMUSG00000031938	ENSMUSG00000031938	protein_coding	RIKEN cDNA 4931406C07 gene [Source:MGI Symbol;Acc:MGI:1918234]
4931414P19Rik	1128.26	0.19622	0.189153	1.03736	0.299568	0.999661	ENSMUSG00000022179	ENSMUSG00000022179	protein_coding	RIKEN cDNA 4931414P19 gene [Source:MGI Symbol;Acc:MGI:1921609]
4932441J04Rik	70.1738	0.304756	0.568113	0.536436	0.591657	0.999661	ENSMUSG00000097216	ENSMUSG00000097216	lncRNA	RIKEN cDNA 4932441J04 gene [Source:MGI Symbol;Acc:MGI:2441691]
4933401D09Rik	43.8539	0.84622	0.665701	1.27117	0.203667	0.999661	ENSMUSG00000116924	ENSMUSG00000116924	lncRNA	RIKEN cDNA 4933401D09 gene [Source:MGI Symbol;Acc:MGI:1918258]
4933402J15Rik	86.1223	6.02045	0.83424	7.21669	5.32683e-13	5.63253e-10	ENSMUSG00000115845	ENSMUSG00000115845	lncRNA	RIKEN cDNA 4933402J15 gene [Source:MGI Symbol;Acc:MGI:1921675]
4933404O12Rik	374.252	0.451364	0.257151	1.75525	0.0792161	0.792767	ENSMUSG00000097908	ENSMUSG00000097908	lncRNA	RIKEN cDNA 4933404O12 gene [Source:MGI Symbol;Acc:MGI:1914002]
4933406C10Rik	53.3587	0.457587	0.723831	0.632174	0.527273	0.999661	ENSMUSG00000097494	ENSMUSG00000097494	lncRNA	RIKEN cDNA 4933406C10 gene [Source:MGI Symbol;Acc:MGI:1921326]
4933406J09Rik	17.828	-0.816679	0.971475	-0.840659	0.400539	0.999661	ENSMUSG00000107666	ENSMUSG00000107666	lncRNA	RIKEN cDNA 4933406J09 gene [Source:MGI Symbol;Acc:MGI:1921314]
4933407K13Rik	779.49	0.154943	0.263077	0.588965	0.555885	0.999661	ENSMUSG00000087396	ENSMUSG00000087396	lncRNA	RIKEN cDNA 4933407K13 gene [Source:MGI Symbol;Acc:MGI:1921646]
4933411K16Rik	35.0163	0.753787	0.699702	1.0773	0.281347	0.999661	ENSMUSG00000090369	ENSMUSG00000090369	protein_coding	RIKEN cDNA 4933411K16 gene [Source:MGI Symbol;Acc:MGI:1914015]
4933412E12Rik	43.1223	0.0593004	0.814046	0.0728465	0.941928	0.999661	ENSMUSG00000112627	ENSMUSG00000112627	lncRNA	RIKEN cDNA 4933412E12 gene [Source:MGI Symbol;Acc:MGI:1918336]
4933417D19Rik	25.3836	0.0766676	0.816495	0.0938984	0.92519	0.999661	ENSMUSG00000097637	ENSMUSG00000097637	lncRNA	RIKEN cDNA 4933417D19 gene [Source:MGI Symbol;Acc:MGI:1918436]
4933421O10Rik	440.94	0.0476384	0.231552	0.205735	0.836998	0.999661	ENSMUSG00000085037	ENSMUSG00000085037	lncRNA	RIKEN cDNA 4933421O10 gene [Source:MGI Symbol;Acc:MGI:1918323]
4933422A05Rik	26.0128	-0.858978	0.765748	-1.12175	0.261968	0.999661	ENSMUSG00000111746	ENSMUSG00000111746	lncRNA	RIKEN cDNA 4933422A05 gene [Source:MGI Symbol;Acc:MGI:1918383]
4933427D14Rik_ENSMUSG00000020807	3457.8	0.296013	0.141329	2.0945	0.0362157	0.587786	ENSMUSG00000020807
4933427D14Rik_ENSMUSG00000107877	81.5752	0.0436268	0.532595	0.0819137	0.934715	0.999661	ENSMUSG00000107877
4933430I17Rik	106.967	0.0966212	0.425329	0.227168	0.820293	0.999661	ENSMUSG00000058046	ENSMUSG00000058046	protein_coding	RIKEN cDNA 4933430I17 gene [Source:MGI Symbol;Acc:MGI:3045314]
4933430M04Rik	25.2575	-0.19346	1.26537	-0.152888	0.878487	0.999661	ENSMUSG00000086892	ENSMUSG00000086892	lncRNA	RIKEN cDNA 4933430M04 gene [Source:MGI Symbol;Acc:MGI:1918566]
4933431E20Rik	265.866	0.158898	0.305327	0.520419	0.602771	0.999661	ENSMUSG00000086968	ENSMUSG00000086968	lncRNA	RIKEN cDNA 4933431E20 gene [Source:MGI Symbol;Acc:MGI:3584041]
4933433G15Rik	74.8228	0.0395875	0.52492	0.0754162	0.939884	0.999661	ENSMUSG00000097021	ENSMUSG00000097021	lncRNA	RIKEN cDNA 4933433G15 gene [Source:MGI Symbol;Acc:MGI:1918524]
4933434E20Rik	5234.53	-0.00529799	0.136566	-0.0387944	0.969054	0.999661	ENSMUSG00000027942	ENSMUSG00000027942	protein_coding	RIKEN cDNA 4933434E20 gene [Source:MGI Symbol;Acc:MGI:1914027]
4933439C10Rik	993.621	-0.0156552	0.244963	-0.0639085	0.949043	0.999661	ENSMUSG00000072893	ENSMUSG00000072893	lncRNA	RIKEN cDNA 4933439C10 gene [Source:MGI Symbol;Acc:MGI:1921726]
4933439K11Rik	551.922	-0.249105	0.248738	-1.00148	0.316597	0.999661	ENSMUSG00000085184	ENSMUSG00000085184	lncRNA	RIKEN cDNA 4933439K11 gene [Source:MGI Symbol;Acc:MGI:1918569]
5031425E22Rik	2142.42	0.0940973	0.267168	0.352202	0.724686	0.999661	ENSMUSG00000073147	ENSMUSG00000073147	lncRNA	RIKEN cDNA 5031425E22 gene [Source:MGI Symbol;Acc:MGI:1923227]
5031439G07Rik	8963.65	-0.181611	0.171456	-1.05923	0.289497	0.999661	ENSMUSG00000036046	ENSMUSG00000036046	protein_coding	RIKEN cDNA 5031439G07 gene [Source:MGI Symbol;Acc:MGI:2444899]
5033403F01Rik	44.4484	0.294779	0.691047	0.426569	0.669693	0.999661	ENSMUSG00000096932	ENSMUSG00000096932	lncRNA	RIKEN cDNA 5033403F01 gene [Source:MGI Symbol;Acc:MGI:1923208]
5033417F24Rik	73.9082	-0.3498	0.526623	-0.664232	0.506542	0.999661	ENSMUSG00000097251	ENSMUSG00000097251	lncRNA	RIKEN cDNA 5033417F24 gene [Source:MGI Symbol;Acc:MGI:1923245]
5033430I15Rik	53.8138	0.0503804	0.774896	0.0650158	0.948161	0.999661	ENSMUSG00000038152	ENSMUSG00000038152	lncRNA	RIKEN cDNA 5033430I15 gene [Source:MGI Symbol;Acc:MGI:1923250]
5430402O13Rik	50.659	0.268687	0.695021	0.386588	0.699061	0.999661	ENSMUSG00000085776	ENSMUSG00000085776	lncRNA	RIKEN cDNA 5430402O13 gene [Source:MGI Symbol;Acc:MGI:1918631]
5430403N17Rik	60.1074	0.381625	0.583054	0.654527	0.512772	0.999661	ENSMUSG00000109761	ENSMUSG00000109761	lncRNA	RIKEN cDNA 5430403N17 gene [Source:MGI Symbol;Acc:MGI:5439418]
5430405H02Rik	571.861	0.164861	0.274562	0.60045	0.548206	0.999661	ENSMUSG00000085741	ENSMUSG00000085741	lncRNA	RIKEN cDNA 5430405H02 gene [Source:MGI Symbol;Acc:MGI:1921737]
5430416N02Rik	1964.3	-0.251185	0.230461	-1.08992	0.275747	0.999661	ENSMUSG00000097772	ENSMUSG00000097772	lncRNA	RIKEN cDNA 5430416N02 gene [Source:MGI Symbol;Acc:MGI:1918676]
5430421F17Rik	124.436	-0.733083	0.490717	-1.4939	0.135201	0.940272	ENSMUSG00000110140	ENSMUSG00000110140	lncRNA	RIKEN cDNA 5430421F17 gene [Source:MGI Symbol;Acc:MGI:1921739]
5430440P10Rik	32.4788	1.78878	0.794018	2.25282	0.0242702	0.497239	ENSMUSG00000115548	ENSMUSG00000115548	lncRNA	RIKEN cDNA 5430440P10 gene [Source:MGI Symbol;Acc:MGI:1918612]
5530601H04Rik	1416.11	0.0388375	0.226253	0.171655	0.863709	0.999661	ENSMUSG00000087174	ENSMUSG00000087174	lncRNA	RIKEN cDNA 5530601H04 gene [Source:MGI Symbol;Acc:MGI:1918695]
5730403I07Rik	71.5818	0.287486	0.589282	0.487858	0.625651	0.999661	ENSMUSG00000099170	ENSMUSG00000099170	lncRNA	RIKEN cDNA 5730403I07 gene [Source:MGI Symbol;Acc:MGI:1917737]
5730405O15Rik	46.7514	-0.00767943	0.707594	-0.0108529	0.991341	0.999661	ENSMUSG00000087424	ENSMUSG00000087424	lncRNA	RIKEN cDNA 5730405O15 gene [Source:MGI Symbol;Acc:MGI:1917739]
5730409E04Rik	507.764	-0.101678	0.301684	-0.337034	0.736091	0.999661	ENSMUSG00000073755	ENSMUSG00000073755	protein_coding	RIKEN cDNA 5730409E04Rik gene [Source:MGI Symbol;Acc:MGI:3609248]
5730455P16Rik	1657.86	-0.149869	0.193916	-0.772856	0.439608	0.999661	ENSMUSG00000057181	ENSMUSG00000057181	protein_coding	RIKEN cDNA 5730455P16 gene [Source:MGI Symbol;Acc:MGI:1917841]
5730507C01Rik	385.555	1.00325	0.327713	3.06138	0.00220322	0.111824	ENSMUSG00000073197	ENSMUSG00000073197	protein_coding	RIKEN cDNA 5730507C01 gene [Source:MGI Symbol;Acc:MGI:1917882]
5730596B20Rik	178.258	-0.210287	0.337865	-0.6224	0.533679	0.999661	ENSMUSG00000056468	ENSMUSG00000056468	TEC	RIKEN cDNA 5730596B20 gene [Source:MGI Symbol;Acc:MGI:1924830]
5830418P13Rik	32.2418	0.998398	0.78427	1.27303	0.203008	0.999661	ENSMUSG00000086236	ENSMUSG00000086236	lncRNA	RIKEN cDNA 5830418P13 gene [Source:MGI Symbol;Acc:MGI:3604110]
5830432E09Rik	26.5475	0.660108	0.84617	0.780113	0.435325	0.999661	ENSMUSG00000097471	ENSMUSG00000097471	lncRNA	RIKEN cDNA 5830432E09 gene [Source:MGI Symbol;Acc:MGI:1915015]
5830454E08Rik	45.7102	0.331229	0.69911	0.473787	0.635652	0.999661	ENSMUSG00000052658	ENSMUSG00000052658	lncRNA	RIKEN cDNA 5830454E08 gene [Source:MGI Symbol;Acc:MGI:1923350]
5930430L01Rik	1304.06	0.114843	0.22599	0.508177	0.611329	0.999661	ENSMUSG00000106951	ENSMUSG00000106951	lncRNA	RIKEN cDNA 5930430L01 gene [Source:MGI Symbol;Acc:MGI:2443110]
6030442K20Rik	84.0907	0.598476	0.481958	1.24176	0.214325	0.999661	ENSMUSG00000097760	ENSMUSG00000097760	lncRNA	RIKEN cDNA 6030442K20 gene [Source:MGI Symbol;Acc:MGI:1925126]
6030443J06Rik	274.1	0.226315	0.365515	0.619169	0.535805	0.999661	ENSMUSG00000097207	ENSMUSG00000097207	lncRNA	RIKEN cDNA 6030443J06 gene [Source:MGI Symbol;Acc:MGI:2444595]
6030458C11Rik	5489.77	0.19288	0.152416	1.26548	0.205699	0.999661	ENSMUSG00000022195	ENSMUSG00000022195	protein_coding	RIKEN cDNA 6030458C11 gene [Source:MGI Symbol;Acc:MGI:1925127]
6230400D17Rik	275.786	0.370329	0.313378	1.18173	0.237311	0.999661	ENSMUSG00000097577	ENSMUSG00000097577	lncRNA	RIKEN cDNA 6230400D17 gene [Source:MGI Symbol;Acc:MGI:1923383]
6330403K07Rik	412.269	-0.230362	0.398661	-0.577838	0.563373	0.999661	ENSMUSG00000018451	ENSMUSG00000018451	protein_coding	RIKEN cDNA 6330403K07 gene [Source:MGI Symbol;Acc:MGI:1918001]
6330415G19Rik	73.3126	0.21021	0.773529	0.271755	0.78581	0.999661	ENSMUSG00000117322	ENSMUSG00000117322	lncRNA	RIKEN cDNA 6330415G19 gene [Source:MGI Symbol;Acc:MGI:2443182]
6330418K02Rik	166.257	-0.086321	0.421371	-0.204857	0.837684	0.999661	ENSMUSG00000085227	ENSMUSG00000085227	lncRNA	RIKEN cDNA 6330418K02 gene [Source:MGI Symbol;Acc:MGI:3697416]
6430548M08Rik	1991.87	-0.356385	0.196668	-1.81211	0.0699688	0.757949	ENSMUSG00000031824	ENSMUSG00000031824	protein_coding	RIKEN cDNA 6430548M08 gene [Source:MGI Symbol;Acc:MGI:2443793]
6430550D23Rik	97.4515	0.471735	0.541789	0.8707	0.383918	0.999661	ENSMUSG00000074646	ENSMUSG00000074646	protein_coding	RIKEN cDNA 6430550D23 gene [Source:MGI Symbol;Acc:MGI:2443361]
6430571L13Rik	103.531	-0.41107	0.40294	-1.02018	0.307645	0.999661	ENSMUSG00000037977	ENSMUSG00000037977	protein_coding	RIKEN cDNA 6430571L13 gene [Source:MGI Symbol;Acc:MGI:2445137]
6430573P05Rik	61.0856	-0.0198454	0.513971	-0.0386118	0.9692	0.999661	ENSMUSG00000102545	ENSMUSG00000102545	lncRNA	RIKEN cDNA 6430573P05 gene [Source:MGI Symbol;Acc:MGI:2686494]
6430590A07Rik	24.8873	0.820325	0.881688	0.930402	0.352163	0.999661	ENSMUSG00000097583	ENSMUSG00000097583	lncRNA	RIKEN cDNA 6430590A07 gene [Source:MGI Symbol;Acc:MGI:3648839]
6530402F18Rik	58.8414	1.27201	0.580114	2.19269	0.0283299	0.526816	ENSMUSG00000079499	ENSMUSG00000079499	lncRNA	RIKEN cDNA 6530402F18 gene [Source:MGI Symbol;Acc:MGI:1923470]
6720468P15Rik	16.7635	-0.170554	1.13039	-0.150881	0.88007	0.999661	ENSMUSG00000117655	ENSMUSG00000117655	lncRNA	RIKEN cDNA 6720468P15 gene [Source:MGI Symbol;Acc:MGI:1925323]
6820408C15Rik	18.2729	-0.700175	1.2436	-0.563025	0.573418	0.999661	ENSMUSG00000032680	ENSMUSG00000032680	protein_coding	RIKEN cDNA 6820408C15 gene [Source:MGI Symbol;Acc:MGI:3045333]
8030423F21Rik	82.6603	0.161724	0.501015	0.322794	0.746851	0.999661	ENSMUSG00000052295	ENSMUSG00000052295	lncRNA	RIKEN cDNA 8030423F21 gene [Source:MGI Symbol;Acc:MGI:2443206]
8430429K09Rik	327.272	-0.127233	0.257209	-0.494666	0.620836	0.999661	ENSMUSG00000034587	ENSMUSG00000034587	lncRNA	RIKEN cDNA 8430429K09 gene [Source:MGI Symbol;Acc:MGI:1918773]
9030404E10Rik	21.0996	-0.816281	1.28933	-0.633104	0.526666	0.999661	ENSMUSG00000116660	ENSMUSG00000116660	lncRNA	RIKEN cDNA 9030404E10 gene [Source:MGI Symbol;Acc:MGI:1918778]
9030624G23Rik	590.447	0.624443	0.238497	2.61824	0.00883857	0.29155	ENSMUSG00000073158	ENSMUSG00000073158	protein_coding	RIKEN cDNA 9030624G23 gene [Source:MGI Symbol;Acc:MGI:1914058]
9130008F23Rik	494.026	0.127589	0.29405	0.433903	0.664359	0.999661	ENSMUSG00000054951	ENSMUSG00000054951	protein_coding	RIKEN cDNA 9130008F23 gene [Source:MGI Symbol;Acc:MGI:1918833]
9130023H24Rik	2117.93	-0.101565	0.210508	-0.482476	0.629468	0.999661	ENSMUSG00000062944	ENSMUSG00000062944	protein_coding	RIKEN cDNA 9130023H24 gene [Source:MGI Symbol;Acc:MGI:2442738]
9130213A22Rik	45.9585	0.639441	0.950012	0.673087	0.500892	0.999661	ENSMUSG00000097386	ENSMUSG00000097386	lncRNA	RIKEN cDNA 9130213A22 gene [Source:MGI Symbol;Acc:MGI:3642718]
9130221H12Rik	960.688	-0.307816	0.228939	-1.34453	0.178776	0.999661	ENSMUSG00000090330	ENSMUSG00000090330	lncRNA	RIKEN cDNA 9130221H12 gene [Source:MGI Symbol;Acc:MGI:1924374]
9130401M01Rik	58.2682	-1.03511	1.12209	-0.922491	0.356272	0.999661	ENSMUSG00000101892	ENSMUSG00000101892	protein_coding	RIKEN cDNA 9130401M01 gene [Source:MGI Symbol;Acc:MGI:1923008]
9230114K14Rik	747.824	0.159097	0.273251	0.582239	0.560406	0.999661	ENSMUSG00000097145	ENSMUSG00000097145	lncRNA	RIKEN cDNA 9230114K14 gene [Source:MGI Symbol;Acc:MGI:3041212]
9230116L04Rik	65.1559	-0.0285334	0.598538	-0.0476719	0.961978	0.999661	ENSMUSG00000112489	ENSMUSG00000112489	lncRNA	RIKEN cDNA 9230116L04 gene [Source:MGI Symbol;Acc:MGI:2447826]
9230116N13Rik	84.8994	0.235236	0.47707	0.493085	0.621952	0.999661	ENSMUSG00000097403	ENSMUSG00000097403	lncRNA	RIKEN cDNA 9230116N13 gene [Source:MGI Symbol;Acc:MGI:2443255]
9330102E08Rik	64.6371	-0.546704	0.769646	-0.710332	0.477499	0.999661	ENSMUSG00000107879	ENSMUSG00000107879	translated_unprocessed_pseudogene	RIKEN cDNA 9330102E08 gene [Source:MGI Symbol;Acc:MGI:3026973]
9330104G04Rik	117.36	0.366418	0.45371	0.807605	0.419318	0.999661	ENSMUSG00000097842	ENSMUSG00000097842	lncRNA	RIKEN cDNA 9330104G04 gene [Source:MGI Symbol;Acc:MGI:2445112]
9330136K24Rik	18.5123	-0.0137136	1.10446	-0.0124166	0.990093	0.999661	ENSMUSG00000097781	ENSMUSG00000097781	lncRNA	RIKEN cDNA 9330136K24 gene [Source:MGI Symbol;Acc:MGI:2442883]
9330151L19Rik	912.473	0.459793	0.264645	1.7374	0.0823174	0.799063	ENSMUSG00000097061	ENSMUSG00000097061	lncRNA	RIKEN cDNA 9330151L19 gene [Source:MGI Symbol;Acc:MGI:3041168]
9330159F19Rik	17.6205	-0.368246	1.04635	-0.351935	0.724887	0.999661	ENSMUSG00000004360	ENSMUSG00000004360	protein_coding	RIKEN cDNA 9330159F19 gene [Source:MGI Symbol;Acc:MGI:3036239]
9330159M07Rik	194.569	-0.655438	0.371233	-1.76557	0.0774681	0.785117	ENSMUSG00000097177	ENSMUSG00000097177	lncRNA	RIKEN cDNA 9330159M07 gene [Source:MGI Symbol;Acc:MGI:2442519]
9330179D12Rik	30.6951	0.802585	0.790845	1.01485	0.31018	0.999661	ENSMUSG00000097166	ENSMUSG00000097166	lncRNA	RIKEN cDNA 9330179D12 gene [Source:MGI Symbol;Acc:MGI:1924808]
9430014N10Rik	18.3934	0.567559	1.3652	0.415732	0.677606	0.999661	ENSMUSG00000116360	ENSMUSG00000116360	lncRNA	RIKEN cDNA 9430014N10 gene [Source:MGI Symbol;Acc:MGI:1924498]
9430015G10Rik	4108.8	0.0229314	0.165197	0.138813	0.889598	0.999661	ENSMUSG00000059939	ENSMUSG00000059939	protein_coding	RIKEN cDNA 9430015G10 gene [Source:MGI Symbol;Acc:MGI:2444364]
9430037G07Rik	124.367	-0.0607837	0.435765	-0.139487	0.889065	0.999661	ENSMUSG00000097073	ENSMUSG00000097073	lncRNA	RIKEN cDNA 9430037G07 gene [Source:MGI Symbol;Acc:MGI:2444544]
9430038I01Rik	811.819	-0.340164	0.22046	-1.54298	0.122836	0.917882	ENSMUSG00000040139	ENSMUSG00000040139	protein_coding	RIKEN cDNA 9430038I01 gene [Source:MGI Symbol;Acc:MGI:1924502]
9430060I03Rik	62.9603	-0.510488	0.564024	-0.905083	0.365422	0.999661	ENSMUSG00000100632	ENSMUSG00000100632	lncRNA	RIKEN cDNA 9430060I03 gene [Source:MGI Symbol;Acc:MGI:3702484]
9530026P05Rik	76.5007	-0.798101	0.563191	-1.41711	0.156452	0.965613	ENSMUSG00000097462	ENSMUSG00000097462	lncRNA	RIKEN cDNA 9530026P05 gene [Source:MGI Symbol;Acc:MGI:1924659]
9530036O11Rik	27.7252	0.38834	1.09088	0.355987	0.72185	0.999661	ENSMUSG00000097726	ENSMUSG00000097726	lncRNA	RIKEN cDNA 9530036O11Rik [Source:MGI Symbol;Acc:MGI:2444607]
9530059O14Rik	114.806	1.06399	0.659019	1.61451	0.106418	0.876058	ENSMUSG00000097736	ENSMUSG00000097736	lncRNA	RIKEN cDNA 9530059O14 gene [Source:MGI Symbol;Acc:MGI:2442421]
9530068E07Rik	12166.5	-0.0294879	0.175763	-0.167771	0.866763	0.999661	ENSMUSG00000036275	ENSMUSG00000036275	protein_coding	RIKEN cDNA 9530068E07 gene [Source:MGI Symbol;Acc:MGI:2654705]
9530080O11Rik	24.6056	0.712587	0.781965	0.911277	0.362149	0.999661	ENSMUSG00000044125	ENSMUSG00000044125	lncRNA	RIKEN cDNA 9530080O11 gene [Source:MGI Symbol;Acc:MGI:2441751]
9530082P21Rik	568.566	-0.162684	0.262823	-0.618985	0.535926	0.999661	ENSMUSG00000097006	ENSMUSG00000097006	lncRNA	RIKEN cDNA 9530082P21 gene [Source:MGI Symbol;Acc:MGI:3603340]
9930012K11Rik	181.746	0.17649	0.368815	0.478532	0.632272	0.999661	ENSMUSG00000044551	ENSMUSG00000044551	protein_coding	RIKEN cDNA 9930012K11 gene [Source:MGI Symbol;Acc:MGI:2145726]
9930111J21Rik2	22.9471	-0.701867	1.63271	-0.429879	0.667284	0.999661	ENSMUSG00000069892	ENSMUSG00000069892	protein_coding	RIKEN cDNA 9930111J21 gene 2 [Source:MGI Symbol;Acc:MGI:3711310]
A130010J15Rik	2465.69	-0.00384385	0.153771	-0.0249972	0.980057	0.999661	ENSMUSG00000079144	ENSMUSG00000079144	protein_coding	RIKEN cDNA A130010J15 gene [Source:MGI Symbol;Acc:MGI:2441776]
A230028O05Rik	41.3312	0.541961	0.669157	0.809917	0.417988	0.999661	ENSMUSG00000096960	ENSMUSG00000096960	lncRNA	RIKEN cDNA A230028O05 gene [Source:MGI Symbol;Acc:MGI:2442126]
A230057D06Rik	48.4733	-0.496718	0.625312	-0.794353	0.42699	0.999661	ENSMUSG00000109394	ENSMUSG00000109394	lncRNA	RIKEN cDNA A230057D06 gene [Source:MGI Symbol;Acc:MGI:2442922]
A230072C01Rik	307.929	-0.280879	0.275147	-1.02083	0.307333	0.999661	ENSMUSG00000086877	ENSMUSG00000086877	lncRNA	RIKEN cDNA A230072C01 gene [Source:MGI Symbol;Acc:MGI:2444644]
A230072E10Rik	114.122	-0.081358	0.452815	-0.179672	0.85741	0.999661	ENSMUSG00000084771	ENSMUSG00000084771	lncRNA	RIKEN cDNA A230072E10 gene [Source:MGI Symbol;Acc:MGI:3603753]
A230103J11Rik	38.5466	1.47624	0.845894	1.74519	0.080952	0.798204	ENSMUSG00000087026	ENSMUSG00000087026	lncRNA	RIKEN cDNA A230103J11 gene [Source:MGI Symbol;Acc:MGI:2444082]
A2m	23.1733	-0.713589	1.00467	-0.710273	0.477535	0.999661	ENSMUSG00000030111	ENSMUSG00000030111	protein_coding	alpha-2-macroglobulin [Source:MGI Symbol;Acc:MGI:2449119]
A330009N23Rik	148.643	0.520405	0.504051	1.03245	0.301864	0.999661	ENSMUSG00000097915	ENSMUSG00000097915	lncRNA	RIKEN cDNA A330009N23 gene [Source:MGI Symbol;Acc:MGI:2443491]
A330023F24Rik	40.9677	0.528047	0.787537	0.670505	0.502536	0.999661	ENSMUSG00000096929	ENSMUSG00000096929	lncRNA	RIKEN cDNA A330023F24 gene [Source:MGI Symbol;Acc:MGI:2443958]
A330074K22Rik	34.1442	-0.0448254	0.718201	-0.0624135	0.950234	0.999661	ENSMUSG00000097960	ENSMUSG00000097960	lncRNA	RIKEN cDNA A330074K22 gene [Source:MGI Symbol;Acc:MGI:3045392]
A330076H08Rik	34.0405	-0.466328	0.788127	-0.591691	0.554057	0.999661	ENSMUSG00000109321	ENSMUSG00000109321	lncRNA	RIKEN cDNA A330076H08 gene [Source:MGI Symbol;Acc:MGI:2443193]
A330102I10Rik	57.48	-0.640791	0.632811	-1.01261	0.311246	0.999661	ENSMUSG00000086363	ENSMUSG00000086363	lncRNA	RIKEN cDNA A330102I10 gene [Source:MGI Symbol;Acc:MGI:1925170]
A3galt2	429.148	0.31114	0.402915	0.77222	0.439984	0.999661	ENSMUSG00000028794	ENSMUSG00000028794	protein_coding	alpha 1,3-galactosyltransferase 2 (isoglobotriaosylceramide synthase) [Source:MGI Symbol;Acc:MGI:2685279]
A430005L14Rik	1629.77	-0.0501476	0.205489	-0.24404	0.8072	0.999661	ENSMUSG00000047613	ENSMUSG00000047613	protein_coding	RIKEN cDNA A430005L14 gene [Source:MGI Symbol;Acc:MGI:2140680]
A430018G15Rik	133.315	0.12627	0.409893	0.308056	0.75804	0.999661	ENSMUSG00000085315	ENSMUSG00000085315	lncRNA	RIKEN cDNA A430018G15 gene [Source:MGI Symbol;Acc:MGI:3040796]
A430033K04Rik	2648.3	0.0926731	0.210812	0.439602	0.660226	0.999661	ENSMUSG00000056014	ENSMUSG00000056014	protein_coding	RIKEN cDNA A430033K04 gene [Source:MGI Symbol;Acc:MGI:3583896]
A430035B10Rik	20.3456	-1.67509	1.07282	-1.56138	0.118434	0.909734	ENSMUSG00000087305	ENSMUSG00000087305	lncRNA	RIKEN cDNA A430035B10 gene [Source:MGI Symbol;Acc:MGI:2443789]
A430057M04Rik	113.763	-0.216408	0.529976	-0.408335	0.683028	0.999661	ENSMUSG00000090564	ENSMUSG00000090564	lncRNA	RIKEN cDNA A430057M04 gene [Source:MGI Symbol;Acc:MGI:2442125]
A430078I02Rik	59.0388	-0.664901	0.795429	-0.835903	0.403209	0.999661	ENSMUSG00000085589	ENSMUSG00000085589	lncRNA	RIKEN cDNA A430078I02 gene [Source:MGI Symbol;Acc:MGI:2444132]
A4galt	33.9788	-0.254304	0.791724	-0.321203	0.748057	0.999661	ENSMUSG00000047878	ENSMUSG00000047878	protein_coding	alpha 1,4-galactosyltransferase [Source:MGI Symbol;Acc:MGI:3512453]
A530013C23Rik	169.458	0.110689	0.472211	0.234406	0.81467	0.999661	ENSMUSG00000006462	ENSMUSG00000006462	lncRNA	RIKEN cDNA A530013C23 gene [Source:MGI Symbol;Acc:MGI:3041178]
A530020G20Rik	29.023	-0.13335	1.13417	-0.117575	0.906405	0.999661	ENSMUSG00000097124	ENSMUSG00000097124	lncRNA	RIKEN cDNA A530020G20 gene [Source:MGI Symbol;Acc:MGI:2442825]
A530065N20Rik	32.8261	0.219345	0.709943	0.308962	0.757351	0.999661	ENSMUSG00000114531	ENSMUSG00000114531	lncRNA	RIKEN cDNA A530046M15 gene [Source:MGI Symbol;Acc:MGI:5439407]
A530072M11Rik	74.2987	0.343978	0.510356	0.673997	0.500313	0.999661	ENSMUSG00000085112	ENSMUSG00000085112	lncRNA	RIKEN cDNA gene A530072M11 [Source:MGI Symbol;Acc:MGI:4440477]
A630001G21Rik	61.2195	0.0244016	0.582781	0.0418709	0.966602	0.999661	ENSMUSG00000052760	ENSMUSG00000052760	protein_coding	RIKEN cDNA A630001G21 gene [Source:MGI Symbol;Acc:MGI:2443131]
A630072M18Rik	313.582	-0.221087	0.261535	-0.845346	0.397918	0.999661	ENSMUSG00000101013	ENSMUSG00000101013	lncRNA	RIKEN cDNA A630072M18 gene [Source:MGI Symbol;Acc:MGI:2444702]
A630089N07Rik	1158.13	-0.0759314	0.292004	-0.260036	0.794836	0.999661	ENSMUSG00000116673	ENSMUSG00000116673	protein_coding	RIKEN cDNA A630089N07 gene [Source:MGI Symbol;Acc:MGI:2444323]
A630095N17Rik	17.393	1.17979	0.954581	1.23592	0.216488	0.999661	ENSMUSG00000096094	ENSMUSG00000096094	protein_coding	RIKEN cDNA A630095N17 gene [Source:MGI Symbol;Acc:MGI:2686470]
A730008H23Rik	33471.6	0.218327	0.305951	0.713599	0.475475	0.999661	ENSMUSG00000044783
A730056A06Rik	248.625	-0.427227	0.41732	-1.02374	0.305957	0.999661	ENSMUSG00000097756	ENSMUSG00000097756	lncRNA	RIKEN cDNA A730056A06 gene [Source:MGI Symbol;Acc:MGI:2442718]
A730081D07Rik	34.8045	-0.590567	0.857272	-0.688891	0.490892	0.999661	ENSMUSG00000086693	ENSMUSG00000086693	lncRNA	RIKEN cDNA A730081D07 gene [Source:MGI Symbol;Acc:MGI:2441825]
A730082K24Rik	25.4048	2.40474	1.02382	2.34879	0.0188344	0.43399	ENSMUSG00000108379	ENSMUSG00000108379	lncRNA	RIKEN cDNA A730082K24 gene [Source:MGI Symbol;Acc:MGI:2142163]
A830005F24Rik	31.4062	-1.04278	0.740609	-1.408	0.159131	0.970503	ENSMUSG00000053181	ENSMUSG00000053181	lncRNA	RIKEN cDNA A830005F24 gene [Source:MGI Symbol;Acc:MGI:3045249]
A830008E24Rik	16.6846	-0.548721	1.00048	-0.548459	0.583377	0.999661	ENSMUSG00000100627	ENSMUSG00000100627	lncRNA	RIKEN cDNA A830008E24 gene [Source:MGI Symbol;Acc:MGI:3041183]
A830018L16Rik	74.4469	0.234467	0.561233	0.417771	0.676115	0.999661	ENSMUSG00000057715	ENSMUSG00000057715	protein_coding	RIKEN cDNA A830018L16 gene [Source:MGI Symbol;Acc:MGI:2444149]
A830035O19Rik	79.4215	-0.491923	0.546474	-0.900177	0.368026	0.999661	ENSMUSG00000111329	ENSMUSG00000111329	lncRNA	RIKEN cDNA A830035O19 gene [Source:MGI Symbol;Acc:MGI:3704334]
A830036E02Rik	31.3746	0.460737	0.887705	0.51902	0.603747	0.999661	ENSMUSG00000084890	ENSMUSG00000084890	lncRNA	RIKEN cDNA A830036E02 gene [Source:MGI Symbol;Acc:MGI:3686876]
A830082N09Rik	394.399	0.175393	0.330112	0.531313	0.595202	0.999661	ENSMUSG00000112280	ENSMUSG00000112280	lncRNA	RIKEN cDNA A830082N09 gene [Source:MGI Symbol;Acc:MGI:3041184]
A930001C03Rik	366.796	1.08562	0.423284	2.56475	0.0103251	0.317476	ENSMUSG00000087132	ENSMUSG00000087132	lncRNA	RIKEN cDNA A930001C03 gene [Source:MGI Symbol;Acc:MGI:2441838]
A930004D18Rik	881.449	-0.268524	0.285749	-0.939719	0.347362	0.999661	ENSMUSG00000054057	ENSMUSG00000054057	lncRNA	RIKEN cDNA A930004D18 gene [Source:MGI Symbol;Acc:MGI:1925190]
A930005H10Rik	284.057	0.202649	0.305499	0.663338	0.507114	0.999661	ENSMUSG00000054426	ENSMUSG00000054426	lncRNA	RIKEN cDNA A930005H10 gene [Source:MGI Symbol;Acc:MGI:1915411]
A930006K02Rik	47.3647	0.132455	0.773558	0.171228	0.864044	0.999661	ENSMUSG00000084866	ENSMUSG00000084866	lncRNA	RIKEN cDNA A930006K02 gene [Source:MGI Symbol;Acc:MGI:1925683]
A930007I19Rik	139.418	-0.152022	0.421286	-0.360852	0.71821	0.999661	ENSMUSG00000097855	ENSMUSG00000097855	lncRNA	RIKEN cDNA A930007I19 gene [Source:MGI Symbol;Acc:MGI:1925029]
A930011G23Rik	6561.77	0.0935296	0.172059	0.54359	0.586724	0.999661	ENSMUSG00000089809
A930012L18Rik	491.078	0.0633927	0.261277	0.242626	0.808295	0.999661	ENSMUSG00000097610	ENSMUSG00000097610	lncRNA	RIKEN cDNA A930012L18 gene [Source:MGI Symbol;Acc:MGI:2442887]
A930016O22Rik	94.9202	-0.329559	0.604573	-0.545111	0.585677	0.999661	ENSMUSG00000040705	ENSMUSG00000040705	lncRNA	RIKEN cDNA A930016O22 gene [Source:MGI Symbol;Acc:MGI:3605623]
A930017M01Rik	27.1851	0.607422	1.14917	0.528577	0.597099	0.999661	ENSMUSG00000060530	ENSMUSG00000060530	transcribed_processed_pseudogene	RIKEN cDNA A930017M01 gene [Source:MGI Symbol;Acc:MGI:2685151]
A930018P22Rik	18.8392	-0.418457	1.37426	-0.304496	0.76075	0.999661	ENSMUSG00000032671	ENSMUSG00000032671	protein_coding	RIKEN cDNA A930018P22 gene [Source:MGI Symbol;Acc:MGI:1915493]
A930024E05Rik	116.318	-0.126921	0.408108	-0.310998	0.755802	0.999661	ENSMUSG00000056735	ENSMUSG00000056735	lncRNA	RIKEN cDNA A930024E05 gene [Source:MGI Symbol;Acc:MGI:1924414]
A930033H14Rik	340.037	0.0482917	0.250361	0.192888	0.847046	0.999661	ENSMUSG00000090622	ENSMUSG00000090622	lncRNA	RIKEN cDNA A930033H14 gene [Source:MGI Symbol;Acc:MGI:2444562]
A930037H05Rik	493.098	0.005362	0.314156	0.0170679	0.986382	0.999661	ENSMUSG00000109408	ENSMUSG00000109408	lncRNA	RIKEN cDNA A930037H05 gene [Source:MGI Symbol;Acc:MGI:1925689]
A930038B10Rik	35.696	-0.706003	0.739876	-0.954218	0.339973	0.999661	ENSMUSG00000097310	ENSMUSG00000097310	lncRNA	RIKEN cDNA A930038B10 gene [Source:MGI Symbol;Acc:MGI:2443813]
AA413626	38.8441	0.723271	0.768289	0.941406	0.346497	0.999661	ENSMUSG00000084381	ENSMUSG00000084381	processed_pseudogene	expressed sequence AA413626 [Source:MGI Symbol;Acc:MGI:3035311]
AA414768	20.968	-0.454453	1.00067	-0.454148	0.649722	0.999661	ENSMUSG00000083307	ENSMUSG00000083307	processed_pseudogene	expressed sequence AA414768 [Source:MGI Symbol;Acc:MGI:3035137]
AA465934	423.451	0.308124	0.327427	0.941046	0.346681	0.999661	ENSMUSG00000093483	ENSMUSG00000093483	lncRNA	expressed sequence AA465934 [Source:MGI Symbol;Acc:MGI:2671018]
AA986860	427.287	0.517069	0.297242	1.73955	0.0819375	0.799063	ENSMUSG00000042510	ENSMUSG00000042510	protein_coding	expressed sequence AA986860 [Source:MGI Symbol;Acc:MGI:2138143]
Aaas	5818.61	0.519418	0.178883	2.90367	0.00368814	0.16401	ENSMUSG00000036678	ENSMUSG00000036678	protein_coding	achalasia, adrenocortical insufficiency, alacrimia [Source:MGI Symbol;Acc:MGI:2443767]
Aacs	4490.68	-0.142672	0.197717	-0.721596	0.470543	0.999661	ENSMUSG00000029482	ENSMUSG00000029482	protein_coding	acetoacetyl-CoA synthetase [Source:MGI Symbol;Acc:MGI:1926144]
Aadac	510.019	-0.244948	0.346292	-0.707346	0.479352	0.999661	ENSMUSG00000027761	ENSMUSG00000027761	protein_coding	arylacetamide deacetylase [Source:MGI Symbol;Acc:MGI:1915008]
Aadacl2	1570.49	-0.122567	0.248758	-0.492714	0.622215	0.999661	ENSMUSG00000091376	ENSMUSG00000091376	protein_coding	arylacetamide deacetylase like 2 [Source:MGI Symbol;Acc:MGI:3646333]
Aadacl2fm1	515.087	0.0867375	0.335881	0.258239	0.796223	0.999661	ENSMUSG00000036951	ENSMUSG00000036951	protein_coding	AADACL2 family member 1 [Source:MGI Symbol;Acc:MGI:3028051]
Aadacl4fm5	22.1886	0.0564547	0.877939	0.0643037	0.948728	0.999661	ENSMUSG00000078504	ENSMUSG00000078504	protein_coding	AADACL4 family member 5 [Source:MGI Symbol;Acc:MGI:2685284]
Aagab	5179.15	-0.155218	0.144975	-1.07065	0.284326	0.999661	ENSMUSG00000037257	ENSMUSG00000037257	protein_coding	alpha- and gamma-adaptin binding protein [Source:MGI Symbol;Acc:MGI:1914189]
Aak1	13033.1	0.1061	0.146619	0.723646	0.469283	0.999661	ENSMUSG00000057230	ENSMUSG00000057230	protein_coding	AP2 associated kinase 1 [Source:MGI Symbol;Acc:MGI:1098687]
Aamdc	665.713	0.0176301	0.237056	0.074371	0.940715	0.999661	ENSMUSG00000035642	ENSMUSG00000035642	protein_coding	adipogenesis associated Mth938 domain containing [Source:MGI Symbol;Acc:MGI:1913523]
Aamp	10479.7	-0.244582	0.162467	-1.50543	0.132215	0.936577	ENSMUSG00000006299	ENSMUSG00000006299	protein_coding	angio-associated migratory protein [Source:MGI Symbol;Acc:MGI:107809]
Aar2	4178.69	-0.164964	0.164025	-1.00573	0.314547	0.999661	ENSMUSG00000027628	ENSMUSG00000027628	protein_coding	AAR2 splicing factor homolog [Source:MGI Symbol;Acc:MGI:1915545]
Aars1	12354.4	-0.257146	0.174532	-1.47334	0.140658	0.948353	ENSMUSG00000031960
Aars2	2296.53	-0.12896	0.167869	-0.768221	0.442356	0.999661	ENSMUSG00000023938	ENSMUSG00000023938	protein_coding	alanyl-tRNA synthetase 2, mitochondrial [Source:MGI Symbol;Acc:MGI:2681839]
Aarsd1	228.732	0.0346415	0.408041	0.0848971	0.932343	0.999661	ENSMUSG00000075528	ENSMUSG00000075528	protein_coding	alanyl-tRNA synthetase domain containing 1 [Source:MGI Symbol;Acc:MGI:1916934]
Aasdh	2406.66	0.0649851	0.195725	0.332023	0.739872	0.999661	ENSMUSG00000055923	ENSMUSG00000055923	protein_coding	aminoadipate-semialdehyde dehydrogenase [Source:MGI Symbol;Acc:MGI:2442517]
Aasdhppt	3425.63	-0.0890624	0.182569	-0.487828	0.625672	0.999661	ENSMUSG00000025894	ENSMUSG00000025894	protein_coding	aminoadipate-semialdehyde dehydrogenase-phosphopantetheinyl transferase [Source:MGI Symbol;Acc:MGI:1914868]
Aass	79.7183	-0.209446	0.517043	-0.405085	0.685415	0.999661	ENSMUSG00000029695	ENSMUSG00000029695	protein_coding	aminoadipate-semialdehyde synthase [Source:MGI Symbol;Acc:MGI:1353573]
Aatf	4012.68	-0.029026	0.160754	-0.180562	0.856711	0.999661	ENSMUSG00000018697	ENSMUSG00000018697	protein_coding	apoptosis antagonizing transcription factor [Source:MGI Symbol;Acc:MGI:1929608]
Aatk	113.295	-0.761711	0.47537	-1.60235	0.109078	0.88047	ENSMUSG00000025375	ENSMUSG00000025375	protein_coding	apoptosis-associated tyrosine kinase [Source:MGI Symbol;Acc:MGI:1197518]
AB124611	25.0165	-0.430228	0.936748	-0.459278	0.646034	0.999661	ENSMUSG00000057191	ENSMUSG00000057191	protein_coding	cDNA sequence AB124611 [Source:MGI Symbol;Acc:MGI:3043001]
Abat	1257.88	0.352357	0.237008	1.48669	0.137096	0.94214	ENSMUSG00000057880	ENSMUSG00000057880	protein_coding	4-aminobutyrate aminotransferase [Source:MGI Symbol;Acc:MGI:2443582]
Abca1	8810.74	0.419053	0.237494	1.76448	0.0776514	0.785624	ENSMUSG00000015243	ENSMUSG00000015243	protein_coding	ATP-binding cassette, sub-family A (ABC1), member 1 [Source:MGI Symbol;Acc:MGI:99607]
Abca12	10781.1	0.461221	0.236184	1.9528	0.0508427	0.678866	ENSMUSG00000050296	ENSMUSG00000050296	protein_coding	ATP-binding cassette, sub-family A (ABC1), member 12 [Source:MGI Symbol;Acc:MGI:2676312]
Abca13	213.328	0.608314	0.35063	1.73492	0.082755	0.800935	ENSMUSG00000004668	ENSMUSG00000004668	protein_coding	ATP-binding cassette, sub-family A (ABC1), member 13 [Source:MGI Symbol;Acc:MGI:2388707]
Abca2	5909.9	-0.0457078	0.200856	-0.227565	0.819985	0.999661	ENSMUSG00000026944	ENSMUSG00000026944	protein_coding	ATP-binding cassette, sub-family A (ABC1), member 2 [Source:MGI Symbol;Acc:MGI:99606]
Abca3	4009.81	0.171928	0.181463	0.947455	0.343407	0.999661	ENSMUSG00000024130	ENSMUSG00000024130	protein_coding	ATP-binding cassette, sub-family A (ABC1), member 3 [Source:MGI Symbol;Acc:MGI:1351617]
Abca4	154.99	-0.132291	0.416258	-0.317811	0.750629	0.999661	ENSMUSG00000028125	ENSMUSG00000028125	protein_coding	ATP-binding cassette, sub-family A (ABC1), member 4 [Source:MGI Symbol;Acc:MGI:109424]
Abca5	1199.25	-0.0802642	0.248545	-0.322936	0.746744	0.999661	ENSMUSG00000018800	ENSMUSG00000018800	protein_coding	ATP-binding cassette, sub-family A (ABC1), member 5 [Source:MGI Symbol;Acc:MGI:2386607]
Abca6	59.2299	-0.147813	0.706067	-0.209347	0.834178	0.999661	ENSMUSG00000044749	ENSMUSG00000044749	protein_coding	ATP-binding cassette, sub-family A (ABC1), member 6 [Source:MGI Symbol;Acc:MGI:1923434]
Abca7	7160.01	-0.1027	0.20196	-0.508516	0.611091	0.999661	ENSMUSG00000035722	ENSMUSG00000035722	protein_coding	ATP-binding cassette, sub-family A (ABC1), member 7 [Source:MGI Symbol;Acc:MGI:1351646]
Abca8a	247.929	0.0600957	0.406147	0.147966	0.88237	0.999661	ENSMUSG00000041828	ENSMUSG00000041828	protein_coding	ATP-binding cassette, sub-family A (ABC1), member 8a [Source:MGI Symbol;Acc:MGI:2386846]
Abca8b	107.845	0.0519882	0.593269	0.0876301	0.930171	0.999661	ENSMUSG00000020620	ENSMUSG00000020620	protein_coding	ATP-binding cassette, sub-family A (ABC1), member 8b [Source:MGI Symbol;Acc:MGI:1351668]
Abca9	1019.68	0.010086	0.429893	0.0234616	0.981282	0.999661	ENSMUSG00000041797	ENSMUSG00000041797	protein_coding	ATP-binding cassette, sub-family A (ABC1), member 9 [Source:MGI Symbol;Acc:MGI:2386796]
Abcb10	3315.42	-0.157559	0.171877	-0.9167	0.3593	0.999661	ENSMUSG00000031974	ENSMUSG00000031974	protein_coding	ATP-binding cassette, sub-family B (MDR/TAP), member 10 [Source:MGI Symbol;Acc:MGI:1860508]
Abcb1a	29.7763	0.0390022	1.00067	0.038976	0.96891	0.999661	ENSMUSG00000040584	ENSMUSG00000040584	protein_coding	ATP-binding cassette, sub-family B (MDR/TAP), member 1A [Source:MGI Symbol;Acc:MGI:97570]
Abcb1b	1540.99	3.59668	0.960825	3.74333	0.000181601	0.0176347	ENSMUSG00000028970	ENSMUSG00000028970	protein_coding	ATP-binding cassette, sub-family B (MDR/TAP), member 1B [Source:MGI Symbol;Acc:MGI:97568]
Abcb5	32.1317	-0.945507	0.77605	-1.21836	0.223088	0.999661	ENSMUSG00000072791	ENSMUSG00000072791	protein_coding	ATP-binding cassette, sub-family B (MDR/TAP), member 5 [Source:MGI Symbol;Acc:MGI:1924956]
Abcb6	69.7603	-0.176031	0.708733	-0.248375	0.803844	0.999661	ENSMUSG00000026198	ENSMUSG00000026198	protein_coding	ATP-binding cassette, sub-family B (MDR/TAP), member 6 [Source:MGI Symbol;Acc:MGI:1921354]
Abcb7	6640.14	-0.0230474	0.217868	-0.105786	0.915752	0.999661	ENSMUSG00000031333	ENSMUSG00000031333	protein_coding	ATP-binding cassette, sub-family B (MDR/TAP), member 7 [Source:MGI Symbol;Acc:MGI:109533]
Abcb8	4178.52	-0.103064	0.157071	-0.656161	0.511721	0.999661	ENSMUSG00000028973	ENSMUSG00000028973	protein_coding	ATP-binding cassette, sub-family B (MDR/TAP), member 8 [Source:MGI Symbol;Acc:MGI:1351667]
Abcb9	343.386	-0.339039	0.289602	-1.17071	0.241717	0.999661	ENSMUSG00000029408	ENSMUSG00000029408	protein_coding	ATP-binding cassette, sub-family B (MDR/TAP), member 9 [Source:MGI Symbol;Acc:MGI:1861729]
Abcc1	11595.8	0.171238	0.171346	0.999369	0.317616	0.999661	ENSMUSG00000023088	ENSMUSG00000023088	protein_coding	ATP-binding cassette, sub-family C (CFTR/MRP), member 1 [Source:MGI Symbol;Acc:MGI:102676]
Abcc10	1639.4	-0.0219085	0.217841	-0.100571	0.919891	0.999661	ENSMUSG00000032842	ENSMUSG00000032842	protein_coding	ATP-binding cassette, sub-family C (CFTR/MRP), member 10 [Source:MGI Symbol;Acc:MGI:2386976]
Abcc3	359.688	-0.0794024	0.258621	-0.307022	0.758826	0.999661	ENSMUSG00000020865	ENSMUSG00000020865	protein_coding	ATP-binding cassette, sub-family C (CFTR/MRP), member 3 [Source:MGI Symbol;Acc:MGI:1923658]
Abcc4	2188.02	-0.0185773	0.15839	-0.117288	0.906632	0.999661	ENSMUSG00000032849	ENSMUSG00000032849	protein_coding	ATP-binding cassette, sub-family C (CFTR/MRP), member 4 [Source:MGI Symbol;Acc:MGI:2443111]
Abcc5	11163.1	0.169934	0.155206	1.0949	0.273561	0.999661	ENSMUSG00000022822	ENSMUSG00000022822	protein_coding	ATP-binding cassette, sub-family C (CFTR/MRP), member 5 [Source:MGI Symbol;Acc:MGI:1351644]
Abcc6	114.373	0.820031	0.508369	1.61306	0.106731	0.8775	ENSMUSG00000030834	ENSMUSG00000030834	protein_coding	ATP-binding cassette, sub-family C (CFTR/MRP), member 6 [Source:MGI Symbol;Acc:MGI:1351634]
Abcc8	394.61	0.167604	0.243041	0.689612	0.490439	0.999661	ENSMUSG00000040136	ENSMUSG00000040136	protein_coding	ATP-binding cassette, sub-family C (CFTR/MRP), member 8 [Source:MGI Symbol;Acc:MGI:1352629]
Abcc9	570.568	-0.116863	0.467934	-0.249743	0.802786	0.999661	ENSMUSG00000030249	ENSMUSG00000030249	protein_coding	ATP-binding cassette, sub-family C (CFTR/MRP), member 9 [Source:MGI Symbol;Acc:MGI:1352630]
Abcd1	785.893	-0.206847	0.211047	-0.980101	0.327036	0.999661	ENSMUSG00000031378	ENSMUSG00000031378	protein_coding	ATP-binding cassette, sub-family D (ALD), member 1 [Source:MGI Symbol;Acc:MGI:1349215]
Abcd2	53.8657	0.759129	0.774197	0.980537	0.326821	0.999661	ENSMUSG00000055782	ENSMUSG00000055782	protein_coding	ATP-binding cassette, sub-family D (ALD), member 2 [Source:MGI Symbol;Acc:MGI:1349467]
Abcd3	10094.4	-0.0919098	0.188319	-0.488053	0.625512	0.999661	ENSMUSG00000028127	ENSMUSG00000028127	protein_coding	ATP-binding cassette, sub-family D (ALD), member 3 [Source:MGI Symbol;Acc:MGI:1349216]
Abcd4	2397.1	0.0208013	0.213854	0.097269	0.922513	0.999661	ENSMUSG00000021240	ENSMUSG00000021240	protein_coding	ATP-binding cassette, sub-family D (ALD), member 4 [Source:MGI Symbol;Acc:MGI:1349217]
Abce1	24461	0.0745931	0.228586	0.326324	0.744179	0.999661	ENSMUSG00000058355	ENSMUSG00000058355	protein_coding	ATP-binding cassette, sub-family E (OABP), member 1 [Source:MGI Symbol;Acc:MGI:1195458]
Abcf1	11991.1	0.016586	0.143192	0.11583	0.907787	0.999661	ENSMUSG00000038762	ENSMUSG00000038762	protein_coding	ATP-binding cassette, sub-family F (GCN20), member 1 [Source:MGI Symbol;Acc:MGI:1351658]
Abcf2	11260.6	-0.101711	0.148937	-0.682915	0.49466	0.999661	ENSMUSG00000028953	ENSMUSG00000028953	protein_coding	ATP-binding cassette, sub-family F (GCN20), member 2 [Source:MGI Symbol;Acc:MGI:1351657]
Abcf3	4978.39	-0.16433	0.154502	-1.06361	0.287507	0.999661	ENSMUSG00000003234	ENSMUSG00000003234	protein_coding	ATP-binding cassette, sub-family F (GCN20), member 3 [Source:MGI Symbol;Acc:MGI:1351656]
Abcg1	999.618	0.144819	0.310424	0.46652	0.640843	0.999661	ENSMUSG00000024030	ENSMUSG00000024030	protein_coding	ATP binding cassette subfamily G member 1 [Source:MGI Symbol;Acc:MGI:107704]
Abcg2	1881.96	0.186435	0.236485	0.788357	0.430488	0.999661	ENSMUSG00000029802	ENSMUSG00000029802	protein_coding	ATP binding cassette subfamily G member 2 (Junior blood group) [Source:MGI Symbol;Acc:MGI:1347061]
Abcg3	29.3203	-1.07439	0.833628	-1.28881	0.197463	0.999661	ENSMUSG00000029299	ENSMUSG00000029299	protein_coding	ATP binding cassette subfamily G member 3 [Source:MGI Symbol;Acc:MGI:1351624]
Abcg4	130.912	0.474974	0.457226	1.03882	0.298889	0.999661	ENSMUSG00000032131	ENSMUSG00000032131	protein_coding	ATP binding cassette subfamily G member 4 [Source:MGI Symbol;Acc:MGI:1890594]
Abhd1	126.374	0.0166948	0.453212	0.0368366	0.970615	0.999661	ENSMUSG00000006638	ENSMUSG00000006638	protein_coding	abhydrolase domain containing 1 [Source:MGI Symbol;Acc:MGI:1931013]
Abhd10	1734.52	-0.00952798	0.170961	-0.0557319	0.955555	0.999661	ENSMUSG00000033157	ENSMUSG00000033157	protein_coding	abhydrolase domain containing 10 [Source:MGI Symbol;Acc:MGI:2442422]
Abhd11	3098.58	-0.199282	0.165053	-1.20738	0.227285	0.999661	ENSMUSG00000040532	ENSMUSG00000040532	protein_coding	abhydrolase domain containing 11 [Source:MGI Symbol;Acc:MGI:1916008]
Abhd12	3965.05	0.128666	0.170393	0.755111	0.450182	0.999661	ENSMUSG00000032046	ENSMUSG00000032046	protein_coding	abhydrolase domain containing 12 [Source:MGI Symbol;Acc:MGI:1923442]
Abhd12b	159.947	0.153467	0.330704	0.464063	0.642602	0.999661	ENSMUSG00000090121	ENSMUSG00000090121	protein_coding	abhydrolase domain containing 12B [Source:MGI Symbol;Acc:MGI:2685650]
Abhd13	6561.19	-0.0871476	0.208181	-0.418614	0.675498	0.999661	ENSMUSG00000040396	ENSMUSG00000040396	protein_coding	abhydrolase domain containing 13 [Source:MGI Symbol;Acc:MGI:1916154]
Abhd14a	1258.54	0.0783408	0.367762	0.21302	0.831311	0.999661	ENSMUSG00000042210	ENSMUSG00000042210	protein_coding	abhydrolase domain containing 14A [Source:MGI Symbol;Acc:MGI:1915894]
Abhd14b	1885.08	-0.292721	0.241715	-1.21102	0.225889	0.999661	ENSMUSG00000042073	ENSMUSG00000042073	protein_coding	abhydrolase domain containing 14b [Source:MGI Symbol;Acc:MGI:1923741]
Abhd15	42.5961	-0.0521623	0.759727	-0.0686594	0.945261	0.999661	ENSMUSG00000000686	ENSMUSG00000000686	protein_coding	abhydrolase domain containing 15 [Source:MGI Symbol;Acc:MGI:1914727]
Abhd16a	3724.05	-0.0981595	0.163354	-0.6009	0.547906	0.999661	ENSMUSG00000007036	ENSMUSG00000007036	protein_coding	abhydrolase domain containing 16A [Source:MGI Symbol;Acc:MGI:99476]
Abhd17a	3682.01	-0.159515	0.152467	-1.04623	0.295456	0.999661	ENSMUSG00000003346	ENSMUSG00000003346	protein_coding	abhydrolase domain containing 17A [Source:MGI Symbol;Acc:MGI:106388]
Abhd17b	2303.61	-0.0614163	0.182181	-0.337117	0.736029	0.999661	ENSMUSG00000047368	ENSMUSG00000047368	protein_coding	abhydrolase domain containing 17B [Source:MGI Symbol;Acc:MGI:1917816]
Abhd17c	8183.75	0.0279724	0.163504	0.171081	0.86416	0.999661	ENSMUSG00000038459	ENSMUSG00000038459	protein_coding	abhydrolase domain containing 17C [Source:MGI Symbol;Acc:MGI:1917428]
Abhd18	197.948	-0.0246314	0.452926	-0.0543829	0.95663	0.999661	ENSMUSG00000037818	ENSMUSG00000037818	protein_coding	abhydrolase domain containing 18 [Source:MGI Symbol;Acc:MGI:1915468]
Abhd2	11287.6	0.0639153	0.155903	0.409968	0.681829	0.999661	ENSMUSG00000039202	ENSMUSG00000039202	protein_coding	abhydrolase domain containing 2 [Source:MGI Symbol;Acc:MGI:1914344]
Abhd3	24.0784	0.991899	1.10506	0.897598	0.3694	0.999661	ENSMUSG00000002475	ENSMUSG00000002475	protein_coding	abhydrolase domain containing 3 [Source:MGI Symbol;Acc:MGI:2147183]
Abhd4	5192.55	0.45868	0.212496	2.15853	0.0308865	0.545229	ENSMUSG00000040997	ENSMUSG00000040997	protein_coding	abhydrolase domain containing 4 [Source:MGI Symbol;Acc:MGI:1915938]
Abhd5	6695.54	0.0723034	0.150285	0.481109	0.630439	0.999661	ENSMUSG00000032540	ENSMUSG00000032540	protein_coding	abhydrolase domain containing 5 [Source:MGI Symbol;Acc:MGI:1914719]
Abhd6	1833.66	0.0804393	0.175332	0.458783	0.64639	0.999661	ENSMUSG00000025277	ENSMUSG00000025277	protein_coding	abhydrolase domain containing 6 [Source:MGI Symbol;Acc:MGI:1913332]
Abhd8	1410.44	-0.16609	0.21323	-0.778926	0.436024	0.999661	ENSMUSG00000007950	ENSMUSG00000007950	protein_coding	abhydrolase domain containing 8 [Source:MGI Symbol;Acc:MGI:1918946]
Abi1	10824.4	-0.00669541	0.169556	-0.039488	0.968501	0.999661	ENSMUSG00000058835	ENSMUSG00000058835	protein_coding	abl interactor 1 [Source:MGI Symbol;Acc:MGI:104913]
Abi2	5490.82	0.399674	0.168751	2.36843	0.0178636	0.421833	ENSMUSG00000026782	ENSMUSG00000026782	protein_coding	abl interactor 2 [Source:MGI Symbol;Acc:MGI:106913]
Abi3	46.9412	0.350836	0.619718	0.566122	0.571311	0.999661	ENSMUSG00000018381	ENSMUSG00000018381	protein_coding	ABI family member 3 [Source:MGI Symbol;Acc:MGI:1913860]
Abi3bp	778.358	0.445896	0.320858	1.3897	0.16462	0.978823	ENSMUSG00000035258	ENSMUSG00000035258	protein_coding	ABI family member 3 binding protein [Source:MGI Symbol;Acc:MGI:2444583]
Abitram	4653.92	0.169343	0.194489	0.870705	0.383915	0.999661	ENSMUSG00000038827	ENSMUSG00000038827	protein_coding	actin binding transcription modulator [Source:MGI Symbol;Acc:MGI:2677850]
Abl1	21875.3	0.0583153	0.175383	0.332503	0.73951	0.999661	ENSMUSG00000026842	ENSMUSG00000026842	protein_coding	c-abl oncogene 1, non-receptor tyrosine kinase [Source:MGI Symbol;Acc:MGI:87859]
Abl2	12267.4	0.247794	0.148222	1.67177	0.0945692	0.844795	ENSMUSG00000026596	ENSMUSG00000026596	protein_coding	v-abl Abelson murine leukemia viral oncogene 2 (arg, Abelson-related gene) [Source:MGI Symbol;Acc:MGI:87860]
Ablim1	42478.7	-0.0258917	0.140034	-0.184896	0.853311	0.999661	ENSMUSG00000025085	ENSMUSG00000025085	protein_coding	actin-binding LIM protein 1 [Source:MGI Symbol;Acc:MGI:1194500]
Ablim2	35.4242	0.0168487	0.812348	0.0207408	0.983452	0.999661	ENSMUSG00000029095	ENSMUSG00000029095	protein_coding	actin-binding LIM protein 2 [Source:MGI Symbol;Acc:MGI:2385758]
Ablim3	304.505	0.559429	0.377357	1.48249	0.138209	0.945194	ENSMUSG00000032735	ENSMUSG00000032735	protein_coding	actin binding LIM protein family, member 3 [Source:MGI Symbol;Acc:MGI:2442582]
Abo	31.1671	-0.444078	0.998568	-0.444715	0.656526	0.999661	ENSMUSG00000015787	ENSMUSG00000015787	protein_coding	ABO blood group (transferase A, alpha 1-3-N-acetylgalactosaminyltransferase, transferase B, alpha 1-3-galactosyltransferase) [Source:MGI Symbol;Acc:MGI:2135738]
Abr	33014.8	0.0169312	0.214068	0.0790924	0.936959	0.999661	ENSMUSG00000017631	ENSMUSG00000017631	protein_coding	active BCR-related gene [Source:MGI Symbol;Acc:MGI:107771]
Abracl	2797.87	-0.0786898	0.192109	-0.40961	0.682092	0.999661	ENSMUSG00000078453	ENSMUSG00000078453	protein_coding	ABRA C-terminal like [Source:MGI Symbol;Acc:MGI:1920362]
Abraxas1	1453.23	0.0859523	0.182859	0.470047	0.638322	0.999661	ENSMUSG00000035234	ENSMUSG00000035234	protein_coding	BRCA1 A complex subunit [Source:MGI Symbol;Acc:MGI:1917931]
Abraxas2	3436.06	-0.0839026	0.168799	-0.497055	0.61915	0.999661	ENSMUSG00000030965	ENSMUSG00000030965	protein_coding	BRISC complex subunit [Source:MGI Symbol;Acc:MGI:1926116]
Abt1	1744.52	-0.225759	0.220487	-1.02391	0.305878	0.999661	ENSMUSG00000036376	ENSMUSG00000036376	protein_coding	activator of basal transcription 1 [Source:MGI Symbol;Acc:MGI:1353636]
Abtb1	1229.05	-0.158674	0.196774	-0.806374	0.420027	0.999661	ENSMUSG00000030083	ENSMUSG00000030083	protein_coding	ankyrin repeat and BTB (POZ) domain containing 1 [Source:MGI Symbol;Acc:MGI:1933148]
Abtb2	1522.64	0.10198	0.220219	0.463085	0.643304	0.999661	ENSMUSG00000032724	ENSMUSG00000032724	protein_coding	ankyrin repeat and BTB (POZ) domain containing 2 [Source:MGI Symbol;Acc:MGI:2139365]
Abtb3	11332.6	0.15191	0.175828	0.863968	0.387606	0.999661	ENSMUSG00000020042	ENSMUSG00000020042	protein_coding	ankyrin repeat and BTB domain containing 3 [Source:MGI Symbol;Acc:MGI:1921257]
Acaa1a	2862.87	-0.171073	0.197206	-0.867484	0.385677	0.999661	ENSMUSG00000036138	ENSMUSG00000036138	protein_coding	acetyl-Coenzyme A acyltransferase 1A [Source:MGI Symbol;Acc:MGI:2148491]
Acaa1b	459.446	3.39523	0.918608	3.69606	0.00021897	0.020632	ENSMUSG00000010651	ENSMUSG00000010651	protein_coding	acetyl-Coenzyme A acyltransferase 1B [Source:MGI Symbol;Acc:MGI:3605455]
Acaa2	17628.5	-0.0293754	0.147724	-0.198854	0.842377	0.999661	ENSMUSG00000036880	ENSMUSG00000036880	protein_coding	acetyl-Coenzyme A acyltransferase 2 (mitochondrial 3-oxoacyl-Coenzyme A thiolase) [Source:MGI Symbol;Acc:MGI:1098623]
Acaca	23766.7	-0.049381	0.154856	-0.318883	0.749815	0.999661	ENSMUSG00000020532	ENSMUSG00000020532	protein_coding	acetyl-Coenzyme A carboxylase alpha [Source:MGI Symbol;Acc:MGI:108451]
Acacb	468.617	0.50855	0.328742	1.54696	0.121874	0.915775	ENSMUSG00000042010	ENSMUSG00000042010	protein_coding	acetyl-Coenzyme A carboxylase beta [Source:MGI Symbol;Acc:MGI:2140940]
Acad10	837.759	0.0475037	0.217273	0.218636	0.826934	0.999661	ENSMUSG00000029456	ENSMUSG00000029456	protein_coding	acyl-Coenzyme A dehydrogenase family, member 10 [Source:MGI Symbol;Acc:MGI:1919235]
Acad11	7410.37	0.083442	0.168262	0.495904	0.619962	0.999661	ENSMUSG00000090150	ENSMUSG00000090150	protein_coding	acyl-Coenzyme A dehydrogenase family, member 11 [Source:MGI Symbol;Acc:MGI:2143169]
Acad12	111.375	-0.0517533	0.401345	-0.12895	0.897397	0.999661	ENSMUSG00000042647	ENSMUSG00000042647	protein_coding	acyl-Coenzyme A dehydrogenase family, member 12 [Source:MGI Symbol;Acc:MGI:2443320]
Acad8	2286.62	-0.165039	0.207778	-0.794306	0.427017	0.999661	ENSMUSG00000031969	ENSMUSG00000031969	protein_coding	acyl-Coenzyme A dehydrogenase family, member 8 [Source:MGI Symbol;Acc:MGI:1914198]
Acad9	14185.5	-0.181363	0.163048	-1.11233	0.265995	0.999661	ENSMUSG00000027710	ENSMUSG00000027710	protein_coding	acyl-Coenzyme A dehydrogenase family, member 9 [Source:MGI Symbol;Acc:MGI:1914272]
Acadl	936.185	0.514234	0.255633	2.01161	0.0442613	0.636439	ENSMUSG00000026003	ENSMUSG00000026003	protein_coding	acyl-Coenzyme A dehydrogenase, long-chain [Source:MGI Symbol;Acc:MGI:87866]
Acadm	4052.57	-0.184379	0.207851	-0.887074	0.375039	0.999661	ENSMUSG00000062908	ENSMUSG00000062908	protein_coding	acyl-Coenzyme A dehydrogenase, medium chain [Source:MGI Symbol;Acc:MGI:87867]
Acads	2709.9	-0.0536469	0.165809	-0.323546	0.746282	0.999661	ENSMUSG00000029545	ENSMUSG00000029545	protein_coding	acyl-Coenzyme A dehydrogenase, short chain [Source:MGI Symbol;Acc:MGI:87868]
Acadsb	5961.49	-0.141157	0.19535	-0.722583	0.469936	0.999661	ENSMUSG00000030861	ENSMUSG00000030861	protein_coding	acyl-Coenzyme A dehydrogenase, short/branched chain [Source:MGI Symbol;Acc:MGI:1914135]
Acadvl	3544.45	-0.387923	0.217473	-1.78378	0.0744597	0.771905	ENSMUSG00000018574	ENSMUSG00000018574	protein_coding	acyl-Coenzyme A dehydrogenase, very long chain [Source:MGI Symbol;Acc:MGI:895149]
Acan	41.3517	-0.201687	0.7548	-0.267205	0.789311	0.999661	ENSMUSG00000030607	ENSMUSG00000030607	protein_coding	aggrecan [Source:MGI Symbol;Acc:MGI:99602]
Acap1	28.5101	-0.680642	0.789424	-0.862201	0.388577	0.999661	ENSMUSG00000001588	ENSMUSG00000001588	protein_coding	ArfGAP with coiled-coil, ankyrin repeat and PH domains 1 [Source:MGI Symbol;Acc:MGI:2388270]
Acap2	10263.9	0.16446	0.198362	0.829092	0.407052	0.999661	ENSMUSG00000049076	ENSMUSG00000049076	protein_coding	ArfGAP with coiled-coil, ankyrin repeat and PH domains 2 [Source:MGI Symbol;Acc:MGI:1925868]
Acap3	6421.3	-0.387749	0.164007	-2.36423	0.0180678	0.424962	ENSMUSG00000029033	ENSMUSG00000029033	protein_coding	ArfGAP with coiled-coil, ankyrin repeat and PH domains 3 [Source:MGI Symbol;Acc:MGI:2153589]
Acat1	9608.47	-0.164338	0.189087	-0.869112	0.384786	0.999661	ENSMUSG00000032047	ENSMUSG00000032047	protein_coding	acetyl-Coenzyme A acetyltransferase 1 [Source:MGI Symbol;Acc:MGI:87870]
Acat2	5708.88	-0.186387	0.1925	-0.968245	0.332922	0.999661	ENSMUSG00000023832	ENSMUSG00000023832	protein_coding	acetyl-Coenzyme A acetyltransferase 2 [Source:MGI Symbol;Acc:MGI:87871]
Acbd3	6215.98	0.0177619	0.16984	0.10458	0.916709	0.999661	ENSMUSG00000026499	ENSMUSG00000026499	protein_coding	acyl-Coenzyme A binding domain containing 3 [Source:MGI Symbol;Acc:MGI:2181074]
Acbd4	1013.31	-0.248825	0.207108	-1.20143	0.229586	0.999661	ENSMUSG00000056938	ENSMUSG00000056938	protein_coding	acyl-Coenzyme A binding domain containing 4 [Source:MGI Symbol;Acc:MGI:1914381]
Acbd5	3169.75	0.0472397	0.203887	0.231695	0.816775	0.999661	ENSMUSG00000026781	ENSMUSG00000026781	protein_coding	acyl-Coenzyme A binding domain containing 5 [Source:MGI Symbol;Acc:MGI:1921409]
Acbd6	4024.35	-0.224336	0.143812	-1.55993	0.118777	0.909734	ENSMUSG00000033701	ENSMUSG00000033701	protein_coding	acyl-Coenzyme A binding domain containing 6 [Source:MGI Symbol;Acc:MGI:1919732]
Accs	522.561	0.0683261	0.267135	0.255773	0.798126	0.999661	ENSMUSG00000040272	ENSMUSG00000040272	protein_coding	1-aminocyclopropane-1-carboxylate synthase (non-functional) [Source:MGI Symbol;Acc:MGI:1919717]
Acd	2619.37	0.185573	0.247468	0.749884	0.453325	0.999661	ENSMUSG00000038000	ENSMUSG00000038000	protein_coding	adrenocortical dysplasia [Source:MGI Symbol;Acc:MGI:87873]
Ace	135.341	0.180804	0.466289	0.38775	0.698201	0.999661	ENSMUSG00000020681	ENSMUSG00000020681	protein_coding	angiotensin I converting enzyme (peptidyl-dipeptidase A) 1 [Source:MGI Symbol;Acc:MGI:87874]
Ace2	6152.94	-0.221835	0.245956	-0.90193	0.367094	0.999661	ENSMUSG00000015405	ENSMUSG00000015405	protein_coding	angiotensin I converting enzyme (peptidyl-dipeptidase A) 2 [Source:MGI Symbol;Acc:MGI:1917258]
Acer1	2776.35	-0.233101	0.208101	-1.12013	0.262657	0.999661	ENSMUSG00000045019	ENSMUSG00000045019	protein_coding	alkaline ceramidase 1 [Source:MGI Symbol;Acc:MGI:2181962]
Acer2	2453.46	0.132265	0.262716	0.503452	0.614646	0.999661	ENSMUSG00000038007	ENSMUSG00000038007	protein_coding	alkaline ceramidase 2 [Source:MGI Symbol;Acc:MGI:1920932]
Acer3	6427.58	-0.118746	0.162041	-0.73281	0.463674	0.999661	ENSMUSG00000030760	ENSMUSG00000030760	protein_coding	alkaline ceramidase 3 [Source:MGI Symbol;Acc:MGI:1913440]
Ache	111.667	0.432842	0.551792	0.784429	0.432788	0.999661	ENSMUSG00000023328	ENSMUSG00000023328	protein_coding	acetylcholinesterase [Source:MGI Symbol;Acc:MGI:87876]
Acin1	30220.9	-0.0108968	0.135115	-0.0806485	0.935721	0.999661	ENSMUSG00000022185	ENSMUSG00000022185	protein_coding	apoptotic chromatin condensation inducer 1 [Source:MGI Symbol;Acc:MGI:1891824]
Ackr2	354.569	-0.54015	0.435494	-1.24032	0.214858	0.999661	ENSMUSG00000044534	ENSMUSG00000044534	protein_coding	atypical chemokine receptor 2 [Source:MGI Symbol;Acc:MGI:1891697]
Ackr3	5346.7	-0.296659	0.276138	-1.07431	0.282682	0.999661	ENSMUSG00000044337	ENSMUSG00000044337	protein_coding	atypical chemokine receptor 3 [Source:MGI Symbol;Acc:MGI:109562]
Ackr4	1983.35	-0.852858	0.370838	-2.29981	0.0214588	0.470535	ENSMUSG00000079355	ENSMUSG00000079355	protein_coding	atypical chemokine receptor 4 [Source:MGI Symbol;Acc:MGI:2181676]
Acly	46334.7	-0.0639252	0.142934	-0.447235	0.654705	0.999661	ENSMUSG00000020917	ENSMUSG00000020917	protein_coding	ATP citrate lyase [Source:MGI Symbol;Acc:MGI:103251]
Acnat1	105.259	0.653999	0.422224	1.54894	0.121396	0.914254	ENSMUSG00000070985	ENSMUSG00000070985	protein_coding	acyl-coenzyme A amino acid N-acyltransferase 1 [Source:MGI Symbol;Acc:MGI:2140197]
Aco1	6821.38	-0.231485	0.173176	-1.33671	0.181319	0.999661	ENSMUSG00000028405	ENSMUSG00000028405	protein_coding	aconitase 1 [Source:MGI Symbol;Acc:MGI:87879]
Aco2	28528.7	0.130025	0.143008	0.909214	0.363237	0.999661	ENSMUSG00000022477	ENSMUSG00000022477	protein_coding	aconitase 2, mitochondrial [Source:MGI Symbol;Acc:MGI:87880]
Acot1	4182.54	0.452058	0.20653	2.18882	0.0286096	0.529695	ENSMUSG00000072949	ENSMUSG00000072949	protein_coding	acyl-CoA thioesterase 1 [Source:MGI Symbol;Acc:MGI:1349396]
Acot11	310.943	-0.211367	0.346896	-0.609308	0.54232	0.999661	ENSMUSG00000034853	ENSMUSG00000034853	protein_coding	acyl-CoA thioesterase 11 [Source:MGI Symbol;Acc:MGI:1913736]
Acot13	1045.57	-0.138709	0.238224	-0.582263	0.56039	0.999661	ENSMUSG00000006717	ENSMUSG00000006717	protein_coding	acyl-CoA thioesterase 13 [Source:MGI Symbol;Acc:MGI:1914084]
Acot2	684.431	0.0331437	0.264078	0.125507	0.900122	0.999661	ENSMUSG00000021226	ENSMUSG00000021226	protein_coding	acyl-CoA thioesterase 2 [Source:MGI Symbol;Acc:MGI:2159605]
Acot4	20.4076	-0.372542	1.27397	-0.292426	0.769961	0.999661	ENSMUSG00000052392	ENSMUSG00000052392	protein_coding	acyl-CoA thioesterase 4 [Source:MGI Symbol;Acc:MGI:2159621]
Acot6	430.219	0.271076	0.252227	1.07473	0.282495	0.999661	ENSMUSG00000043487	ENSMUSG00000043487	protein_coding	acyl-CoA thioesterase 6 [Source:MGI Symbol;Acc:MGI:1921287]
Acot7	445.484	0.117774	0.259563	0.45374	0.650016	0.999661	ENSMUSG00000028937	ENSMUSG00000028937	protein_coding	acyl-CoA thioesterase 7 [Source:MGI Symbol;Acc:MGI:1917275]
Acot8	1276.3	-0.00307833	0.188993	-0.016288	0.987005	0.999661	ENSMUSG00000017307	ENSMUSG00000017307	protein_coding	acyl-CoA thioesterase 8 [Source:MGI Symbol;Acc:MGI:2158201]
Acot9	4706.51	-0.0522961	0.22194	-0.235632	0.813718	0.999661	ENSMUSG00000025287	ENSMUSG00000025287	protein_coding	acyl-CoA thioesterase 9 [Source:MGI Symbol;Acc:MGI:1928939]
Acox1	8192.53	-0.0343321	0.147159	-0.233299	0.815529	0.999661	ENSMUSG00000020777	ENSMUSG00000020777	protein_coding	acyl-Coenzyme A oxidase 1, palmitoyl [Source:MGI Symbol;Acc:MGI:1330812]
Acox3	2254.28	0.0436007	0.192825	0.226116	0.821111	0.999661	ENSMUSG00000029098	ENSMUSG00000029098	protein_coding	acyl-Coenzyme A oxidase 3, pristanoyl [Source:MGI Symbol;Acc:MGI:1933156]
Acp1	5049.72	-0.0598868	0.194073	-0.308578	0.757642	0.999661	ENSMUSG00000044573	ENSMUSG00000044573	protein_coding	acid phosphatase 1, soluble [Source:MGI Symbol;Acc:MGI:87881]
Acp2	2445.99	-0.0970874	0.179426	-0.5411	0.588439	0.999661	ENSMUSG00000002103	ENSMUSG00000002103	protein_coding	acid phosphatase 2, lysosomal [Source:MGI Symbol;Acc:MGI:87882]
Acp3	2852.94	0.0871146	0.238906	0.36464	0.715381	0.999661	ENSMUSG00000032561
Acp5	5173.09	-0.299842	0.156147	-1.92025	0.0548259	0.694741	ENSMUSG00000001348	ENSMUSG00000001348	protein_coding	acid phosphatase 5, tartrate resistant [Source:MGI Symbol;Acc:MGI:87883]
Acp6	3801.61	0.13593	0.198742	0.683953	0.494005	0.999661	ENSMUSG00000028093	ENSMUSG00000028093	protein_coding	acid phosphatase 6, lysophosphatidic [Source:MGI Symbol;Acc:MGI:1931010]
Acrbp	368.125	0.0866916	0.272875	0.317697	0.750715	0.999661	ENSMUSG00000072770	ENSMUSG00000072770	protein_coding	proacrosin binding protein [Source:MGI Symbol;Acc:MGI:1859515]
Acsbg1	611.691	0.111314	0.236037	0.471594	0.637217	0.999661	ENSMUSG00000032281	ENSMUSG00000032281	protein_coding	acyl-CoA synthetase bubblegum family member 1 [Source:MGI Symbol;Acc:MGI:2385656]
Acsbg3	26.2642	1.44865	0.965504	1.50041	0.133507	0.937081	ENSMUSG00000024209	ENSMUSG00000024209	protein_coding	acyl-CoA synthetase bubblegum family member 3 [Source:MGI Symbol;Acc:MGI:1925875]
Acsf2	6503.32	0.0721563	0.259029	0.278565	0.780579	0.999661	ENSMUSG00000076435	ENSMUSG00000076435	protein_coding	acyl-CoA synthetase family member 2 [Source:MGI Symbol;Acc:MGI:2388287]
Acsf3	1596.27	-0.00823055	0.161553	-0.0509464	0.959368	0.999661	ENSMUSG00000015016	ENSMUSG00000015016	protein_coding	acyl-CoA synthetase family member 3 [Source:MGI Symbol;Acc:MGI:2182591]
Acsl1	14075.3	-0.290195	0.166385	-1.74412	0.0811385	0.798331	ENSMUSG00000018796	ENSMUSG00000018796	protein_coding	acyl-CoA synthetase long-chain family member 1 [Source:MGI Symbol;Acc:MGI:102797]
Acsl3	3538.05	-0.0303624	0.25852	-0.117447	0.906506	0.999661	ENSMUSG00000032883	ENSMUSG00000032883	protein_coding	acyl-CoA synthetase long-chain family member 3 [Source:MGI Symbol;Acc:MGI:1921455]
Acsl4	3108.15	-0.194602	0.249305	-0.78058	0.435049	0.999661	ENSMUSG00000031278	ENSMUSG00000031278	protein_coding	acyl-CoA synthetase long-chain family member 4 [Source:MGI Symbol;Acc:MGI:1354713]
Acsl5	12721	-0.232596	0.193668	-1.20101	0.229749	0.999661	ENSMUSG00000024981	ENSMUSG00000024981	protein_coding	acyl-CoA synthetase long-chain family member 5 [Source:MGI Symbol;Acc:MGI:1919129]
Acsl6	50.4728	0.334345	0.610505	0.547652	0.583931	0.999661	ENSMUSG00000020333	ENSMUSG00000020333	protein_coding	acyl-CoA synthetase long-chain family member 6 [Source:MGI Symbol;Acc:MGI:894291]
Acss1	618.215	-0.166348	0.248513	-0.669375	0.503256	0.999661	ENSMUSG00000027452	ENSMUSG00000027452	protein_coding	acyl-CoA synthetase short-chain family member 1 [Source:MGI Symbol;Acc:MGI:1915988]
Acss2	1612.34	0.119134	0.219599	0.542508	0.587468	0.999661	ENSMUSG00000027605	ENSMUSG00000027605	protein_coding	acyl-CoA synthetase short-chain family member 2 [Source:MGI Symbol;Acc:MGI:1890410]
Acss3	45.8126	-0.560125	0.66377	-0.843854	0.398751	0.999661	ENSMUSG00000035948	ENSMUSG00000035948	protein_coding	acyl-CoA synthetase short-chain family member 3 [Source:MGI Symbol;Acc:MGI:2685720]
Acta1	189.986	2.11518	0.554602	3.81388	0.000136802	0.0143063	ENSMUSG00000031972	ENSMUSG00000031972	protein_coding	actin alpha 1, skeletal muscle [Source:MGI Symbol;Acc:MGI:87902]
Acta2	649.92	0.0536734	0.482279	0.111291	0.911385	0.999661	ENSMUSG00000035783	ENSMUSG00000035783	protein_coding	actin alpha 2, smooth muscle, aorta [Source:MGI Symbol;Acc:MGI:87909]
Actb	439569	0.19774	0.227385	0.869625	0.384505	0.999661	ENSMUSG00000029580	ENSMUSG00000029580	protein_coding	actin, beta [Source:MGI Symbol;Acc:MGI:87904]
Actc1	413.646	1.78385	0.512274	3.48222	0.000497283	0.0399358	ENSMUSG00000068614	ENSMUSG00000068614	protein_coding	actin, alpha, cardiac muscle 1 [Source:MGI Symbol;Acc:MGI:87905]
Acte1	142.806	5.15958	0.652811	7.90364	2.70874e-15	3.9658e-12	ENSMUSG00000031085	ENSMUSG00000031085	protein_coding	actin, epsilon 1 [Source:MGI Symbol;Acc:MGI:2685344]
Actg1	79227.7	0.209027	0.171118	1.22154	0.221882	0.999661	ENSMUSG00000062825	ENSMUSG00000062825	protein_coding	actin, gamma, cytoplasmic 1 [Source:MGI Symbol;Acc:MGI:87906]
Actg2	20.5179	-0.389834	1.1289	-0.345324	0.729851	0.999661	ENSMUSG00000059430	ENSMUSG00000059430	protein_coding	actin, gamma 2, smooth muscle, enteric [Source:MGI Symbol;Acc:MGI:104589]
Actl6a	10428.3	-0.14002	0.133457	-1.04918	0.294095	0.999661	ENSMUSG00000027671	ENSMUSG00000027671	protein_coding	actin-like 6A [Source:MGI Symbol;Acc:MGI:1861453]
Actmap	2085.05	0.0311619	0.289663	0.10758	0.914329	0.999661	ENSMUSG00000078786
Actn1	19047.3	0.214828	0.161225	1.33247	0.182705	0.999661	ENSMUSG00000015143	ENSMUSG00000015143	protein_coding	actinin, alpha 1 [Source:MGI Symbol;Acc:MGI:2137706]
Actn2	244.646	2.17227	0.371115	5.85335	4.81774e-09	2.18324e-06	ENSMUSG00000052374	ENSMUSG00000052374	protein_coding	actinin alpha 2 [Source:MGI Symbol;Acc:MGI:109192]
Actn3	26.7429	0.576826	0.855909	0.673934	0.500353	0.999661	ENSMUSG00000006457	ENSMUSG00000006457	protein_coding	actinin alpha 3 [Source:MGI Symbol;Acc:MGI:99678]
Actn4	88948.3	-0.00732089	0.146271	-0.0500501	0.960082	0.999661	ENSMUSG00000054808	ENSMUSG00000054808	protein_coding	actinin alpha 4 [Source:MGI Symbol;Acc:MGI:1890773]
Actr10	7936.43	-0.0932815	0.152523	-0.611591	0.540808	0.999661	ENSMUSG00000021076	ENSMUSG00000021076	protein_coding	ARP10 actin-related protein 10 [Source:MGI Symbol;Acc:MGI:1891654]
Actr1a	22636.7	-0.0593569	0.184377	-0.321932	0.747504	0.999661	ENSMUSG00000025228	ENSMUSG00000025228	protein_coding	ARP1 actin-related protein 1A, centractin alpha [Source:MGI Symbol;Acc:MGI:1858964]
Actr1b	10758	-0.170656	0.158551	-1.07634	0.281773	0.999661	ENSMUSG00000037351	ENSMUSG00000037351	protein_coding	ARP1 actin-related protein 1B, centractin beta [Source:MGI Symbol;Acc:MGI:1917446]
Actr2	23169.4	-0.022287	0.239076	-0.0932213	0.925728	0.999661	ENSMUSG00000020152	ENSMUSG00000020152	protein_coding	ARP2 actin-related protein 2 [Source:MGI Symbol;Acc:MGI:1913963]
Actr3	34673.2	-0.0622188	0.161697	-0.384786	0.700396	0.999661	ENSMUSG00000026341	ENSMUSG00000026341	protein_coding	ARP3 actin-related protein 3 [Source:MGI Symbol;Acc:MGI:1921367]
Actr3-ps	54.1986	-0.155668	0.589535	-0.264053	0.791739	0.999661	ENSMUSG00000082319	ENSMUSG00000082319	processed_pseudogene	actin related protein 3, pseudogene [Source:MGI Symbol;Acc:MGI:3648640]
Actr3b	17.5242	0.468967	1.0435	0.449415	0.653132	0.999661	ENSMUSG00000056367	ENSMUSG00000056367	protein_coding	ARP3 actin-related protein 3B [Source:MGI Symbol;Acc:MGI:2661120]
Actr5	1842.78	-0.11095	0.186383	-0.59528	0.551656	0.999661	ENSMUSG00000037761	ENSMUSG00000037761	protein_coding	ARP5 actin-related protein 5 [Source:MGI Symbol;Acc:MGI:1924748]
Actr6	1018.68	-0.146213	0.239451	-0.610618	0.541453	0.999661	ENSMUSG00000019948	ENSMUSG00000019948	protein_coding	ARP6 actin-related protein 6 [Source:MGI Symbol;Acc:MGI:1914269]
Actr8	4266.41	-0.138759	0.139556	-0.994286	0.320084	0.999661	ENSMUSG00000015971	ENSMUSG00000015971	protein_coding	ARP8 actin-related protein 8 [Source:MGI Symbol;Acc:MGI:1860775]
Acvr1	3012.64	0.0638528	0.158052	0.403998	0.686214	0.999661	ENSMUSG00000026836	ENSMUSG00000026836	protein_coding	activin A receptor, type 1 [Source:MGI Symbol;Acc:MGI:87911]
Acvr1b	22994.4	-0.076831	0.158807	-0.4838	0.628527	0.999661	ENSMUSG00000000532	ENSMUSG00000000532	protein_coding	activin A receptor, type 1B [Source:MGI Symbol;Acc:MGI:1338944]
Acvr1c	27.194	2.15808	1.14452	1.88558	0.0593512	0.709485	ENSMUSG00000026834	ENSMUSG00000026834	protein_coding	activin A receptor, type IC [Source:MGI Symbol;Acc:MGI:2661081]
Acvr2a	9715.02	0.0325507	0.194825	0.167076	0.86731	0.999661	ENSMUSG00000052155	ENSMUSG00000052155	protein_coding	activin receptor IIA [Source:MGI Symbol;Acc:MGI:102806]
Acvr2b	1688.03	0.135423	0.18637	0.726633	0.467451	0.999661	ENSMUSG00000061393	ENSMUSG00000061393	protein_coding	activin receptor IIB [Source:MGI Symbol;Acc:MGI:87912]
Acvrl1	1139.36	-0.25812	0.20745	-1.24426	0.213405	0.999661	ENSMUSG00000000530	ENSMUSG00000000530	protein_coding	activin A receptor, type II-like 1 [Source:MGI Symbol;Acc:MGI:1338946]
Acy1	2124.39	-0.147206	0.169576	-0.868084	0.385349	0.999661	ENSMUSG00000023262	ENSMUSG00000023262	protein_coding	aminoacylase 1 [Source:MGI Symbol;Acc:MGI:87913]
Acy3	431.262	0.0427623	0.226951	0.18842	0.850547	0.999661	ENSMUSG00000024866	ENSMUSG00000024866	protein_coding	aspartoacylase (aminoacylase) 3 [Source:MGI Symbol;Acc:MGI:1918920]
Acyp1	193.545	0.0450966	0.346729	0.130063	0.896517	0.999661	ENSMUSG00000008822	ENSMUSG00000008822	protein_coding	acylphosphatase 1, erythrocyte (common) type [Source:MGI Symbol;Acc:MGI:1913454]
Acyp2	38.2176	1.09973	0.788732	1.3943	0.163228	0.978062	ENSMUSG00000060923	ENSMUSG00000060923	protein_coding	acylphosphatase 2, muscle type [Source:MGI Symbol;Acc:MGI:1922822]
Ada	261.618	0.0414368	0.291902	0.141955	0.887116	0.999661	ENSMUSG00000017697	ENSMUSG00000017697	protein_coding	adenosine deaminase [Source:MGI Symbol;Acc:MGI:87916]
Adad2	25.0921	1.91164	0.843472	2.26639	0.0234273	0.488381	ENSMUSG00000024266	ENSMUSG00000024266	protein_coding	adenosine deaminase domain containing 2 [Source:MGI Symbol;Acc:MGI:1923023]
Adal	1980.6	0.00731949	0.212149	0.0345017	0.972477	0.999661	ENSMUSG00000027259	ENSMUSG00000027259	protein_coding	adenosine deaminase-like [Source:MGI Symbol;Acc:MGI:1923144]
Adam10	19200.8	0.0800089	0.171037	0.467786	0.639937	0.999661	ENSMUSG00000054693	ENSMUSG00000054693	protein_coding	a disintegrin and metallopeptidase domain 10 [Source:MGI Symbol;Acc:MGI:109548]
Adam11	175.101	-0.0790196	0.335146	-0.235777	0.813606	0.999661	ENSMUSG00000020926	ENSMUSG00000020926	protein_coding	a disintegrin and metallopeptidase domain 11 [Source:MGI Symbol;Acc:MGI:1098667]
Adam12	682.463	0.268993	0.430623	0.62466	0.532194	0.999661	ENSMUSG00000054555	ENSMUSG00000054555	protein_coding	a disintegrin and metallopeptidase domain 12 (meltrin alpha) [Source:MGI Symbol;Acc:MGI:105378]
Adam15	5445.4	-0.0696093	0.187823	-0.370611	0.710927	0.999661	ENSMUSG00000028041	ENSMUSG00000028041	protein_coding	a disintegrin and metallopeptidase domain 15 (metargidin) [Source:MGI Symbol;Acc:MGI:1333882]
Adam17	6889.03	0.176695	0.192553	0.917641	0.358807	0.999661	ENSMUSG00000052593	ENSMUSG00000052593	protein_coding	a disintegrin and metallopeptidase domain 17 [Source:MGI Symbol;Acc:MGI:1096335]
Adam19	483.393	0.448186	0.393886	1.13786	0.255181	0.999661	ENSMUSG00000011256	ENSMUSG00000011256	protein_coding	a disintegrin and metallopeptidase domain 19 (meltrin beta) [Source:MGI Symbol;Acc:MGI:105377]
Adam1a	173.188	-0.244585	0.379441	-0.644593	0.519191	0.999661	ENSMUSG00000072647	ENSMUSG00000072647	protein_coding	a disintegrin and metallopeptidase domain 1a [Source:MGI Symbol;Acc:MGI:2429504]
Adam21	32.1582	0.0312242	0.734287	0.0425232	0.966082	0.999661	ENSMUSG00000008438	ENSMUSG00000008438	protein_coding	a disintegrin and metallopeptidase domain 21 [Source:MGI Symbol;Acc:MGI:1861229]
Adam22	367.808	-0.115573	0.311243	-0.371327	0.710394	0.999661	ENSMUSG00000040537	ENSMUSG00000040537	protein_coding	a disintegrin and metallopeptidase domain 22 [Source:MGI Symbol;Acc:MGI:1340046]
Adam23	461.278	0.218048	0.488786	0.446101	0.655525	0.999661	ENSMUSG00000025964	ENSMUSG00000025964	protein_coding	a disintegrin and metallopeptidase domain 23 [Source:MGI Symbol;Acc:MGI:1345162]
Adam28	39.9256	1.79214	0.681295	2.63049	0.00852621	0.284701	ENSMUSG00000014725	ENSMUSG00000014725	protein_coding	a disintegrin and metallopeptidase domain 28 [Source:MGI Symbol;Acc:MGI:105988]
Adam33	323.467	0.321545	0.465423	0.690867	0.489649	0.999661	ENSMUSG00000027318	ENSMUSG00000027318	protein_coding	a disintegrin and metallopeptidase domain 33 [Source:MGI Symbol;Acc:MGI:1341813]
Adam4	296.67	0.1998	0.426441	0.46853	0.639406	0.999661	ENSMUSG00000072972	ENSMUSG00000072972	protein_coding	a disintegrin and metallopeptidase domain 4 [Source:MGI Symbol;Acc:MGI:104731]
Adam8	810.162	-0.173092	0.257538	-0.672101	0.501519	0.999661	ENSMUSG00000025473	ENSMUSG00000025473	protein_coding	a disintegrin and metallopeptidase domain 8 [Source:MGI Symbol;Acc:MGI:107825]
Adam9	2727.35	0.0622804	0.175431	0.355013	0.72258	0.999661	ENSMUSG00000031555	ENSMUSG00000031555	protein_coding	a disintegrin and metallopeptidase domain 9 (meltrin gamma) [Source:MGI Symbol;Acc:MGI:105376]
Adamts1	9077.1	-0.758778	0.244082	-3.1087	0.00187913	0.10248	ENSMUSG00000022893	ENSMUSG00000022893	protein_coding	a disintegrin-like and metallopeptidase (reprolysin type) with thrombospondin type 1 motif, 1 [Source:MGI Symbol;Acc:MGI:109249]
Adamts10	2572.77	0.256407	0.201978	1.26947	0.204272	0.999661	ENSMUSG00000024299	ENSMUSG00000024299	protein_coding	a disintegrin-like and metallopeptidase (reprolysin type) with thrombospondin type 1 motif, 10 [Source:MGI Symbol;Acc:MGI:2449112]
Adamts12	891.158	0.125802	0.386274	0.325682	0.744665	0.999661	ENSMUSG00000047497	ENSMUSG00000047497	protein_coding	a disintegrin-like and metallopeptidase (reprolysin type) with thrombospondin type 1 motif, 12 [Source:MGI Symbol;Acc:MGI:2146046]
Adamts14	7009.03	-0.21527	0.150303	-1.43224	0.152075	0.960873	ENSMUSG00000059901	ENSMUSG00000059901	protein_coding	a disintegrin-like and metallopeptidase (reprolysin type) with thrombospondin type 1 motif, 14 [Source:MGI Symbol;Acc:MGI:2179942]
Adamts15	292.07	0.507799	0.323569	1.56937	0.116562	0.907626	ENSMUSG00000033453	ENSMUSG00000033453	protein_coding	a disintegrin-like and metallopeptidase (reprolysin type) with thrombospondin type 1 motif, 15 [Source:MGI Symbol;Acc:MGI:2449569]
Adamts16	52.4425	0.0625367	0.592463	0.105554	0.915936	0.999661	ENSMUSG00000049538	ENSMUSG00000049538	protein_coding	a disintegrin-like and metallopeptidase (reprolysin type) with thrombospondin type 1 motif, 16 [Source:MGI Symbol;Acc:MGI:2429637]
Adamts17	10548.3	0.0210183	0.205338	0.102359	0.918471	0.999661	ENSMUSG00000058145	ENSMUSG00000058145	protein_coding	a disintegrin-like and metallopeptidase (reprolysin type) with thrombospondin type 1 motif, 17 [Source:MGI Symbol;Acc:MGI:3588195]
Adamts18	1177.49	-0.0311898	0.252744	-0.123405	0.901787	0.999661	ENSMUSG00000053399	ENSMUSG00000053399	protein_coding	a disintegrin-like and metallopeptidase (reprolysin type) with thrombospondin type 1 motif, 18 [Source:MGI Symbol;Acc:MGI:2442600]
Adamts19	782.844	0.273284	0.21773	1.25515	0.209424	0.999661	ENSMUSG00000053441	ENSMUSG00000053441	protein_coding	a disintegrin-like and metallopeptidase (reprolysin type) with thrombospondin type 1 motif, 19 [Source:MGI Symbol;Acc:MGI:2442875]
Adamts2	939.808	-0.148843	0.382769	-0.388857	0.697382	0.999661	ENSMUSG00000036545	ENSMUSG00000036545	protein_coding	a disintegrin-like and metallopeptidase (reprolysin type) with thrombospondin type 1 motif, 2 [Source:MGI Symbol;Acc:MGI:1347356]
Adamts20	206.364	-0.113644	0.389147	-0.292034	0.77026	0.999661	ENSMUSG00000022449	ENSMUSG00000022449	protein_coding	a disintegrin-like and metallopeptidase (reprolysin type) with thrombospondin type 1 motif, 20 [Source:MGI Symbol;Acc:MGI:2660628]
Adamts3	99.3817	0.132375	0.510671	0.259218	0.795467	0.999661	ENSMUSG00000043635	ENSMUSG00000043635	protein_coding	a disintegrin-like and metallopeptidase (reprolysin type) with thrombospondin type 1 motif, 3 [Source:MGI Symbol;Acc:MGI:3045353]
Adamts4	323.319	0.332365	0.316952	1.04863	0.294348	0.999661	ENSMUSG00000006403	ENSMUSG00000006403	protein_coding	a disintegrin-like and metallopeptidase (reprolysin type) with thrombospondin type 1 motif, 4 [Source:MGI Symbol;Acc:MGI:1339949]
Adamts5	486.933	-0.0888255	0.387993	-0.228935	0.818919	0.999661	ENSMUSG00000022894	ENSMUSG00000022894	protein_coding	a disintegrin-like and metallopeptidase (reprolysin type) with thrombospondin type 1 motif, 5 (aggrecanase-2) [Source:MGI Symbol;Acc:MGI:1346321]
Adamts6	719.881	-0.143727	0.235816	-0.60949	0.5422	0.999661	ENSMUSG00000046169	ENSMUSG00000046169	protein_coding	a disintegrin-like and metallopeptidase (reprolysin type) with thrombospondin type 1 motif, 6 [Source:MGI Symbol;Acc:MGI:1347348]
Adamts7	265.267	-0.167324	0.4219	-0.396596	0.691666	0.999661	ENSMUSG00000032363	ENSMUSG00000032363	protein_coding	a disintegrin-like and metallopeptidase (reprolysin type) with thrombospondin type 1 motif, 7 [Source:MGI Symbol;Acc:MGI:1347346]
Adamts8	33.0534	0.945248	0.747459	1.26462	0.206009	0.999661	ENSMUSG00000031994	ENSMUSG00000031994	protein_coding	a disintegrin-like and metallopeptidase (reprolysin type) with thrombospondin type 1 motif, 8 [Source:MGI Symbol;Acc:MGI:1353468]
Adamts9	3182.49	-0.652329	0.217992	-2.99245	0.00276747	0.131441	ENSMUSG00000030022	ENSMUSG00000030022	protein_coding	a disintegrin-like and metallopeptidase (reprolysin type) with thrombospondin type 1 motif, 9 [Source:MGI Symbol;Acc:MGI:1916320]
Adamtsl1	3206.03	0.280799	0.283339	0.991037	0.321668	0.999661	ENSMUSG00000066113	ENSMUSG00000066113	protein_coding	ADAMTS-like 1 [Source:MGI Symbol;Acc:MGI:1924989]
Adamtsl2	75.5271	0.230446	0.659934	0.349195	0.726943	0.999661	ENSMUSG00000036040	ENSMUSG00000036040	protein_coding	ADAMTS-like 2 [Source:MGI Symbol;Acc:MGI:1925044]
Adamtsl3	38.1538	-0.488626	0.976553	-0.500358	0.616823	0.999661	ENSMUSG00000070469	ENSMUSG00000070469	protein_coding	ADAMTS-like 3 [Source:MGI Symbol;Acc:MGI:3028499]
Adamtsl4	69.1165	0.430083	0.555915	0.77365	0.439138	0.999661	ENSMUSG00000015850	ENSMUSG00000015850	protein_coding	ADAMTS-like 4 [Source:MGI Symbol;Acc:MGI:2389008]
Adamtsl5	1319.28	0.106569	0.255215	0.417566	0.676264	0.999661	ENSMUSG00000043822	ENSMUSG00000043822	protein_coding	ADAMTS-like 5 [Source:MGI Symbol;Acc:MGI:1913798]
Adap1	81.5649	-0.180747	0.52863	-0.341917	0.732413	0.999661	ENSMUSG00000056413	ENSMUSG00000056413	protein_coding	ArfGAP with dual PH domains 1 [Source:MGI Symbol;Acc:MGI:2442201]
Adap2	64.3081	0.549938	0.870015	0.632102	0.52732	0.999661	ENSMUSG00000020709	ENSMUSG00000020709	protein_coding	ArfGAP with dual PH domains 2 [Source:MGI Symbol;Acc:MGI:2663075]
Adar	7442.26	0.0155892	0.173075	0.0900724	0.92823	0.999661	ENSMUSG00000027951	ENSMUSG00000027951	protein_coding	adenosine deaminase, RNA-specific [Source:MGI Symbol;Acc:MGI:1889575]
Adarb1	1504.48	0.476072	0.286258	1.66309	0.0962953	0.848852	ENSMUSG00000020262	ENSMUSG00000020262	protein_coding	adenosine deaminase, RNA-specific, B1 [Source:MGI Symbol;Acc:MGI:891999]
Adarb2	25.5505	-0.222364	0.849093	-0.261884	0.793411	0.999661	ENSMUSG00000052551	ENSMUSG00000052551	protein_coding	adenosine deaminase, RNA-specific, B2 [Source:MGI Symbol;Acc:MGI:2151118]
Adat1	1470.34	0.0178186	0.211306	0.0843259	0.932797	0.999661	ENSMUSG00000031949	ENSMUSG00000031949	protein_coding	adenosine deaminase, tRNA-specific 1 [Source:MGI Symbol;Acc:MGI:1353631]
Adat2	860.72	-0.227126	0.200377	-1.13349	0.257007	0.999661	ENSMUSG00000019808	ENSMUSG00000019808	protein_coding	adenosine deaminase, tRNA-specific 2 [Source:MGI Symbol;Acc:MGI:1914007]
Adck1	2081.67	-0.133366	0.175398	-0.76036	0.44704	0.999661	ENSMUSG00000021044	ENSMUSG00000021044	protein_coding	aarF domain containing kinase 1 [Source:MGI Symbol;Acc:MGI:1919363]
Adck2	2496.01	-0.125427	0.163049	-0.769258	0.44174	0.999661	ENSMUSG00000046947	ENSMUSG00000046947	protein_coding	aarF domain containing kinase 2 [Source:MGI Symbol;Acc:MGI:1889336]
Adck5	2119	-0.0751632	0.169905	-0.442383	0.658212	0.999661	ENSMUSG00000022550	ENSMUSG00000022550	protein_coding	aarF domain containing kinase 5 [Source:MGI Symbol;Acc:MGI:2679274]
Adcy1	353.281	-0.229862	0.3083	-0.745581	0.455921	0.999661	ENSMUSG00000020431	ENSMUSG00000020431	protein_coding	adenylate cyclase 1 [Source:MGI Symbol;Acc:MGI:99677]
Adcy10	24.97	-0.221462	0.825656	-0.268225	0.788526	0.999661	ENSMUSG00000026567	ENSMUSG00000026567	protein_coding	adenylate cyclase 10 [Source:MGI Symbol;Acc:MGI:2660854]
Adcy2	222.148	0.688763	0.417103	1.6513	0.0986766	0.856316	ENSMUSG00000021536	ENSMUSG00000021536	protein_coding	adenylate cyclase 2 [Source:MGI Symbol;Acc:MGI:99676]
Adcy3	5135.24	0.0146743	0.161898	0.0906389	0.927779	0.999661	ENSMUSG00000020654	ENSMUSG00000020654	protein_coding	adenylate cyclase 3 [Source:MGI Symbol;Acc:MGI:99675]
Adcy4	154.513	-0.121471	0.466796	-0.260224	0.794691	0.999661	ENSMUSG00000022220	ENSMUSG00000022220	protein_coding	adenylate cyclase 4 [Source:MGI Symbol;Acc:MGI:99674]
Adcy5	122.746	0.279445	0.424036	0.659013	0.509888	0.999661	ENSMUSG00000022840	ENSMUSG00000022840	protein_coding	adenylate cyclase 5 [Source:MGI Symbol;Acc:MGI:99673]
Adcy6	3111.59	-0.0574856	0.173891	-0.330584	0.740959	0.999661	ENSMUSG00000022994	ENSMUSG00000022994	protein_coding	adenylate cyclase 6 [Source:MGI Symbol;Acc:MGI:87917]
Adcy7	1841.81	1.11312	0.222231	5.00885	5.47566e-07	0.000144748	ENSMUSG00000031659	ENSMUSG00000031659	protein_coding	adenylate cyclase 7 [Source:MGI Symbol;Acc:MGI:102891]
Adcy9	548.443	-0.325887	0.282435	-1.15385	0.248562	0.999661	ENSMUSG00000005580	ENSMUSG00000005580	protein_coding	adenylate cyclase 9 [Source:MGI Symbol;Acc:MGI:108450]
Adcyap1r1	31.6627	0.0282848	0.838465	0.033734	0.973089	0.999661	ENSMUSG00000029778	ENSMUSG00000029778	protein_coding	adenylate cyclase activating polypeptide 1 receptor 1 [Source:MGI Symbol;Acc:MGI:108449]
Add1	23998.9	0.0555839	0.143753	0.386662	0.699007	0.999661	ENSMUSG00000029106	ENSMUSG00000029106	protein_coding	adducin 1 (alpha) [Source:MGI Symbol;Acc:MGI:87918]
Add2	38.1334	-0.303549	0.706269	-0.429792	0.667347	0.999661	ENSMUSG00000030000	ENSMUSG00000030000	protein_coding	adducin 2 (beta) [Source:MGI Symbol;Acc:MGI:87919]
Add3	13008.1	-0.179105	0.164673	-1.08764	0.276756	0.999661	ENSMUSG00000025026	ENSMUSG00000025026	protein_coding	adducin 3 (gamma) [Source:MGI Symbol;Acc:MGI:1351615]
Adgra2	2064.07	-0.189539	0.246312	-0.76951	0.441591	0.999661	ENSMUSG00000031486	ENSMUSG00000031486	protein_coding	adhesion G protein-coupled receptor A2 [Source:MGI Symbol;Acc:MGI:1925810]
Adgra3	14431.4	0.129671	0.173492	0.747416	0.454812	0.999661	ENSMUSG00000029090	ENSMUSG00000029090	protein_coding	adhesion G protein-coupled receptor A3 [Source:MGI Symbol;Acc:MGI:1917943]
Adgrb1	36.0996	-0.517291	0.92218	-0.560944	0.574836	0.999661	ENSMUSG00000034730	ENSMUSG00000034730	protein_coding	adhesion G protein-coupled receptor B1 [Source:MGI Symbol;Acc:MGI:1933736]
Adgrb2	563.261	-0.360098	0.344422	-1.04551	0.295785	0.999661	ENSMUSG00000028782	ENSMUSG00000028782	protein_coding	adhesion G protein-coupled receptor B2 [Source:MGI Symbol;Acc:MGI:2451244]
Adgrb3	28.4632	-0.232474	0.844271	-0.275355	0.783043	0.999661	ENSMUSG00000033569	ENSMUSG00000033569	protein_coding	adhesion G protein-coupled receptor B3 [Source:MGI Symbol;Acc:MGI:2441837]
Adgrd1	233.796	0.110677	0.516326	0.214355	0.83027	0.999661	ENSMUSG00000044017	ENSMUSG00000044017	protein_coding	adhesion G protein-coupled receptor D1 [Source:MGI Symbol;Acc:MGI:3041203]
Adgre1	449.927	0.140107	1.11771	0.125352	0.900245	0.999661	ENSMUSG00000004730	ENSMUSG00000004730	protein_coding	adhesion G protein-coupled receptor E1 [Source:MGI Symbol;Acc:MGI:106912]
Adgre5	1302.94	0.0641358	0.240863	0.266275	0.790027	0.999661	ENSMUSG00000002885	ENSMUSG00000002885	protein_coding	adhesion G protein-coupled receptor E5 [Source:MGI Symbol;Acc:MGI:1347095]
Adgrf2	1933.45	-0.0581928	0.20919	-0.278182	0.780873	0.999661	ENSMUSG00000057899	ENSMUSG00000057899	protein_coding	adhesion G protein-coupled receptor F2 [Source:MGI Symbol;Acc:MGI:2182728]
Adgrf4	616.979	0.046719	0.276408	0.169022	0.865779	0.999661	ENSMUSG00000023918	ENSMUSG00000023918	protein_coding	adhesion G protein-coupled receptor F4 [Source:MGI Symbol;Acc:MGI:1925499]
Adgrf5	570.214	0.487015	0.367816	1.32407	0.185478	0.999661	ENSMUSG00000056492	ENSMUSG00000056492	protein_coding	adhesion G protein-coupled receptor F5 [Source:MGI Symbol;Acc:MGI:2182928]
Adgrg1	16981.8	0.0209482	0.188341	0.111225	0.911438	0.999661	ENSMUSG00000031785	ENSMUSG00000031785	protein_coding	adhesion G protein-coupled receptor G1 [Source:MGI Symbol;Acc:MGI:1340051]
Adgrg2	437.452	-0.227846	0.295628	-0.770719	0.440874	0.999661	ENSMUSG00000031298	ENSMUSG00000031298	protein_coding	adhesion G protein-coupled receptor G2 [Source:MGI Symbol;Acc:MGI:2446854]
Adgrg3	62.8968	-0.0840125	0.646592	-0.129931	0.896621	0.999661	ENSMUSG00000060470	ENSMUSG00000060470	protein_coding	adhesion G protein-coupled receptor G3 [Source:MGI Symbol;Acc:MGI:1859670]
Adgrg6	697.83	0.759399	0.259785	2.92318	0.00346476	0.156638	ENSMUSG00000039116	ENSMUSG00000039116	protein_coding	adhesion G protein-coupled receptor G6 [Source:MGI Symbol;Acc:MGI:1916151]
Adgrg7	47.8339	-0.906623	0.739766	-1.22555	0.220367	0.999661	ENSMUSG00000022755	ENSMUSG00000022755	protein_coding	adhesion G protein-coupled receptor G7 [Source:MGI Symbol;Acc:MGI:2441732]
Adgrl1	22458.2	0.160642	0.199709	0.804382	0.421176	0.999661	ENSMUSG00000013033	ENSMUSG00000013033	protein_coding	adhesion G protein-coupled receptor L1 [Source:MGI Symbol;Acc:MGI:1929461]
Adgrl2	17736.9	0.132247	0.150916	0.87629	0.380873	0.999661	ENSMUSG00000028184	ENSMUSG00000028184	protein_coding	adhesion G protein-coupled receptor L2 [Source:MGI Symbol;Acc:MGI:2139714]
Adgrl3	4625.36	-0.0236468	0.184956	-0.127851	0.898267	0.999661	ENSMUSG00000037605	ENSMUSG00000037605	protein_coding	adhesion G protein-coupled receptor L3 [Source:MGI Symbol;Acc:MGI:2441950]
Adgrl4	110.575	0.355662	0.570343	0.623593	0.532895	0.999661	ENSMUSG00000039167	ENSMUSG00000039167	protein_coding	adhesion G protein-coupled receptor L4 [Source:MGI Symbol;Acc:MGI:2655562]
Adgrv1	99.4054	0.0766221	0.562584	0.136197	0.891666	0.999661	ENSMUSG00000069170	ENSMUSG00000069170	protein_coding	adhesion G protein-coupled receptor V1 [Source:MGI Symbol;Acc:MGI:1274784]
Adh1	13975.1	-0.341421	0.184093	-1.85461	0.0636522	0.722557	ENSMUSG00000074207	ENSMUSG00000074207	protein_coding	alcohol dehydrogenase 1 (class I) [Source:MGI Symbol;Acc:MGI:87921]
Adh5	9947.88	-0.0390818	0.168564	-0.231851	0.816653	0.999661	ENSMUSG00000028138	ENSMUSG00000028138	protein_coding	alcohol dehydrogenase 5 (class III), chi polypeptide [Source:MGI Symbol;Acc:MGI:87929]
Adh6b	2604.28	-0.879336	0.212052	-4.14679	3.37167e-05	0.00475356	ENSMUSG00000074206	ENSMUSG00000074206	protein_coding	alcohol dehydrogenase 6B (class V) [Source:MGI Symbol;Acc:MGI:2446626]
Adh7	365.07	0.396394	0.265294	1.49417	0.135131	0.940272	ENSMUSG00000055301	ENSMUSG00000055301	protein_coding	alcohol dehydrogenase 7 (class IV), mu or sigma polypeptide [Source:MGI Symbol;Acc:MGI:87926]
Adhfe1	135.093	0.548851	0.449498	1.22103	0.222074	0.999661	ENSMUSG00000025911	ENSMUSG00000025911	protein_coding	alcohol dehydrogenase, iron containing, 1 [Source:MGI Symbol;Acc:MGI:1923437]
Adi1	6550.5	-0.031298	0.203277	-0.153967	0.877636	0.999661	ENSMUSG00000020629	ENSMUSG00000020629	protein_coding	acireductone dioxygenase 1 [Source:MGI Symbol;Acc:MGI:2144929]
Adig	21.8529	0.958637	0.997437	0.9611	0.336502	0.999661	ENSMUSG00000044405	ENSMUSG00000044405	protein_coding	adipogenin [Source:MGI Symbol;Acc:MGI:2675492]
Adipoq	73.482	6.41103	1.15328	5.55897	2.71371e-08	9.9327e-06	ENSMUSG00000022878	ENSMUSG00000022878	protein_coding	adiponectin, C1Q and collagen domain containing [Source:MGI Symbol;Acc:MGI:106675]
Adipor1	14144.1	0.0222101	0.164919	0.134673	0.89287	0.999661	ENSMUSG00000026457	ENSMUSG00000026457	protein_coding	adiponectin receptor 1 [Source:MGI Symbol;Acc:MGI:1919924]
Adipor2	10028.8	-0.20706	0.15621	-1.32552	0.184998	0.999661	ENSMUSG00000030168	ENSMUSG00000030168	protein_coding	adiponectin receptor 2 [Source:MGI Symbol;Acc:MGI:93830]
Adissp	1772	0.220933	0.188712	1.17074	0.241703	0.999661	ENSMUSG00000027327
Adk	6969.66	-0.207821	0.182508	-1.13869	0.254831	0.999661	ENSMUSG00000039197	ENSMUSG00000039197	protein_coding	adenosine kinase [Source:MGI Symbol;Acc:MGI:87930]
Adm	90.6009	-0.342662	0.736184	-0.465457	0.641604	0.999661	ENSMUSG00000030790	ENSMUSG00000030790	protein_coding	adrenomedullin [Source:MGI Symbol;Acc:MGI:108058]
Adm2	182.555	-0.496604	0.450431	-1.10251	0.270241	0.999661	ENSMUSG00000054136	ENSMUSG00000054136	protein_coding	adrenomedullin 2 [Source:MGI Symbol;Acc:MGI:2675256]
Adnp	1680.12	0.388175	0.206537	1.87945	0.0601835	0.712496	ENSMUSG00000051149	ENSMUSG00000051149	protein_coding	activity-dependent neuroprotective protein [Source:MGI Symbol;Acc:MGI:1338758]
Adnp2	7781.98	0.388211	0.193175	2.00963	0.0444701	0.637259	ENSMUSG00000053950	ENSMUSG00000053950	protein_coding	ADNP homeobox 2 [Source:MGI Symbol;Acc:MGI:2448562]
Adora1	44.9657	0.0993653	0.956427	0.103892	0.917255	0.999661	ENSMUSG00000042429	ENSMUSG00000042429	protein_coding	adenosine A1 receptor [Source:MGI Symbol;Acc:MGI:99401]
Adora2a	27.4792	-0.744216	0.777539	-0.957144	0.338495	0.999661	ENSMUSG00000020178	ENSMUSG00000020178	protein_coding	adenosine A2a receptor [Source:MGI Symbol;Acc:MGI:99402]
Adora2b	1263.77	0.336385	0.213808	1.5733	0.115649	0.904334	ENSMUSG00000018500	ENSMUSG00000018500	protein_coding	adenosine A2b receptor [Source:MGI Symbol;Acc:MGI:99403]
Adora3	34.1673	-0.914376	0.838284	-1.09077	0.275374	0.999661	ENSMUSG00000000562	ENSMUSG00000000562	protein_coding	adenosine A3 receptor [Source:MGI Symbol;Acc:MGI:104847]
Adpgk	5536.15	-0.0853074	0.174728	-0.488229	0.625388	0.999661	ENSMUSG00000025236	ENSMUSG00000025236	protein_coding	ADP-dependent glucokinase [Source:MGI Symbol;Acc:MGI:1919391]
Adprh	5330.36	-0.104838	0.195324	-0.53674	0.591447	0.999661	ENSMUSG00000002844	ENSMUSG00000002844	protein_coding	ADP-ribosylarginine hydrolase [Source:MGI Symbol;Acc:MGI:1098234]
Adprm	812.437	-0.0950216	0.255203	-0.372338	0.709641	0.999661	ENSMUSG00000020910	ENSMUSG00000020910	protein_coding	ADP-ribose/CDP-alcohol diphosphatase, manganese dependent [Source:MGI Symbol;Acc:MGI:1913608]
Adprs	2663.96	-0.132985	0.198047	-0.671481	0.501914	0.999661	ENSMUSG00000042558	ENSMUSG00000042558	protein_coding	ADP-ribosylserine hydrolase [Source:MGI Symbol;Acc:MGI:2140364]
Adra1a	37.2892	0.0886728	0.704078	0.125942	0.899778	0.999661	ENSMUSG00000045875	ENSMUSG00000045875	protein_coding	adrenergic receptor, alpha 1a [Source:MGI Symbol;Acc:MGI:104773]
Adra1d	30.9586	-0.878196	0.75011	-1.17076	0.241697	0.999661	ENSMUSG00000027335	ENSMUSG00000027335	protein_coding	adrenergic receptor, alpha 1d [Source:MGI Symbol;Acc:MGI:106673]
Adra2a	159.37	-0.260125	0.510855	-0.509196	0.610615	0.999661	ENSMUSG00000033717	ENSMUSG00000033717	protein_coding	adrenergic receptor, alpha 2a [Source:MGI Symbol;Acc:MGI:87934]
Adrb1	603.504	0.0542448	0.236882	0.228995	0.818873	0.999661	ENSMUSG00000035283	ENSMUSG00000035283	protein_coding	adrenergic receptor, beta 1 [Source:MGI Symbol;Acc:MGI:87937]
Adrb2	1030.54	0.0472246	0.257352	0.183502	0.854404	0.999661	ENSMUSG00000045730	ENSMUSG00000045730	protein_coding	adrenergic receptor, beta 2 [Source:MGI Symbol;Acc:MGI:87938]
Adrb3	23.7351	1.15422	0.81722	1.41237	0.15784	0.967115	ENSMUSG00000031489	ENSMUSG00000031489	protein_coding	adrenergic receptor, beta 3 [Source:MGI Symbol;Acc:MGI:87939]
Adrm1	6521.98	-0.0467928	0.164544	-0.284379	0.77612	0.999661	ENSMUSG00000039041	ENSMUSG00000039041	protein_coding	adhesion regulating molecule 1 26S proteasome ubiquitin receptor [Source:MGI Symbol;Acc:MGI:1929289]
Adrm1b	51.1228	0.451102	0.609196	0.740488	0.459004	0.999661	ENSMUSG00000042165	ENSMUSG00000042165	protein_coding	adhesion regulating molecule 1B [Source:MGI Symbol;Acc:MGI:3642386]
Adsl	6256.22	-0.0101715	0.195936	-0.0519126	0.958598	0.999661	ENSMUSG00000022407	ENSMUSG00000022407	protein_coding	adenylosuccinate lyase [Source:MGI Symbol;Acc:MGI:103202]
Adss1	217.933	-1.28874	0.443742	-2.90426	0.00368124	0.16401	ENSMUSG00000011148
Adss2	9501.51	0.0941574	0.178483	0.527542	0.597817	0.999661	ENSMUSG00000015961
Adtrp	2325.62	0.213199	0.286913	0.743078	0.457435	0.999661	ENSMUSG00000058022	ENSMUSG00000058022	protein_coding	androgen dependent TFPI regulating protein [Source:MGI Symbol;Acc:MGI:1924596]
Aebp1	1228.03	-0.0606919	0.396682	-0.152999	0.878399	0.999661	ENSMUSG00000020473	ENSMUSG00000020473	protein_coding	AE binding protein 1 [Source:MGI Symbol;Acc:MGI:1197012]
Aebp2	12794.9	0.122817	0.176694	0.69508	0.487005	0.999661	ENSMUSG00000030232	ENSMUSG00000030232	protein_coding	AE binding protein 2 [Source:MGI Symbol;Acc:MGI:1338038]
Aen	5890.81	0.419902	0.238889	1.75773	0.078794	0.791373	ENSMUSG00000030609	ENSMUSG00000030609	protein_coding	apoptosis enhancing nuclease [Source:MGI Symbol;Acc:MGI:1915298]
Afap1	4819.36	0.249536	0.203646	1.22535	0.220445	0.999661	ENSMUSG00000029094	ENSMUSG00000029094	protein_coding	actin filament associated protein 1 [Source:MGI Symbol;Acc:MGI:1917542]
Afap1l1	1643.19	0.460782	0.255131	1.80606	0.0709091	0.761203	ENSMUSG00000033032	ENSMUSG00000033032	protein_coding	actin filament associated protein 1-like 1 [Source:MGI Symbol;Acc:MGI:2147199]
Afap1l2	2435.99	0.361648	0.16253	2.22511	0.0260739	0.511436	ENSMUSG00000025083	ENSMUSG00000025083	protein_coding	actin filament associated protein 1-like 2 [Source:MGI Symbol;Acc:MGI:2147658]
Afdn	18253.9	0.293676	0.168872	1.73904	0.0820278	0.799063	ENSMUSG00000068036	ENSMUSG00000068036	protein_coding	afadin, adherens junction formation factor [Source:MGI Symbol;Acc:MGI:1314653]
Aff1	11688.6	-0.0353196	0.215794	-0.163673	0.869989	0.999661	ENSMUSG00000029313	ENSMUSG00000029313	protein_coding	AF4/FMR2 family, member 1 [Source:MGI Symbol;Acc:MGI:1100819]
Aff2	138.472	0.0919652	0.397154	0.23156	0.816879	0.999661	ENSMUSG00000031189	ENSMUSG00000031189	protein_coding	AF4/FMR2 family, member 2 [Source:MGI Symbol;Acc:MGI:1202294]
Aff3	242.673	0.466084	0.333033	1.39951	0.161659	0.972528	ENSMUSG00000037138	ENSMUSG00000037138	protein_coding	AF4/FMR2 family, member 3 [Source:MGI Symbol;Acc:MGI:106927]
Aff4	25781	0.117664	0.176874	0.665242	0.505896	0.999661	ENSMUSG00000049470	ENSMUSG00000049470	protein_coding	AF4/FMR2 family, member 4 [Source:MGI Symbol;Acc:MGI:2136171]
Afg1l	1032.12	0.100035	0.307545	0.325269	0.744978	0.999661	ENSMUSG00000038302	ENSMUSG00000038302	protein_coding	AFG1 like ATPase [Source:MGI Symbol;Acc:MGI:2148801]
Afg2a	3940.23	0.0224419	0.199928	0.11225	0.910625	0.999661	ENSMUSG00000027722
Afg3l1	5837.49	0.0812762	0.16361	0.496769	0.619352	0.999661	ENSMUSG00000031967	ENSMUSG00000031967	protein_coding	AFG3-like AAA ATPase 1 [Source:MGI Symbol;Acc:MGI:1928277]
Afg3l2	8630.39	0.0843426	0.157312	0.536149	0.591855	0.999661	ENSMUSG00000024527	ENSMUSG00000024527	protein_coding	AFG3-like AAA ATPase 2 [Source:MGI Symbol;Acc:MGI:1916847]
Afm	23.1784	0.92578	0.845436	1.09503	0.273502	0.999661	ENSMUSG00000029369	ENSMUSG00000029369	protein_coding	afamin [Source:MGI Symbol;Acc:MGI:2429409]
Afmid	259.417	0.395607	0.345446	1.14521	0.252124	0.999661	ENSMUSG00000017718	ENSMUSG00000017718	protein_coding	arylformamidase [Source:MGI Symbol;Acc:MGI:2448704]
Aftph	8864.43	-0.0294177	0.196567	-0.149657	0.881035	0.999661	ENSMUSG00000049659	ENSMUSG00000049659	protein_coding	aftiphilin [Source:MGI Symbol;Acc:MGI:1923012]
Aga	773.546	-0.00224137	0.265547	-0.00844058	0.993265	0.999661	ENSMUSG00000031521	ENSMUSG00000031521	protein_coding	aspartylglucosaminidase [Source:MGI Symbol;Acc:MGI:104873]
Agap1	11458.3	0.193105	0.196374	0.983352	0.325434	0.999661	ENSMUSG00000055013	ENSMUSG00000055013	protein_coding	ArfGAP with GTPase domain, ankyrin repeat and PH domain 1 [Source:MGI Symbol;Acc:MGI:2653690]
Agap2	75.9968	0.22522	0.496745	0.453391	0.650268	0.999661	ENSMUSG00000025422	ENSMUSG00000025422	protein_coding	ArfGAP with GTPase domain, ankyrin repeat and PH domain 2 [Source:MGI Symbol;Acc:MGI:3580016]
Agap3	18047.9	-0.141039	0.171061	-0.824499	0.409656	0.999661	ENSMUSG00000023353	ENSMUSG00000023353	protein_coding	ArfGAP with GTPase domain, ankyrin repeat and PH domain 3 [Source:MGI Symbol;Acc:MGI:2183446]
Agbl2	85.2748	1.02094	0.495082	2.06217	0.0391913	0.607662	ENSMUSG00000040812	ENSMUSG00000040812	protein_coding	ATP/GTP binding protein-like 2 [Source:MGI Symbol;Acc:MGI:2443254]
Agbl3	462.133	-0.00447066	0.231115	-0.0193439	0.984567	0.999661	ENSMUSG00000038836	ENSMUSG00000038836	protein_coding	ATP/GTP binding protein-like 3 [Source:MGI Symbol;Acc:MGI:1923473]
Agbl5	4338.83	0.164238	0.172936	0.949703	0.342263	0.999661	ENSMUSG00000029165	ENSMUSG00000029165	protein_coding	ATP/GTP binding protein-like 5 [Source:MGI Symbol;Acc:MGI:2441745]
Ager	290.283	-0.414092	0.349982	-1.18318	0.236737	0.999661	ENSMUSG00000015452	ENSMUSG00000015452	protein_coding	advanced glycosylation end product-specific receptor [Source:MGI Symbol;Acc:MGI:893592]
Agfg1	12955.4	0.162409	0.134578	1.2068	0.227509	0.999661	ENSMUSG00000026159	ENSMUSG00000026159	protein_coding	ArfGAP with FG repeats 1 [Source:MGI Symbol;Acc:MGI:1333754]
Agfg2	3344.79	-0.32951	0.183136	-1.79926	0.0719773	0.765128	ENSMUSG00000029722	ENSMUSG00000029722	protein_coding	ArfGAP with FG repeats 2 [Source:MGI Symbol;Acc:MGI:2443267]
Aggf1	5337.97	-0.0180186	0.19133	-0.0941751	0.92497	0.999661	ENSMUSG00000021681	ENSMUSG00000021681	protein_coding	angiogenic factor with G patch and FHA domains 1 [Source:MGI Symbol;Acc:MGI:1913799]
Agk	2281.1	-0.164442	0.165292	-0.994856	0.319806	0.999661	ENSMUSG00000029916	ENSMUSG00000029916	protein_coding	acylglycerol kinase [Source:MGI Symbol;Acc:MGI:1917173]
Agl	9324.55	0.288253	0.165345	1.74334	0.0812734	0.798773	ENSMUSG00000033400	ENSMUSG00000033400	protein_coding	amylo-1,6-glucosidase, 4-alpha-glucanotransferase [Source:MGI Symbol;Acc:MGI:1924809]
Agmo	17.7092	2.36614	1.28347	1.84354	0.0652497	0.731482	ENSMUSG00000050103	ENSMUSG00000050103	protein_coding	alkylglycerol monooxygenase [Source:MGI Symbol;Acc:MGI:2442495]
Ago1	23624.2	-0.0233505	0.186585	-0.125147	0.900407	0.999661	ENSMUSG00000041530	ENSMUSG00000041530	protein_coding	argonaute RISC catalytic subunit 1 [Source:MGI Symbol;Acc:MGI:2446630]
Ago2	39432.5	0.392228	0.17692	2.21698	0.0266247	0.517619	ENSMUSG00000036698	ENSMUSG00000036698	protein_coding	argonaute RISC catalytic subunit 2 [Source:MGI Symbol;Acc:MGI:2446632]
Ago3	4844.9	0.200262	0.19046	1.05146	0.293046	0.999661	ENSMUSG00000028842	ENSMUSG00000028842	protein_coding	argonaute RISC catalytic subunit 3 [Source:MGI Symbol;Acc:MGI:2446634]
Ago4	2703.88	-0.308312	0.203895	-1.51211	0.130506	0.932441	ENSMUSG00000042500	ENSMUSG00000042500	protein_coding	argonaute RISC catalytic subunit 4 [Source:MGI Symbol;Acc:MGI:1924100]
Agpat1	4524.73	0.175929	0.178272	0.986853	0.323714	0.999661	ENSMUSG00000034254	ENSMUSG00000034254	protein_coding	1-acylglycerol-3-phosphate O-acyltransferase 1 (lysophosphatidic acid acyltransferase, alpha) [Source:MGI Symbol;Acc:MGI:1932075]
Agpat2	1163.57	0.0678959	0.186646	0.363768	0.716031	0.999661	ENSMUSG00000026922	ENSMUSG00000026922	protein_coding	1-acylglycerol-3-phosphate O-acyltransferase 2 (lysophosphatidic acid acyltransferase, beta) [Source:MGI Symbol;Acc:MGI:1914762]
Agpat3	20294.4	0.101307	0.161172	0.628567	0.529632	0.999661	ENSMUSG00000001211	ENSMUSG00000001211	protein_coding	1-acylglycerol-3-phosphate O-acyltransferase 3 [Source:MGI Symbol;Acc:MGI:1336186]
Agpat4	1455.9	0.142407	0.226337	0.629184	0.529229	0.999661	ENSMUSG00000023827	ENSMUSG00000023827	protein_coding	1-acylglycerol-3-phosphate O-acyltransferase 4 (lysophosphatidic acid acyltransferase, delta) [Source:MGI Symbol;Acc:MGI:1915512]
Agpat5	5626.41	0.225983	0.138516	1.63145	0.102794	0.86379	ENSMUSG00000031467	ENSMUSG00000031467	protein_coding	1-acylglycerol-3-phosphate O-acyltransferase 5 (lysophosphatidic acid acyltransferase, epsilon) [Source:MGI Symbol;Acc:MGI:1196345]
Agps	8178.16	0.169339	0.197471	0.857539	0.391147	0.999661	ENSMUSG00000042410	ENSMUSG00000042410	protein_coding	alkylglycerone phosphate synthase [Source:MGI Symbol;Acc:MGI:2443065]
Agrn	108409	-0.157898	0.149623	-1.05531	0.291286	0.999661	ENSMUSG00000041936	ENSMUSG00000041936	protein_coding	agrin [Source:MGI Symbol;Acc:MGI:87961]
Agrp	518.219	-0.383544	0.440877	-0.869957	0.384324	0.999661	ENSMUSG00000005705	ENSMUSG00000005705	protein_coding	agouti related neuropeptide [Source:MGI Symbol;Acc:MGI:892013]
Agt	24.7548	1.27817	1.07436	1.1897	0.234164	0.999661	ENSMUSG00000031980	ENSMUSG00000031980	protein_coding	angiotensinogen (serpin peptidase inhibitor, clade A, member 8) [Source:MGI Symbol;Acc:MGI:87963]
Agtpbp1	2387.87	0.254043	0.154313	1.64628	0.0997059	0.856316	ENSMUSG00000021557	ENSMUSG00000021557	protein_coding	ATP/GTP binding protein 1 [Source:MGI Symbol;Acc:MGI:2159437]
Agtr1a	278.48	-0.658585	0.407992	-1.61421	0.106482	0.87606	ENSMUSG00000049115	ENSMUSG00000049115	protein_coding	angiotensin II receptor, type 1a [Source:MGI Symbol;Acc:MGI:87964]
Agtr2	3145.05	-0.294512	0.695045	-0.42373	0.671762	0.999661	ENSMUSG00000068122	ENSMUSG00000068122	protein_coding	angiotensin II receptor, type 2 [Source:MGI Symbol;Acc:MGI:87966]
Agtrap	954.674	-0.129248	0.192433	-0.671651	0.501806	0.999661	ENSMUSG00000029007	ENSMUSG00000029007	protein_coding	angiotensin II, type I receptor-associated protein [Source:MGI Symbol;Acc:MGI:1339977]
Ahctf1	22163.4	0.0863688	0.162514	0.531454	0.595104	0.999661	ENSMUSG00000026491	ENSMUSG00000026491	protein_coding	AT hook containing transcription factor 1 [Source:MGI Symbol;Acc:MGI:1915033]
Ahcy	6330.57	-0.103493	0.171364	-0.603938	0.545885	0.999661	ENSMUSG00000027597	ENSMUSG00000027597	protein_coding	S-adenosylhomocysteine hydrolase [Source:MGI Symbol;Acc:MGI:87968]
Ahcyl	4376.76	-0.0918084	0.173047	-0.53054	0.595738	0.999661	ENSMUSG00000048087	ENSMUSG00000048087	protein_coding	adenosylhomocysteinase like [Source:MGI Symbol;Acc:MGI:3643647]
Ahcyl1	18359.1	0.0740124	0.145219	0.509662	0.610288	0.999661	ENSMUSG00000027893	ENSMUSG00000027893	protein_coding	S-adenosylhomocysteine hydrolase-like 1 [Source:MGI Symbol;Acc:MGI:2385184]
Ahcyl2	11624.2	-0.220824	0.148365	-1.48838	0.136652	0.94214	ENSMUSG00000029772	ENSMUSG00000029772	protein_coding	S-adenosylhomocysteine hydrolase-like 2 [Source:MGI Symbol;Acc:MGI:1921590]
Ahdc1	16664.9	0.0777501	0.175265	0.443615	0.657321	0.999661	ENSMUSG00000037692	ENSMUSG00000037692	protein_coding	AT hook, DNA binding motif, containing 1 [Source:MGI Symbol;Acc:MGI:2444218]
Ahi1	1944.29	0.231597	0.194431	1.19115	0.233593	0.999661	ENSMUSG00000019986	ENSMUSG00000019986	protein_coding	Abelson helper integration site 1 [Source:MGI Symbol;Acc:MGI:87971]
Ahnak	474898	0.185806	0.154511	1.20254	0.229154	0.999661	ENSMUSG00000069833	ENSMUSG00000069833	protein_coding	AHNAK nucleoprotein (desmoyokin) [Source:MGI Symbol;Acc:MGI:1316648]
Ahr	9226.08	-0.0997463	0.167432	-0.595743	0.551347	0.999661	ENSMUSG00000019256	ENSMUSG00000019256	protein_coding	aryl-hydrocarbon receptor [Source:MGI Symbol;Acc:MGI:105043]
Ahrr	42.6927	-0.281619	0.689241	-0.408593	0.682838	0.999661	ENSMUSG00000021575	ENSMUSG00000021575	protein_coding	aryl-hydrocarbon receptor repressor [Source:MGI Symbol;Acc:MGI:1333776]
Ahsa1	6717.8	-0.142465	0.16497	-0.863577	0.38782	0.999661	ENSMUSG00000021037	ENSMUSG00000021037	protein_coding	AHA1, activator of heat shock protein ATPase 1 [Source:MGI Symbol;Acc:MGI:2387603]
Ahsa2	1869.68	0.0115476	0.173557	0.0665351	0.946952	0.999661	ENSMUSG00000020288	ENSMUSG00000020288	protein_coding	AHA1, activator of heat shock protein ATPase 2 [Source:MGI Symbol;Acc:MGI:1916133]
AI182371	37.5467	0.639761	0.649126	0.985573	0.324343	0.999661	ENSMUSG00000035875	ENSMUSG00000035875	protein_coding	expressed sequence AI182371 [Source:MGI Symbol;Acc:MGI:2138853]
AI197445	685.542	-0.0020546	0.235719	-0.00871633	0.993045	0.999661	ENSMUSG00000114780	ENSMUSG00000114780	lncRNA	expressed sequence AI197445 [Source:MGI Symbol;Acc:MGI:2145191]
AI429214	521.289	0.0117294	0.323974	0.0362047	0.971119	0.999661	ENSMUSG00000074384	ENSMUSG00000074384	protein_coding	expressed sequence AI429214 [Source:MGI Symbol;Acc:MGI:2142538]
AI463170	40.9131	0.791351	0.694236	1.13989	0.254333	0.999661	ENSMUSG00000112388	ENSMUSG00000112388	lncRNA	expressed sequence AI463170 [Source:MGI Symbol;Acc:MGI:2144839]
AI467606	33.3111	-0.195363	1.0862	-0.17986	0.857262	0.999661	ENSMUSG00000045165	ENSMUSG00000045165	protein_coding	expressed sequence AI467606 [Source:MGI Symbol;Acc:MGI:2141979]
AI504432	74.8005	-1.19172	0.568501	-2.09625	0.0360602	0.587786	ENSMUSG00000056145	ENSMUSG00000056145	lncRNA	expressed sequence AI504432 [Source:MGI Symbol;Acc:MGI:2139742]
AI597479	3271.18	-0.133025	0.169315	-0.785668	0.432062	0.999661	ENSMUSG00000010290	ENSMUSG00000010290	protein_coding	expressed sequence AI597479 [Source:MGI Symbol;Acc:MGI:2138299]
AI661453	12128.3	0.146616	0.183228	0.800186	0.423603	0.999661	ENSMUSG00000034382	ENSMUSG00000034382	protein_coding	expressed sequence AI661453 [Source:MGI Symbol;Acc:MGI:2146908]
AI837181	3109.76	-0.0760355	0.221094	-0.343906	0.730917	0.999661	ENSMUSG00000047423	ENSMUSG00000047423	protein_coding	expressed sequence AI837181 [Source:MGI Symbol;Acc:MGI:2147598]
AI854703	50.0903	-0.911277	0.805293	-1.13161	0.257799	0.999661	ENSMUSG00000053297	ENSMUSG00000053297	protein_coding	expressed sequence AI854703 [Source:MGI Symbol;Acc:MGI:2141510]
AI987944	554.221	-0.382425	0.339249	-1.12727	0.259629	0.999661	ENSMUSG00000056383	ENSMUSG00000056383	protein_coding	expressed sequence AI987944 [Source:MGI Symbol;Acc:MGI:2142079]
Aida	4520.59	0.0480711	0.17956	0.267716	0.788918	0.999661	ENSMUSG00000042901	ENSMUSG00000042901	protein_coding	axin interactor, dorsalization associated [Source:MGI Symbol;Acc:MGI:1919737]
Aif1	65.2112	-0.0479972	0.646856	-0.0742007	0.940851	0.999661	ENSMUSG00000024397	ENSMUSG00000024397	protein_coding	allograft inflammatory factor 1 [Source:MGI Symbol;Acc:MGI:1343098]
Aif1l	205.174	-0.0571359	0.313014	-0.182535	0.855163	0.999661	ENSMUSG00000001864	ENSMUSG00000001864	protein_coding	allograft inflammatory factor 1-like [Source:MGI Symbol;Acc:MGI:1919598]
Aifm1	3398.31	0.124995	0.178726	0.699365	0.484324	0.999661	ENSMUSG00000036932	ENSMUSG00000036932	protein_coding	apoptosis-inducing factor, mitochondrion-associated 1 [Source:MGI Symbol;Acc:MGI:1349419]
Aifm2	166.933	0.536142	0.402722	1.3313	0.183092	0.999661	ENSMUSG00000020085	ENSMUSG00000020085	protein_coding	apoptosis-inducing factor, mitochondrion-associated 2 [Source:MGI Symbol;Acc:MGI:1918611]
Aig1	2972.58	-0.151136	0.190365	-0.793929	0.427237	0.999661	ENSMUSG00000019806	ENSMUSG00000019806	protein_coding	androgen-induced 1 [Source:MGI Symbol;Acc:MGI:1913503]
Aim2	408.158	1.12439	0.32355	3.47517	0.000510527	0.0406563	ENSMUSG00000037860	ENSMUSG00000037860	protein_coding	absent in melanoma 2 [Source:MGI Symbol;Acc:MGI:2686159]
Aimp1	3596.45	-0.254657	0.22066	-1.15407	0.248473	0.999661	ENSMUSG00000028029	ENSMUSG00000028029	protein_coding	aminoacyl tRNA synthetase complex-interacting multifunctional protein 1 [Source:MGI Symbol;Acc:MGI:102774]
Aimp2	5416.24	-0.0851625	0.224849	-0.378753	0.704871	0.999661	ENSMUSG00000029610	ENSMUSG00000029610	protein_coding	aminoacyl tRNA synthetase complex-interacting multifunctional protein 2 [Source:MGI Symbol;Acc:MGI:2385237]
Aip	1038.67	-0.293505	0.305398	-0.961056	0.336524	0.999661	ENSMUSG00000024847	ENSMUSG00000024847	protein_coding	aryl-hydrocarbon receptor-interacting protein [Source:MGI Symbol;Acc:MGI:109622]
Aipl1	27.8151	-0.101795	0.745607	-0.136527	0.891405	0.999661	ENSMUSG00000040554	ENSMUSG00000040554	protein_coding	aryl hydrocarbon receptor-interacting protein-like 1 [Source:MGI Symbol;Acc:MGI:2148800]
Aire	27.593	0.791912	0.798079	0.992273	0.321064	0.999661	ENSMUSG00000000731	ENSMUSG00000000731	protein_coding	autoimmune regulator (autoimmune polyendocrinopathy candidiasis ectodermal dystrophy) [Source:MGI Symbol;Acc:MGI:1338803]
Airim	1394.57	-0.0837382	0.203582	-0.411325	0.680834	0.999661	ENSMUSG00000044730
Airn	1233.03	0.234228	0.281623	0.831707	0.405574	0.999661	ENSMUSG00000078247	ENSMUSG00000078247	lncRNA	antisense Igf2r RNA [Source:MGI Symbol;Acc:MGI:1353471]
Ajap1	68.0516	0.0458654	0.776555	0.0590627	0.952902	0.999661	ENSMUSG00000039546	ENSMUSG00000039546	protein_coding	adherens junction associated protein 1 [Source:MGI Symbol;Acc:MGI:2685419]
Ajm1	63.5426	-0.408315	0.683634	-0.597271	0.550326	0.999661	ENSMUSG00000029419	ENSMUSG00000029419	protein_coding	apical junction component 1 [Source:MGI Symbol;Acc:MGI:2685842]
Ajuba	30039.7	0.210592	0.183966	1.14473	0.25232	0.999661	ENSMUSG00000022178	ENSMUSG00000022178	protein_coding	ajuba LIM protein [Source:MGI Symbol;Acc:MGI:1341886]
Ak1	253.684	0.00252634	0.444766	0.00568016	0.995468	0.999661	ENSMUSG00000026817	ENSMUSG00000026817	protein_coding	adenylate kinase 1 [Source:MGI Symbol;Acc:MGI:87977]
Ak2	16817.6	-0.147728	0.167939	-0.87965	0.379049	0.999661	ENSMUSG00000028792	ENSMUSG00000028792	protein_coding	adenylate kinase 2 [Source:MGI Symbol;Acc:MGI:87978]
Ak3	5777.65	-0.171302	0.164416	-1.04188	0.297468	0.999661	ENSMUSG00000024782	ENSMUSG00000024782	protein_coding	adenylate kinase 3 [Source:MGI Symbol;Acc:MGI:1860835]
Ak4	8308.06	0.0384224	0.211892	0.18133	0.856108	0.999661	ENSMUSG00000028527	ENSMUSG00000028527	protein_coding	adenylate kinase 4 [Source:MGI Symbol;Acc:MGI:87979]
Ak5	46.9931	-0.0210706	0.676251	-0.031158	0.975144	0.999661	ENSMUSG00000039058	ENSMUSG00000039058	protein_coding	adenylate kinase 5 [Source:MGI Symbol;Acc:MGI:2677491]
Ak7	36.8548	0.560634	0.858049	0.653382	0.51351	0.999661	ENSMUSG00000041323	ENSMUSG00000041323	protein_coding	adenylate kinase 7 [Source:MGI Symbol;Acc:MGI:1926051]
Ak8	39.8192	-0.15199	1.1842	-0.128349	0.897873	0.999661	ENSMUSG00000026807	ENSMUSG00000026807	protein_coding	adenylate kinase 8 [Source:MGI Symbol;Acc:MGI:1916120]
Akap1	8724.33	0.266699	0.167717	1.59017	0.111796	0.890668	ENSMUSG00000018428	ENSMUSG00000018428	protein_coding	A kinase (PRKA) anchor protein 1 [Source:MGI Symbol;Acc:MGI:104729]
Akap10	3900.61	0.179288	0.171304	1.04661	0.295279	0.999661	ENSMUSG00000047804	ENSMUSG00000047804	protein_coding	A kinase (PRKA) anchor protein 10 [Source:MGI Symbol;Acc:MGI:1890218]
Akap11	9208.79	0.136118	0.244499	0.556724	0.577716	0.999661	ENSMUSG00000022016	ENSMUSG00000022016	protein_coding	A kinase (PRKA) anchor protein 11 [Source:MGI Symbol;Acc:MGI:2684060]
Akap12	1666.11	0.689981	0.331975	2.07842	0.0376711	0.598281	ENSMUSG00000038587	ENSMUSG00000038587	protein_coding	A kinase (PRKA) anchor protein (gravin) 12 [Source:MGI Symbol;Acc:MGI:1932576]
Akap13	18450.4	0.0874001	0.145957	0.598809	0.5493	0.999661	ENSMUSG00000066406	ENSMUSG00000066406	protein_coding	A kinase (PRKA) anchor protein 13 [Source:MGI Symbol;Acc:MGI:2676556]
Akap17b	731.942	0.344747	0.290006	1.18876	0.234534	0.999661	ENSMUSG00000059708	ENSMUSG00000059708	protein_coding	A kinase (PRKA) anchor protein 17B [Source:MGI Symbol;Acc:MGI:2443758]
Akap5	136.13	-0.0714472	0.449963	-0.158785	0.873839	0.999661	ENSMUSG00000021057	ENSMUSG00000021057	protein_coding	A kinase (PRKA) anchor protein 5 [Source:MGI Symbol;Acc:MGI:2685104]
Akap6	99.5728	1.22987	0.536908	2.29065	0.0219838	0.474794	ENSMUSG00000061603	ENSMUSG00000061603	protein_coding	A kinase (PRKA) anchor protein 6 [Source:MGI Symbol;Acc:MGI:3050566]
Akap7	453.448	0.0819147	0.304316	0.269177	0.787794	0.999661	ENSMUSG00000039166	ENSMUSG00000039166	protein_coding	A kinase (PRKA) anchor protein 7 [Source:MGI Symbol;Acc:MGI:1859150]
Akap8	17766.3	-0.0212266	0.136958	-0.154986	0.876833	0.999661	ENSMUSG00000024045	ENSMUSG00000024045	protein_coding	A kinase (PRKA) anchor protein 8 [Source:MGI Symbol;Acc:MGI:1928488]
Akap8l	2825.9	-0.0762693	0.173759	-0.438938	0.660706	0.999661	ENSMUSG00000002625	ENSMUSG00000002625	protein_coding	A kinase (PRKA) anchor protein 8-like [Source:MGI Symbol;Acc:MGI:1860606]
Akap9	11361.2	-0.10726	0.274222	-0.391143	0.695692	0.999661	ENSMUSG00000040407	ENSMUSG00000040407	protein_coding	A kinase (PRKA) anchor protein (yotiao) 9 [Source:MGI Symbol;Acc:MGI:2178217]
Akip1	1392.54	-0.00556406	0.232241	-0.0239581	0.980886	0.999661	ENSMUSG00000031023	ENSMUSG00000031023	protein_coding	A kinase (PRKA) interacting protein 1 [Source:MGI Symbol;Acc:MGI:3041226]
Akirin1	4578.27	-0.195311	0.162196	-1.20417	0.228526	0.999661	ENSMUSG00000023075	ENSMUSG00000023075	protein_coding	akirin 1 [Source:MGI Symbol;Acc:MGI:1915300]
Akirin2	6363.77	-0.0507462	0.153122	-0.33141	0.740335	0.999661	ENSMUSG00000028291	ENSMUSG00000028291	protein_coding	akirin 2 [Source:MGI Symbol;Acc:MGI:1889364]
Akna	719.042	0.285116	0.335272	0.850404	0.3951	0.999661	ENSMUSG00000039158	ENSMUSG00000039158	protein_coding	AT-hook transcription factor [Source:MGI Symbol;Acc:MGI:2140340]
Aknad1	22.845	-0.689374	0.86777	-0.79442	0.426951	0.999661	ENSMUSG00000049565	ENSMUSG00000049565	protein_coding	AKNA domain containing 1 [Source:MGI Symbol;Acc:MGI:3584453]
Akr1a1	29373.2	-0.186734	0.165435	-1.12874	0.259007	0.999661	ENSMUSG00000028692	ENSMUSG00000028692	protein_coding	aldo-keto reductase family 1, member A1 (aldehyde reductase) [Source:MGI Symbol;Acc:MGI:1929955]
Akr1b1	4643	-0.251077	0.216326	-1.16064	0.245788	0.999661	ENSMUSG00000001642
Akr1b10	181.993	0.716788	0.318083	2.25346	0.0242302	0.497146	ENSMUSG00000061758	ENSMUSG00000061758	protein_coding	aldo-keto reductase family 1, member B10 (aldose reductase) [Source:MGI Symbol;Acc:MGI:1915111]
Akr1b8	269.184	-0.3481	0.407954	-0.853283	0.393502	0.999661	ENSMUSG00000029762	ENSMUSG00000029762	protein_coding	aldo-keto reductase family 1, member B8 [Source:MGI Symbol;Acc:MGI:107673]
Akr1c14	20.143	-1.0691	1.17092	-0.913046	0.361218	0.999661	ENSMUSG00000033715	ENSMUSG00000033715	protein_coding	aldo-keto reductase family 1, member C14 [Source:MGI Symbol;Acc:MGI:2145458]
Akr1d1	286.17	0.525493	0.321973	1.63211	0.102657	0.863401	ENSMUSG00000038641	ENSMUSG00000038641	protein_coding	aldo-keto reductase family 1, member D1 [Source:MGI Symbol;Acc:MGI:2384785]
Akr1e1	175.636	0.173872	0.412372	0.421639	0.673289	0.999661	ENSMUSG00000045410	ENSMUSG00000045410	protein_coding	aldo-keto reductase family 1, member E1 [Source:MGI Symbol;Acc:MGI:1914758]
Akr7a5	2368.09	-0.195274	0.207325	-0.941874	0.346257	0.999661	ENSMUSG00000028743	ENSMUSG00000028743	protein_coding	aldo-keto reductase family 7, member A5 (aflatoxin aldehyde reductase) [Source:MGI Symbol;Acc:MGI:107796]
Akt1	21796.9	-0.0430302	0.146369	-0.293984	0.76877	0.999661	ENSMUSG00000001729	ENSMUSG00000001729	protein_coding	thymoma viral proto-oncogene 1 [Source:MGI Symbol;Acc:MGI:87986]
Akt1s1	5689.94	-0.0595287	0.176534	-0.337209	0.73596	0.999661	ENSMUSG00000011096	ENSMUSG00000011096	protein_coding	AKT1 substrate 1 (proline-rich) [Source:MGI Symbol;Acc:MGI:1914855]
Akt2	12017.5	-0.00603164	0.166214	-0.0362885	0.971052	0.999661	ENSMUSG00000004056	ENSMUSG00000004056	protein_coding	thymoma viral proto-oncogene 2 [Source:MGI Symbol;Acc:MGI:104874]
Akt3	621.468	-0.171068	0.269605	-0.634514	0.525745	0.999661	ENSMUSG00000019699	ENSMUSG00000019699	protein_coding	thymoma viral proto-oncogene 3 [Source:MGI Symbol;Acc:MGI:1345147]
Aktip	2969.77	-0.0675462	0.17174	-0.393306	0.694094	0.999661	ENSMUSG00000031667	ENSMUSG00000031667	protein_coding	AKT interacting protein [Source:MGI Symbol;Acc:MGI:3693832]
Alad	4584.26	0.0155767	0.286708	0.0543296	0.956673	0.999661	ENSMUSG00000028393	ENSMUSG00000028393	protein_coding	aminolevulinate, delta-, dehydratase [Source:MGI Symbol;Acc:MGI:96853]
Alas1	5099.19	-0.0146839	0.244241	-0.0601207	0.952059	0.999661	ENSMUSG00000032786	ENSMUSG00000032786	protein_coding	aminolevulinic acid synthase 1 [Source:MGI Symbol;Acc:MGI:87989]
Alas2	404.5	0.810814	0.574603	1.41109	0.158219	0.967669	ENSMUSG00000025270	ENSMUSG00000025270	protein_coding	aminolevulinic acid synthase 2, erythroid [Source:MGI Symbol;Acc:MGI:87990]
Alb	20.7949	-3.16916	1.43891	-2.20247	0.027632	0.521228	ENSMUSG00000029368	ENSMUSG00000029368	protein_coding	albumin [Source:MGI Symbol;Acc:MGI:87991]
Albfm1	47.6536	0.453525	0.710842	0.638012	0.523466	0.999661	ENSMUSG00000070690	ENSMUSG00000070690	protein_coding	albumin superfamily member 1 [Source:MGI Symbol;Acc:MGI:1923342]
Alcam	14341.2	-0.354754	0.200668	-1.76786	0.0770837	0.783812	ENSMUSG00000022636	ENSMUSG00000022636	protein_coding	activated leukocyte cell adhesion molecule [Source:MGI Symbol;Acc:MGI:1313266]
Aldh16a1	4215.67	-0.0638239	0.176783	-0.36103	0.718077	0.999661	ENSMUSG00000007833	ENSMUSG00000007833	protein_coding	aldehyde dehydrogenase 16 family, member A1 [Source:MGI Symbol;Acc:MGI:1916998]
Aldh18a1	7233.53	-0.223716	0.183119	-1.2217	0.22182	0.999661	ENSMUSG00000025007	ENSMUSG00000025007	protein_coding	aldehyde dehydrogenase 18 family, member A1 [Source:MGI Symbol;Acc:MGI:1888908]
Aldh1a1	171.382	-1.30344	0.344643	-3.78199	0.000155581	0.0157524	ENSMUSG00000053279	ENSMUSG00000053279	protein_coding	aldehyde dehydrogenase family 1, subfamily A1 [Source:MGI Symbol;Acc:MGI:1353450]
Aldh1a3	48.6236	-0.138699	0.838103	-0.165492	0.868557	0.999661	ENSMUSG00000015134	ENSMUSG00000015134	protein_coding	aldehyde dehydrogenase family 1, subfamily A3 [Source:MGI Symbol;Acc:MGI:1861722]
Aldh1a7	1599.19	-0.454731	0.302344	-1.50402	0.132577	0.937081	ENSMUSG00000024747	ENSMUSG00000024747	protein_coding	aldehyde dehydrogenase family 1, subfamily A7 [Source:MGI Symbol;Acc:MGI:1347050]
Aldh1b1	145.985	-0.0537931	0.377226	-0.142602	0.886605	0.999661	ENSMUSG00000035561	ENSMUSG00000035561	protein_coding	aldehyde dehydrogenase 1 family, member B1 [Source:MGI Symbol;Acc:MGI:1919785]
Aldh1l1	1609.98	-0.133609	0.249887	-0.534679	0.592872	0.999661	ENSMUSG00000030088	ENSMUSG00000030088	protein_coding	aldehyde dehydrogenase 1 family, member L1 [Source:MGI Symbol;Acc:MGI:1340024]
Aldh1l2	2904.15	-0.450648	0.289315	-1.55764	0.119319	0.910188	ENSMUSG00000020256	ENSMUSG00000020256	protein_coding	aldehyde dehydrogenase 1 family, member L2 [Source:MGI Symbol;Acc:MGI:2444680]
Aldh2	26673.4	-0.0662233	0.153301	-0.431983	0.665754	0.999661	ENSMUSG00000029455	ENSMUSG00000029455	protein_coding	aldehyde dehydrogenase 2, mitochondrial [Source:MGI Symbol;Acc:MGI:99600]
Aldh3a2	2678.57	0.117589	0.174061	0.675563	0.499318	0.999661	ENSMUSG00000010025	ENSMUSG00000010025	protein_coding	aldehyde dehydrogenase family 3, subfamily A2 [Source:MGI Symbol;Acc:MGI:1353452]
Aldh3b1	69.1073	0.379866	0.598954	0.634216	0.52594	0.999661	ENSMUSG00000024885	ENSMUSG00000024885	protein_coding	aldehyde dehydrogenase 3 family, member B1 [Source:MGI Symbol;Acc:MGI:1914939]
Aldh3b2	8377.12	-0.0754519	0.184449	-0.409067	0.682491	0.999661	ENSMUSG00000075296	ENSMUSG00000075296	protein_coding	aldehyde dehydrogenase 3 family, member B2 [Source:MGI Symbol;Acc:MGI:2147613]
Aldh3b3	151.359	0.413539	0.499763	0.827471	0.40797	0.999661	ENSMUSG00000037263	ENSMUSG00000037263	protein_coding	aldehyde dehydrogenase 3 family, member B3 [Source:MGI Symbol;Acc:MGI:1920708]
Aldh4a1	6620.53	-0.266032	0.170972	-1.556	0.119708	0.910188	ENSMUSG00000028737	ENSMUSG00000028737	protein_coding	aldehyde dehydrogenase 4 family, member A1 [Source:MGI Symbol;Acc:MGI:2443883]
Aldh5a1	5155.81	0.047808	0.158471	0.301683	0.762894	0.999661	ENSMUSG00000035936	ENSMUSG00000035936	protein_coding	aldhehyde dehydrogenase family 5, subfamily A1 [Source:MGI Symbol;Acc:MGI:2441982]
Aldh6a1	5835.88	-0.0480249	0.192036	-0.250083	0.802523	0.999661	ENSMUSG00000021238	ENSMUSG00000021238	protein_coding	aldehyde dehydrogenase family 6, subfamily A1 [Source:MGI Symbol;Acc:MGI:1915077]
Aldh7a1	4374.04	0.0640727	0.220485	0.290599	0.771358	0.999661	ENSMUSG00000053644	ENSMUSG00000053644	protein_coding	aldehyde dehydrogenase family 7, member A1 [Source:MGI Symbol;Acc:MGI:108186]
Aldh9a1	4958.15	-0.151821	0.176679	-0.859303	0.390173	0.999661	ENSMUSG00000026687	ENSMUSG00000026687	protein_coding	aldehyde dehydrogenase 9, subfamily A1 [Source:MGI Symbol;Acc:MGI:1861622]
Aldoa	64007.7	0.248834	0.183444	1.35645	0.174955	0.997507	ENSMUSG00000030695	ENSMUSG00000030695	protein_coding	aldolase A, fructose-bisphosphate [Source:MGI Symbol;Acc:MGI:87994]
Aldoa	64007.7	0.248834	0.183444	1.35645	0.174955	0.997507	ENSMUSG00000030695	ENSMUSG00000114515	protein_coding	aldolase A, fructose-bisphosphate [Source:MGI Symbol;Acc:MGI:87994]
Aldoc	1236.89	-0.485974	0.260908	-1.86262	0.0625151	0.719931	ENSMUSG00000017390	ENSMUSG00000017390	protein_coding	aldolase C, fructose-bisphosphate [Source:MGI Symbol;Acc:MGI:101863]
Alg1	1478.46	-0.0861408	0.18241	-0.472236	0.636758	0.999661	ENSMUSG00000039427	ENSMUSG00000039427	protein_coding	asparagine-linked glycosylation 1 (beta-1,4-mannosyltransferase) [Source:MGI Symbol;Acc:MGI:2384774]
Alg10b	11490.6	0.291804	0.143224	2.03739	0.0416108	0.622161	ENSMUSG00000075470	ENSMUSG00000075470	protein_coding	asparagine-linked glycosylation 10B (alpha-1,2-glucosyltransferase) [Source:MGI Symbol;Acc:MGI:2146159]
Alg11	4406	0.045077	0.182757	0.246649	0.80518	0.999661	ENSMUSG00000063362	ENSMUSG00000063362	protein_coding	asparagine-linked glycosylation 11 (alpha-1,2-mannosyltransferase) [Source:MGI Symbol;Acc:MGI:2142632]
Alg12	1494.19	0.171362	0.217592	0.787539	0.430967	0.999661	ENSMUSG00000035845	ENSMUSG00000035845	protein_coding	asparagine-linked glycosylation 12 (alpha-1,6-mannosyltransferase) [Source:MGI Symbol;Acc:MGI:2385025]
Alg13	2853.35	0.15892	0.223191	0.712037	0.476442	0.999661	ENSMUSG00000041718	ENSMUSG00000041718	protein_coding	asparagine-linked glycosylation 13 [Source:MGI Symbol;Acc:MGI:1914824]
Alg14	1801.41	0.250671	0.251651	0.996105	0.319199	0.999661	ENSMUSG00000039887	ENSMUSG00000039887	protein_coding	asparagine-linked glycosylation 14 [Source:MGI Symbol;Acc:MGI:1914039]
Alg2	3975.05	-0.155322	0.154985	-1.00217	0.316259	0.999661	ENSMUSG00000039740	ENSMUSG00000039740	protein_coding	asparagine-linked glycosylation 2 (alpha-1,3-mannosyltransferase) [Source:MGI Symbol;Acc:MGI:1914731]
Alg3	2415.18	0.155553	0.277927	0.559689	0.575691	0.999661	ENSMUSG00000033809	ENSMUSG00000033809	protein_coding	asparagine-linked glycosylation 3 (alpha-1,3-mannosyltransferase) [Source:MGI Symbol;Acc:MGI:1098592]
Alg5	1941.76	-0.275068	0.162517	-1.69254	0.0905422	0.827924	ENSMUSG00000036632	ENSMUSG00000036632	protein_coding	asparagine-linked glycosylation 5 (dolichyl-phosphate beta-glucosyltransferase) [Source:MGI Symbol;Acc:MGI:1913498]
Alg6	737.897	0.361723	0.265178	1.36407	0.172544	0.993656	ENSMUSG00000073792	ENSMUSG00000073792	protein_coding	asparagine-linked glycosylation 6 (alpha-1,3,-glucosyltransferase) [Source:MGI Symbol;Acc:MGI:2444031]
Alg8	3672.42	0.14687	0.195988	0.749384	0.453626	0.999661	ENSMUSG00000035704	ENSMUSG00000035704	protein_coding	asparagine-linked glycosylation 8 (alpha-1,3-glucosyltransferase) [Source:MGI Symbol;Acc:MGI:2141959]
Alg9	5070.87	0.0873408	0.1799	0.485496	0.627324	0.999661	ENSMUSG00000032059	ENSMUSG00000032059	protein_coding	asparagine-linked glycosylation 9 (alpha 1,2 mannosyltransferase) [Source:MGI Symbol;Acc:MGI:1924753]
Alkbh1	5642.13	-0.0294652	0.161309	-0.182663	0.855062	0.999661	ENSMUSG00000079036	ENSMUSG00000079036	protein_coding	alkB homolog 1, histone H2A dioxygenase [Source:MGI Symbol;Acc:MGI:2384034]
Alkbh2	344.064	-0.163375	0.267546	-0.610643	0.541436	0.999661	ENSMUSG00000044339	ENSMUSG00000044339	protein_coding	alkB homolog 2, alpha-ketoglutarate-dependent dioxygenase [Source:MGI Symbol;Acc:MGI:2141032]
Alkbh3	1737.86	0.152347	0.201626	0.755588	0.449896	0.999661	ENSMUSG00000040174	ENSMUSG00000040174	protein_coding	alkB homolog 3, alpha-ketoglutarate-dependent dioxygenase [Source:MGI Symbol;Acc:MGI:1916363]
Alkbh4	974.83	-0.0292691	0.290087	-0.100898	0.919632	0.999661	ENSMUSG00000039754	ENSMUSG00000039754	protein_coding	alkB homolog 4, lysine demethylase [Source:MGI Symbol;Acc:MGI:1919291]
Alkbh5	20135.4	0.157815	0.150852	1.04616	0.295489	0.999661	ENSMUSG00000042650	ENSMUSG00000042650	protein_coding	alkB homolog 5, RNA demethylase [Source:MGI Symbol;Acc:MGI:2144489]
Alkbh6	668.022	-0.0564509	0.238674	-0.236519	0.81303	0.999661	ENSMUSG00000042831	ENSMUSG00000042831	protein_coding	alkB homolog 6 [Source:MGI Symbol;Acc:MGI:2142037]
Alkbh7	443.458	0.00193074	0.265276	0.00727824	0.994193	0.999661	ENSMUSG00000002661	ENSMUSG00000002661	protein_coding	alkB homolog 7 [Source:MGI Symbol;Acc:MGI:1913650]
Alkbh8	4175.75	-0.078007	0.223462	-0.349084	0.727026	0.999661	ENSMUSG00000025899	ENSMUSG00000025899	protein_coding	alkB homolog 8, tRNA methyltransferase [Source:MGI Symbol;Acc:MGI:1914917]
Allc	22.6537	0.895112	0.905881	0.988111	0.323098	0.999661	ENSMUSG00000020636	ENSMUSG00000020636	protein_coding	allantoicase [Source:MGI Symbol;Acc:MGI:2136971]
Alms1	5447.25	0.222632	0.181673	1.22546	0.220404	0.999661	ENSMUSG00000063810	ENSMUSG00000063810	protein_coding	ALMS1, centrosome and basal body associated [Source:MGI Symbol;Acc:MGI:1934606]
Alms1-ps1	22.3927	-0.180944	0.847435	-0.21352	0.830921	0.999661	ENSMUSG00000090256	ENSMUSG00000090256	unprocessed_pseudogene	ALMS1, centrosome and basal body associated, pseudogene 1 [Source:MGI Symbol;Acc:MGI:3646394]
Alox12	3444.97	-0.389675	0.217063	-1.79522	0.0726193	0.765128	ENSMUSG00000000320	ENSMUSG00000000320	protein_coding	arachidonate 12-lipoxygenase [Source:MGI Symbol;Acc:MGI:87998]
Alox12b	1102.17	0.0331454	0.286484	0.115697	0.907892	0.999661	ENSMUSG00000032807	ENSMUSG00000032807	protein_coding	arachidonate 12-lipoxygenase, 12R type [Source:MGI Symbol;Acc:MGI:1274782]
Alox12e	477.1	-0.16347	0.325837	-0.501692	0.615884	0.999661	ENSMUSG00000018907	ENSMUSG00000018907	protein_coding	arachidonate lipoxygenase, epidermal [Source:MGI Symbol;Acc:MGI:1274790]
Alox5	54.586	0.402162	0.90636	0.443711	0.657251	0.999661	ENSMUSG00000025701	ENSMUSG00000025701	protein_coding	arachidonate 5-lipoxygenase [Source:MGI Symbol;Acc:MGI:87999]
Alox5ap	197.008	0.640673	0.730136	0.877472	0.38023	0.999661	ENSMUSG00000060063	ENSMUSG00000060063	protein_coding	arachidonate 5-lipoxygenase activating protein [Source:MGI Symbol;Acc:MGI:107505]
Alox8	22.9463	0.071204	0.874777	0.0813967	0.935126	0.999661	ENSMUSG00000020891	ENSMUSG00000020891	protein_coding	arachidonate 8-lipoxygenase [Source:MGI Symbol;Acc:MGI:1098228]
Aloxe3	752.446	-0.219814	0.303112	-0.72519	0.468336	0.999661	ENSMUSG00000020892	ENSMUSG00000020892	protein_coding	arachidonate lipoxygenase 3 [Source:MGI Symbol;Acc:MGI:1345140]
Alpk1	393.098	0.475175	0.403957	1.1763	0.239475	0.999661	ENSMUSG00000028028	ENSMUSG00000028028	protein_coding	alpha-kinase 1 [Source:MGI Symbol;Acc:MGI:1918731]
Alpk3	40.9942	0.451705	0.852875	0.529626	0.596371	0.999661	ENSMUSG00000038763	ENSMUSG00000038763	protein_coding	alpha-kinase 3 [Source:MGI Symbol;Acc:MGI:2151224]
Alpl	107.488	-0.566481	0.412996	-1.37164	0.170176	0.988507	ENSMUSG00000028766	ENSMUSG00000028766	protein_coding	alkaline phosphatase, liver/bone/kidney [Source:MGI Symbol;Acc:MGI:87983]
Als2	1747.05	0.175494	0.215071	0.815982	0.41451	0.999661	ENSMUSG00000026024	ENSMUSG00000026024	protein_coding	alsin Rho guanine nucleotide exchange factor [Source:MGI Symbol;Acc:MGI:1921268]
Als2cl	647.154	0.189506	0.262494	0.721942	0.47033	0.999661	ENSMUSG00000044037	ENSMUSG00000044037	protein_coding	ALS2 C-terminal like [Source:MGI Symbol;Acc:MGI:2447532]
Alx4	97.67	-0.104974	0.527718	-0.198921	0.842325	0.999661	ENSMUSG00000040310	ENSMUSG00000040310	protein_coding	aristaless-like homeobox 4 [Source:MGI Symbol;Acc:MGI:108359]
Alyref	11107.9	-0.144299	0.195664	-0.737485	0.460828	0.999661	ENSMUSG00000025134	ENSMUSG00000025134	protein_coding	Aly/REF export factor [Source:MGI Symbol;Acc:MGI:1341044]
Alyref2	206.393	-0.339477	0.42988	-0.789703	0.429701	0.999661	ENSMUSG00000060244	ENSMUSG00000060244	protein_coding	Aly/REF export factor 2 [Source:MGI Symbol;Acc:MGI:1913144]
Amacr	791.458	-0.179348	0.198158	-0.905075	0.365426	0.999661	ENSMUSG00000022244	ENSMUSG00000022244	protein_coding	alpha-methylacyl-CoA racemase [Source:MGI Symbol;Acc:MGI:1098273]
Ambra1	12302.3	-0.0264746	0.149005	-0.177676	0.858977	0.999661	ENSMUSG00000040506	ENSMUSG00000040506	protein_coding	autophagy/beclin 1 regulator 1 [Source:MGI Symbol;Acc:MGI:2443564]
Amd1	11306.7	-0.179412	0.184948	-0.970069	0.332012	0.999661	ENSMUSG00000075232	ENSMUSG00000075232	protein_coding	S-adenosylmethionine decarboxylase 1 [Source:MGI Symbol;Acc:MGI:88004]
Amd2	28.6971	-1.63057	0.898488	-1.81479	0.0695559	0.755626	ENSMUSG00000063953	ENSMUSG00000063953	protein_coding	S-adenosylmethionine decarboxylase 2 [Source:MGI Symbol;Acc:MGI:1333111]
Amdhd2	862.529	-0.157599	0.187988	-0.838345	0.401837	0.999661	ENSMUSG00000036820	ENSMUSG00000036820	protein_coding	amidohydrolase domain containing 2 [Source:MGI Symbol;Acc:MGI:2443978]
Amer1	8419.1	-0.0993246	0.164615	-0.603377	0.546258	0.999661	ENSMUSG00000050332	ENSMUSG00000050332	protein_coding	APC membrane recruitment 1 [Source:MGI Symbol;Acc:MGI:1919595]
Amer2	59.3458	-0.0875583	0.677243	-0.129286	0.897131	0.999661	ENSMUSG00000021986	ENSMUSG00000021986	protein_coding	APC membrane recruitment 2 [Source:MGI Symbol;Acc:MGI:1919375]
Amfr	10676.4	-0.092542	0.14271	-0.648464	0.516685	0.999661	ENSMUSG00000031751	ENSMUSG00000031751	protein_coding	autocrine motility factor receptor [Source:MGI Symbol;Acc:MGI:1345634]
Amh	46.301	0.359262	0.648154	0.554285	0.579384	0.999661	ENSMUSG00000035262	ENSMUSG00000035262	protein_coding	anti-Mullerian hormone [Source:MGI Symbol;Acc:MGI:88006]
Amhr2	99.2975	0.061171	0.472263	0.129527	0.89694	0.999661	ENSMUSG00000023047	ENSMUSG00000023047	protein_coding	anti-Mullerian hormone type 2 receptor [Source:MGI Symbol;Acc:MGI:105062]
Amigo1	2183.35	-0.320536	0.223811	-1.43218	0.152093	0.960873	ENSMUSG00000050947	ENSMUSG00000050947	protein_coding	adhesion molecule with Ig like domain 1 [Source:MGI Symbol;Acc:MGI:2653612]
Amigo2	724.407	1.29094	0.243668	5.29794	1.17119e-07	3.84331e-05	ENSMUSG00000048218	ENSMUSG00000048218	protein_coding	adhesion molecule with Ig like domain 2 [Source:MGI Symbol;Acc:MGI:2145995]
Amigo3	612.987	-0.363545	0.307033	-1.18406	0.23639	0.999661	ENSMUSG00000032593	ENSMUSG00000032593	protein_coding	adhesion molecule with Ig like domain 3 [Source:MGI Symbol;Acc:MGI:2444854]
Ammecr1	10002.8	-0.0908403	0.17718	-0.512699	0.608162	0.999661	ENSMUSG00000042225	ENSMUSG00000042225	protein_coding	AMMECR nuclear protein 1 [Source:MGI Symbol;Acc:MGI:1860206]
Ammecr1l	10093.7	-0.0921929	0.14076	-0.654967	0.512489	0.999661	ENSMUSG00000041915	ENSMUSG00000041915	protein_coding	AMME chromosomal region gene 1-like [Source:MGI Symbol;Acc:MGI:2442711]
Amn	51.3636	0.730375	0.695404	1.05029	0.293585	0.999661	ENSMUSG00000021278	ENSMUSG00000021278	protein_coding	amnionless [Source:MGI Symbol;Acc:MGI:1934943]
Amn1	2266.81	0.245604	0.180788	1.35852	0.174299	0.997002	ENSMUSG00000068250	ENSMUSG00000068250	protein_coding	antagonist of mitotic exit network 1 [Source:MGI Symbol;Acc:MGI:2442933]
Amot	832.022	0.492868	0.234009	2.10619	0.035188	0.582219	ENSMUSG00000041688	ENSMUSG00000041688	protein_coding	angiomotin [Source:MGI Symbol;Acc:MGI:108440]
Amotl1	35315.1	0.154734	0.132471	1.16806	0.242781	0.999661	ENSMUSG00000013076	ENSMUSG00000013076	protein_coding	angiomotin-like 1 [Source:MGI Symbol;Acc:MGI:1922973]
Amotl2	11993.9	0.529537	0.189009	2.80165	0.00508416	0.202455	ENSMUSG00000032531	ENSMUSG00000032531	protein_coding	angiomotin-like 2 [Source:MGI Symbol;Acc:MGI:1929286]
Ampd1	64.1907	0.166454	0.5349	0.311187	0.755658	0.999661	ENSMUSG00000070385	ENSMUSG00000070385	protein_coding	adenosine monophosphate deaminase 1 [Source:MGI Symbol;Acc:MGI:88015]
Ampd2	4228.14	0.0210044	0.177208	0.11853	0.905648	0.999661	ENSMUSG00000027889	ENSMUSG00000027889	protein_coding	adenosine monophosphate deaminase 2 [Source:MGI Symbol;Acc:MGI:88016]
Ampd3	5294.15	-0.0120595	0.205886	-0.0585738	0.953292	0.999661	ENSMUSG00000005686	ENSMUSG00000005686	protein_coding	adenosine monophosphate deaminase 3 [Source:MGI Symbol;Acc:MGI:1096344]
Amph	26.3375	0.201951	0.971754	0.207821	0.835368	0.999661	ENSMUSG00000021314	ENSMUSG00000021314	protein_coding	amphiphysin [Source:MGI Symbol;Acc:MGI:103574]
Amt	228.749	-0.690798	0.394702	-1.75018	0.0800877	0.796433	ENSMUSG00000032607	ENSMUSG00000032607	protein_coding	aminomethyltransferase [Source:MGI Symbol;Acc:MGI:3646700]
Amz1	18.9969	-0.404695	1.34209	-0.301541	0.763002	0.999661	ENSMUSG00000050022	ENSMUSG00000050022	protein_coding	archaelysin family metallopeptidase 1 [Source:MGI Symbol;Acc:MGI:2442258]
Amz2	5379.74	-0.0448031	0.148945	-0.300802	0.763566	0.999661	ENSMUSG00000020610	ENSMUSG00000020610	protein_coding	archaelysin family metallopeptidase 2 [Source:MGI Symbol;Acc:MGI:104837]
Anapc1	40747.3	0.11353	0.131569	0.862894	0.388196	0.999661	ENSMUSG00000014355	ENSMUSG00000014355	protein_coding	anaphase promoting complex subunit 1 [Source:MGI Symbol;Acc:MGI:103097]
Anapc10	1569.22	0.0990452	0.195702	0.506103	0.612785	0.999661	ENSMUSG00000036977	ENSMUSG00000036977	protein_coding	anaphase promoting complex subunit 10 [Source:MGI Symbol;Acc:MGI:1916249]
Anapc11	3969.29	-0.0999349	0.177546	-0.562869	0.573524	0.999661	ENSMUSG00000025135	ENSMUSG00000025135	protein_coding	anaphase promoting complex subunit 11 [Source:MGI Symbol;Acc:MGI:1913406]
Anapc13	2217.39	-0.0374897	0.197118	-0.190189	0.849161	0.999661	ENSMUSG00000035048	ENSMUSG00000035048	protein_coding	anaphase promoting complex subunit 13 [Source:MGI Symbol;Acc:MGI:1916260]
Anapc15	2102	0.112928	0.176747	0.638926	0.522871	0.999661	ENSMUSG00000030649	ENSMUSG00000030649	protein_coding	anaphase promoting complex C subunit 15 [Source:MGI Symbol;Acc:MGI:1922680]
Anapc16	4333.94	-0.15373	0.162023	-0.948816	0.342714	0.999661	ENSMUSG00000020107	ENSMUSG00000020107	protein_coding	anaphase promoting complex subunit 16 [Source:MGI Symbol;Acc:MGI:1289325]
Anapc2	11235.7	-0.0158145	0.151206	-0.104589	0.916702	0.999661	ENSMUSG00000026965	ENSMUSG00000026965	protein_coding	anaphase promoting complex subunit 2 [Source:MGI Symbol;Acc:MGI:2139135]
Anapc4	6730.59	0.173669	0.16992	1.02206	0.306751	0.999661	ENSMUSG00000029176	ENSMUSG00000029176	protein_coding	anaphase promoting complex subunit 4 [Source:MGI Symbol;Acc:MGI:1098673]
Anapc5	43356.8	-0.136724	0.147251	-0.928507	0.353145	0.999661	ENSMUSG00000029472	ENSMUSG00000029472	protein_coding	anaphase-promoting complex subunit 5 [Source:MGI Symbol;Acc:MGI:1929722]
Anapc7	5766.95	-0.19429	0.148582	-1.30762	0.191001	0.999661	ENSMUSG00000029466	ENSMUSG00000029466	protein_coding	anaphase promoting complex subunit 7 [Source:MGI Symbol;Acc:MGI:1929711]
Ang	249.477	-0.314744	0.35281	-0.892105	0.372337	0.999661	ENSMUSG00000072115	ENSMUSG00000072115	protein_coding	angiogenin, ribonuclease, RNase A family, 5 [Source:MGI Symbol;Acc:MGI:88022]
Angel1	2083.71	-0.163183	0.182567	-0.893823	0.371417	0.999661	ENSMUSG00000021257	ENSMUSG00000021257	protein_coding	angel homolog 1 [Source:MGI Symbol;Acc:MGI:1915987]
Angel2	6470.38	0.0293938	0.14504	0.20266	0.8394	0.999661	ENSMUSG00000026634	ENSMUSG00000026634	protein_coding	angel homolog 2 [Source:MGI Symbol;Acc:MGI:1196310]
Angpt1	20.0317	-1.19237	1.71316	-0.696005	0.486426	0.999661	ENSMUSG00000022309	ENSMUSG00000022309	protein_coding	angiopoietin 1 [Source:MGI Symbol;Acc:MGI:108448]
Angpt2	48.9722	-0.0937468	0.639114	-0.146682	0.883383	0.999661	ENSMUSG00000031465	ENSMUSG00000031465	protein_coding	angiopoietin 2 [Source:MGI Symbol;Acc:MGI:1202890]
Angptl1	163.782	0.00486339	0.656357	0.00740967	0.994088	0.999661	ENSMUSG00000033544	ENSMUSG00000033544	protein_coding	angiopoietin-like 1 [Source:MGI Symbol;Acc:MGI:1919963]
Angptl2	2319.59	0.193321	0.264854	0.729917	0.465441	0.999661	ENSMUSG00000004105	ENSMUSG00000004105	protein_coding	angiopoietin-like 2 [Source:MGI Symbol;Acc:MGI:1347002]
Angptl4	224.166	-0.0977974	0.395321	-0.247387	0.804608	0.999661	ENSMUSG00000002289	ENSMUSG00000002289	protein_coding	angiopoietin-like 4 [Source:MGI Symbol;Acc:MGI:1888999]
Angptl6	176.072	-0.651023	0.33267	-1.95697	0.0503516	0.677351	ENSMUSG00000038742	ENSMUSG00000038742	protein_coding	angiopoietin-like 6 [Source:MGI Symbol;Acc:MGI:1917976]
Ank	3789	-0.306782	0.234181	-1.31002	0.190189	0.999661	ENSMUSG00000022265	ENSMUSG00000022265	protein_coding	progressive ankylosis [Source:MGI Symbol;Acc:MGI:3045421]
Ank1	73.6383	0.290237	0.546978	0.53062	0.595682	0.999661	ENSMUSG00000031543	ENSMUSG00000031543	protein_coding	ankyrin 1, erythroid [Source:MGI Symbol;Acc:MGI:88024]
Ank2	1522.86	0.127675	0.289682	0.440742	0.6594	0.999661	ENSMUSG00000032826	ENSMUSG00000032826	protein_coding	ankyrin 2, brain [Source:MGI Symbol;Acc:MGI:88025]
Ank3	22433.6	0.170278	0.150376	1.13235	0.257487	0.999661	ENSMUSG00000069601	ENSMUSG00000069601	protein_coding	ankyrin 3, epithelial [Source:MGI Symbol;Acc:MGI:88026]
Ankdd1a	37.3261	0.45857	0.744735	0.615749	0.53806	0.999661	ENSMUSG00000066510	ENSMUSG00000066510	protein_coding	ankyrin repeat and death domain containing 1A [Source:MGI Symbol;Acc:MGI:2686319]
Ankef1	18.0617	-0.338178	1.32863	-0.254532	0.799085	0.999661	ENSMUSG00000074771	ENSMUSG00000074771	protein_coding	ankyrin repeat and EF-hand domain containing 1 [Source:MGI Symbol;Acc:MGI:2441685]
Ankfy1	19331.9	0.0629657	0.138588	0.454337	0.649586	0.999661	ENSMUSG00000020790	ENSMUSG00000020790	protein_coding	ankyrin repeat and FYVE domain containing 1 [Source:MGI Symbol;Acc:MGI:1337008]
Ankhd1	21007.5	0.0519372	0.150027	0.346186	0.729203	0.999661	ENSMUSG00000024483	ENSMUSG00000024483	protein_coding	ankyrin repeat and KH domain containing 1 [Source:MGI Symbol;Acc:MGI:1921733]
Ankib1	7029.81	-0.0111461	0.162309	-0.0686724	0.94525	0.999661	ENSMUSG00000040351	ENSMUSG00000040351	protein_coding	ankyrin repeat and IBR domain containing 1 [Source:MGI Symbol;Acc:MGI:1918047]
Ankle1	992.61	0.0253	0.281796	0.0897811	0.928461	0.999661	ENSMUSG00000046295	ENSMUSG00000046295	protein_coding	ankyrin repeat and LEM domain containing 1 [Source:MGI Symbol;Acc:MGI:1918775]
Ankle2	8573.41	-0.0206125	0.135414	-0.152219	0.879014	0.999661	ENSMUSG00000029501	ENSMUSG00000029501	protein_coding	ankyrin repeat and LEM domain containing 2 [Source:MGI Symbol;Acc:MGI:1261856]
Ankmy1	136.79	0.408092	0.556116	0.733825	0.463056	0.999661	ENSMUSG00000034212	ENSMUSG00000034212	protein_coding	ankyrin repeat and MYND domain containing 1 [Source:MGI Symbol;Acc:MGI:3045261]
Ankmy2	3683.18	0.113018	0.176485	0.640386	0.521922	0.999661	ENSMUSG00000036188	ENSMUSG00000036188	protein_coding	ankyrin repeat and MYND domain containing 2 [Source:MGI Symbol;Acc:MGI:2144755]
Ankra2	1907.97	-0.197898	0.175493	-1.12766	0.259462	0.999661	ENSMUSG00000021661	ENSMUSG00000021661	protein_coding	ankyrin repeat, family A (RFXANK-like), 2 [Source:MGI Symbol;Acc:MGI:1915808]
Ankrd10	9283.3	0.104177	0.161844	0.643689	0.519777	0.999661	ENSMUSG00000031508	ENSMUSG00000031508	protein_coding	ankyrin repeat domain 10 [Source:MGI Symbol;Acc:MGI:1921840]
Ankrd11	31654.9	0.198446	0.155854	1.27328	0.202918	0.999661	ENSMUSG00000035569	ENSMUSG00000035569	protein_coding	ankyrin repeat domain 11 [Source:MGI Symbol;Acc:MGI:1924337]
Ankrd12	2975.45	-0.0979493	0.250119	-0.391611	0.695346	0.999661	ENSMUSG00000034647	ENSMUSG00000034647	protein_coding	ankyrin repeat domain 12 [Source:MGI Symbol;Acc:MGI:1914357]
Ankrd13a	9659.72	-0.0723625	0.168935	-0.428345	0.6684	0.999661	ENSMUSG00000041870	ENSMUSG00000041870	protein_coding	ankyrin repeat domain 13a [Source:MGI Symbol;Acc:MGI:1915670]
Ankrd13b	4053.38	-0.0837201	0.227188	-0.368506	0.712496	0.999661	ENSMUSG00000037907	ENSMUSG00000037907	protein_coding	ankyrin repeat domain 13b [Source:MGI Symbol;Acc:MGI:2144501]
Ankrd13c	10083.8	0.197585	0.150481	1.31302	0.189175	0.999661	ENSMUSG00000039988	ENSMUSG00000039988	protein_coding	ankyrin repeat domain 13c [Source:MGI Symbol;Acc:MGI:2139746]
Ankrd13d	673.29	-0.0289469	0.326706	-0.0886023	0.929398	0.999661	ENSMUSG00000005986	ENSMUSG00000005986	protein_coding	ankyrin repeat domain 13 family, member D [Source:MGI Symbol;Acc:MGI:1915673]
Ankrd16	2533.98	-0.0125128	0.195991	-0.0638441	0.949094	0.999661	ENSMUSG00000047909	ENSMUSG00000047909	protein_coding	ankyrin repeat domain 16 [Source:MGI Symbol;Acc:MGI:2444796]
Ankrd17	40149.2	0.18716	0.143412	1.30506	0.191873	0.999661	ENSMUSG00000055204	ENSMUSG00000055204	protein_coding	ankyrin repeat domain 17 [Source:MGI Symbol;Acc:MGI:1932101]
Ankrd22	2404.37	-0.348352	0.182176	-1.91217	0.0558546	0.698795	ENSMUSG00000024774	ENSMUSG00000024774	protein_coding	ankyrin repeat domain 22 [Source:MGI Symbol;Acc:MGI:1277101]
Ankrd23	53.194	-0.279536	0.566156	-0.493744	0.621487	0.999661	ENSMUSG00000067653	ENSMUSG00000067653	protein_coding	ankyrin repeat domain 23 [Source:MGI Symbol;Acc:MGI:1925571]
Ankrd24	548.409	0.391662	0.253714	1.54371	0.122657	0.917754	ENSMUSG00000054708	ENSMUSG00000054708	protein_coding	ankyrin repeat domain 24 [Source:MGI Symbol;Acc:MGI:1890394]
Ankrd26	2102.26	0.136419	0.274799	0.496433	0.619589	0.999661	ENSMUSG00000007827	ENSMUSG00000007827	protein_coding	ankyrin repeat domain 26 [Source:MGI Symbol;Acc:MGI:1917887]
Ankrd27	5984.88	0.0366584	0.137334	0.266928	0.789524	0.999661	ENSMUSG00000034867	ENSMUSG00000034867	protein_coding	ankyrin repeat domain 27 (VPS9 domain) [Source:MGI Symbol;Acc:MGI:2444103]
Ankrd28	9508.95	0.0203601	0.167402	0.121624	0.903197	0.999661	ENSMUSG00000014496	ENSMUSG00000014496	protein_coding	ankyrin repeat domain 28 [Source:MGI Symbol;Acc:MGI:2145661]
Ankrd29	1300.1	0.0379147	0.33126	0.114456	0.908876	0.999661	ENSMUSG00000057766	ENSMUSG00000057766	protein_coding	ankyrin repeat domain 29 [Source:MGI Symbol;Acc:MGI:2687055]
Ankrd33b	38.4	0.478559	0.754031	0.634667	0.525645	0.999661	ENSMUSG00000022237	ENSMUSG00000022237	protein_coding	ankyrin repeat domain 33B [Source:MGI Symbol;Acc:MGI:1917904]
Ankrd34a	51.8208	0.10507	0.70916	0.148161	0.882216	0.999661	ENSMUSG00000049097	ENSMUSG00000049097	protein_coding	ankyrin repeat domain 34A [Source:MGI Symbol;Acc:MGI:3617846]
Ankrd35	1811.78	-0.132725	0.307322	-0.431876	0.665831	0.999661	ENSMUSG00000038354	ENSMUSG00000038354	protein_coding	ankyrin repeat domain 35 [Source:MGI Symbol;Acc:MGI:2442590]
Ankrd37	413.16	0.144825	0.36794	0.39361	0.693869	0.999661	ENSMUSG00000050914	ENSMUSG00000050914	protein_coding	ankyrin repeat domain 37 [Source:MGI Symbol;Acc:MGI:3603344]
Ankrd39	463.982	-0.0762642	0.304468	-0.250483	0.802214	0.999661	ENSMUSG00000079610	ENSMUSG00000079610	protein_coding	ankyrin repeat domain 39 [Source:MGI Symbol;Acc:MGI:1914816]
Ankrd40	9947.36	0.0622247	0.20884	0.297954	0.765738	0.999661	ENSMUSG00000020864	ENSMUSG00000020864	protein_coding	ankyrin repeat domain 40 [Source:MGI Symbol;Acc:MGI:1918702]
Ankrd42	333.848	-0.00417186	0.375407	-0.0111129	0.991133	0.999661	ENSMUSG00000041343	ENSMUSG00000041343	protein_coding	ankyrin repeat domain 42 [Source:MGI Symbol;Acc:MGI:1921095]
Ankrd44	1643.44	-0.0386667	0.167868	-0.23034	0.817828	0.999661	ENSMUSG00000052331	ENSMUSG00000052331	protein_coding	ankyrin repeat domain 44 [Source:MGI Symbol;Acc:MGI:3045243]
Ankrd45	29.8511	0.346692	0.785885	0.441148	0.659106	0.999661	ENSMUSG00000044835	ENSMUSG00000044835	protein_coding	ankyrin repeat domain 45 [Source:MGI Symbol;Acc:MGI:1921094]
Ankrd46	4109.89	0.00598175	0.147215	0.0406328	0.967589	0.999661	ENSMUSG00000048307	ENSMUSG00000048307	protein_coding	ankyrin repeat domain 46 [Source:MGI Symbol;Acc:MGI:1916089]
Ankrd49	4309.58	-0.103197	0.200304	-0.515203	0.606411	0.999661	ENSMUSG00000031931	ENSMUSG00000031931	protein_coding	ankyrin repeat domain 49 [Source:MGI Symbol;Acc:MGI:1930842]
Ankrd50	15620.9	-0.132857	0.139965	-0.949218	0.34251	0.999661	ENSMUSG00000044864	ENSMUSG00000044864	protein_coding	ankyrin repeat domain 50 [Source:MGI Symbol;Acc:MGI:2139777]
Ankrd52	22718.2	0.319456	0.215847	1.48001	0.13887	0.945638	ENSMUSG00000014498	ENSMUSG00000014498	protein_coding	ankyrin repeat domain 52 [Source:MGI Symbol;Acc:MGI:2444029]
Ankrd54	3091.49	-0.283452	0.193978	-1.46126	0.143945	0.953484	ENSMUSG00000033055	ENSMUSG00000033055	protein_coding	ankyrin repeat domain 54 [Source:MGI Symbol;Acc:MGI:2444209]
Ankrd55	47.4712	-1.52123	0.68062	-2.23507	0.0254128	0.508049	ENSMUSG00000049985	ENSMUSG00000049985	protein_coding	ankyrin repeat domain 55 [Source:MGI Symbol;Acc:MGI:1924568]
Ankrd6	2698.84	0.702008	0.221785	3.16527	0.00154939	0.0894673	ENSMUSG00000040183	ENSMUSG00000040183	protein_coding	ankyrin repeat domain 6 [Source:MGI Symbol;Acc:MGI:2154278]
Ankrd61	42.1073	-0.458379	0.710034	-0.645572	0.518556	0.999661	ENSMUSG00000029607	ENSMUSG00000029607	protein_coding	ankyrin repeat domain 61 [Source:MGI Symbol;Acc:MGI:1913979]
Ankrd65	41.5441	0.66333	0.828034	0.80109	0.42308	0.999661	ENSMUSG00000078487	ENSMUSG00000078487	protein_coding	ankyrin repeat domain 65 [Source:MGI Symbol;Acc:MGI:2685285]
Ankrd9	528.517	-0.114358	0.265856	-0.430152	0.667085	0.999661	ENSMUSG00000037904	ENSMUSG00000037904	protein_coding	ankyrin repeat domain 9 [Source:MGI Symbol;Acc:MGI:1921501]
Anks1	5901.37	-0.0513278	0.186313	-0.275492	0.782938	0.999661	ENSMUSG00000024219	ENSMUSG00000024219	protein_coding	ankyrin repeat and SAM domain containing 1 [Source:MGI Symbol;Acc:MGI:2446180]
Anks1b	111.598	2.67341	0.783496	3.41215	0.000644518	0.0481063	ENSMUSG00000058589	ENSMUSG00000058589	protein_coding	ankyrin repeat and sterile alpha motif domain containing 1B [Source:MGI Symbol;Acc:MGI:1924781]
Anks3	3786.82	-0.231106	0.188601	-1.22536	0.220438	0.999661	ENSMUSG00000022515	ENSMUSG00000022515	protein_coding	ankyrin repeat and sterile alpha motif domain containing 3 [Source:MGI Symbol;Acc:MGI:1919865]
Anks6	399.556	0.508733	0.267063	1.90492	0.0567904	0.700593	ENSMUSG00000066191	ENSMUSG00000066191	protein_coding	ankyrin repeat and sterile alpha motif domain containing 6 [Source:MGI Symbol;Acc:MGI:1922941]
Ankzf1	2451.12	-0.0570072	0.189908	-0.300182	0.764038	0.999661	ENSMUSG00000026199	ENSMUSG00000026199	protein_coding	ankyrin repeat and zinc finger domain containing 1 [Source:MGI Symbol;Acc:MGI:1098746]
Anln	16136.1	0.179925	0.161652	1.11304	0.265693	0.999661	ENSMUSG00000036777	ENSMUSG00000036777	protein_coding	anillin, actin binding protein [Source:MGI Symbol;Acc:MGI:1920174]
Ano1	4132.32	-0.313569	0.196544	-1.59541	0.11062	0.887616	ENSMUSG00000031075	ENSMUSG00000031075	protein_coding	anoctamin 1, calcium activated chloride channel [Source:MGI Symbol;Acc:MGI:2142149]
Ano10	3287.6	0.217435	0.160236	1.35696	0.174793	0.997002	ENSMUSG00000037949	ENSMUSG00000037949	protein_coding	anoctamin 10 [Source:MGI Symbol;Acc:MGI:2143103]
Ano3	1976.92	-0.553217	0.267282	-2.06979	0.0384724	0.603664	ENSMUSG00000074968	ENSMUSG00000074968	protein_coding	anoctamin 3 [Source:MGI Symbol;Acc:MGI:3613666]
Ano4	124.037	0.945092	0.674982	1.40017	0.161462	0.972399	ENSMUSG00000035189	ENSMUSG00000035189	protein_coding	anoctamin 4 [Source:MGI Symbol;Acc:MGI:2443344]
Ano5	111.126	1.16564	0.653031	1.78497	0.0742664	0.771905	ENSMUSG00000055489	ENSMUSG00000055489	protein_coding	anoctamin 5 [Source:MGI Symbol;Acc:MGI:3576659]
Ano6	17328.4	0.189041	0.150478	1.25627	0.209018	0.999661	ENSMUSG00000064210	ENSMUSG00000064210	protein_coding	anoctamin 6 [Source:MGI Symbol;Acc:MGI:2145890]
Ano7	7444.07	0.134703	0.245229	0.549293	0.582804	0.999661	ENSMUSG00000034107	ENSMUSG00000034107	protein_coding	anoctamin 7 [Source:MGI Symbol;Acc:MGI:3052714]
Ano8	1208.2	-0.00226381	0.264673	-0.00855322	0.993176	0.999661	ENSMUSG00000034863	ENSMUSG00000034863	protein_coding	anoctamin 8 [Source:MGI Symbol;Acc:MGI:2687327]
Ano9	3761.39	0.558515	0.163771	3.41035	0.000648794	0.0482363	ENSMUSG00000054662	ENSMUSG00000054662	protein_coding	anoctamin 9 [Source:MGI Symbol;Acc:MGI:1918595]
Anp32a	18584.9	0.169239	0.183114	0.924227	0.355368	0.999661	ENSMUSG00000032249	ENSMUSG00000032249	protein_coding	acidic (leucine-rich) nuclear phosphoprotein 32 family, member A [Source:MGI Symbol;Acc:MGI:108447]
Anp32b	22235.5	-0.0228204	0.160511	-0.142173	0.886943	0.999661	ENSMUSG00000028333	ENSMUSG00000028333	protein_coding	acidic (leucine-rich) nuclear phosphoprotein 32 family, member B [Source:MGI Symbol;Acc:MGI:1914878]
Anp32e	16455.4	-0.0231269	0.211781	-0.109202	0.913042	0.999661	ENSMUSG00000015749	ENSMUSG00000015749	protein_coding	acidic (leucine-rich) nuclear phosphoprotein 32 family, member E [Source:MGI Symbol;Acc:MGI:1913721]
Anpep	4357.2	-0.0342837	0.203399	-0.168554	0.866148	0.999661	ENSMUSG00000039062	ENSMUSG00000039062	protein_coding	alanyl (membrane) aminopeptidase [Source:MGI Symbol;Acc:MGI:5000466]
Antkmt	689.276	-0.0833135	0.236712	-0.351962	0.724867	0.999661	ENSMUSG00000057411	ENSMUSG00000057411	protein_coding	adenine nucleotide translocase lysine methyltransferase [Source:MGI Symbol;Acc:MGI:2384888]
Antxr1	25184.3	-0.221534	0.202936	-1.09164	0.27499	0.999661	ENSMUSG00000033420	ENSMUSG00000033420	protein_coding	anthrax toxin receptor 1 [Source:MGI Symbol;Acc:MGI:1916788]
Antxr2	959.516	-0.610071	0.237695	-2.56661	0.0102698	0.316287	ENSMUSG00000029338	ENSMUSG00000029338	protein_coding	anthrax toxin receptor 2 [Source:MGI Symbol;Acc:MGI:1919164]
Anxa1	41712.1	-0.31658	0.179751	-1.76121	0.078203	0.788243	ENSMUSG00000024659	ENSMUSG00000024659	protein_coding	annexin A1 [Source:MGI Symbol;Acc:MGI:96819]
Anxa11	1318.7	-0.132564	0.188179	-0.704458	0.481148	0.999661	ENSMUSG00000021866	ENSMUSG00000021866	protein_coding	annexin A11 [Source:MGI Symbol;Acc:MGI:108481]
Anxa2	121739	-0.224971	0.14691	-1.53136	0.125681	0.92335	ENSMUSG00000032231	ENSMUSG00000032231	protein_coding	annexin A2 [Source:MGI Symbol;Acc:MGI:88246]
Anxa3	518.193	0.627805	0.486568	1.29027	0.196956	0.999661	ENSMUSG00000029484	ENSMUSG00000029484	protein_coding	annexin A3 [Source:MGI Symbol;Acc:MGI:1201378]
Anxa4	7972.04	-0.272948	0.155526	-1.755	0.0792586	0.792767	ENSMUSG00000029994	ENSMUSG00000029994	protein_coding	annexin A4 [Source:MGI Symbol;Acc:MGI:88030]
Anxa5	14792.8	-0.101092	0.188246	-0.537021	0.591253	0.999661	ENSMUSG00000027712	ENSMUSG00000027712	protein_coding	annexin A5 [Source:MGI Symbol;Acc:MGI:106008]
Anxa6	6790.99	-0.155973	0.200049	-0.779673	0.435583	0.999661	ENSMUSG00000018340	ENSMUSG00000018340	protein_coding	annexin A6 [Source:MGI Symbol;Acc:MGI:88255]
Anxa7	11194.7	-0.308562	0.176663	-1.74662	0.0807034	0.798201	ENSMUSG00000021814	ENSMUSG00000021814	protein_coding	annexin A7 [Source:MGI Symbol;Acc:MGI:88031]
Anxa8	30206.7	-0.293602	0.178474	-1.64506	0.0999566	0.857036	ENSMUSG00000021950	ENSMUSG00000021950	protein_coding	annexin A8 [Source:MGI Symbol;Acc:MGI:1201374]
Anxa9	70.8321	1.05695	0.613094	1.72396	0.0847159	0.805796	ENSMUSG00000015702	ENSMUSG00000015702	protein_coding	annexin A9 [Source:MGI Symbol;Acc:MGI:1923711]
Aoah	95.2958	0.0844267	0.651247	0.129638	0.896852	0.999661	ENSMUSG00000021322	ENSMUSG00000021322	protein_coding	acyloxyacyl hydrolase [Source:MGI Symbol;Acc:MGI:1350928]
Aoc2	950.813	0.171855	0.281079	0.611413	0.540926	0.999661	ENSMUSG00000078651	ENSMUSG00000078651	protein_coding	amine oxidase, copper containing 2 (retina-specific) [Source:MGI Symbol;Acc:MGI:2668431]
Aoc3	480.82	0.0599867	0.404011	0.148478	0.881966	0.999661	ENSMUSG00000019326	ENSMUSG00000019326	protein_coding	amine oxidase, copper containing 3 [Source:MGI Symbol;Acc:MGI:1306797]
Aopep	9684.54	-0.16486	0.159992	-1.03042	0.302812	0.999661	ENSMUSG00000021458	ENSMUSG00000021458	protein_coding	aminopeptidase O [Source:MGI Symbol;Acc:MGI:1919311]
Aox1	130.424	0.377204	0.456776	0.825797	0.408919	0.999661	ENSMUSG00000063558	ENSMUSG00000063558	protein_coding	aldehyde oxidase 1 [Source:MGI Symbol;Acc:MGI:88035]
Aox2	210.364	-0.660051	0.382577	-1.72527	0.0844781	0.805796	ENSMUSG00000079554	ENSMUSG00000079554	protein_coding	aldehyde oxidase 2 [Source:MGI Symbol;Acc:MGI:3529596]
Aox3	103.382	0.24134	0.44557	0.541643	0.588065	0.999661	ENSMUSG00000064294	ENSMUSG00000064294	protein_coding	aldehyde oxidase 3 [Source:MGI Symbol;Acc:MGI:1918974]
Aox4	6707.71	0.106486	0.233243	0.456544	0.647999	0.999661	ENSMUSG00000038242	ENSMUSG00000038242	protein_coding	aldehyde oxidase 4 [Source:MGI Symbol;Acc:MGI:1919122]
Ap1ar	4956.04	0.0787667	0.179187	0.439579	0.660242	0.999661	ENSMUSG00000074238	ENSMUSG00000074238	protein_coding	adaptor-related protein complex 1 associated regulatory protein [Source:MGI Symbol;Acc:MGI:2384822]
Ap1b1	11092.3	0.0597064	0.139931	0.426686	0.669608	0.999661	ENSMUSG00000009090	ENSMUSG00000009090	protein_coding	adaptor protein complex AP-1, beta 1 subunit [Source:MGI Symbol;Acc:MGI:1096368]
Ap1g1	22166.6	0.226706	0.14754	1.53658	0.124396	0.91912	ENSMUSG00000031731	ENSMUSG00000031731	protein_coding	adaptor protein complex AP-1, gamma 1 subunit [Source:MGI Symbol;Acc:MGI:101919]
Ap1g2	4097.31	-0.123946	0.197378	-0.627966	0.530026	0.999661	ENSMUSG00000040701	ENSMUSG00000040701	protein_coding	adaptor protein complex AP-1, gamma 2 subunit [Source:MGI Symbol;Acc:MGI:1328307]
Ap1m1	4239.74	0.131457	0.217343	0.604838	0.545287	0.999661	ENSMUSG00000003033	ENSMUSG00000003033	protein_coding	adaptor-related protein complex AP-1, mu subunit 1 [Source:MGI Symbol;Acc:MGI:102776]
Ap1m2	8380.26	-0.0748947	0.138857	-0.539367	0.589633	0.999661	ENSMUSG00000003309	ENSMUSG00000003309	protein_coding	adaptor protein complex AP-1, mu 2 subunit [Source:MGI Symbol;Acc:MGI:1336974]
Ap1s1	7568.97	-0.10685	0.151486	-0.705344	0.480596	0.999661	ENSMUSG00000004849	ENSMUSG00000004849	protein_coding	adaptor protein complex AP-1, sigma 1 [Source:MGI Symbol;Acc:MGI:1098244]
Ap1s2	727.804	-0.0562023	0.241164	-0.233046	0.815726	0.999661	ENSMUSG00000031367	ENSMUSG00000031367	protein_coding	adaptor-related protein complex 1, sigma 2 subunit [Source:MGI Symbol;Acc:MGI:1889383]
Ap1s3	1682.9	-0.229774	0.176791	-1.29969	0.193707	0.999661	ENSMUSG00000054702	ENSMUSG00000054702	protein_coding	adaptor-related protein complex AP-1, sigma 3 [Source:MGI Symbol;Acc:MGI:1891304]
Ap2a1	10163.6	0.1384	0.188162	0.735534	0.462014	0.999661	ENSMUSG00000060279	ENSMUSG00000060279	protein_coding	adaptor-related protein complex 2, alpha 1 subunit [Source:MGI Symbol;Acc:MGI:101921]
Ap2a2	15744.7	-0.124194	0.156147	-0.795367	0.4264	0.999661	ENSMUSG00000002957	ENSMUSG00000002957	protein_coding	adaptor-related protein complex 2, alpha 2 subunit [Source:MGI Symbol;Acc:MGI:101920]
Ap2b1	22020.7	0.028775	0.147055	0.195675	0.844864	0.999661	ENSMUSG00000035152	ENSMUSG00000035152	protein_coding	adaptor-related protein complex 2, beta 1 subunit [Source:MGI Symbol;Acc:MGI:1919020]
Ap2m1	17704.3	-0.0502709	0.164026	-0.306482	0.759238	0.999661	ENSMUSG00000022841	ENSMUSG00000022841	protein_coding	adaptor-related protein complex 2, mu 1 subunit [Source:MGI Symbol;Acc:MGI:1298405]
Ap2s1	4506.56	-0.267162	0.179684	-1.48684	0.137056	0.94214	ENSMUSG00000008036	ENSMUSG00000008036	protein_coding	adaptor-related protein complex 2, sigma 1 subunit [Source:MGI Symbol;Acc:MGI:2141861]
Ap3b1	8725.22	0.065319	0.144741	0.451282	0.651787	0.999661	ENSMUSG00000021686	ENSMUSG00000021686	protein_coding	adaptor-related protein complex 3, beta 1 subunit [Source:MGI Symbol;Acc:MGI:1333879]
Ap3d1	14318.4	0.0367035	0.161089	0.227847	0.819765	0.999661	ENSMUSG00000020198	ENSMUSG00000020198	protein_coding	adaptor-related protein complex 3, delta 1 subunit [Source:MGI Symbol;Acc:MGI:107734]
Ap3m1	7501.95	-0.090155	0.224049	-0.40239	0.687397	0.999661	ENSMUSG00000021824	ENSMUSG00000021824	protein_coding	adaptor-related protein complex 3, mu 1 subunit [Source:MGI Symbol;Acc:MGI:1929212]
Ap3m2	192.115	0.68736	0.335976	2.04586	0.0407703	0.618329	ENSMUSG00000031539	ENSMUSG00000031539	protein_coding	adaptor-related protein complex 3, mu 2 subunit [Source:MGI Symbol;Acc:MGI:1929214]
Ap3s1	2023.72	0.0167958	0.172705	0.0972513	0.922527	0.999661	ENSMUSG00000024480	ENSMUSG00000024480	protein_coding	adaptor-related protein complex 3, sigma 1 subunit [Source:MGI Symbol;Acc:MGI:1337062]
Ap3s2	5034.69	-0.0386172	0.168505	-0.229175	0.818733	0.999661	ENSMUSG00000063801	ENSMUSG00000063801	protein_coding	adaptor-related protein complex 3, sigma 2 subunit [Source:MGI Symbol;Acc:MGI:1337060]
Ap4b1	91.17	-0.010181	0.505107	-0.0201561	0.983919	0.999661	ENSMUSG00000032952	ENSMUSG00000032952	protein_coding	adaptor-related protein complex AP-4, beta 1 [Source:MGI Symbol;Acc:MGI:1337130]
Ap4e1	3410.01	0.17625	0.19162	0.919787	0.357684	0.999661	ENSMUSG00000001998	ENSMUSG00000001998	protein_coding	adaptor-related protein complex AP-4, epsilon 1 [Source:MGI Symbol;Acc:MGI:1336993]
Ap4m1	4247.37	-0.0553649	0.161512	-0.342792	0.731755	0.999661	ENSMUSG00000019518	ENSMUSG00000019518	protein_coding	adaptor-related protein complex AP-4, mu 1 [Source:MGI Symbol;Acc:MGI:1337063]
Ap4s1	977.974	-0.111703	0.192708	-0.57965	0.562151	0.999661	ENSMUSG00000020955	ENSMUSG00000020955	protein_coding	adaptor-related protein complex AP-4, sigma 1 [Source:MGI Symbol;Acc:MGI:1337065]
Ap5b1	1446.89	-0.241493	0.264898	-0.911648	0.361954	0.999661	ENSMUSG00000049562	ENSMUSG00000049562	protein_coding	adaptor-related protein complex 5, beta 1 subunit [Source:MGI Symbol;Acc:MGI:2685808]
Ap5m1	3881.93	-0.0579278	0.198146	-0.29235	0.770019	0.999661	ENSMUSG00000036291	ENSMUSG00000036291	protein_coding	adaptor-related protein complex 5, mu 1 subunit [Source:MGI Symbol;Acc:MGI:1921635]
Ap5s1	638.203	-0.227108	0.237473	-0.956353	0.338894	0.999661	ENSMUSG00000068264	ENSMUSG00000068264	protein_coding	adaptor-related protein 5 complex, sigma 1 subunit [Source:MGI Symbol;Acc:MGI:1916846]
Ap5z1	1515.91	0.128891	0.216172	0.596242	0.551014	0.999661	ENSMUSG00000039623	ENSMUSG00000039623	protein_coding	adaptor-related protein complex 5, zeta 1 subunit [Source:MGI Symbol;Acc:MGI:1924908]
Apaf1	5442.09	0.83646	0.260363	3.21266	0.00131512	0.0787125	ENSMUSG00000019979	ENSMUSG00000019979	protein_coding	apoptotic peptidase activating factor 1 [Source:MGI Symbol;Acc:MGI:1306796]
Apba1	180.718	0.323559	0.537046	0.602479	0.546856	0.999661	ENSMUSG00000024897	ENSMUSG00000024897	protein_coding	amyloid beta (A4) precursor protein binding, family A, member 1 [Source:MGI Symbol;Acc:MGI:1860297]
Apba2	20.3796	-2.57821	1.09172	-2.3616	0.0181963	0.425745	ENSMUSG00000030519	ENSMUSG00000030519	protein_coding	amyloid beta (A4) precursor protein-binding, family A, member 2 [Source:MGI Symbol;Acc:MGI:1261791]
Apba3	2599.84	-0.034754	0.189597	-0.183305	0.854559	0.999661	ENSMUSG00000004931	ENSMUSG00000004931	protein_coding	amyloid beta (A4) precursor protein-binding, family A, member 3 [Source:MGI Symbol;Acc:MGI:1888527]
Apbb1	585.339	0.0314251	0.269021	0.116813	0.907008	0.999661	ENSMUSG00000037032	ENSMUSG00000037032	protein_coding	amyloid beta (A4) precursor protein-binding, family B, member 1 [Source:MGI Symbol;Acc:MGI:107765]
Apbb1ip	72.4503	0.391833	0.728883	0.53758	0.590867	0.999661	ENSMUSG00000026786	ENSMUSG00000026786	protein_coding	amyloid beta (A4) precursor protein-binding, family B, member 1 interacting protein [Source:MGI Symbol;Acc:MGI:1861354]
Apbb2	6867	0.297465	0.186395	1.59588	0.110515	0.887333	ENSMUSG00000029207	ENSMUSG00000029207	protein_coding	amyloid beta (A4) precursor protein-binding, family B, member 2 [Source:MGI Symbol;Acc:MGI:108405]
Apbb3	1522.19	0.0668163	0.23896	0.279613	0.779774	0.999661	ENSMUSG00000117679	ENSMUSG00000117679	protein_coding	amyloid beta (A4) precursor protein-binding, family B, member 3 [Source:MGI Symbol;Acc:MGI:108404]
Apc	17095.7	0.279717	0.213069	1.3128	0.189251	0.999661	ENSMUSG00000005871	ENSMUSG00000005871	protein_coding	APC, WNT signaling pathway regulator [Source:MGI Symbol;Acc:MGI:88039]
Apc2	176.299	1.03118	0.487994	2.1131	0.0345924	0.57653	ENSMUSG00000020135	ENSMUSG00000020135	protein_coding	APC regulator of WNT signaling pathway 2 [Source:MGI Symbol;Acc:MGI:1346052]
Apcdd1	57823.4	0.0124805	0.152121	0.0820431	0.934612	0.999661	ENSMUSG00000071847	ENSMUSG00000071847	protein_coding	adenomatosis polyposis coli down-regulated 1 [Source:MGI Symbol;Acc:MGI:3513977]
Apeh	3196.08	-0.117303	0.152524	-0.769081	0.441845	0.999661	ENSMUSG00000032590	ENSMUSG00000032590	protein_coding	acylpeptide hydrolase [Source:MGI Symbol;Acc:MGI:88041]
Apela	20.753	-0.016599	1.34867	-0.0123077	0.99018	0.999661	ENSMUSG00000079042	ENSMUSG00000079042	protein_coding	apelin receptor early endogenous ligand [Source:MGI Symbol;Acc:MGI:3642370]
Apex1	9548.58	-0.068261	0.211537	-0.32269	0.74693	0.999661	ENSMUSG00000035960	ENSMUSG00000035960	protein_coding	apurinic/apyrimidinic endonuclease 1 [Source:MGI Symbol;Acc:MGI:88042]
Apex2	2604.25	0.15481	0.20335	0.761298	0.446479	0.999661	ENSMUSG00000025269	ENSMUSG00000025269	protein_coding	apurinic/apyrimidinic endonuclease 2 [Source:MGI Symbol;Acc:MGI:1924872]
Aph1a	6857.87	-0.103304	0.188389	-0.548357	0.583447	0.999661	ENSMUSG00000015750	ENSMUSG00000015750	protein_coding	aph1 homolog A, gamma secretase subunit [Source:MGI Symbol;Acc:MGI:2385110]
Aph1b	2181.37	-0.0460724	0.163761	-0.281339	0.77845	0.999661	ENSMUSG00000032375	ENSMUSG00000032375	protein_coding	aph1 homolog B, gamma secretase subunit [Source:MGI Symbol;Acc:MGI:3522097]
Aph1c	147.705	0.330285	0.399076	0.827625	0.407883	0.999661	ENSMUSG00000053040	ENSMUSG00000053040	protein_coding	aph1 homolog C, gamma secretase subunit [Source:MGI Symbol;Acc:MGI:1915568]
Api5	21382.5	0.048494	0.168279	0.288177	0.773211	0.999661	ENSMUSG00000027193	ENSMUSG00000027193	protein_coding	apoptosis inhibitor 5 [Source:MGI Symbol;Acc:MGI:1888993]
Apip	597.088	0.155349	0.327123	0.474897	0.634861	0.999661	ENSMUSG00000010911	ENSMUSG00000010911	protein_coding	APAF1 interacting protein [Source:MGI Symbol;Acc:MGI:1926788]
Aplf	1960.29	-0.186179	0.160515	-1.15988	0.246096	0.999661	ENSMUSG00000030051	ENSMUSG00000030051	protein_coding	aprataxin and PNKP like factor [Source:MGI Symbol;Acc:MGI:1919353]
Apln	155.339	1.54189	0.416084	3.70571	0.000210795	0.0201544	ENSMUSG00000037010	ENSMUSG00000037010	protein_coding	apelin [Source:MGI Symbol;Acc:MGI:1353624]
Aplnr	806.527	0.228346	0.374592	0.609586	0.542136	0.999661	ENSMUSG00000044338	ENSMUSG00000044338	protein_coding	apelin receptor [Source:MGI Symbol;Acc:MGI:1346086]
Aplp1	141.985	-0.275236	0.408331	-0.674051	0.500279	0.999661	ENSMUSG00000006651	ENSMUSG00000006651	protein_coding	amyloid beta (A4) precursor-like protein 1 [Source:MGI Symbol;Acc:MGI:88046]
Aplp2	33373	0.173405	0.129442	1.33964	0.180364	0.999661	ENSMUSG00000031996	ENSMUSG00000031996	protein_coding	amyloid beta (A4) precursor-like protein 2 [Source:MGI Symbol;Acc:MGI:88047]
Apmap	3412.95	-0.16291	0.156138	-1.04337	0.296775	0.999661	ENSMUSG00000033096	ENSMUSG00000033096	protein_coding	adipocyte plasma membrane associated protein [Source:MGI Symbol;Acc:MGI:1919131]
Apobec1	51.2586	0.587633	0.889979	0.660278	0.509075	0.999661	ENSMUSG00000040613	ENSMUSG00000040613	protein_coding	apolipoprotein B mRNA editing enzyme, catalytic polypeptide 1 [Source:MGI Symbol;Acc:MGI:103298]
Apobec3	607.52	0.426791	0.288544	1.47912	0.139108	0.945638	ENSMUSG00000009585	ENSMUSG00000009585	protein_coding	apolipoprotein B mRNA editing enzyme, catalytic polypeptide 3 [Source:MGI Symbol;Acc:MGI:1933111]
Apobr	29.2973	-0.24268	0.976	-0.248648	0.803633	0.999661	ENSMUSG00000042759	ENSMUSG00000042759	protein_coding	apolipoprotein B receptor [Source:MGI Symbol;Acc:MGI:2176230]
Apoc1	1552.28	0.65358	0.310641	2.10397	0.0353807	0.582782	ENSMUSG00000040564	ENSMUSG00000040564	protein_coding	apolipoprotein C-I [Source:MGI Symbol;Acc:MGI:88053]
Apod	209.822	-0.500814	0.496149	-1.0094	0.312781	0.999661	ENSMUSG00000022548	ENSMUSG00000022548	protein_coding	apolipoprotein D [Source:MGI Symbol;Acc:MGI:88056]
Apoe	5098.22	0.478947	0.850045	0.563437	0.573137	0.999661	ENSMUSG00000002985	ENSMUSG00000002985	protein_coding	apolipoprotein E [Source:MGI Symbol;Acc:MGI:88057]
Apol7d	21.6954	-0.0926346	1.05041	-0.0881889	0.929727	0.999661	ENSMUSG00000073652	ENSMUSG00000073652	lncRNA	apolipoprotein L 7d [Source:MGI Symbol;Acc:MGI:3723449]
Apol8	128.796	0.0764799	0.676755	0.11301	0.910023	0.999661	ENSMUSG00000056656	ENSMUSG00000056656	protein_coding	apolipoprotein L 8 [Source:MGI Symbol;Acc:MGI:2444921]
Apold1	164.98	-0.18253	0.462244	-0.394879	0.692933	0.999661	ENSMUSG00000090698	ENSMUSG00000090698	protein_coding	apolipoprotein L domain containing 1 [Source:MGI Symbol;Acc:MGI:2685921]
Apom	38.362	-0.177855	0.91808	-0.193725	0.846391	0.999661	ENSMUSG00000024391	ENSMUSG00000024391	protein_coding	apolipoprotein M [Source:MGI Symbol;Acc:MGI:1930124]
Apon	37.5667	0.497239	0.785988	0.632629	0.526976	0.999661	ENSMUSG00000051716	ENSMUSG00000051716	protein_coding	apolipoprotein N [Source:MGI Symbol;Acc:MGI:88931]
Apoo	1816.06	0.16408	0.17543	0.935306	0.349631	0.999661	ENSMUSG00000079508	ENSMUSG00000079508	protein_coding	apolipoprotein O [Source:MGI Symbol;Acc:MGI:1915566]
Apool	2776.66	0.0539892	0.19924	0.270976	0.786409	0.999661	ENSMUSG00000025525	ENSMUSG00000025525	protein_coding	apolipoprotein O-like [Source:MGI Symbol;Acc:MGI:1915367]
App	27729.5	-0.0445201	0.15588	-0.285606	0.77518	0.999661	ENSMUSG00000022892	ENSMUSG00000022892	protein_coding	amyloid beta (A4) precursor protein [Source:MGI Symbol;Acc:MGI:88059]
Appbp2	15225.7	0.060967	0.155579	0.391872	0.695153	0.999661	ENSMUSG00000018481	ENSMUSG00000018481	protein_coding	amyloid beta precursor protein (cytoplasmic tail) binding protein 2 [Source:MGI Symbol;Acc:MGI:1914134]
Appbp2os	85.1924	-0.0639179	0.451761	-0.141486	0.887486	0.999661	ENSMUSG00000085628	ENSMUSG00000085628	lncRNA	amyloid beta precursor protein (cytoplasmic tail) binding protein 2, opposite strand [Source:MGI Symbol;Acc:MGI:3603817]
Appl1	8676.11	0.0762503	0.239961	0.317761	0.750666	0.999661	ENSMUSG00000040760	ENSMUSG00000040760	protein_coding	adaptor protein, phosphotyrosine interaction, PH domain and leucine zipper containing 1 [Source:MGI Symbol;Acc:MGI:1920243]
Appl2	1194.23	0.332545	0.254451	1.30691	0.191242	0.999661	ENSMUSG00000020263	ENSMUSG00000020263	protein_coding	adaptor protein, phosphotyrosine interaction, PH domain and leucine zipper containing 2 [Source:MGI Symbol;Acc:MGI:2384914]
Aprt	7552.2	0.225266	0.189606	1.18807	0.234806	0.999661	ENSMUSG00000006589	ENSMUSG00000006589	protein_coding	adenine phosphoribosyl transferase [Source:MGI Symbol;Acc:MGI:88061]
Aptx	2425.16	0.0840926	0.167758	0.501274	0.616178	0.999661	ENSMUSG00000028411	ENSMUSG00000028411	protein_coding	aprataxin [Source:MGI Symbol;Acc:MGI:1913658]
Aqp1	1363.36	0.0321238	0.311309	0.103189	0.917813	0.999661	ENSMUSG00000004655	ENSMUSG00000004655	protein_coding	aquaporin 1 [Source:MGI Symbol;Acc:MGI:103201]
Aqp11	85.0317	0.0561913	0.462263	0.121557	0.90325	0.999661	ENSMUSG00000042797	ENSMUSG00000042797	protein_coding	aquaporin 11 [Source:MGI Symbol;Acc:MGI:1913583]
Aqp3	31574.2	-0.260124	0.152611	-1.70449	0.0882894	0.815866	ENSMUSG00000028435	ENSMUSG00000028435	protein_coding	aquaporin 3 [Source:MGI Symbol;Acc:MGI:1333777]
Aqp7	28.2559	2.37422	0.999876	2.37452	0.0175719	0.419631	ENSMUSG00000028427	ENSMUSG00000028427	protein_coding	aquaporin 7 [Source:MGI Symbol;Acc:MGI:1314647]
Aqp9	107.505	1.33031	0.528011	2.51947	0.0117532	0.336895	ENSMUSG00000032204	ENSMUSG00000032204	protein_coding	aquaporin 9 [Source:MGI Symbol;Acc:MGI:1891066]
Aqr	13905.8	0.143707	0.142863	1.00591	0.314461	0.999661	ENSMUSG00000040383	ENSMUSG00000040383	protein_coding	aquarius [Source:MGI Symbol;Acc:MGI:1276102]
Ar	652.797	0.0392625	0.312905	0.125477	0.900146	0.999661	ENSMUSG00000046532	ENSMUSG00000046532	protein_coding	androgen receptor [Source:MGI Symbol;Acc:MGI:88064]
Araf	7849.16	0.0654019	0.155637	0.420221	0.674324	0.999661	ENSMUSG00000001127	ENSMUSG00000001127	protein_coding	Araf proto-oncogene, serine/threonine kinase [Source:MGI Symbol;Acc:MGI:88065]
Arap1	4524.64	-0.0998729	0.203981	-0.48962	0.624403	0.999661	ENSMUSG00000032812	ENSMUSG00000032812	protein_coding	ArfGAP with RhoGAP domain, ankyrin repeat and PH domain 1 [Source:MGI Symbol;Acc:MGI:1916960]
Arap2	9706.9	0.24394	0.266484	0.915401	0.359981	0.999661	ENSMUSG00000037999	ENSMUSG00000037999	protein_coding	ArfGAP with RhoGAP domain, ankyrin repeat and PH domain 2 [Source:MGI Symbol;Acc:MGI:2684416]
Arap3	399.922	0.385998	0.37615	1.02618	0.304806	0.999661	ENSMUSG00000024451	ENSMUSG00000024451	protein_coding	ArfGAP with RhoGAP domain, ankyrin repeat and PH domain 3 [Source:MGI Symbol;Acc:MGI:2147274]
Arb2a	5676.81	-0.0377572	0.187383	-0.201498	0.840309	0.999661	ENSMUSG00000064138
Arc	449.095	-0.590878	0.425098	-1.38998	0.164534	0.978823	ENSMUSG00000022602	ENSMUSG00000022602	protein_coding	activity regulated cytoskeletal-associated protein [Source:MGI Symbol;Acc:MGI:88067]
Arcn1	26705.9	0.0434682	0.162284	0.267853	0.788812	0.999661	ENSMUSG00000032096	ENSMUSG00000032096	protein_coding	archain 1 [Source:MGI Symbol;Acc:MGI:2387591]
Areg	32.1169	-0.728676	0.873225	-0.834466	0.404018	0.999661	ENSMUSG00000029378	ENSMUSG00000029378	protein_coding	amphiregulin [Source:MGI Symbol;Acc:MGI:88068]
Arel1	6099.51	0.0250601	0.147232	0.170208	0.864846	0.999661	ENSMUSG00000042350	ENSMUSG00000042350	protein_coding	apoptosis resistant E3 ubiquitin protein ligase 1 [Source:MGI Symbol;Acc:MGI:1915747]
Arf1	37950.3	-0.0623247	0.16008	-0.389334	0.697029	0.999661	ENSMUSG00000048076	ENSMUSG00000048076	protein_coding	ADP-ribosylation factor 1 [Source:MGI Symbol;Acc:MGI:99431]
Arf2	2975.58	-0.180642	0.215532	-0.838123	0.401962	0.999661	ENSMUSG00000062421	ENSMUSG00000062421	protein_coding	ADP-ribosylation factor 2 [Source:MGI Symbol;Acc:MGI:99595]
Arf3	31276.3	0.0843677	0.1718	0.49108	0.62337	0.999661	ENSMUSG00000051853	ENSMUSG00000051853	protein_coding	ADP-ribosylation factor 3 [Source:MGI Symbol;Acc:MGI:99432]
Arf4	5358.97	-0.141137	0.164767	-0.856582	0.391676	0.999661	ENSMUSG00000021877	ENSMUSG00000021877	protein_coding	ADP-ribosylation factor 4 [Source:MGI Symbol;Acc:MGI:99433]
Arf5	9742.51	-0.201867	0.17138	-1.17789	0.238842	0.999661	ENSMUSG00000020440	ENSMUSG00000020440	protein_coding	ADP-ribosylation factor 5 [Source:MGI Symbol;Acc:MGI:99434]
Arf6	19609.8	0.16591	0.19113	0.868048	0.385368	0.999661	ENSMUSG00000044147	ENSMUSG00000044147	protein_coding	ADP-ribosylation factor 6 [Source:MGI Symbol;Acc:MGI:99435]
Arfgap1	5950.18	-0.120952	0.157874	-0.766128	0.4436	0.999661	ENSMUSG00000027575	ENSMUSG00000027575	protein_coding	ADP-ribosylation factor GTPase activating protein 1 [Source:MGI Symbol;Acc:MGI:2183559]
Arfgap2	10748.6	-0.176148	0.154839	-1.13762	0.255278	0.999661	ENSMUSG00000027255	ENSMUSG00000027255	protein_coding	ADP-ribosylation factor GTPase activating protein 2 [Source:MGI Symbol;Acc:MGI:1924288]
Arfgap3	1519.06	-0.0552745	0.203766	-0.271265	0.786187	0.999661	ENSMUSG00000054277	ENSMUSG00000054277	protein_coding	ADP-ribosylation factor GTPase activating protein 3 [Source:MGI Symbol;Acc:MGI:1913501]
Arfgef1	14516.3	0.291424	0.18449	1.57962	0.114193	0.900433	ENSMUSG00000067851	ENSMUSG00000067851	protein_coding	ADP-ribosylation factor guanine nucleotide-exchange factor 1(brefeldin A-inhibited) [Source:MGI Symbol;Acc:MGI:2442988]
Arfgef2	7868.86	0.0980688	0.147267	0.665926	0.505458	0.999661	ENSMUSG00000074582	ENSMUSG00000074582	protein_coding	ADP-ribosylation factor guanine nucleotide-exchange factor 2 (brefeldin A-inhibited) [Source:MGI Symbol;Acc:MGI:2139354]
Arfgef3	141.68	1.54189	0.549925	2.80382	0.00505009	0.201929	ENSMUSG00000019852	ENSMUSG00000019852	protein_coding	ARFGEF family member 3 [Source:MGI Symbol;Acc:MGI:106387]
Arfip1_ENSMUSG00000074513	972.091	-0.190118	0.238731	-0.796372	0.425816	0.999661	ENSMUSG00000074513
Arfip1_ENSMUSG00000102805	143.326	0.36069	0.599702	0.601449	0.547541	0.999661	ENSMUSG00000102805
Arfip2	6024.88	-0.258785	0.155092	-1.66859	0.0951993	0.844879	ENSMUSG00000030881	ENSMUSG00000030881	protein_coding	ADP-ribosylation factor interacting protein 2 [Source:MGI Symbol;Acc:MGI:1924182]
Arfrp1	2916.64	-0.213576	0.167605	-1.27428	0.202564	0.999661	ENSMUSG00000038671	ENSMUSG00000038671	protein_coding	ADP-ribosylation factor related protein 1 [Source:MGI Symbol;Acc:MGI:1923938]
Arg1	19.3286	-0.439187	0.876922	-0.500828	0.616492	0.999661	ENSMUSG00000019987	ENSMUSG00000019987	protein_coding	arginase, liver [Source:MGI Symbol;Acc:MGI:88070]
Arg2	162.344	-0.763974	0.370975	-2.05937	0.0394588	0.607687	ENSMUSG00000021125	ENSMUSG00000021125	protein_coding	arginase type II [Source:MGI Symbol;Acc:MGI:1330806]
Arglu1	10022	0.142601	0.189916	0.750861	0.452736	0.999661	ENSMUSG00000040459	ENSMUSG00000040459	protein_coding	arginine and glutamate rich 1 [Source:MGI Symbol;Acc:MGI:2442985]
Arhgap1	12870.8	-0.00571326	0.186803	-0.0305845	0.975601	0.999661	ENSMUSG00000027247	ENSMUSG00000027247	protein_coding	Rho GTPase activating protein 1 [Source:MGI Symbol;Acc:MGI:2445003]
Arhgap10	4398.23	-0.0704895	0.143484	-0.491272	0.623234	0.999661	ENSMUSG00000037148	ENSMUSG00000037148	protein_coding	Rho GTPase activating protein 10 [Source:MGI Symbol;Acc:MGI:1925764]
Arhgap11a	5489.08	0.149302	0.276227	0.540504	0.588849	0.999661	ENSMUSG00000041219	ENSMUSG00000041219	protein_coding	Rho GTPase activating protein 11A [Source:MGI Symbol;Acc:MGI:2444300]
Arhgap12	4582.91	-0.0747247	0.256077	-0.291806	0.770435	0.999661	ENSMUSG00000041225	ENSMUSG00000041225	protein_coding	Rho GTPase activating protein 12 [Source:MGI Symbol;Acc:MGI:1922665]
Arhgap15	36.2053	-0.424441	0.68499	-0.619631	0.535501	0.999661	ENSMUSG00000049744	ENSMUSG00000049744	protein_coding	Rho GTPase activating protein 15 [Source:MGI Symbol;Acc:MGI:1923367]
Arhgap17	4603.36	0.23155	0.174661	1.32571	0.184935	0.999661	ENSMUSG00000030766	ENSMUSG00000030766	protein_coding	Rho GTPase activating protein 17 [Source:MGI Symbol;Acc:MGI:1917747]
Arhgap18	2705	0.296564	0.27757	1.06843	0.285326	0.999661	ENSMUSG00000039031	ENSMUSG00000039031	protein_coding	Rho GTPase activating protein 18 [Source:MGI Symbol;Acc:MGI:1921160]
Arhgap19	8191.97	0.133943	0.153004	0.875423	0.381344	0.999661	ENSMUSG00000025154	ENSMUSG00000025154	protein_coding	Rho GTPase activating protein 19 [Source:MGI Symbol;Acc:MGI:1918335]
Arhgap20	298.067	0.560511	0.423014	1.32504	0.185157	0.999661	ENSMUSG00000053199	ENSMUSG00000053199	protein_coding	Rho GTPase activating protein 20 [Source:MGI Symbol;Acc:MGI:2445175]
Arhgap21	12086.4	0.356711	0.149794	2.38134	0.0172499	0.415592	ENSMUSG00000036591	ENSMUSG00000036591	protein_coding	Rho GTPase activating protein 21 [Source:MGI Symbol;Acc:MGI:1918685]
Arhgap22	1397.5	0.12939	0.213508	0.606021	0.544501	0.999661	ENSMUSG00000063506	ENSMUSG00000063506	protein_coding	Rho GTPase activating protein 22 [Source:MGI Symbol;Acc:MGI:2443418]
Arhgap23	8279.24	0.398628	0.187576	2.12516	0.0335736	0.570032	ENSMUSG00000049807	ENSMUSG00000049807	protein_coding	Rho GTPase activating protein 23 [Source:MGI Symbol;Acc:MGI:3697726]
Arhgap24	8929.8	-0.534077	0.206613	-2.58491	0.00974041	0.304834	ENSMUSG00000057315	ENSMUSG00000057315	protein_coding	Rho GTPase activating protein 24 [Source:MGI Symbol;Acc:MGI:1922647]
Arhgap25	2004.22	-0.552535	0.33107	-1.66894	0.0951301	0.844879	ENSMUSG00000030047	ENSMUSG00000030047	protein_coding	Rho GTPase activating protein 25 [Source:MGI Symbol;Acc:MGI:2443687]
Arhgap26	770.574	0.637487	0.280858	2.26978	0.0232208	0.487278	ENSMUSG00000036452	ENSMUSG00000036452	protein_coding	Rho GTPase activating protein 26 [Source:MGI Symbol;Acc:MGI:1918552]
Arhgap26	770.574	0.637487	0.280858	2.26978	0.0232208	0.487278	ENSMUSG00000036452	ENSMUSG00000118193	lncRNA	Rho GTPase activating protein 26 [Source:MGI Symbol;Acc:MGI:1918552]
Arhgap27	2199.3	0.0510301	0.217046	0.235112	0.814122	0.999661	ENSMUSG00000034255	ENSMUSG00000034255	protein_coding	Rho GTPase activating protein 27 [Source:MGI Symbol;Acc:MGI:1916903]
Arhgap28	868.734	0.230374	0.280626	0.82093	0.411686	0.999661	ENSMUSG00000024043	ENSMUSG00000024043	protein_coding	Rho GTPase activating protein 28 [Source:MGI Symbol;Acc:MGI:2147003]
Arhgap29	7182.19	0.247198	0.264415	0.934888	0.349846	0.999661	ENSMUSG00000039831	ENSMUSG00000039831	protein_coding	Rho GTPase activating protein 29 [Source:MGI Symbol;Acc:MGI:2443818]
Arhgap30	142.897	0.1395	0.477902	0.291901	0.770363	0.999661	ENSMUSG00000048865	ENSMUSG00000048865	protein_coding	Rho GTPase activating protein 30 [Source:MGI Symbol;Acc:MGI:2684948]
Arhgap31	1163.4	0.174727	0.30253	0.577553	0.563566	0.999661	ENSMUSG00000022799	ENSMUSG00000022799	protein_coding	Rho GTPase activating protein 31 [Source:MGI Symbol;Acc:MGI:1333857]
Arhgap32	24736.3	0.202768	0.155092	1.3074	0.191076	0.999661	ENSMUSG00000041444	ENSMUSG00000041444	protein_coding	Rho GTPase activating protein 32 [Source:MGI Symbol;Acc:MGI:2450166]
Arhgap33	1948.52	-0.0831062	0.203919	-0.407545	0.683608	0.999661	ENSMUSG00000036882	ENSMUSG00000036882	protein_coding	Rho GTPase activating protein 33 [Source:MGI Symbol;Acc:MGI:2673998]
Arhgap35	33398.2	0.15056	0.134299	1.12108	0.262254	0.999661	ENSMUSG00000058230	ENSMUSG00000058230	protein_coding	Rho GTPase activating protein 35 [Source:MGI Symbol;Acc:MGI:1929494]
Arhgap39	4973.25	-0.0516118	0.198246	-0.260341	0.7946	0.999661	ENSMUSG00000033697	ENSMUSG00000033697	protein_coding	Rho GTPase activating protein 39 [Source:MGI Symbol;Acc:MGI:107858]
Arhgap4	598.926	-0.37478	0.233838	-1.60273	0.108994	0.88047	ENSMUSG00000031389	ENSMUSG00000031389	protein_coding	Rho GTPase activating protein 4 [Source:MGI Symbol;Acc:MGI:2159577]
Arhgap40	119.532	1.81615	0.813819	2.23163	0.0256392	0.508049	ENSMUSG00000074625	ENSMUSG00000074625	protein_coding	Rho GTPase activating protein 40 [Source:MGI Symbol;Acc:MGI:3649852]
Arhgap42	14534.2	0.0189062	0.142964	0.132244	0.894791	0.999661	ENSMUSG00000050730	ENSMUSG00000050730	protein_coding	Rho GTPase activating protein 42 [Source:MGI Symbol;Acc:MGI:1918794]
Arhgap44	481.779	0.484967	0.3203	1.5141	0.13	0.930884	ENSMUSG00000033389	ENSMUSG00000033389	protein_coding	Rho GTPase activating protein 44 [Source:MGI Symbol;Acc:MGI:2144423]
Arhgap45	275.751	0.702756	0.464014	1.51451	0.129895	0.930884	ENSMUSG00000035697	ENSMUSG00000035697	protein_coding	Rho GTPase activating protein 45 [Source:MGI Symbol;Acc:MGI:1917969]
Arhgap5	20631.2	-0.159183	0.320958	-0.495962	0.619921	0.999661	ENSMUSG00000035133	ENSMUSG00000035133	protein_coding	Rho GTPase activating protein 5 [Source:MGI Symbol;Acc:MGI:1332637]
Arhgap6	163.911	-0.596176	0.361458	-1.64936	0.099073	0.856316	ENSMUSG00000031355	ENSMUSG00000031355	protein_coding	Rho GTPase activating protein 6 [Source:MGI Symbol;Acc:MGI:1196332]
Arhgap8	658.037	0.66759	0.279534	2.38822	0.0169302	0.410486	ENSMUSG00000078954	ENSMUSG00000078954	protein_coding	Rho GTPase activating protein 8 [Source:MGI Symbol;Acc:MGI:1920417]
Arhgap9	223.093	-0.0949404	0.351577	-0.270042	0.787128	0.999661	ENSMUSG00000040345	ENSMUSG00000040345	protein_coding	Rho GTPase activating protein 9 [Source:MGI Symbol;Acc:MGI:2143764]
Arhgdia	32058.1	0.100694	0.161212	0.624604	0.532231	0.999661	ENSMUSG00000025132	ENSMUSG00000025132	protein_coding	Rho GDP dissociation inhibitor (GDI) alpha [Source:MGI Symbol;Acc:MGI:2178103]
Arhgdib	12361	0.450168	0.235743	1.90957	0.0561885	0.698795	ENSMUSG00000030220	ENSMUSG00000030220	protein_coding	Rho, GDP dissociation inhibitor (GDI) beta [Source:MGI Symbol;Acc:MGI:101940]
Arhgdig	54.967	-0.0533401	0.600303	-0.0888553	0.929197	0.999661	ENSMUSG00000073433	ENSMUSG00000073433	protein_coding	Rho GDP dissociation inhibitor (GDI) gamma [Source:MGI Symbol;Acc:MGI:108430]
Arhgef1	11332.8	-0.0213602	0.161009	-0.132665	0.894458	0.999661	ENSMUSG00000040940	ENSMUSG00000040940	protein_coding	Rho guanine nucleotide exchange factor (GEF) 1 [Source:MGI Symbol;Acc:MGI:1353510]
Arhgef10	4456.67	0.284278	0.187034	1.51993	0.128529	0.929648	ENSMUSG00000071176	ENSMUSG00000071176	protein_coding	Rho guanine nucleotide exchange factor (GEF) 10 [Source:MGI Symbol;Acc:MGI:2444453]
Arhgef10l	2412.86	0.248151	0.25017	0.99193	0.321231	0.999661	ENSMUSG00000040964	ENSMUSG00000040964	protein_coding	Rho guanine nucleotide exchange factor (GEF) 10-like [Source:MGI Symbol;Acc:MGI:1920004]
Arhgef11	14352	-0.0680833	0.169145	-0.402515	0.687305	0.999661	ENSMUSG00000041977	ENSMUSG00000041977	protein_coding	Rho guanine nucleotide exchange factor (GEF) 11 [Source:MGI Symbol;Acc:MGI:2441869]
Arhgef12	52528.9	0.122821	0.133633	0.91909	0.358049	0.999661	ENSMUSG00000059495	ENSMUSG00000059495	protein_coding	Rho guanine nucleotide exchange factor (GEF) 12 [Source:MGI Symbol;Acc:MGI:1916882]
Arhgef15	200.177	0.550178	0.454737	1.20988	0.226325	0.999661	ENSMUSG00000052921	ENSMUSG00000052921	protein_coding	Rho guanine nucleotide exchange factor (GEF) 15 [Source:MGI Symbol;Acc:MGI:3045246]
Arhgef16	2976.95	0.472371	0.188934	2.50019	0.0124128	0.346285	ENSMUSG00000029032	ENSMUSG00000029032	protein_coding	Rho guanine nucleotide exchange factor (GEF) 16 [Source:MGI Symbol;Acc:MGI:2446219]
Arhgef17	15007.4	0.270449	0.165064	1.63845	0.101328	0.859848	ENSMUSG00000032875	ENSMUSG00000032875	protein_coding	Rho guanine nucleotide exchange factor (GEF) 17 [Source:MGI Symbol;Acc:MGI:2673002]
Arhgef18	6743.1	-0.15933	0.156834	-1.01591	0.309671	0.999661	ENSMUSG00000004568	ENSMUSG00000004568	protein_coding	rho/rac guanine nucleotide exchange factor (GEF) 18 [Source:MGI Symbol;Acc:MGI:2142567]
Arhgef19	14297.4	-0.401275	0.175469	-2.28687	0.0222037	0.47644	ENSMUSG00000028919	ENSMUSG00000028919	protein_coding	Rho guanine nucleotide exchange factor (GEF) 19 [Source:MGI Symbol;Acc:MGI:1925912]
Arhgef2	5432.09	0.133455	0.166036	0.803774	0.421528	0.999661	ENSMUSG00000028059	ENSMUSG00000028059	protein_coding	rho/rac guanine nucleotide exchange factor (GEF) 2 [Source:MGI Symbol;Acc:MGI:103264]
Arhgef25	907.713	0.173512	0.205418	0.844678	0.398291	0.999661	ENSMUSG00000019467	ENSMUSG00000019467	protein_coding	Rho guanine nucleotide exchange factor (GEF) 25 [Source:MGI Symbol;Acc:MGI:1277173]
Arhgef26	3594.69	-0.396262	0.211431	-1.87419	0.0609046	0.713996	ENSMUSG00000036885	ENSMUSG00000036885	protein_coding	Rho guanine nucleotide exchange factor (GEF) 26 [Source:MGI Symbol;Acc:MGI:1918053]
Arhgef28	2788.92	0.108618	0.205692	0.528062	0.597456	0.999661	ENSMUSG00000021662	ENSMUSG00000021662	protein_coding	Rho guanine nucleotide exchange factor (GEF) 28 [Source:MGI Symbol;Acc:MGI:1346016]
Arhgef3	6295.38	-0.266583	0.173209	-1.53909	0.123783	0.917882	ENSMUSG00000021895	ENSMUSG00000021895	protein_coding	Rho guanine nucleotide exchange factor (GEF) 3 [Source:MGI Symbol;Acc:MGI:1918954]
Arhgef33	47.3637	2.05138	1.39213	1.47356	0.1406	0.948353	ENSMUSG00000054901	ENSMUSG00000054901	protein_coding	Rho guanine nucleotide exchange factor (GEF) 33 [Source:MGI Symbol;Acc:MGI:2685787]
Arhgef37	1290.22	0.177988	0.266153	0.668744	0.503659	0.999661	ENSMUSG00000045094	ENSMUSG00000045094	protein_coding	Rho guanine nucleotide exchange factor (GEF) 37 [Source:MGI Symbol;Acc:MGI:3045339]
Arhgef39	1436.27	-0.150828	0.211592	-0.712825	0.475954	0.999661	ENSMUSG00000051517	ENSMUSG00000051517	protein_coding	Rho guanine nucleotide exchange factor (GEF) 39 [Source:MGI Symbol;Acc:MGI:3036286]
Arhgef4	7144.73	-0.282608	0.168321	-1.67898	0.0931561	0.838633	ENSMUSG00000037509	ENSMUSG00000037509	protein_coding	Rho guanine nucleotide exchange factor (GEF) 4 [Source:MGI Symbol;Acc:MGI:2442507]
Arhgef40	2503.94	-0.0227856	0.218601	-0.104234	0.916984	0.999661	ENSMUSG00000004562	ENSMUSG00000004562	protein_coding	Rho guanine nucleotide exchange factor (GEF) 40 [Source:MGI Symbol;Acc:MGI:2685515]
Arhgef5	15323.7	0.0388743	0.160491	0.242222	0.808608	0.999661	ENSMUSG00000033542	ENSMUSG00000033542	protein_coding	Rho guanine nucleotide exchange factor (GEF) 5 [Source:MGI Symbol;Acc:MGI:1858952]
Arhgef6	160.455	0.0867674	0.591776	0.146622	0.88343	0.999661	ENSMUSG00000031133	ENSMUSG00000031133	protein_coding	Rac/Cdc42 guanine nucleotide exchange factor (GEF) 6 [Source:MGI Symbol;Acc:MGI:1920591]
Arhgef7	10077.9	0.0334646	0.149099	0.224445	0.822411	0.999661	ENSMUSG00000031511	ENSMUSG00000031511	protein_coding	Rho guanine nucleotide exchange factor (GEF7) [Source:MGI Symbol;Acc:MGI:1860493]
Arhgef9	557.118	0.327696	0.29552	1.10888	0.267483	0.999661	ENSMUSG00000025656	ENSMUSG00000025656	protein_coding	CDC42 guanine nucleotide exchange factor (GEF) 9 [Source:MGI Symbol;Acc:MGI:2442233]
Arid1a	51702.5	0.252452	0.208877	1.20862	0.22681	0.999661	ENSMUSG00000007880	ENSMUSG00000007880	protein_coding	AT rich interactive domain 1A (SWI-like) [Source:MGI Symbol;Acc:MGI:1935147]
Arid1b	26875.6	0.0730965	0.191402	0.381901	0.702535	0.999661	ENSMUSG00000069729	ENSMUSG00000069729	protein_coding	AT rich interactive domain 1B (SWI-like) [Source:MGI Symbol;Acc:MGI:1926129]
Arid2	22484.6	0.195243	0.145268	1.34402	0.17894	0.999661	ENSMUSG00000033237	ENSMUSG00000033237	protein_coding	AT rich interactive domain 2 (ARID, RFX-like) [Source:MGI Symbol;Acc:MGI:1924294]
Arid3a	2813.63	0.0160781	0.179228	0.0897076	0.92852	0.999661	ENSMUSG00000019564	ENSMUSG00000019564	protein_coding	AT rich interactive domain 3A (BRIGHT-like) [Source:MGI Symbol;Acc:MGI:1328360]
Arid3b	109.273	0.667983	0.560592	1.19157	0.23343	0.999661	ENSMUSG00000004661	ENSMUSG00000004661	protein_coding	AT rich interactive domain 3B (BRIGHT-like) [Source:MGI Symbol;Acc:MGI:1930768]
Arid4a	4211.82	-0.0040698	0.252539	-0.0161155	0.987142	0.999661	ENSMUSG00000048118	ENSMUSG00000048118	protein_coding	AT rich interactive domain 4A (RBP1-like) [Source:MGI Symbol;Acc:MGI:2444354]
Arid4b	8563.35	-0.0691368	0.266162	-0.259754	0.795053	0.999661	ENSMUSG00000039219	ENSMUSG00000039219	protein_coding	AT rich interactive domain 4B (RBP1-like) [Source:MGI Symbol;Acc:MGI:2137512]
Arid5a	1851.44	-0.195302	0.290787	-0.671632	0.501818	0.999661	ENSMUSG00000037447	ENSMUSG00000037447	protein_coding	AT rich interactive domain 5A (MRF1-like) [Source:MGI Symbol;Acc:MGI:2443039]
Arid5b	27190.4	0.0838797	0.153067	0.547995	0.583696	0.999661	ENSMUSG00000019947	ENSMUSG00000019947	protein_coding	AT rich interactive domain 5B (MRF1-like) [Source:MGI Symbol;Acc:MGI:2175912]
Arih1	17894.4	0.129488	0.156851	0.825544	0.409063	0.999661	ENSMUSG00000025234	ENSMUSG00000025234	protein_coding	ariadne RBR E3 ubiquitin protein ligase 1 [Source:MGI Symbol;Acc:MGI:1344363]
Arih2	7151.01	0.000547765	0.138499	0.003955	0.996844	0.999661	ENSMUSG00000064145	ENSMUSG00000064145	protein_coding	ariadne RBR E3 ubiquitin protein ligase 2 [Source:MGI Symbol;Acc:MGI:1344361]
Ark2c	90.6715	-0.466418	0.665191	-0.70118	0.483191	0.999661	ENSMUSG00000025427
Ark2n	633.933	-0.0544278	0.212709	-0.255879	0.798045	0.999661	ENSMUSG00000047466
Arl1	7175.72	-0.251433	0.246395	-1.02045	0.307516	0.999661	ENSMUSG00000060904	ENSMUSG00000060904	protein_coding	ADP-ribosylation factor-like 1 [Source:MGI Symbol;Acc:MGI:99436]
Arl10	822.667	0.113778	0.244517	0.465318	0.641704	0.999661	ENSMUSG00000025870	ENSMUSG00000025870	protein_coding	ADP-ribosylation factor-like 10 [Source:MGI Symbol;Acc:MGI:1930788]
Arl11	20.9484	-1.53098	1.36912	-1.11823	0.26347	0.999661	ENSMUSG00000043157	ENSMUSG00000043157	protein_coding	ADP-ribosylation factor-like 11 [Source:MGI Symbol;Acc:MGI:2444054]
Arl13b	2351.84	-0.0306314	0.199446	-0.153582	0.877939	0.999661	ENSMUSG00000022911	ENSMUSG00000022911	protein_coding	ADP-ribosylation factor-like 13B [Source:MGI Symbol;Acc:MGI:1915396]
Arl14ep	5012.46	-0.0702572	0.187551	-0.374602	0.707956	0.999661	ENSMUSG00000027122	ENSMUSG00000027122	protein_coding	ADP-ribosylation factor-like 14 effector protein [Source:MGI Symbol;Acc:MGI:1926020]
Arl15	6196.53	0.0149366	0.200541	0.0744816	0.940627	0.999661	ENSMUSG00000042348	ENSMUSG00000042348	protein_coding	ADP-ribosylation factor-like 15 [Source:MGI Symbol;Acc:MGI:2442308]
Arl16	741.462	-0.130184	0.240962	-0.540267	0.589013	0.999661	ENSMUSG00000057594	ENSMUSG00000057594	protein_coding	ADP-ribosylation factor-like 16 [Source:MGI Symbol;Acc:MGI:1917567]
Arl2	2870.49	-0.165343	0.182379	-0.906587	0.364625	0.999661	ENSMUSG00000024944	ENSMUSG00000024944	protein_coding	ADP-ribosylation factor-like 2 [Source:MGI Symbol;Acc:MGI:1928393]
Arl2bp	3591.55	0.175022	0.156422	1.11891	0.263178	0.999661	ENSMUSG00000031776	ENSMUSG00000031776	protein_coding	ADP-ribosylation factor-like 2 binding protein [Source:MGI Symbol;Acc:MGI:1349429]
Arl3	1291.18	0.244536	0.328767	0.743798	0.456999	0.999661	ENSMUSG00000025035	ENSMUSG00000025035	protein_coding	ADP-ribosylation factor-like 3 [Source:MGI Symbol;Acc:MGI:1929699]
Arl4a	5162.68	-0.699691	0.210285	-3.32734	0.000876787	0.0604634	ENSMUSG00000047446	ENSMUSG00000047446	protein_coding	ADP-ribosylation factor-like 4A [Source:MGI Symbol;Acc:MGI:99437]
Arl4c	8489.28	0.0489637	0.211362	0.231658	0.816803	0.999661	ENSMUSG00000049866	ENSMUSG00000049866	protein_coding	ADP-ribosylation factor-like 4C [Source:MGI Symbol;Acc:MGI:2445172]
Arl4d	491.129	-0.394418	0.302972	-1.30183	0.192974	0.999661	ENSMUSG00000034936	ENSMUSG00000034936	protein_coding	ADP-ribosylation factor-like 4D [Source:MGI Symbol;Acc:MGI:1933155]
Arl5a	13174.4	-0.0180668	0.196934	-0.0917407	0.926904	0.999661	ENSMUSG00000036093	ENSMUSG00000036093	protein_coding	ADP-ribosylation factor-like 5A [Source:MGI Symbol;Acc:MGI:1922673]
Arl5b	11859.9	-0.097555	0.174241	-0.559886	0.575557	0.999661	ENSMUSG00000017418	ENSMUSG00000017418	protein_coding	ADP-ribosylation factor-like 5B [Source:MGI Symbol;Acc:MGI:1923119]
Arl5c	62.3482	0.0781067	0.575537	0.135711	0.89205	0.999661	ENSMUSG00000038352	ENSMUSG00000038352	protein_coding	ADP-ribosylation factor-like 5C [Source:MGI Symbol;Acc:MGI:3028577]
Arl6	565.243	-0.108186	0.257348	-0.420388	0.674202	0.999661	ENSMUSG00000022722	ENSMUSG00000022722	protein_coding	ADP-ribosylation factor-like 6 [Source:MGI Symbol;Acc:MGI:1927136]
Arl6ip1	26594.9	-0.0247364	0.168518	-0.146788	0.8833	0.999661	ENSMUSG00000030654	ENSMUSG00000030654	protein_coding	ADP-ribosylation factor-like 6 interacting protein 1 [Source:MGI Symbol;Acc:MGI:1858943]
Arl6ip4	2304.93	-0.0885678	0.199136	-0.444761	0.656493	0.999661	ENSMUSG00000029404	ENSMUSG00000029404	protein_coding	ADP-ribosylation factor-like 6 interacting protein 4 [Source:MGI Symbol;Acc:MGI:1929500]
Arl6ip5	2541.54	-0.37692	0.166645	-2.26181	0.0237089	0.489959	ENSMUSG00000035199	ENSMUSG00000035199	protein_coding	ADP-ribosylation factor-like 6 interacting protein 5 [Source:MGI Symbol;Acc:MGI:1929501]
Arl6ip6	3443.23	-0.156648	0.155283	-1.00879	0.313076	0.999661	ENSMUSG00000026960	ENSMUSG00000026960	protein_coding	ADP-ribosylation factor-like 6 interacting protein 6 [Source:MGI Symbol;Acc:MGI:1929507]
Arl8a	4120.85	0.105528	0.208931	0.505087	0.613498	0.999661	ENSMUSG00000026426	ENSMUSG00000026426	protein_coding	ADP-ribosylation factor-like 8A [Source:MGI Symbol;Acc:MGI:1915974]
Arl8b	14940.3	0.0671343	0.167801	0.400084	0.689095	0.999661	ENSMUSG00000030105	ENSMUSG00000030105	protein_coding	ADP-ribosylation factor-like 8B [Source:MGI Symbol;Acc:MGI:1914416]
Arl9	42.0904	0.0757754	1.17251	0.0646266	0.948471	0.999661	ENSMUSG00000063820	ENSMUSG00000063820	protein_coding	ADP-ribosylation factor-like 9 [Source:MGI Symbol;Acc:MGI:1915496]
Armc1	4355.49	-0.0722724	0.188949	-0.382496	0.702094	0.999661	ENSMUSG00000027599	ENSMUSG00000027599	protein_coding	armadillo repeat containing 1 [Source:MGI Symbol;Acc:MGI:1921502]
Armc10	6053.47	0.0356089	0.177276	0.200868	0.840802	0.999661	ENSMUSG00000038525	ENSMUSG00000038525	protein_coding	armadillo repeat containing 10 [Source:MGI Symbol;Acc:MGI:1914461]
Armc2	98.5923	0.238808	0.496002	0.481466	0.630185	0.999661	ENSMUSG00000071324	ENSMUSG00000071324	protein_coding	armadillo repeat containing 2 [Source:MGI Symbol;Acc:MGI:1916449]
Armc5	3996.48	-0.339994	0.165101	-2.05931	0.0394644	0.607687	ENSMUSG00000042178	ENSMUSG00000042178	protein_coding	armadillo repeat containing 5 [Source:MGI Symbol;Acc:MGI:2384586]
Armc6	1692.55	-0.384172	0.204821	-1.87565	0.0607037	0.713996	ENSMUSG00000002343	ENSMUSG00000002343	protein_coding	armadillo repeat containing 6 [Source:MGI Symbol;Acc:MGI:1924063]
Armc7	622.014	-0.111117	0.214223	-0.518695	0.603974	0.999661	ENSMUSG00000057219	ENSMUSG00000057219	protein_coding	armadillo repeat containing 7 [Source:MGI Symbol;Acc:MGI:2679719]
Armc8	3744.78	0.114473	0.200257	0.57163	0.567573	0.999661	ENSMUSG00000032468	ENSMUSG00000032468	protein_coding	armadillo repeat containing 8 [Source:MGI Symbol;Acc:MGI:1921375]
Armc9	1483.38	-0.0909723	0.175041	-0.519721	0.603258	0.999661	ENSMUSG00000062590	ENSMUSG00000062590	protein_coding	armadillo repeat containing 9 [Source:MGI Symbol;Acc:MGI:1926045]
Armcx1	1764.72	-0.135275	0.21759	-0.621696	0.534142	0.999661	ENSMUSG00000033460	ENSMUSG00000033460	protein_coding	armadillo repeat containing, X-linked 1 [Source:MGI Symbol;Acc:MGI:1925498]
Armcx2	4118.23	0.0438295	0.197291	0.222157	0.824192	0.999661	ENSMUSG00000033436	ENSMUSG00000033436	protein_coding	armadillo repeat containing, X-linked 2 [Source:MGI Symbol;Acc:MGI:1914666]
Armcx3	1397.84	-0.155448	0.21665	-0.717508	0.47306	0.999661	ENSMUSG00000049047	ENSMUSG00000049047	protein_coding	armadillo repeat containing, X-linked 3 [Source:MGI Symbol;Acc:MGI:1918953]
Armcx4	810.372	0.191703	0.240419	0.797368	0.425237	0.999661	ENSMUSG00000049804	ENSMUSG00000049804	protein_coding	armadillo repeat containing, X-linked 4 [Source:MGI Symbol;Acc:MGI:2147887]
Armcx5	676.585	0.35636	0.226554	1.57296	0.115728	0.904579	ENSMUSG00000072969	ENSMUSG00000072969	protein_coding	armadillo repeat containing, X-linked 5 [Source:MGI Symbol;Acc:MGI:2148026]
Armcx6	663.862	0.0123122	0.257813	0.0477562	0.961911	0.999661	ENSMUSG00000050394	ENSMUSG00000050394	protein_coding	armadillo repeat containing, X-linked 6 [Source:MGI Symbol;Acc:MGI:2147993]
Armh3	4823.35	0.0851912	0.154244	0.552315	0.580733	0.999661	ENSMUSG00000039901	ENSMUSG00000039901	protein_coding	armadillo-like helical domain containing 3 [Source:MGI Symbol;Acc:MGI:1918867]
Armh4	748.281	-0.062435	0.23838	-0.261914	0.793388	0.999661	ENSMUSG00000036242	ENSMUSG00000036242	protein_coding	armadillo-like helical domain containing 4 [Source:MGI Symbol;Acc:MGI:1914669]
Armt1	2200.99	0.0728621	0.182859	0.398459	0.690292	0.999661	ENSMUSG00000061759	ENSMUSG00000061759	protein_coding	acidic residue methyltransferase 1 [Source:MGI Symbol;Acc:MGI:1920669]
Arnt	9956.73	0.0514537	0.1558	0.330255	0.741207	0.999661	ENSMUSG00000015522	ENSMUSG00000015522	protein_coding	aryl hydrocarbon receptor nuclear translocator [Source:MGI Symbol;Acc:MGI:88071]
Arnt2	299.749	0.620013	0.365684	1.69549	0.0899826	0.824176	ENSMUSG00000015709	ENSMUSG00000015709	protein_coding	aryl hydrocarbon receptor nuclear translocator 2 [Source:MGI Symbol;Acc:MGI:107188]
Arpc1a	8852.84	-0.0684897	0.153875	-0.445099	0.656248	0.999661	ENSMUSG00000029621	ENSMUSG00000029621	protein_coding	actin related protein 2/3 complex, subunit 1A [Source:MGI Symbol;Acc:MGI:1928896]
Arpc1b	2805.22	0.0955204	0.218808	0.436548	0.662439	0.999661	ENSMUSG00000029622	ENSMUSG00000029622	protein_coding	actin related protein 2/3 complex, subunit 1B [Source:MGI Symbol;Acc:MGI:1343142]
Arpc2	22852	0.15761	0.177762	0.886633	0.375277	0.999661	ENSMUSG00000006304	ENSMUSG00000006304	protein_coding	actin related protein 2/3 complex, subunit 2 [Source:MGI Symbol;Acc:MGI:1923959]
Arpc3	5728.74	-0.139676	0.171671	-0.813624	0.41586	0.999661	ENSMUSG00000029465	ENSMUSG00000029465	protein_coding	actin related protein 2/3 complex, subunit 3 [Source:MGI Symbol;Acc:MGI:1928375]
Arpc4	8897.53	-0.135846	0.146098	-0.929826	0.352461	0.999661	ENSMUSG00000079426	ENSMUSG00000079426	protein_coding	actin related protein 2/3 complex, subunit 4 [Source:MGI Symbol;Acc:MGI:1915339]
Arpc5	10863.4	-0.122337	0.168666	-0.72532	0.468255	0.999661	ENSMUSG00000008475	ENSMUSG00000008475	protein_coding	actin related protein 2/3 complex, subunit 5 [Source:MGI Symbol;Acc:MGI:1915021]
Arpc5l	4044.81	-0.198851	0.155003	-1.28288	0.199533	0.999661	ENSMUSG00000026755	ENSMUSG00000026755	protein_coding	actin related protein 2/3 complex, subunit 5-like [Source:MGI Symbol;Acc:MGI:1921442]
Arpin	2983.33	-0.248852	0.20277	-1.22727	0.219722	0.999661	ENSMUSG00000039043	ENSMUSG00000039043	protein_coding	actin-related protein 2/3 complex inhibitor [Source:MGI Symbol;Acc:MGI:1917670]
Arpp19	14740.1	-0.0305473	0.179725	-0.169967	0.865036	0.999661	ENSMUSG00000007656	ENSMUSG00000007656	protein_coding	cAMP-regulated phosphoprotein 19 [Source:MGI Symbol;Acc:MGI:1891691]
Arpp21	69.29	0.24292	0.615687	0.394551	0.693174	0.999661	ENSMUSG00000032503	ENSMUSG00000032503	protein_coding	cyclic AMP-regulated phosphoprotein, 21 [Source:MGI Symbol;Acc:MGI:107562]
Arrb1	758.402	-0.118098	0.299714	-0.394037	0.693554	0.999661	ENSMUSG00000018909	ENSMUSG00000018909	protein_coding	arrestin, beta 1 [Source:MGI Symbol;Acc:MGI:99473]
Arrb2	1361.83	0.135338	0.233834	0.578781	0.562737	0.999661	ENSMUSG00000060216	ENSMUSG00000060216	protein_coding	arrestin, beta 2 [Source:MGI Symbol;Acc:MGI:99474]
Arrdc1	2880.98	0.115169	0.232696	0.494935	0.620646	0.999661	ENSMUSG00000026972	ENSMUSG00000026972	protein_coding	arrestin domain containing 1 [Source:MGI Symbol;Acc:MGI:2446136]
Arrdc2	198.187	-0.164862	0.324191	-0.508533	0.611079	0.999661	ENSMUSG00000002910	ENSMUSG00000002910	protein_coding	arrestin domain containing 2 [Source:MGI Symbol;Acc:MGI:1918057]
Arrdc3	6486.22	0.158128	0.147119	1.07483	0.28245	0.999661	ENSMUSG00000074794	ENSMUSG00000074794	protein_coding	arrestin domain containing 3 [Source:MGI Symbol;Acc:MGI:2145242]
Arrdc4	3160.41	-0.265991	0.216156	-1.23055	0.21849	0.999661	ENSMUSG00000042659	ENSMUSG00000042659	protein_coding	arrestin domain containing 4 [Source:MGI Symbol;Acc:MGI:1913662]
Arsa	1227.22	-0.215269	0.185088	-1.16306	0.244804	0.999661	ENSMUSG00000022620	ENSMUSG00000022620	protein_coding	arylsulfatase A [Source:MGI Symbol;Acc:MGI:88077]
Arsb	496.132	0.0174248	0.346385	0.0503047	0.95988	0.999661	ENSMUSG00000042082	ENSMUSG00000042082	protein_coding	arylsulfatase B [Source:MGI Symbol;Acc:MGI:88075]
Arsg	251.551	0.163666	0.292471	0.559596	0.575755	0.999661	ENSMUSG00000020604	ENSMUSG00000020604	protein_coding	arylsulfatase G [Source:MGI Symbol;Acc:MGI:1921258]
Arsi	797.933	-0.21243	0.306587	-0.692886	0.488381	0.999661	ENSMUSG00000036412	ENSMUSG00000036412	protein_coding	arylsulfatase i [Source:MGI Symbol;Acc:MGI:2670959]
Arsj	82.3528	-0.577226	0.720969	-0.800626	0.423348	0.999661	ENSMUSG00000046561	ENSMUSG00000046561	protein_coding	arylsulfatase J [Source:MGI Symbol;Acc:MGI:2443513]
Arsk	862.399	-0.0557556	0.233349	-0.238937	0.811155	0.999661	ENSMUSG00000021592	ENSMUSG00000021592	protein_coding	arylsulfatase K [Source:MGI Symbol;Acc:MGI:1924291]
Art3	147.197	-0.465027	0.385809	-1.20533	0.228076	0.999661	ENSMUSG00000034842	ENSMUSG00000034842	protein_coding	ADP-ribosyltransferase 3 [Source:MGI Symbol;Acc:MGI:1202729]
Art4	4309.78	-0.269653	0.228764	-1.17874	0.238503	0.999661	ENSMUSG00000030217	ENSMUSG00000030217	protein_coding	ADP-ribosyltransferase 4 [Source:MGI Symbol;Acc:MGI:1202710]
Art5	17.4454	0.896634	1.32071	0.678901	0.497201	0.999661	ENSMUSG00000070424	ENSMUSG00000070424	protein_coding	ADP-ribosyltransferase 5 [Source:MGI Symbol;Acc:MGI:107948]
Artn	251.074	1.11996	0.598181	1.87227	0.0611691	0.714179	ENSMUSG00000028539	ENSMUSG00000028539	protein_coding	artemin [Source:MGI Symbol;Acc:MGI:1333791]
Arv1	1513.67	0.210727	0.220765	0.954533	0.339814	0.999661	ENSMUSG00000031982	ENSMUSG00000031982	protein_coding	ARV1 homolog, fatty acid homeostasis modulator [Source:MGI Symbol;Acc:MGI:1916115]
Arxes1	111.693	0.00190463	0.401476	0.00474406	0.996215	0.999661	ENSMUSG00000048355	ENSMUSG00000048355	protein_coding	adipocyte-related X-chromosome expressed sequence 1 [Source:MGI Symbol;Acc:MGI:1923469]
Arxes2	482.227	-0.217026	0.283755	-0.764836	0.444369	0.999661	ENSMUSG00000048040	ENSMUSG00000048040	protein_coding	adipocyte-related X-chromosome expressed sequence 2 [Source:MGI Symbol;Acc:MGI:1924226]
As3mt	344.415	0.615849	0.316786	1.94405	0.051889	0.678866	ENSMUSG00000003559	ENSMUSG00000003559	protein_coding	arsenite methyltransferase [Source:MGI Symbol;Acc:MGI:1929882]
Asah1	3883.83	0.00608919	0.197772	0.0307889	0.975438	0.999661	ENSMUSG00000031591	ENSMUSG00000031591	protein_coding	N-acylsphingosine amidohydrolase 1 [Source:MGI Symbol;Acc:MGI:1277124]
Asah2	2186.78	0.162566	0.212708	0.764268	0.444708	0.999661	ENSMUSG00000024887	ENSMUSG00000024887	protein_coding	N-acylsphingosine amidohydrolase 2 [Source:MGI Symbol;Acc:MGI:1859310]
Asap1	11598	0.29842	0.142418	2.09539	0.0361365	0.587786	ENSMUSG00000022377	ENSMUSG00000022377	protein_coding	ArfGAP with SH3 domain, ankyrin repeat and PH domain1 [Source:MGI Symbol;Acc:MGI:1342335]
Asap2	2399.17	0.0826123	0.154732	0.533907	0.593406	0.999661	ENSMUSG00000052632	ENSMUSG00000052632	protein_coding	ArfGAP with SH3 domain, ankyrin repeat and PH domain 2 [Source:MGI Symbol;Acc:MGI:2685438]
Asap3	1846.27	0.0373599	0.165688	0.225483	0.821603	0.999661	ENSMUSG00000036995	ENSMUSG00000036995	protein_coding	ArfGAP with SH3 domain, ankyrin repeat and PH domain 3 [Source:MGI Symbol;Acc:MGI:2684986]
Asb1	370.491	0.0417995	0.301605	0.13859	0.889774	0.999661	ENSMUSG00000026311	ENSMUSG00000026311	protein_coding	ankyrin repeat and SOCS box-containing 1 [Source:MGI Symbol;Acc:MGI:1929735]
Asb10	19.1972	1.36437	1.0953	1.24565	0.212892	0.999661	ENSMUSG00000038204	ENSMUSG00000038204	protein_coding	ankyrin repeat and SOCS box-containing 10 [Source:MGI Symbol;Acc:MGI:2152836]
Asb13	2871.76	0.259603	0.182835	1.41988	0.155643	0.96532	ENSMUSG00000033781	ENSMUSG00000033781	protein_coding	ankyrin repeat and SOCS box-containing 13 [Source:MGI Symbol;Acc:MGI:2145525]
Asb16	131.094	-0.0484013	0.450274	-0.107493	0.914398	0.999661	ENSMUSG00000034768	ENSMUSG00000034768	protein_coding	ankyrin repeat and SOCS box-containing 16 [Source:MGI Symbol;Acc:MGI:2654437]
Asb17	165.521	-0.102822	0.394223	-0.260822	0.79423	0.999661	ENSMUSG00000038997	ENSMUSG00000038997	protein_coding	ankyrin repeat and SOCS box-containing 17 [Source:MGI Symbol;Acc:MGI:1914022]
Asb2	20.2865	-1.30069	1.26402	-1.02901	0.303476	0.999661	ENSMUSG00000021200	ENSMUSG00000021200	protein_coding	ankyrin repeat and SOCS box-containing 2 [Source:MGI Symbol;Acc:MGI:1929743]
Asb3	1840.9	-0.18089	0.168562	-1.07314	0.283209	0.999661	ENSMUSG00000020305	ENSMUSG00000020305	protein_coding	ankyrin repeat and SOCS box-containing 3 [Source:MGI Symbol;Acc:MGI:1929749]
Asb4	45.084	0.182792	0.619637	0.294998	0.767995	0.999661	ENSMUSG00000042607	ENSMUSG00000042607	protein_coding	ankyrin repeat and SOCS box-containing 4 [Source:MGI Symbol;Acc:MGI:1929751]
Asb6	2277.39	-0.169806	0.215846	-0.786701	0.431457	0.999661	ENSMUSG00000039483	ENSMUSG00000039483	protein_coding	ankyrin repeat and SOCS box-containing 6 [Source:MGI Symbol;Acc:MGI:1919573]
Asb7	3281.88	-0.00719933	0.195553	-0.0368152	0.970632	0.999661	ENSMUSG00000030509	ENSMUSG00000030509	protein_coding	ankyrin repeat and SOCS box-containing 7 [Source:MGI Symbol;Acc:MGI:2152835]
Asb8	3083.04	0.0939672	0.22218	0.422934	0.672344	0.999661	ENSMUSG00000048175	ENSMUSG00000048175	protein_coding	ankyrin repeat and SOCS box-containing 8 [Source:MGI Symbol;Acc:MGI:1925791]
Ascc1	3428.12	-0.281148	0.157669	-1.78316	0.0745608	0.771905	ENSMUSG00000044475	ENSMUSG00000044475	protein_coding	activating signal cointegrator 1 complex subunit 1 [Source:MGI Symbol;Acc:MGI:1916340]
Ascc2	7321.46	0.096592	0.13681	0.706031	0.480169	0.999661	ENSMUSG00000020412	ENSMUSG00000020412	protein_coding	activating signal cointegrator 1 complex subunit 2 [Source:MGI Symbol;Acc:MGI:1922702]
Ascc3	10470.6	0.0202502	0.228133	0.0887649	0.929269	0.999661	ENSMUSG00000038774	ENSMUSG00000038774	protein_coding	activating signal cointegrator 1 complex subunit 3 [Source:MGI Symbol;Acc:MGI:1925237]
Ascl2	186.032	-0.741972	0.487549	-1.52184	0.128049	0.928917	ENSMUSG00000009248	ENSMUSG00000009248	protein_coding	achaete-scute family bHLH transcription factor 2 [Source:MGI Symbol;Acc:MGI:96920]
Ascl4	1086.76	0.438185	0.268555	1.63164	0.102755	0.86379	ENSMUSG00000085111	ENSMUSG00000085111	protein_coding	achaete-scute family bHLH transcription factor 4 [Source:MGI Symbol;Acc:MGI:1914591]
Asf1a	3321.21	-0.025545	0.21974	-0.116251	0.907454	0.999661	ENSMUSG00000019857	ENSMUSG00000019857	protein_coding	anti-silencing function 1A histone chaperone [Source:MGI Symbol;Acc:MGI:1913653]
Asf1b	4310.11	-0.074369	0.188838	-0.393823	0.693712	0.999661	ENSMUSG00000005470	ENSMUSG00000005470	protein_coding	anti-silencing function 1B histone chaperone [Source:MGI Symbol;Acc:MGI:1914179]
Ash1l	22466.4	0.143408	0.184072	0.779084	0.43593	0.999661	ENSMUSG00000028053	ENSMUSG00000028053	protein_coding	ASH1 like histone lysine methyltransferase [Source:MGI Symbol;Acc:MGI:2183158]
Ash2l	11821.5	-0.119074	0.135022	-0.881884	0.37784	0.999661	ENSMUSG00000031575	ENSMUSG00000031575	protein_coding	ASH2 like histone lysine methyltransferase complex subunit [Source:MGI Symbol;Acc:MGI:1344416]
Asic1	37.8405	0.768329	0.659824	1.16445	0.244243	0.999661	ENSMUSG00000023017	ENSMUSG00000023017	protein_coding	acid-sensing (proton-gated) ion channel 1 [Source:MGI Symbol;Acc:MGI:1194915]
Asic3	46.9298	0.136801	0.892354	0.153304	0.878159	0.999661	ENSMUSG00000038276	ENSMUSG00000038276	protein_coding	acid-sensing (proton-gated) ion channel 3 [Source:MGI Symbol;Acc:MGI:2159339]
Asl	2097.52	-0.253889	0.184235	-1.37807	0.16818	0.986434	ENSMUSG00000025533	ENSMUSG00000025533	protein_coding	argininosuccinate lyase [Source:MGI Symbol;Acc:MGI:88084]
Asmt	29.0473	-0.234022	0.813668	-0.287614	0.773642	0.999661	ENSMUSG00000093806	ENSMUSG00000093806	protein_coding	acetylserotonin O-methyltransferase [Source:MGI Symbol;Acc:MGI:96090]
Asns	7459.3	-0.0501945	0.164697	-0.304769	0.760542	0.999661	ENSMUSG00000029752	ENSMUSG00000029752	protein_coding	asparagine synthetase [Source:MGI Symbol;Acc:MGI:1350929]
Asnsd1	247.892	0.179708	0.313728	0.572816	0.566769	0.999661	ENSMUSG00000026095	ENSMUSG00000026095	protein_coding	asparagine synthetase domain containing 1 [Source:MGI Symbol;Acc:MGI:1917646]
Aspg	496.705	-0.267992	0.275611	-0.972355	0.330874	0.999661	ENSMUSG00000037686	ENSMUSG00000037686	protein_coding	asparaginase [Source:MGI Symbol;Acc:MGI:2144822]
Asph	7333.29	0.160709	0.177958	0.903072	0.366488	0.999661	ENSMUSG00000028207	ENSMUSG00000028207	protein_coding	aspartate-beta-hydroxylase [Source:MGI Symbol;Acc:MGI:1914186]
Asphd2	24.542	0.563608	0.888138	0.634595	0.525693	0.999661	ENSMUSG00000029348	ENSMUSG00000029348	protein_coding	aspartate beta-hydroxylase domain containing 2 [Source:MGI Symbol;Acc:MGI:1920148]
Aspm	13913.2	0.0552365	0.23117	0.238944	0.811149	0.999661	ENSMUSG00000033952	ENSMUSG00000033952	protein_coding	abnormal spindle microtubule assembly [Source:MGI Symbol;Acc:MGI:1334448]
Aspn	656.236	-0.0598993	0.955481	-0.0626902	0.950013	0.999661	ENSMUSG00000021388	ENSMUSG00000021388	protein_coding	asporin [Source:MGI Symbol;Acc:MGI:1913945]
Asprv1	18852.9	-0.196226	0.159377	-1.23121	0.218244	0.999661	ENSMUSG00000033508	ENSMUSG00000033508	protein_coding	aspartic peptidase, retroviral-like 1 [Source:MGI Symbol;Acc:MGI:1915105]
Aspscr1	4342.29	-0.0836296	0.154073	-0.542793	0.587273	0.999661	ENSMUSG00000025142	ENSMUSG00000025142	protein_coding	alveolar soft part sarcoma chromosome region, candidate 1 (human) [Source:MGI Symbol;Acc:MGI:1916188]
Asrgl1	559.246	0.0122964	0.277935	0.0442421	0.964711	0.999661	ENSMUSG00000024654	ENSMUSG00000024654	protein_coding	asparaginase like 1 [Source:MGI Symbol;Acc:MGI:1913764]
Ass1	43482.9	0.13768	0.193886	0.710107	0.477638	0.999661	ENSMUSG00000076441	ENSMUSG00000076441	protein_coding	argininosuccinate synthetase 1 [Source:MGI Symbol;Acc:MGI:88090]
Aste1	1578.09	-0.235521	0.197264	-1.19394	0.232503	0.999661	ENSMUSG00000032567	ENSMUSG00000032567	protein_coding	asteroid homolog 1 [Source:MGI Symbol;Acc:MGI:1913845]
Astl	31.6344	0.300987	0.753054	0.399688	0.689386	0.999661	ENSMUSG00000050468	ENSMUSG00000050468	protein_coding	astacin-like metalloendopeptidase (M12 family) [Source:MGI Symbol;Acc:MGI:3046414]
Astn1	28.2276	0.300368	0.798045	0.37638	0.706634	0.999661	ENSMUSG00000026587	ENSMUSG00000026587	protein_coding	astrotactin 1 [Source:MGI Symbol;Acc:MGI:1098567]
Astn2	1395.55	-0.0502079	0.216948	-0.231429	0.816982	0.999661	ENSMUSG00000028373	ENSMUSG00000028373	protein_coding	astrotactin 2 [Source:MGI Symbol;Acc:MGI:1889277]
Asxl1	14775.8	0.0538503	0.134547	0.400233	0.688985	0.999661	ENSMUSG00000042548	ENSMUSG00000042548	protein_coding	ASXL transcriptional regulator 1 [Source:MGI Symbol;Acc:MGI:2684063]
Asxl2	12735.9	0.156898	0.15159	1.03501	0.300664	0.999661	ENSMUSG00000037486	ENSMUSG00000037486	protein_coding	ASXL transcriptional regulator 2 [Source:MGI Symbol;Acc:MGI:1922552]
Asxl3	1120.19	0.148379	0.215317	0.689118	0.490749	0.999661	ENSMUSG00000045215	ENSMUSG00000045215	protein_coding	ASXL transcriptional regulator 3 [Source:MGI Symbol;Acc:MGI:2685175]
Atad1	9076.17	-0.0835629	0.177163	-0.471673	0.63716	0.999661	ENSMUSG00000013662	ENSMUSG00000013662	protein_coding	ATPase family, AAA domain containing 1 [Source:MGI Symbol;Acc:MGI:1915229]
Atad2	7943.72	0.174154	0.230801	0.754564	0.450511	0.999661	ENSMUSG00000022360	ENSMUSG00000022360	protein_coding	ATPase family, AAA domain containing 2 [Source:MGI Symbol;Acc:MGI:1917722]
Atad2b	11298.3	0.0589864	0.178782	0.329936	0.741448	0.999661	ENSMUSG00000052812	ENSMUSG00000052812	protein_coding	ATPase family, AAA domain containing 2B [Source:MGI Symbol;Acc:MGI:2444798]
Atad3a	7409.18	-0.030597	0.196771	-0.155495	0.876431	0.999661	ENSMUSG00000029036	ENSMUSG00000029036	protein_coding	ATPase family, AAA domain containing 3A [Source:MGI Symbol;Acc:MGI:1919214]
Atad3aos	56.5537	0.104732	0.55002	0.190415	0.848984	0.999661	ENSMUSG00000054514	ENSMUSG00000054514	lncRNA	ATPase family, AAA domain containing 3A, opposite strand [Source:MGI Symbol;Acc:MGI:1917698]
Atad5	6226.18	0.205982	0.197837	1.04117	0.297797	0.999661	ENSMUSG00000017550	ENSMUSG00000017550	protein_coding	ATPase family, AAA domain containing 5 [Source:MGI Symbol;Acc:MGI:2442925]
Atat1	2334.55	0.248756	0.253001	0.983222	0.325498	0.999661	ENSMUSG00000024426	ENSMUSG00000024426	protein_coding	alpha tubulin acetyltransferase 1 [Source:MGI Symbol;Acc:MGI:1913869]
Ate1	3572.22	-0.064684	0.22673	-0.285291	0.775421	0.999661	ENSMUSG00000030850	ENSMUSG00000030850	protein_coding	arginyltransferase 1 [Source:MGI Symbol;Acc:MGI:1333870]
Atf1	5643.6	0.085615	0.156427	0.547315	0.584163	0.999661	ENSMUSG00000023027	ENSMUSG00000023027	protein_coding	activating transcription factor 1 [Source:MGI Symbol;Acc:MGI:1298366]
Atf2	8487.42	0.17202	0.167419	1.02748	0.304195	0.999661	ENSMUSG00000027104	ENSMUSG00000027104	protein_coding	activating transcription factor 2 [Source:MGI Symbol;Acc:MGI:109349]
Atf3	8690.52	-0.217729	0.286089	-0.761054	0.446625	0.999661	ENSMUSG00000026628	ENSMUSG00000026628	protein_coding	activating transcription factor 3 [Source:MGI Symbol;Acc:MGI:109384]
Atf4	15330.8	-0.311614	0.240003	-1.29838	0.194158	0.999661	ENSMUSG00000042406	ENSMUSG00000042406	protein_coding	activating transcription factor 4 [Source:MGI Symbol;Acc:MGI:88096]
Atf5	6220.53	-0.594545	0.184938	-3.21483	0.00130523	0.0786156	ENSMUSG00000038539	ENSMUSG00000038539	protein_coding	activating transcription factor 5 [Source:MGI Symbol;Acc:MGI:2141857]
Atf6	6096.85	-0.00871531	0.169326	-0.0514706	0.958951	0.999661	ENSMUSG00000026663	ENSMUSG00000026663	protein_coding	activating transcription factor 6 [Source:MGI Symbol;Acc:MGI:1926157]
Atf6b	10007.9	-0.0190091	0.153017	-0.124229	0.901134	0.999661	ENSMUSG00000015461	ENSMUSG00000015461	protein_coding	activating transcription factor 6 beta [Source:MGI Symbol;Acc:MGI:105121]
Atf7	11526.9	0.138793	0.188082	0.737942	0.46055	0.999661	ENSMUSG00000099083	ENSMUSG00000099083	protein_coding	activating transcription factor 7 [Source:MGI Symbol;Acc:MGI:2443472]
Atf7ip	33425.4	1.10452	0.176434	6.26022	3.84446e-10	2.15211e-07	ENSMUSG00000030213	ENSMUSG00000030213	protein_coding	activating transcription factor 7 interacting protein [Source:MGI Symbol;Acc:MGI:1858965]
Atf7ip2	95.4833	0.887415	0.495717	1.79016	0.0734274	0.768061	ENSMUSG00000039200	ENSMUSG00000039200	protein_coding	activating transcription factor 7 interacting protein 2 [Source:MGI Symbol;Acc:MGI:1922579]
Atg10	766.431	-0.0872072	0.301815	-0.288942	0.772625	0.999661	ENSMUSG00000021619	ENSMUSG00000021619	protein_coding	autophagy related 10 [Source:MGI Symbol;Acc:MGI:1914045]
Atg101	2107.48	-0.268896	0.191039	-1.40755	0.159265	0.970828	ENSMUSG00000037204	ENSMUSG00000037204	protein_coding	autophagy related 101 [Source:MGI Symbol;Acc:MGI:1915368]
Atg12	4080.8	-0.185643	0.176336	-1.05278	0.292442	0.999661	ENSMUSG00000032905	ENSMUSG00000032905	protein_coding	autophagy related 12 [Source:MGI Symbol;Acc:MGI:1914776]
Atg13	8150	-0.240881	0.173395	-1.3892	0.164771	0.979415	ENSMUSG00000027244	ENSMUSG00000027244	protein_coding	autophagy related 13 [Source:MGI Symbol;Acc:MGI:1196429]
Atg14	2251.14	-0.417981	0.214695	-1.94686	0.0515518	0.678866	ENSMUSG00000037526	ENSMUSG00000037526	protein_coding	autophagy related 14 [Source:MGI Symbol;Acc:MGI:1261775]
Atg16l1	5576.75	0.0852245	0.173958	0.489914	0.624195	0.999661	ENSMUSG00000026289	ENSMUSG00000026289	protein_coding	autophagy related 16-like 1 (S. cerevisiae) [Source:MGI Symbol;Acc:MGI:1924290]
Atg16l2	541.067	-0.220393	0.275781	-0.799161	0.424197	0.999661	ENSMUSG00000047767	ENSMUSG00000047767	protein_coding	autophagy related 16-like 2 (S. cerevisiae) [Source:MGI Symbol;Acc:MGI:1920933]
Atg2a	4840.21	-0.125203	0.197795	-0.632992	0.526739	0.999661	ENSMUSG00000024773	ENSMUSG00000024773	protein_coding	autophagy related 2A [Source:MGI Symbol;Acc:MGI:1916291]
Atg2b	16792.6	0.119792	0.166403	0.719887	0.471595	0.999661	ENSMUSG00000041341	ENSMUSG00000041341	protein_coding	autophagy related 2B [Source:MGI Symbol;Acc:MGI:1923809]
Atg3	3882.81	0.012177	0.160983	0.0756419	0.939704	0.999661	ENSMUSG00000022663	ENSMUSG00000022663	protein_coding	autophagy related 3 [Source:MGI Symbol;Acc:MGI:1915091]
Atg4a	445.552	0.19298	0.277107	0.696411	0.486172	0.999661	ENSMUSG00000079418	ENSMUSG00000079418	protein_coding	autophagy related 4A, cysteine peptidase [Source:MGI Symbol;Acc:MGI:2147903]
Atg4b	6747.87	-0.132155	0.160734	-0.822198	0.410964	0.999661	ENSMUSG00000026280	ENSMUSG00000026280	protein_coding	autophagy related 4B, cysteine peptidase [Source:MGI Symbol;Acc:MGI:1913865]
Atg4c	1290.96	0.0582587	0.167944	0.346893	0.728672	0.999661	ENSMUSG00000028550	ENSMUSG00000028550	protein_coding	autophagy related 4C, cysteine peptidase [Source:MGI Symbol;Acc:MGI:2651854]
Atg4d	4351.74	-0.255237	0.179543	-1.4216	0.155143	0.96532	ENSMUSG00000002820	ENSMUSG00000002820	protein_coding	autophagy related 4D, cysteine peptidase [Source:MGI Symbol;Acc:MGI:2444308]
Atg5	4538.16	-0.106131	0.158633	-0.669036	0.503473	0.999661	ENSMUSG00000038160	ENSMUSG00000038160	protein_coding	autophagy related 5 [Source:MGI Symbol;Acc:MGI:1277186]
Atg7	2629.68	-0.00169417	0.170525	-0.00993503	0.992073	0.999661	ENSMUSG00000030314	ENSMUSG00000030314	protein_coding	autophagy related 7 [Source:MGI Symbol;Acc:MGI:1921494]
Atg9a	3519.45	-0.0349592	0.251351	-0.139085	0.889383	0.999661	ENSMUSG00000033124	ENSMUSG00000033124	protein_coding	autophagy related 9A [Source:MGI Symbol;Acc:MGI:2138446]
Atg9b	178.558	3.83128	0.735837	5.20669	1.92238e-07	5.80773e-05	ENSMUSG00000038295	ENSMUSG00000038295	protein_coding	autophagy related 9B [Source:MGI Symbol;Acc:MGI:2685420]
Atic	19140.2	0.0593221	0.158762	0.373653	0.708662	0.999661	ENSMUSG00000026192	ENSMUSG00000026192	protein_coding	5-aminoimidazole-4-carboxamide ribonucleotide formyltransferase/IMP cyclohydrolase [Source:MGI Symbol;Acc:MGI:1351352]
Atl1	228.929	0.320182	0.321394	0.99623	0.319138	0.999661	ENSMUSG00000021066	ENSMUSG00000021066	protein_coding	atlastin GTPase 1 [Source:MGI Symbol;Acc:MGI:1921241]
Atl2	8906.63	0.0752361	0.146682	0.512921	0.608007	0.999661	ENSMUSG00000059811	ENSMUSG00000059811	protein_coding	atlastin GTPase 2 [Source:MGI Symbol;Acc:MGI:1929492]
Atl3	24900.2	-0.0848233	0.161952	-0.523755	0.600449	0.999661	ENSMUSG00000024759	ENSMUSG00000024759	protein_coding	atlastin GTPase 3 [Source:MGI Symbol;Acc:MGI:1924270]
Atm	7154.5	0.0427117	0.221896	0.192485	0.847362	0.999661	ENSMUSG00000034218	ENSMUSG00000034218	protein_coding	ataxia telangiectasia mutated [Source:MGI Symbol;Acc:MGI:107202]
Atmin	7050.01	0.106898	0.173879	0.61478	0.5387	0.999661	ENSMUSG00000047388	ENSMUSG00000047388	protein_coding	ATM interactor [Source:MGI Symbol;Acc:MGI:2682328]
Atn1	1178.83	0.611367	0.340106	1.79758	0.0722439	0.765128	ENSMUSG00000004263	ENSMUSG00000004263	protein_coding	atrophin 1 [Source:MGI Symbol;Acc:MGI:104725]
Atoh1	82.1043	-2.46582	0.744487	-3.31211	0.000925952	0.0624952	ENSMUSG00000073043	ENSMUSG00000073043	protein_coding	atonal bHLH transcription factor 1 [Source:MGI Symbol;Acc:MGI:104654]
Atoh8	301.612	-0.241037	0.322816	-0.74667	0.455263	0.999661	ENSMUSG00000037621	ENSMUSG00000037621	protein_coding	atonal bHLH transcription factor 8 [Source:MGI Symbol;Acc:MGI:1918343]
Atosa	2478.49	-0.0440755	0.168412	-0.261712	0.793543	0.999661	ENSMUSG00000034858	ENSMUSG00000034858	protein_coding	atos homolog A [Source:MGI Symbol;Acc:MGI:2387648]
Atosb	2142.7	-0.387105	0.211997	-1.826	0.0678507	0.748451	ENSMUSG00000036002	ENSMUSG00000036002	protein_coding	atos homolog B [Source:MGI Symbol;Acc:MGI:2441854]
Atox1	9492.95	0.142591	0.294832	0.483634	0.628646	0.999661	ENSMUSG00000018585	ENSMUSG00000018585	protein_coding	antioxidant 1 copper chaperone [Source:MGI Symbol;Acc:MGI:1333855]
Atp10a	1139.38	-0.105618	0.303629	-0.347852	0.727951	0.999661	ENSMUSG00000025324	ENSMUSG00000025324	protein_coding	ATPase, class V, type 10A [Source:MGI Symbol;Acc:MGI:1330809]
Atp10b	1510.39	0.0362639	0.222688	0.162847	0.870639	0.999661	ENSMUSG00000055415	ENSMUSG00000055415	protein_coding	ATPase, class V, type 10B [Source:MGI Symbol;Acc:MGI:2442688]
Atp10d	4028.18	-0.0313066	0.191197	-0.16374	0.869936	0.999661	ENSMUSG00000046808	ENSMUSG00000046808	protein_coding	ATPase, class V, type 10D [Source:MGI Symbol;Acc:MGI:2450125]
Atp11a	17007	0.326572	0.175084	1.86524	0.0621485	0.719103	ENSMUSG00000031441	ENSMUSG00000031441	protein_coding	ATPase, class VI, type 11A [Source:MGI Symbol;Acc:MGI:1354735]
Atp11b	13963.7	0.116925	0.155401	0.752406	0.451807	0.999661	ENSMUSG00000037400	ENSMUSG00000037400	protein_coding	ATPase, class VI, type 11B [Source:MGI Symbol;Acc:MGI:1923545]
Atp11c	4107.35	0.237335	0.210842	1.12565	0.260312	0.999661	ENSMUSG00000062949	ENSMUSG00000062949	protein_coding	ATPase, class VI, type 11C [Source:MGI Symbol;Acc:MGI:1859661]
Atp12a	64.3904	0.0504813	0.51828	0.0974018	0.922407	0.999661	ENSMUSG00000022229	ENSMUSG00000022229	protein_coding	ATPase, H+/K+ transporting, nongastric, alpha polypeptide [Source:MGI Symbol;Acc:MGI:1926943]
Atp13a1	12135	0.0877661	0.207506	0.422957	0.672327	0.999661	ENSMUSG00000031862	ENSMUSG00000031862	protein_coding	ATPase type 13A1 [Source:MGI Symbol;Acc:MGI:2180801]
Atp13a2	10015.3	0.143758	0.156548	0.918304	0.35846	0.999661	ENSMUSG00000036622	ENSMUSG00000036622	protein_coding	ATPase type 13A2 [Source:MGI Symbol;Acc:MGI:1922022]
Atp13a3	20464.7	0.485457	0.197176	2.46205	0.0138145	0.366199	ENSMUSG00000022533	ENSMUSG00000022533	protein_coding	ATPase type 13A3 [Source:MGI Symbol;Acc:MGI:2685387]
Atp13a4	912.496	-0.134228	0.310958	-0.43166	0.665988	0.999661	ENSMUSG00000038094	ENSMUSG00000038094	protein_coding	ATPase type 13A4 [Source:MGI Symbol;Acc:MGI:1924456]
Atp1a1	66289.8	-0.337612	0.187014	-1.80528	0.0710309	0.762081	ENSMUSG00000033161	ENSMUSG00000033161	protein_coding	ATPase, Na+/K+ transporting, alpha 1 polypeptide [Source:MGI Symbol;Acc:MGI:88105]
Atp1a2	148.247	1.12331	0.413116	2.71912	0.00654556	0.239649	ENSMUSG00000007097	ENSMUSG00000007097	protein_coding	ATPase, Na+/K+ transporting, alpha 2 polypeptide [Source:MGI Symbol;Acc:MGI:88106]
Atp1a3	42.9221	0.520419	0.622485	0.836034	0.403136	0.999661	ENSMUSG00000040907	ENSMUSG00000040907	protein_coding	ATPase, Na+/K+ transporting, alpha 3 polypeptide [Source:MGI Symbol;Acc:MGI:88107]
Atp1b1	1639.46	0.539324	0.212851	2.53382	0.0112828	0.333159	ENSMUSG00000026576	ENSMUSG00000026576	protein_coding	ATPase, Na+/K+ transporting, beta 1 polypeptide [Source:MGI Symbol;Acc:MGI:88108]
Atp1b2	119.538	-0.0409752	0.498304	-0.0822294	0.934464	0.999661	ENSMUSG00000041329	ENSMUSG00000041329	protein_coding	ATPase, Na+/K+ transporting, beta 2 polypeptide [Source:MGI Symbol;Acc:MGI:88109]
Atp1b3	17462	-0.144391	0.161174	-0.895866	0.370324	0.999661	ENSMUSG00000032412	ENSMUSG00000032412	protein_coding	ATPase, Na+/K+ transporting, beta 3 polypeptide [Source:MGI Symbol;Acc:MGI:107788]
Atp23	667.016	0.225497	0.211648	1.06543	0.28668	0.999661	ENSMUSG00000025436	ENSMUSG00000025436	protein_coding	ATP23 metallopeptidase and ATP synthase assembly factor homolog [Source:MGI Symbol;Acc:MGI:1916984]
Atp2a1	81.9546	1.41961	0.539519	2.63125	0.00850725	0.284567	ENSMUSG00000030730	ENSMUSG00000030730	protein_coding	ATPase, Ca++ transporting, cardiac muscle, fast twitch 1 [Source:MGI Symbol;Acc:MGI:105058]
Atp2a2	35070.5	0.0728175	0.158848	0.45841	0.646658	0.999661	ENSMUSG00000029467	ENSMUSG00000029467	protein_coding	ATPase, Ca++ transporting, cardiac muscle, slow twitch 2 [Source:MGI Symbol;Acc:MGI:88110]
Atp2a3	181.478	0.340294	0.390234	0.872027	0.383194	0.999661	ENSMUSG00000020788	ENSMUSG00000020788	protein_coding	ATPase, Ca++ transporting, ubiquitous [Source:MGI Symbol;Acc:MGI:1194503]
Atp2b1	18566.7	0.283763	0.220161	1.28889	0.197436	0.999661	ENSMUSG00000019943	ENSMUSG00000019943	protein_coding	ATPase, Ca++ transporting, plasma membrane 1 [Source:MGI Symbol;Acc:MGI:104653]
Atp2b3	23.5816	-0.210876	0.92481	-0.228021	0.81963	0.999661	ENSMUSG00000031376	ENSMUSG00000031376	protein_coding	ATPase, Ca++ transporting, plasma membrane 3 [Source:MGI Symbol;Acc:MGI:1347353]
Atp2b4	35173.1	-0.246806	0.194948	-1.26601	0.205508	0.999661	ENSMUSG00000026463	ENSMUSG00000026463	protein_coding	ATPase, Ca++ transporting, plasma membrane 4 [Source:MGI Symbol;Acc:MGI:88111]
Atp2c1	11189	0.126479	0.14789	0.855224	0.392427	0.999661	ENSMUSG00000032570	ENSMUSG00000032570	protein_coding	ATPase, Ca++-sequestering [Source:MGI Symbol;Acc:MGI:1889008]
Atp2c2	391.169	-0.357186	0.410963	-0.869145	0.384768	0.999661	ENSMUSG00000034112	ENSMUSG00000034112	protein_coding	ATPase, Ca++ transporting, type 2C, member 2 [Source:MGI Symbol;Acc:MGI:1916297]
Atp4a	25.3817	-0.516	0.80077	-0.64438	0.519329	0.999661	ENSMUSG00000005553	ENSMUSG00000005553	protein_coding	ATPase, H+/K+ exchanging, gastric, alpha polypeptide [Source:MGI Symbol;Acc:MGI:88113]
Atp5f1a	95412.6	-0.186074	0.155294	-1.1982	0.230839	0.999661	ENSMUSG00000025428
Atp5f1b	99663.7	-0.0816126	0.175685	-0.46454	0.642261	0.999661	ENSMUSG00000025393
Atp5f1c	18727.1	-0.159829	0.164449	-0.971905	0.331098	0.999661	ENSMUSG00000025781
Atp5f1d	16116.4	-0.0133167	0.186454	-0.0714207	0.943063	0.999661	ENSMUSG00000003072
Atp5f1e	2834.27	-0.200058	0.21853	-0.915471	0.359945	0.999661	ENSMUSG00000016252
Atp5if1	7446.77	-0.141478	0.220241	-0.64238	0.520626	0.999661	ENSMUSG00000054428
Atp5mc1	10753.6	-0.00228195	0.161649	-0.0141167	0.988737	0.999661	ENSMUSG00000006057
Atp5mc2	8668.45	-0.247928	0.214261	-1.15713	0.247218	0.999661	ENSMUSG00000062683
Atp5mc3	19486.6	0.0928889	0.165606	0.560905	0.574862	0.999661	ENSMUSG00000018770
Atp5me	622.315	0.0788154	0.407284	0.193515	0.846556	0.999661	ENSMUSG00000050856
Atp5mf	6887.68	-0.223189	0.242506	-0.920346	0.357392	0.999661	ENSMUSG00000038690
Atp5mg	7565.38	-0.166291	0.214654	-0.77469	0.438523	0.999661	ENSMUSG00000038717
Atp5mj	4535.66	0.19866	0.216164	0.919028	0.358081	0.999661	ENSMUSG00000021290
Atp5mk	2724.88	-0.237007	0.252262	-0.939527	0.34746	0.999661	ENSMUSG00000071528
Atp5pb	12741.8	-0.0870812	0.203711	-0.427475	0.669033	0.999661	ENSMUSG00000000563	ENSMUSG00000000563	protein_coding	ATP synthase peripheral stalk-membrane subunit b [Source:MGI Symbol;Acc:MGI:1100495]
Atp5pd	7684.11	-0.185328	0.188869	-0.981249	0.32647	0.999661	ENSMUSG00000034566
Atp5pf	3485.21	-0.142028	0.249864	-0.568419	0.56975	0.999661	ENSMUSG00000022890
Atp5po	2314.79	0.0402224	0.265152	0.151696	0.879427	0.999661	ENSMUSG00000022956
ATP6	118.406	0.0164462	0.482435	0.03409	0.972805	0.999661	ENSMUSG00000064357
Atp6-ps	711.688	-0.234825	0.262933	-0.893098	0.371804	0.999661	ENSMUSG00000100862
Atp6ap1	14960.8	-0.195123	0.211521	-0.922475	0.356281	0.999661	ENSMUSG00000019087	ENSMUSG00000019087	protein_coding	ATPase, H+ transporting, lysosomal accessory protein 1 [Source:MGI Symbol;Acc:MGI:109629]
Atp6ap2	3160.86	-0.231366	0.177049	-1.30679	0.191284	0.999661	ENSMUSG00000031007	ENSMUSG00000031007	protein_coding	ATPase, H+ transporting, lysosomal accessory protein 2 [Source:MGI Symbol;Acc:MGI:1917745]
Atp6v0a1	5836.4	0.0635693	0.173091	0.367259	0.713426	0.999661	ENSMUSG00000019302	ENSMUSG00000019302	protein_coding	ATPase, H+ transporting, lysosomal V0 subunit A1 [Source:MGI Symbol;Acc:MGI:103286]
Atp6v0a2	6358.76	0.0452063	0.174507	0.259052	0.795595	0.999661	ENSMUSG00000038023	ENSMUSG00000038023	protein_coding	ATPase, H+ transporting, lysosomal V0 subunit A2 [Source:MGI Symbol;Acc:MGI:104855]
Atp6v0a4	763.791	0.183506	0.239238	0.767044	0.443055	0.999661	ENSMUSG00000038600	ENSMUSG00000038600	protein_coding	ATPase, H+ transporting, lysosomal V0 subunit A4 [Source:MGI Symbol;Acc:MGI:2153480]
Atp6v0b	4409.1	-0.134593	0.170389	-0.789913	0.429578	0.999661	ENSMUSG00000033379	ENSMUSG00000033379	protein_coding	ATPase, H+ transporting, lysosomal V0 subunit B [Source:MGI Symbol;Acc:MGI:1890510]
Atp6v0c	7661.37	-0.135587	0.143232	-0.94662	0.343833	0.999661	ENSMUSG00000024121	ENSMUSG00000024121	protein_coding	ATPase, H+ transporting, lysosomal V0 subunit C [Source:MGI Symbol;Acc:MGI:88116]
Atp6v0d1	6291.28	-0.0717316	0.151374	-0.473869	0.635593	0.999661	ENSMUSG00000013160	ENSMUSG00000013160	protein_coding	ATPase, H+ transporting, lysosomal V0 subunit D1 [Source:MGI Symbol;Acc:MGI:1201778]
Atp6v0e	4243.77	-0.10448	0.228319	-0.457604	0.647237	0.999661	ENSMUSG00000015575	ENSMUSG00000015575	protein_coding	ATPase, H+ transporting, lysosomal V0 subunit E [Source:MGI Symbol;Acc:MGI:1328318]
Atp6v0e2	254.377	-0.0510391	0.303107	-0.168387	0.866279	0.999661	ENSMUSG00000039347	ENSMUSG00000039347	protein_coding	ATPase, H+ transporting, lysosomal V0 subunit E2 [Source:MGI Symbol;Acc:MGI:1923502]
Atp6v1a	14884	0.0667998	0.16188	0.412649	0.679864	0.999661	ENSMUSG00000052459	ENSMUSG00000052459	protein_coding	ATPase, H+ transporting, lysosomal V1 subunit A [Source:MGI Symbol;Acc:MGI:1201780]
Atp6v1b1	1507.51	-0.582556	0.325576	-1.78931	0.0735651	0.768477	ENSMUSG00000006269	ENSMUSG00000006269	protein_coding	ATPase, H+ transporting, lysosomal V1 subunit B1 [Source:MGI Symbol;Acc:MGI:103285]
Atp6v1b2	15834.9	-0.0742374	0.158251	-0.469113	0.638989	0.999661	ENSMUSG00000006273	ENSMUSG00000006273	protein_coding	ATPase, H+ transporting, lysosomal V1 subunit B2 [Source:MGI Symbol;Acc:MGI:109618]
Atp6v1c1	2266.7	-0.12263	0.259509	-0.472547	0.636536	0.999661	ENSMUSG00000022295	ENSMUSG00000022295	protein_coding	ATPase, H+ transporting, lysosomal V1 subunit C1 [Source:MGI Symbol;Acc:MGI:1913585]
Atp6v1c2	35.6954	-0.890165	0.790331	-1.12632	0.26003	0.999661	ENSMUSG00000020566	ENSMUSG00000020566	protein_coding	ATPase, H+ transporting, lysosomal V1 subunit C2 [Source:MGI Symbol;Acc:MGI:1916025]
Atp6v1d	4250.09	-0.0345535	0.176692	-0.195557	0.844957	0.999661	ENSMUSG00000021114	ENSMUSG00000021114	protein_coding	ATPase, H+ transporting, lysosomal V1 subunit D [Source:MGI Symbol;Acc:MGI:1921084]
Atp6v1e1	7915.65	-0.253282	0.148667	-1.70368	0.0884406	0.816166	ENSMUSG00000019210	ENSMUSG00000019210	protein_coding	ATPase, H+ transporting, lysosomal V1 subunit E1 [Source:MGI Symbol;Acc:MGI:894326]
Atp6v1f	3981.09	-0.0844234	0.203232	-0.415405	0.677846	0.999661	ENSMUSG00000004285	ENSMUSG00000004285	protein_coding	ATPase, H+ transporting, lysosomal V1 subunit F [Source:MGI Symbol;Acc:MGI:1913394]
Atp6v1g1	6513.35	-0.344495	0.215098	-1.60157	0.109251	0.881468	ENSMUSG00000039105	ENSMUSG00000039105	protein_coding	ATPase, H+ transporting, lysosomal V1 subunit G1 [Source:MGI Symbol;Acc:MGI:1913540]
Atp6v1g2	97.2702	0.153356	0.457694	0.335063	0.737578	0.999661	ENSMUSG00000024403	ENSMUSG00000024403	protein_coding	ATPase, H+ transporting, lysosomal V1 subunit G2 [Source:MGI Symbol;Acc:MGI:1913487]
Atp6v1h	5439.86	-0.156329	0.209888	-0.744819	0.456381	0.999661	ENSMUSG00000033793	ENSMUSG00000033793	protein_coding	ATPase, H+ transporting, lysosomal V1 subunit H [Source:MGI Symbol;Acc:MGI:1914864]
Atp7a	5500.14	0.1365	0.181013	0.75409	0.450795	0.999661	ENSMUSG00000033792	ENSMUSG00000033792	protein_coding	ATPase, Cu++ transporting, alpha polypeptide [Source:MGI Symbol;Acc:MGI:99400]
Atp7b	87.4932	-0.10069	0.540651	-0.186239	0.852257	0.999661	ENSMUSG00000006567	ENSMUSG00000006567	protein_coding	ATPase, Cu++ transporting, beta polypeptide [Source:MGI Symbol;Acc:MGI:103297]
Atp8a1	5454.07	0.329705	0.162267	2.03186	0.0421678	0.624299	ENSMUSG00000037685	ENSMUSG00000037685	protein_coding	ATPase, aminophospholipid transporter (APLT), class I, type 8A, member 1 [Source:MGI Symbol;Acc:MGI:1330848]
Atp8a2	115.483	-1.02859	0.469028	-2.19302	0.0283058	0.526816	ENSMUSG00000021983	ENSMUSG00000021983	protein_coding	ATPase, aminophospholipid transporter-like, class I, type 8A, member 2 [Source:MGI Symbol;Acc:MGI:1354710]
Atp8b1	2498.22	-0.293704	0.17738	-1.65579	0.097764	0.852022	ENSMUSG00000039529	ENSMUSG00000039529	protein_coding	ATPase, class I, type 8B, member 1 [Source:MGI Symbol;Acc:MGI:1859665]
Atp8b2	10210.1	-0.121366	0.165945	-0.731365	0.464556	0.999661	ENSMUSG00000060671	ENSMUSG00000060671	protein_coding	ATPase, class I, type 8B, member 2 [Source:MGI Symbol;Acc:MGI:1859660]
Atp8b4	23.703	-1.46557	0.829981	-1.76579	0.0774314	0.785117	ENSMUSG00000060131	ENSMUSG00000060131	protein_coding	ATPase, class I, type 8B, member 4 [Source:MGI Symbol;Acc:MGI:1859664]
Atp8b5	41.8295	0.305603	0.713925	0.428061	0.668607	0.999661	ENSMUSG00000028457	ENSMUSG00000028457	protein_coding	ATPase, class I, type 8B, member 5 [Source:MGI Symbol;Acc:MGI:2444287]
Atp9a	5778.22	-0.464035	0.140511	-3.30249	0.000958301	0.0636529	ENSMUSG00000027546	ENSMUSG00000027546	protein_coding	ATPase, class II, type 9A [Source:MGI Symbol;Acc:MGI:1330826]
Atp9b	9153.22	0.0728283	0.174323	0.417779	0.676109	0.999661	ENSMUSG00000024566	ENSMUSG00000024566	protein_coding	ATPase, class II, type 9B [Source:MGI Symbol;Acc:MGI:1354757]
Atpaf1	2181.28	0.0287139	0.156332	0.183673	0.85427	0.999661	ENSMUSG00000028710	ENSMUSG00000028710	protein_coding	ATP synthase mitochondrial F1 complex assembly factor 1 [Source:MGI Symbol;Acc:MGI:2180560]
Atpaf2	3808.53	0.0591201	0.202264	0.292292	0.770063	0.999661	ENSMUSG00000042709	ENSMUSG00000042709	protein_coding	ATP synthase mitochondrial F1 complex assembly factor 2 [Source:MGI Symbol;Acc:MGI:2180561]
Atpsckmt	1471.99	0.166961	0.217859	0.766375	0.443453	0.999661	ENSMUSG00000039065	ENSMUSG00000039065	protein_coding	ATP synthase C subunit lysine N-methyltransferase [Source:MGI Symbol;Acc:MGI:1915323]
Atr	6593.08	0.127518	0.282496	0.451398	0.651703	0.999661	ENSMUSG00000032409	ENSMUSG00000032409	protein_coding	ataxia telangiectasia and Rad3 related [Source:MGI Symbol;Acc:MGI:108028]
Atraid	2656.44	-0.329631	0.201848	-1.63306	0.102456	0.863401	ENSMUSG00000013622	ENSMUSG00000013622	protein_coding	all-trans retinoic acid induced differentiation factor [Source:MGI Symbol;Acc:MGI:1918918]
Atrip	3572.22	-0.0200993	0.164807	-0.121957	0.902933	0.999661	ENSMUSG00000025646	ENSMUSG00000025646	protein_coding	ATR interacting protein [Source:MGI Symbol;Acc:MGI:1925349]
Atrn	10111.7	0.230866	0.152768	1.51122	0.130732	0.932965	ENSMUSG00000027312	ENSMUSG00000027312	protein_coding	attractin [Source:MGI Symbol;Acc:MGI:1341628]
Atrnl1	10680.1	0.00969879	0.15797	0.0613966	0.951043	0.999661	ENSMUSG00000054843	ENSMUSG00000054843	protein_coding	attractin like 1 [Source:MGI Symbol;Acc:MGI:2147749]
Atrx	23240	-0.162824	0.257805	-0.631579	0.527662	0.999661	ENSMUSG00000031229	ENSMUSG00000031229	protein_coding	ATRX, chromatin remodeler [Source:MGI Symbol;Acc:MGI:103067]
Atxn1	3423.58	0.975947	0.26621	3.66609	0.00024629	0.0226456	ENSMUSG00000046876	ENSMUSG00000046876	protein_coding	ataxin 1 [Source:MGI Symbol;Acc:MGI:104783]
Atxn10	14002.7	0.149648	0.154261	0.970097	0.331998	0.999661	ENSMUSG00000016541	ENSMUSG00000016541	protein_coding	ataxin 10 [Source:MGI Symbol;Acc:MGI:1859293]
Atxn1l	9277.08	0.102127	0.150418	0.678953	0.497167	0.999661	ENSMUSG00000069895	ENSMUSG00000069895	protein_coding	ataxin 1-like [Source:MGI Symbol;Acc:MGI:3694797]
Atxn2	14484.2	0.241328	0.191677	1.25904	0.208016	0.999661	ENSMUSG00000042605	ENSMUSG00000042605	protein_coding	ataxin 2 [Source:MGI Symbol;Acc:MGI:1277223]
Atxn2l	22814.8	0.18827	0.156145	1.20574	0.227916	0.999661	ENSMUSG00000032637	ENSMUSG00000032637	protein_coding	ataxin 2-like [Source:MGI Symbol;Acc:MGI:2446242]
Atxn3	4984.96	-0.0089962	0.176431	-0.05099	0.959334	0.999661	ENSMUSG00000021189	ENSMUSG00000021189	protein_coding	ataxin 3 [Source:MGI Symbol;Acc:MGI:1099442]
Atxn7	4954.41	0.20943	0.159295	1.31473	0.1886	0.999661	ENSMUSG00000021738	ENSMUSG00000021738	protein_coding	ataxin 7 [Source:MGI Symbol;Acc:MGI:2179277]
Atxn7l1	3140.38	0.42354	0.191287	2.21416	0.0268179	0.51969	ENSMUSG00000020564	ENSMUSG00000020564	protein_coding	ataxin 7-like 1 [Source:MGI Symbol;Acc:MGI:3584458]
Atxn7l2	1541.27	0.0285442	0.21308	0.13396	0.893434	0.999661	ENSMUSG00000048997	ENSMUSG00000048997	protein_coding	ataxin 7-like 2 [Source:MGI Symbol;Acc:MGI:1919772]
Atxn7l3	10691.5	-0.172188	0.160712	-1.07141	0.283987	0.999661	ENSMUSG00000059995	ENSMUSG00000059995	protein_coding	ataxin 7-like 3 [Source:MGI Symbol;Acc:MGI:3036270]
Atxn7l3b	26679.4	-0.10523	0.165653	-0.635243	0.52527	0.999661	ENSMUSG00000074748	ENSMUSG00000074748	protein_coding	ataxin 7-like 3B [Source:MGI Symbol;Acc:MGI:1914971]
AU015836	72.2858	-0.194216	0.497829	-0.390125	0.696444	0.999661	ENSMUSG00000081044	ENSMUSG00000081044	protein_coding	expressed sequence AU015836 [Source:MGI Symbol;Acc:MGI:2147954]
AU018091	26.3944	1.332	0.840786	1.58423	0.113141	0.896134	ENSMUSG00000054753	ENSMUSG00000054753	protein_coding	expressed sequence AU018091 [Source:MGI Symbol;Acc:MGI:2142124]
AU020206	2464.24	0.43293	0.214642	2.01699	0.0436966	0.632518	ENSMUSG00000097415	ENSMUSG00000097415	lncRNA	expressed sequence AU020206 [Source:MGI Symbol;Acc:MGI:2142134]
AU021063	85.326	-0.409965	0.481267	-0.851845	0.3943	0.999661	ENSMUSG00000115944	ENSMUSG00000115944	lncRNA	expressed sequence AU021063 [Source:MGI Symbol;Acc:MGI:2146136]
AU022252	5274.84	-0.205767	0.203463	-1.01132	0.311863	0.999661	ENSMUSG00000078584	ENSMUSG00000078584	protein_coding	expressed sequence AU022252 [Source:MGI Symbol;Acc:MGI:2140466]
AU022754	259.132	-0.0491582	0.389573	-0.126185	0.899586	0.999661	ENSMUSG00000097209	ENSMUSG00000097209	lncRNA	expressed sequence AU022754 [Source:MGI Symbol;Acc:MGI:2146143]
AU040320	5082.83	0.101456	0.193499	0.524322	0.600054	0.999661	ENSMUSG00000028830	ENSMUSG00000028830	protein_coding	expressed sequence AU040320 [Source:MGI Symbol;Acc:MGI:2140475]
AU041133	512.129	0.124339	0.362854	0.34267	0.731847	0.999661	ENSMUSG00000078435	ENSMUSG00000078435	protein_coding	expressed sequence AU041133 [Source:MGI Symbol;Acc:MGI:2143755]
Auh	2486.85	-0.321917	0.17916	-1.79681	0.0723652	0.765128	ENSMUSG00000021460	ENSMUSG00000021460	protein_coding	AU RNA binding protein/enoyl-coenzyme A hydratase [Source:MGI Symbol;Acc:MGI:1338011]
Aunip	449.854	-0.0960053	0.346676	-0.276931	0.781833	0.999661	ENSMUSG00000078521	ENSMUSG00000078521	protein_coding	aurora kinase A and ninein interacting protein [Source:MGI Symbol;Acc:MGI:1917135]
Aup1	6493.7	0.152659	0.232341	0.657046	0.511151	0.999661	ENSMUSG00000068328	ENSMUSG00000068328	protein_coding	ancient ubiquitous protein 1 [Source:MGI Symbol;Acc:MGI:107789]
Aurka	8095.87	0.0533768	0.185268	0.288106	0.773265	0.999661	ENSMUSG00000027496	ENSMUSG00000027496	protein_coding	aurora kinase A [Source:MGI Symbol;Acc:MGI:894678]
Aurkaip1	2800.54	-0.111807	0.200691	-0.55711	0.577452	0.999661	ENSMUSG00000065990	ENSMUSG00000065990	protein_coding	aurora kinase A interacting protein 1 [Source:MGI Symbol;Acc:MGI:1913327]
Aurkb	7718.28	0.0514274	0.159554	0.32232	0.74721	0.999661	ENSMUSG00000020897	ENSMUSG00000020897	protein_coding	aurora kinase B [Source:MGI Symbol;Acc:MGI:107168]
Auts2	6828.03	0.362709	0.251168	1.44409	0.148713	0.959799	ENSMUSG00000029673	ENSMUSG00000029673	protein_coding	autism susceptibility candidate 2 [Source:MGI Symbol;Acc:MGI:1919847]
AV039307	18.3614	0.95678	0.963036	0.993504	0.320464	0.999661	ENSMUSG00000087519	ENSMUSG00000087519	lncRNA	expressed sequence AV039307 [Source:MGI Symbol;Acc:MGI:2139243]
Aven	1223.28	0.0614365	0.19721	0.311529	0.755399	0.999661	ENSMUSG00000003604	ENSMUSG00000003604	protein_coding	apoptosis, caspase activation inhibitor [Source:MGI Symbol;Acc:MGI:1921518]
Avil	213.711	-0.703186	0.437636	-1.60678	0.108102	0.880134	ENSMUSG00000025432	ENSMUSG00000025432	protein_coding	advillin [Source:MGI Symbol;Acc:MGI:1333798]
Avl9	5201.31	0.0460925	0.191344	0.240888	0.809642	0.999661	ENSMUSG00000029787	ENSMUSG00000029787	protein_coding	AVL9 cell migration associated [Source:MGI Symbol;Acc:MGI:1926187]
Avpi1	2026.11	0.021028	0.272614	0.0771347	0.938516	0.999661	ENSMUSG00000018821	ENSMUSG00000018821	protein_coding	arginine vasopressin-induced 1 [Source:MGI Symbol;Acc:MGI:1916784]
Avpr1a	38.7106	0.00669038	0.835902	0.00800379	0.993614	0.999661	ENSMUSG00000020123	ENSMUSG00000020123	protein_coding	arginine vasopressin receptor 1A [Source:MGI Symbol;Acc:MGI:1859216]
AW011738	631.787	0.0681153	0.247589	0.275114	0.783228	0.999661	ENSMUSG00000078349	ENSMUSG00000078349	lncRNA	expressed sequence AW011738 [Source:MGI Symbol;Acc:MGI:2140540]
AW146154	870.457	-0.181303	0.259781	-0.697906	0.485236	0.999661	ENSMUSG00000074166	ENSMUSG00000074166	protein_coding	expressed sequence AW146154 [Source:MGI Symbol;Acc:MGI:2142212]
AW209491	1383.86	-0.117666	0.222168	-0.529627	0.596371	0.999661	ENSMUSG00000039182	ENSMUSG00000039182	protein_coding	expressed sequence AW209491 [Source:MGI Symbol;Acc:MGI:2145422]
AW551984	537.186	0.141433	0.378184	0.373979	0.70842	0.999661	ENSMUSG00000038112	ENSMUSG00000038112	protein_coding	expressed sequence AW551984 [Source:MGI Symbol;Acc:MGI:2143322]
AW554918	3027.25	-0.00686613	0.175342	-0.0391585	0.968764	0.999661	ENSMUSG00000033632	ENSMUSG00000033632	protein_coding	expressed sequence AW554918 [Source:MGI Symbol;Acc:MGI:2147376]
Awat2	122.025	-0.23603	0.466398	-0.50607	0.612808	0.999661	ENSMUSG00000031220	ENSMUSG00000031220	protein_coding	acyl-CoA wax alcohol acyltransferase 2 [Source:MGI Symbol;Acc:MGI:3045345]
Axdnd1	18.5951	-0.413538	1.3213	-0.312978	0.754297	0.999661	ENSMUSG00000026601	ENSMUSG00000026601	protein_coding	axonemal dynein light chain domain containing 1 [Source:MGI Symbol;Acc:MGI:1924602]
Axin1	9373.77	-0.255758	0.164176	-1.55784	0.119272	0.910188	ENSMUSG00000024182	ENSMUSG00000024182	protein_coding	axin 1 [Source:MGI Symbol;Acc:MGI:1096327]
Axin2	18810.4	-5.89632e-05	0.185784	-0.000317375	0.999747	0.999912	ENSMUSG00000000142	ENSMUSG00000000142	protein_coding	axin 2 [Source:MGI Symbol;Acc:MGI:1270862]
Axl	10818.8	0.527306	0.189192	2.78714	0.00531751	0.208676	ENSMUSG00000002602	ENSMUSG00000002602	protein_coding	AXL receptor tyrosine kinase [Source:MGI Symbol;Acc:MGI:1347244]
Azi2	5740.62	-0.0595294	0.168322	-0.353664	0.72359	0.999661	ENSMUSG00000039285	ENSMUSG00000039285	protein_coding	5-azacytidine induced gene 2 [Source:MGI Symbol;Acc:MGI:1351332]
Azin1	12993.3	-0.0784017	0.138816	-0.56479	0.572217	0.999661	ENSMUSG00000037458	ENSMUSG00000037458	protein_coding	antizyme inhibitor 1 [Source:MGI Symbol;Acc:MGI:1859169]
Azin2	1782.37	0.756117	0.292526	2.58479	0.00974391	0.304834	ENSMUSG00000028789	ENSMUSG00000028789	protein_coding	antizyme inhibitor 2 [Source:MGI Symbol;Acc:MGI:2442093]
B130024G19Rik	82.6712	-0.322449	0.474579	-0.679443	0.496857	0.999661	ENSMUSG00000100005	ENSMUSG00000100005	lncRNA	RIKEN cDNA B130024G19 gene [Source:MGI Symbol;Acc:MGI:3604353]
B130034C11Rik	276.76	-0.262497	0.322129	-0.814883	0.41514	0.999661	ENSMUSG00000093606	ENSMUSG00000093606	lncRNA	RIKEN cDNA B130034C11 gene [Source:MGI Symbol;Acc:MGI:3041186]
B130055M24Rik	364.962	0.242438	0.298192	0.813029	0.416202	0.999661	ENSMUSG00000086502	ENSMUSG00000086502	lncRNA	RIKEN cDNA B130055M24 gene [Source:MGI Symbol;Acc:MGI:3590645]
B230206H07Rik	39.2151	0.00789164	1.16213	0.0067907	0.994582	0.999661	ENSMUSG00000086844	ENSMUSG00000086844	lncRNA	RIKEN cDNA B230206H07 gene [Source:MGI Symbol;Acc:MGI:2444929]
B230206L02Rik	17.4852	0.359502	1.43217	0.251018	0.8018	0.999661	ENSMUSG00000086003	ENSMUSG00000086003	lncRNA	RIKEN cDNA B230206L02 gene [Source:MGI Symbol;Acc:MGI:1924598]
B230208H11Rik	28.24	-0.0971581	0.849905	-0.114316	0.908987	0.999661	ENSMUSG00000097378	ENSMUSG00000097378	lncRNA	RIKEN cDNA B230208H11 gene [Source:MGI Symbol;Acc:MGI:2443719]
B230216N24Rik	268.148	-0.549085	0.427586	-1.28415	0.199089	0.999661	ENSMUSG00000089706	ENSMUSG00000089706	lncRNA	RIKEN cDNA B230216N24 gene [Source:MGI Symbol;Acc:MGI:1925853]
B230217O12Rik	108.799	-0.0564156	0.475242	-0.118709	0.905506	0.999661	ENSMUSG00000097785	ENSMUSG00000097785	lncRNA	RIKEN cDNA B230217O12 gene [Source:MGI Symbol;Acc:MGI:2444948]
B230219D22Rik	12861.7	0.0575359	0.187626	0.306653	0.759108	0.999661	ENSMUSG00000045767	ENSMUSG00000045767	protein_coding	RIKEN cDNA B230219D22 gene [Source:MGI Symbol;Acc:MGI:1925771]
B230307C23Rik	682.207	-0.12714	0.292545	-0.434601	0.663852	0.999661	ENSMUSG00000080717	ENSMUSG00000080717	protein_coding	RIKEN cDNA B230307C23 gene [Source:MGI Symbol;Acc:MGI:3643396]
B230319C09Rik	63.4813	-0.397824	0.540664	-0.735807	0.461848	0.999661	ENSMUSG00000051844	ENSMUSG00000051844	lncRNA	RIKEN cDNA B230319C09 gene [Source:MGI Symbol;Acc:MGI:2444713]
B230354K17Rik	2504.62	-0.0861642	0.27068	-0.318325	0.750239	0.999661	ENSMUSG00000097119	ENSMUSG00000097119	lncRNA	RIKEN cDNA B230354K17 gene [Source:MGI Symbol;Acc:MGI:2443272]
B2m	2659.93	0.337626	0.291491	1.15827	0.246753	0.999661	ENSMUSG00000060802	ENSMUSG00000060802	protein_coding	beta-2 microglobulin [Source:MGI Symbol;Acc:MGI:88127]
B3galnt1	276.64	0.0529635	0.304166	0.174127	0.861766	0.999661	ENSMUSG00000043300	ENSMUSG00000043300	protein_coding	UDP-GalNAc:betaGlcNAc beta 1,3-galactosaminyltransferase, polypeptide 1 [Source:MGI Symbol;Acc:MGI:1349405]
B3galnt2	7717.16	-0.125084	0.180818	-0.691766	0.489084	0.999661	ENSMUSG00000039242	ENSMUSG00000039242	protein_coding	UDP-GalNAc:betaGlcNAc beta 1,3-galactosaminyltransferase, polypeptide 2 [Source:MGI Symbol;Acc:MGI:2145517]
B3galt1	20.85	-1.56312	0.895437	-1.74565	0.0808724	0.798204	ENSMUSG00000034780	ENSMUSG00000034780	protein_coding	UDP-Gal:betaGlcNAc beta 1,3-galactosyltransferase, polypeptide 1 [Source:MGI Symbol;Acc:MGI:1349403]
B3galt4	267.662	-0.730112	0.285359	-2.55857	0.0105103	0.321096	ENSMUSG00000067370	ENSMUSG00000067370	protein_coding	UDP-Gal:betaGlcNAc beta 1,3-galactosyltransferase, polypeptide 4 [Source:MGI Symbol;Acc:MGI:1859517]
B3galt6	1159.56	-0.0367693	0.19029	-0.193227	0.846781	0.999661	ENSMUSG00000050796	ENSMUSG00000050796	protein_coding	UDP-Gal:betaGal beta 1,3-galactosyltransferase, polypeptide 6 [Source:MGI Symbol;Acc:MGI:2152819]
B3gat3	2640.01	-0.0765156	0.188972	-0.404905	0.685548	0.999661	ENSMUSG00000071649	ENSMUSG00000071649	protein_coding	beta-1,3-glucuronyltransferase 3 (glucuronosyltransferase I) [Source:MGI Symbol;Acc:MGI:1919977]
B3glct	1847.67	0.0841401	0.209745	0.401155	0.688306	0.999661	ENSMUSG00000051950	ENSMUSG00000051950	protein_coding	beta-3-glucosyltransferase [Source:MGI Symbol;Acc:MGI:2685903]
B3gnt2	154.404	-0.213162	0.39338	-0.541871	0.587907	0.999661	ENSMUSG00000051650	ENSMUSG00000051650	protein_coding	UDP-GlcNAc:betaGal beta-1,3-N-acetylglucosaminyltransferase 2 [Source:MGI Symbol;Acc:MGI:1889505]
B3gnt4	19.2017	0.507425	1.00629	0.504254	0.614083	0.999661	ENSMUSG00000029431	ENSMUSG00000029431	protein_coding	UDP-GlcNAc:betaGal beta-1,3-N-acetylglucosaminyltransferase 4 [Source:MGI Symbol;Acc:MGI:2680208]
B3gnt5	90.4929	-0.826933	0.526415	-1.57088	0.116211	0.906496	ENSMUSG00000022686	ENSMUSG00000022686	protein_coding	UDP-GlcNAc:betaGal beta-1,3-N-acetylglucosaminyltransferase 5 [Source:MGI Symbol;Acc:MGI:2137302]
B3gnt7	165.071	0.270068	0.501194	0.53885	0.589991	0.999661	ENSMUSG00000079445	ENSMUSG00000079445	protein_coding	UDP-GlcNAc:betaGal beta-1,3-N-acetylglucosaminyltransferase 7 [Source:MGI Symbol;Acc:MGI:2384394]
B3gnt8	1832.55	-0.281869	0.241118	-1.16901	0.2424	0.999661	ENSMUSG00000059479	ENSMUSG00000059479	protein_coding	UDP-GlcNAc:betaGal beta-1,3-N-acetylglucosaminyltransferase 8 [Source:MGI Symbol;Acc:MGI:2385269]
B3gnt9	316.515	-0.094876	0.336056	-0.282322	0.777697	0.999661	ENSMUSG00000069920	ENSMUSG00000069920	protein_coding	UDP-GlcNAc:betaGal beta-1,3-N-acetylglucosaminyltransferase 9 [Source:MGI Symbol;Acc:MGI:2142841]
B3gntl1	887.628	0.0531327	0.233968	0.227094	0.820351	0.999661	ENSMUSG00000046605	ENSMUSG00000046605	protein_coding	UDP-GlcNAc:betaGal beta-1,3-N-acetylglucosaminyltransferase-like 1 [Source:MGI Symbol;Acc:MGI:2441705]
B430319F04Rik	26.4526	0.371991	0.764107	0.486831	0.626378	0.999661	ENSMUSG00000110062	ENSMUSG00000110062	TEC	RIKEN cDNA B430319F04 gene [Source:MGI Symbol;Acc:MGI:3588258]
B430319G15Rik	172.472	0.750546	0.413485	1.81517	0.0694974	0.755422	ENSMUSG00000103622	ENSMUSG00000103622	TEC	RIKEN cDNA B430319G15 gene [Source:MGI Symbol;Acc:MGI:3603454]
B4galnt1	1308.64	-0.157587	0.30684	-0.51358	0.607546	0.999661	ENSMUSG00000006731	ENSMUSG00000006731	protein_coding	beta-1,4-N-acetyl-galactosaminyl transferase 1 [Source:MGI Symbol;Acc:MGI:1342057]
B4galnt3	1011.25	-0.0176465	0.256236	-0.0688682	0.945095	0.999661	ENSMUSG00000041372	ENSMUSG00000041372	protein_coding	beta-1,4-N-acetyl-galactosaminyl transferase 3 [Source:MGI Symbol;Acc:MGI:3041155]
B4galnt4	1337.13	0.369841	0.214761	1.72211	0.0850501	0.806151	ENSMUSG00000055629	ENSMUSG00000055629	protein_coding	beta-1,4-N-acetyl-galactosaminyl transferase 4 [Source:MGI Symbol;Acc:MGI:2652891]
B4galt1	15834.7	0.102591	0.175233	0.585455	0.558242	0.999661	ENSMUSG00000028413	ENSMUSG00000028413	protein_coding	UDP-Gal:betaGlcNAc beta 1,4- galactosyltransferase, polypeptide 1 [Source:MGI Symbol;Acc:MGI:95705]
B4galt2	1322.5	0.263269	0.185919	1.41604	0.156764	0.965613	ENSMUSG00000028541	ENSMUSG00000028541	protein_coding	UDP-Gal:betaGlcNAc beta 1,4- galactosyltransferase, polypeptide 2 [Source:MGI Symbol;Acc:MGI:1858493]
B4galt3	4272.3	0.138235	0.200369	0.689903	0.490255	0.999661	ENSMUSG00000052423	ENSMUSG00000052423	protein_coding	UDP-Gal:betaGlcNAc beta 1,4-galactosyltransferase, polypeptide 3 [Source:MGI Symbol;Acc:MGI:1928767]
B4galt4	318.992	0.0913116	0.329406	0.277201	0.781626	0.999661	ENSMUSG00000022793	ENSMUSG00000022793	protein_coding	UDP-Gal:betaGlcNAc beta 1,4-galactosyltransferase, polypeptide 4 [Source:MGI Symbol;Acc:MGI:1928387]
B4galt5	445.92	-0.0449396	0.352635	-0.127439	0.898593	0.999661	ENSMUSG00000017929	ENSMUSG00000017929	protein_coding	UDP-Gal:betaGlcNAc beta 1,4-galactosyltransferase, polypeptide 5 [Source:MGI Symbol;Acc:MGI:1927169]
B4galt6	285.956	0.0927294	0.427552	0.216884	0.828298	0.999661	ENSMUSG00000056124	ENSMUSG00000056124	protein_coding	UDP-Gal:betaGlcNAc beta 1,4-galactosyltransferase, polypeptide 6 [Source:MGI Symbol;Acc:MGI:1928380]
B4galt7	1274.08	-0.0566503	0.179282	-0.315984	0.752015	0.999661	ENSMUSG00000021504	ENSMUSG00000021504	protein_coding	xylosylprotein beta1,4-galactosyltransferase, polypeptide 7 (galactosyltransferase I) [Source:MGI Symbol;Acc:MGI:2384987]
B630019K06Rik	363.027	-0.00646536	0.313553	-0.0206197	0.983549	0.999661	ENSMUSG00000052364	ENSMUSG00000052364	protein_coding	RIKEN cDNA B630019K06 gene [Source:MGI Symbol;Acc:MGI:2147918]
B9d1	634.132	0.204472	0.292478	0.699102	0.484488	0.999661	ENSMUSG00000001039	ENSMUSG00000001039	protein_coding	B9 protein domain 1 [Source:MGI Symbol;Acc:MGI:1351471]
B9d2	459.291	-0.419908	0.345482	-1.21543	0.224204	0.999661	ENSMUSG00000063439	ENSMUSG00000063439	protein_coding	B9 protein domain 2 [Source:MGI Symbol;Acc:MGI:2387643]
Baalc	20.983	1.13363	0.936662	1.21029	0.22617	0.999661	ENSMUSG00000022296	ENSMUSG00000022296	protein_coding	brain and acute leukemia, cytoplasmic [Source:MGI Symbol;Acc:MGI:1928704]
Baat	26.0521	0.439897	0.928906	0.473565	0.63581	0.999661	ENSMUSG00000039653	ENSMUSG00000039653	protein_coding	bile acid-Coenzyme A: amino acid N-acyltransferase [Source:MGI Symbol;Acc:MGI:106642]
Babam1	6332.23	0.124006	0.208937	0.59351	0.55284	0.999661	ENSMUSG00000031820	ENSMUSG00000031820	protein_coding	BRISC and BRCA1 A complex member 1 [Source:MGI Symbol;Acc:MGI:1915501]
Babam2	2850.36	-0.0360102	0.196199	-0.183539	0.854375	0.999661	ENSMUSG00000052139	ENSMUSG00000052139	protein_coding	BRISC and BRCA1 A complex member 2 [Source:MGI Symbol;Acc:MGI:1333875]
Bace1	4534.87	-0.0095907	0.165153	-0.0580718	0.953691	0.999661	ENSMUSG00000032086	ENSMUSG00000032086	protein_coding	beta-site APP cleaving enzyme 1 [Source:MGI Symbol;Acc:MGI:1346542]
Bace2	225.755	0.246122	0.316406	0.777868	0.436647	0.999661	ENSMUSG00000040605	ENSMUSG00000040605	protein_coding	beta-site APP-cleaving enzyme 2 [Source:MGI Symbol;Acc:MGI:1860440]
Bach1	9878.37	0.0721126	0.165322	0.436194	0.662696	0.999661	ENSMUSG00000025612	ENSMUSG00000025612	protein_coding	BTB and CNC homology 1, basic leucine zipper transcription factor 1 [Source:MGI Symbol;Acc:MGI:894680]
Bach2	3022.99	1.06461	0.228207	4.66509	3.08479e-06	0.000643399	ENSMUSG00000040270	ENSMUSG00000040270	protein_coding	BTB and CNC homology, basic leucine zipper transcription factor 2 [Source:MGI Symbol;Acc:MGI:894679]
Bad	1802.72	-0.343543	0.200781	-1.71103	0.0870749	0.812524	ENSMUSG00000024959	ENSMUSG00000024959	protein_coding	BCL2-associated agonist of cell death [Source:MGI Symbol;Acc:MGI:1096330]
Bag1	5626.77	-0.273718	0.174501	-1.56857	0.116748	0.907933	ENSMUSG00000028416	ENSMUSG00000028416	protein_coding	BCL2-associated athanogene 1 [Source:MGI Symbol;Acc:MGI:108047]
Bag2	2054.85	0.144047	0.181982	0.791547	0.428625	0.999661	ENSMUSG00000042215	ENSMUSG00000042215	protein_coding	BCL2-associated athanogene 2 [Source:MGI Symbol;Acc:MGI:1891254]
Bag3	8701.69	0.0737695	0.222576	0.331435	0.740316	0.999661	ENSMUSG00000030847	ENSMUSG00000030847	protein_coding	BCL2-associated athanogene 3 [Source:MGI Symbol;Acc:MGI:1352493]
Bag4	6978.04	0.102535	0.144114	0.711488	0.476782	0.999661	ENSMUSG00000037316	ENSMUSG00000037316	protein_coding	BCL2-associated athanogene 4 [Source:MGI Symbol;Acc:MGI:1914634]
Bag5	2774.77	-0.230819	0.226466	-1.01922	0.308098	0.999661	ENSMUSG00000049792	ENSMUSG00000049792	protein_coding	BCL2-associated athanogene 5 [Source:MGI Symbol;Acc:MGI:1917619]
Bag6	27219.5	-0.0114766	0.155765	-0.0736789	0.941266	0.999661	ENSMUSG00000024392	ENSMUSG00000024392	protein_coding	BCL2-associated athanogene 6 [Source:MGI Symbol;Acc:MGI:1919439]
Bahcc1	9235.4	0.197869	0.186215	1.06259	0.28797	0.999661	ENSMUSG00000039741	ENSMUSG00000039741	protein_coding	BAH domain and coiled-coil containing 1 [Source:MGI Symbol;Acc:MGI:2679272]
Bahd1	3997.63	-0.11193	0.193943	-0.577131	0.563851	0.999661	ENSMUSG00000040007	ENSMUSG00000040007	protein_coding	bromo adjacent homology domain containing 1 [Source:MGI Symbol;Acc:MGI:2139371]
Baiap2	9635.96	0.0755925	0.161751	0.467338	0.640258	0.999661	ENSMUSG00000025372	ENSMUSG00000025372	protein_coding	brain-specific angiogenesis inhibitor 1-associated protein 2 [Source:MGI Symbol;Acc:MGI:2137336]
Baiap2l1	2188.62	-0.339051	0.185198	-1.83075	0.0671382	0.744173	ENSMUSG00000038859	ENSMUSG00000038859	protein_coding	BAI1-associated protein 2-like 1 [Source:MGI Symbol;Acc:MGI:1914148]
Baiap2l2	73.071	1.07321	0.59718	1.79713	0.0723151	0.765128	ENSMUSG00000018126	ENSMUSG00000018126	protein_coding	BAI1-associated protein 2-like 2 [Source:MGI Symbol;Acc:MGI:2652819]
Baiap3	33.6294	-0.207416	0.870113	-0.238378	0.811588	0.999661	ENSMUSG00000047507	ENSMUSG00000047507	protein_coding	BAI1-associated protein 3 [Source:MGI Symbol;Acc:MGI:2685783]
Bak1	3610.94	0.0582601	0.177148	0.328879	0.742247	0.999661	ENSMUSG00000057789	ENSMUSG00000057789	protein_coding	BCL2-antagonist/killer 1 [Source:MGI Symbol;Acc:MGI:1097161]
Bambi	367.458	-1.05373	0.318644	-3.30693	0.000943259	0.0633866	ENSMUSG00000024232	ENSMUSG00000024232	protein_coding	BMP and activin membrane-bound inhibitor [Source:MGI Symbol;Acc:MGI:1915260]
Banf1	6157.71	0.0516065	0.18803	0.274458	0.783732	0.999661	ENSMUSG00000024844	ENSMUSG00000024844	protein_coding	BAF nuclear assembly factor 1 [Source:MGI Symbol;Acc:MGI:1346330]
Bank1	18.9632	-0.881447	1.2956	-0.680339	0.49629	0.999661	ENSMUSG00000037922	ENSMUSG00000037922	protein_coding	B cell scaffold protein with ankyrin repeats 1 [Source:MGI Symbol;Acc:MGI:2442120]
Banp	3523.72	-0.118394	0.26187	-0.45211	0.65119	0.999661	ENSMUSG00000025316	ENSMUSG00000025316	protein_coding	BTG3 associated nuclear protein [Source:MGI Symbol;Acc:MGI:1889023]
Bap1	11163.1	-0.151662	0.141771	-1.06977	0.284721	0.999661	ENSMUSG00000021901	ENSMUSG00000021901	protein_coding	Brca1 associated protein 1 [Source:MGI Symbol;Acc:MGI:1206586]
Bard1	4461.16	0.236908	0.158992	1.49006	0.136208	0.941337	ENSMUSG00000026196	ENSMUSG00000026196	protein_coding	BRCA1 associated RING domain 1 [Source:MGI Symbol;Acc:MGI:1328361]
Barx2	6358.03	-0.248712	0.230358	-1.07968	0.280286	0.999661	ENSMUSG00000032033	ENSMUSG00000032033	protein_coding	BarH-like homeobox 2 [Source:MGI Symbol;Acc:MGI:109617]
Basp1	3229.68	0.495071	0.205879	2.40467	0.0161869	0.4023	ENSMUSG00000045763	ENSMUSG00000045763	protein_coding	brain abundant, membrane attached signal protein 1 [Source:MGI Symbol;Acc:MGI:1917600]
Batf	55.7226	0.118488	0.712716	0.166249	0.867961	0.999661	ENSMUSG00000034266	ENSMUSG00000034266	protein_coding	basic leucine zipper transcription factor, ATF-like [Source:MGI Symbol;Acc:MGI:1859147]
Bax	1118.14	0.496722	0.219419	2.26381	0.023586	0.489959	ENSMUSG00000003873	ENSMUSG00000003873	protein_coding	BCL2-associated X protein [Source:MGI Symbol;Acc:MGI:99702]
Baz1a	10506.3	0.102223	0.192691	0.530501	0.595765	0.999661	ENSMUSG00000035021	ENSMUSG00000035021	protein_coding	bromodomain adjacent to zinc finger domain 1A [Source:MGI Symbol;Acc:MGI:1309478]
Baz1b	25697.5	0.10411	0.146411	0.71108	0.477035	0.999661	ENSMUSG00000002748	ENSMUSG00000002748	protein_coding	bromodomain adjacent to zinc finger domain, 1B [Source:MGI Symbol;Acc:MGI:1353499]
Baz2a	24364.9	0.253716	0.179115	1.4165	0.156629	0.965613	ENSMUSG00000040054	ENSMUSG00000040054	protein_coding	bromodomain adjacent to zinc finger domain, 2A [Source:MGI Symbol;Acc:MGI:2151152]
Baz2b	12066.2	0.0731363	0.163579	0.447101	0.654802	0.999661	ENSMUSG00000026987	ENSMUSG00000026987	protein_coding	bromodomain adjacent to zinc finger domain, 2B [Source:MGI Symbol;Acc:MGI:2442782]
BB019430	25.6694	0.631317	0.805146	0.784102	0.43298	0.999661	ENSMUSG00000091526	ENSMUSG00000091526	lncRNA	expressed sequence BB019430 [Source:MGI Symbol;Acc:MGI:2143891]
BB218582	85.2064	0.1669	0.497415	0.335535	0.737222	0.999661	ENSMUSG00000085218	ENSMUSG00000085218	lncRNA	expressed sequence BB218582 [Source:MGI Symbol;Acc:MGI:2139448]
Bbc3	878.685	0.620313	0.315405	1.96672	0.0492154	0.669098	ENSMUSG00000002083	ENSMUSG00000002083	protein_coding	BCL2 binding component 3 [Source:MGI Symbol;Acc:MGI:2181667]
Bbip1	1090.66	0.161053	0.235301	0.684453	0.493689	0.999661	ENSMUSG00000084957	ENSMUSG00000084957	protein_coding	BBSome interacting protein 1 [Source:MGI Symbol;Acc:MGI:1913610]
Bbln	1112.73	0.0598511	0.252828	0.236726	0.812869	0.999661	ENSMUSG00000039195	ENSMUSG00000039195	protein_coding	bublin coiled coil protein [Source:MGI Symbol;Acc:MGI:1920987]
Bbof1	182.935	0.733465	0.365005	2.00947	0.0444878	0.637259	ENSMUSG00000057265	ENSMUSG00000057265	protein_coding	basal body orientation factor 1 [Source:MGI Symbol;Acc:MGI:1920123]
Bbox1	20.1682	0.0295574	1.2451	0.0237389	0.981061	0.999661	ENSMUSG00000041660	ENSMUSG00000041660	protein_coding	butyrobetaine (gamma), 2-oxoglutarate dioxygenase 1 (gamma-butyrobetaine hydroxylase) [Source:MGI Symbol;Acc:MGI:1891372]
Bbs1	1188.79	0.0505748	0.237066	0.213336	0.831065	0.999661	ENSMUSG00000006464	ENSMUSG00000006464	protein_coding	Bardet-Biedl syndrome 1 (human) [Source:MGI Symbol;Acc:MGI:1277215]
Bbs10	195.89	0.162721	0.426765	0.381289	0.702989	0.999661	ENSMUSG00000035759	ENSMUSG00000035759	protein_coding	Bardet-Biedl syndrome 10 (human) [Source:MGI Symbol;Acc:MGI:1919019]
Bbs12	660.502	-0.435201	0.313366	-1.38879	0.164895	0.979832	ENSMUSG00000051444	ENSMUSG00000051444	protein_coding	Bardet-Biedl syndrome 12 (human) [Source:MGI Symbol;Acc:MGI:2686651]
Bbs2	1099.13	-0.106788	0.217172	-0.491722	0.622916	0.999661	ENSMUSG00000031755	ENSMUSG00000031755	protein_coding	Bardet-Biedl syndrome 2 (human) [Source:MGI Symbol;Acc:MGI:2135267]
Bbs4	1002.82	0.158297	0.213501	0.741437	0.458428	0.999661	ENSMUSG00000025235	ENSMUSG00000025235	protein_coding	Bardet-Biedl syndrome 4 (human) [Source:MGI Symbol;Acc:MGI:2143311]
Bbs5	537.73	-0.121118	0.296432	-0.408587	0.682843	0.999661	ENSMUSG00000063145	ENSMUSG00000063145	protein_coding	Bardet-Biedl syndrome 5 (human) [Source:MGI Symbol;Acc:MGI:1919819]
Bbs7	590.151	0.607708	0.401951	1.5119	0.13056	0.932441	ENSMUSG00000037325	ENSMUSG00000037325	protein_coding	Bardet-Biedl syndrome 7 (human) [Source:MGI Symbol;Acc:MGI:1918742]
Bbs9	1735.06	-0.249564	0.175043	-1.42573	0.153947	0.96532	ENSMUSG00000035919	ENSMUSG00000035919	protein_coding	Bardet-Biedl syndrome 9 (human) [Source:MGI Symbol;Acc:MGI:2442833]
Bbx	8695.04	0.137089	0.199114	0.688498	0.491139	0.999661	ENSMUSG00000022641	ENSMUSG00000022641	protein_coding	bobby sox HMG box containing [Source:MGI Symbol;Acc:MGI:1917758]
BC002059	621.492	-0.130303	0.437516	-0.297825	0.765837	0.999661	ENSMUSG00000060149	ENSMUSG00000060149	lncRNA	cDNA sequence BC002059 [Source:MGI Symbol;Acc:MGI:2384864]
BC004004	3644.82	-0.0439028	0.191485	-0.229275	0.818655	0.999661	ENSMUSG00000052712	ENSMUSG00000052712	protein_coding	cDNA sequence BC004004 [Source:MGI Symbol;Acc:MGI:2136782]
BC005537	24718.7	0.167399	0.155255	1.07822	0.280937	0.999661	ENSMUSG00000019132	ENSMUSG00000019132	protein_coding	cDNA sequence BC005537 [Source:MGI Symbol;Acc:MGI:2441726]
BC005624	3072.67	-0.0402309	0.166093	-0.242219	0.808611	0.999661	ENSMUSG00000026851	ENSMUSG00000026851	protein_coding	cDNA sequence BC005624 [Source:MGI Symbol;Acc:MGI:2385132]
BC006965	23.2484	-0.362232	1.21044	-0.299258	0.764743	0.999661	ENSMUSG00000041674	ENSMUSG00000041674	lncRNA	cDNA sequence BC006965 [Source:MGI Symbol;Acc:MGI:2384955]
BC016579	96.3261	-0.259528	0.53845	-0.48199	0.629813	0.999661	ENSMUSG00000033187	ENSMUSG00000033187	protein_coding	cDNA sequence, BC016579 [Source:MGI Symbol;Acc:MGI:2384848]
BC023719	213.712	0.497751	1.83016	0.27197	0.785645	0.999661	ENSMUSG00000092365	ENSMUSG00000092365	lncRNA	cDNA sequence BC023719 [Source:MGI Symbol;Acc:MGI:3574836]
BC024063	447.674	0.321425	0.462599	0.694825	0.487165	0.999661	ENSMUSG00000112160	ENSMUSG00000112160	protein_coding	cDNA sequence BC024063 [Source:MGI Symbol;Acc:MGI:2670978]
BC025920	524.029	-0.0380713	0.229127	-0.166158	0.868032	0.999661	ENSMUSG00000074862	ENSMUSG00000074862	protein_coding	cDNA sequence BC025920 [Source:MGI Symbol;Acc:MGI:2670983]
BC028528	46.3872	-0.626653	0.678779	-0.923206	0.3559	0.999661	ENSMUSG00000038543	ENSMUSG00000038543	protein_coding	cDNA sequence BC028528 [Source:MGI Symbol;Acc:MGI:2385885]
BC031181	3936.51	-0.396356	0.168596	-2.35092	0.018727	0.432561	ENSMUSG00000036299	ENSMUSG00000036299	protein_coding	cDNA sequence BC031181 [Source:MGI Symbol;Acc:MGI:3039614]
BC034090	737.369	-0.189402	0.307924	-0.615094	0.538493	0.999661	ENSMUSG00000033722	ENSMUSG00000033722	protein_coding	cDNA sequence BC034090 [Source:MGI Symbol;Acc:MGI:2672904]
BC037704	172.227	-0.340136	0.385669	-0.881937	0.377811	0.999661	ENSMUSG00000117698	ENSMUSG00000117698	lncRNA	cDNA sequence BC037704 [Source:MGI Symbol;Acc:MGI:2652856]
BC049715	283.346	-0.298254	0.319648	-0.933071	0.350784	0.999661	ENSMUSG00000047515	ENSMUSG00000047515	protein_coding	cDNA sequence BC049715 [Source:MGI Symbol;Acc:MGI:3605234]
BC051019	43.7838	2.55509	0.767363	3.3297	0.000869409	0.0604594	ENSMUSG00000031022	ENSMUSG00000031022	protein_coding	cDNA sequence BC051019 [Source:MGI Symbol;Acc:MGI:1928824]
BC051226	334.501	-0.0870232	0.396314	-0.219581	0.826197	0.999661	ENSMUSG00000092564	ENSMUSG00000092564	lncRNA	cDNA sequence BC051226 [Source:MGI Symbol;Acc:MGI:3039585]
BC065397	276.298	0.00497395	0.343979	0.01446	0.988463	0.999661	ENSMUSG00000087368	ENSMUSG00000087368	lncRNA	cDNA sequence BC065397 [Source:MGI Symbol;Acc:MGI:3584520]
Bc1	47.4584	0.691113	0.656275	1.05308	0.292302	0.999661	ENSMUSG00000115783	ENSMUSG00000115783	lncRNA	brain cytoplasmic RNA 1 [Source:MGI Symbol;Acc:MGI:104905]
BC106179	21.4759	0.828463	0.90784	0.912564	0.361472	0.999661	ENSMUSG00000045231	ENSMUSG00000045231	lncRNA	cDNA sequence BC106179 [Source:MGI Symbol;Acc:MGI:3702726]
BC107364	22.8423	-0.3308	0.85445	-0.387149	0.698646	0.999661	ENSMUSG00000046317	ENSMUSG00000046317	lncRNA	cDNA sequence BC107364 [Source:MGI Symbol;Acc:MGI:3618860]
Bcam	63332.7	-0.069816	0.183543	-0.38038	0.703663	0.999661	ENSMUSG00000002980	ENSMUSG00000002980	protein_coding	basal cell adhesion molecule [Source:MGI Symbol;Acc:MGI:1929940]
Bcap29	2580.1	-0.0807679	0.239495	-0.337243	0.735934	0.999661	ENSMUSG00000020650	ENSMUSG00000020650	protein_coding	B cell receptor associated protein 29 [Source:MGI Symbol;Acc:MGI:101917]
Bcap31	8759.88	-0.194629	0.137175	-1.41884	0.155946	0.96532	ENSMUSG00000002015	ENSMUSG00000002015	protein_coding	B cell receptor associated protein 31 [Source:MGI Symbol;Acc:MGI:1350933]
Bcar1	4015.09	0.254067	0.196	1.29626	0.194886	0.999661	ENSMUSG00000031955	ENSMUSG00000031955	protein_coding	breast cancer anti-estrogen resistance 1 [Source:MGI Symbol;Acc:MGI:108091]
Bcar3	2835.01	-0.285233	0.219623	-1.29874	0.194034	0.999661	ENSMUSG00000028121	ENSMUSG00000028121	protein_coding	breast cancer anti-estrogen resistance 3 [Source:MGI Symbol;Acc:MGI:1352501]
Bcas1	147.743	0.0676206	0.379385	0.178237	0.858537	0.999661	ENSMUSG00000013523	ENSMUSG00000013523	protein_coding	brain enriched myelin associated protein 1 [Source:MGI Symbol;Acc:MGI:1924210]
Bcas2	7757.6	0.105027	0.140904	0.745377	0.456044	0.999661	ENSMUSG00000005687	ENSMUSG00000005687	protein_coding	BCAS2 pre-mRNA processing factor [Source:MGI Symbol;Acc:MGI:1915433]
Bcas3	2877.05	-0.108388	0.188217	-0.575867	0.564705	0.999661	ENSMUSG00000059439	ENSMUSG00000059439	protein_coding	BCAS3 microtubule associated cell migration factor [Source:MGI Symbol;Acc:MGI:2385848]
Bcat1	167.923	0.0306993	0.536558	0.0572152	0.954374	0.999661	ENSMUSG00000030268	ENSMUSG00000030268	protein_coding	branched chain aminotransferase 1, cytosolic [Source:MGI Symbol;Acc:MGI:104861]
Bcat2	6828.16	-0.0473255	0.15284	-0.309642	0.756834	0.999661	ENSMUSG00000030826	ENSMUSG00000030826	protein_coding	branched chain aminotransferase 2, mitochondrial [Source:MGI Symbol;Acc:MGI:1276534]
Bccip	4514.22	-0.238613	0.187308	-1.27391	0.202696	0.999661	ENSMUSG00000030983	ENSMUSG00000030983	protein_coding	BRCA2 and CDKN1A interacting protein [Source:MGI Symbol;Acc:MGI:1913415]
Bcdin3d	891.121	-0.0454939	0.189783	-0.239716	0.810551	0.999661	ENSMUSG00000037525	ENSMUSG00000037525	protein_coding	BCDIN3 domain containing [Source:MGI Symbol;Acc:MGI:1922534]
Bche	62.2356	0.0920542	0.68203	0.134971	0.892635	0.999661	ENSMUSG00000027792	ENSMUSG00000027792	protein_coding	butyrylcholinesterase [Source:MGI Symbol;Acc:MGI:894278]
Bckdha	5027.32	-0.205985	0.192178	-1.07184	0.28379	0.999661	ENSMUSG00000060376	ENSMUSG00000060376	protein_coding	branched chain ketoacid dehydrogenase E1, alpha polypeptide [Source:MGI Symbol;Acc:MGI:107701]
Bckdhb	2418.07	-0.0672868	0.186361	-0.361056	0.718058	0.999661	ENSMUSG00000032263	ENSMUSG00000032263	protein_coding	branched chain ketoacid dehydrogenase E1, beta polypeptide [Source:MGI Symbol;Acc:MGI:88137]
Bckdk	6831.99	-0.0682057	0.147648	-0.461948	0.644119	0.999661	ENSMUSG00000030802	ENSMUSG00000030802	protein_coding	branched chain ketoacid dehydrogenase kinase [Source:MGI Symbol;Acc:MGI:1276121]
Bcl10	4273.64	-0.317395	0.166228	-1.9094	0.0562106	0.698795	ENSMUSG00000028191	ENSMUSG00000028191	protein_coding	B cell leukemia/lymphoma 10 [Source:MGI Symbol;Acc:MGI:1337994]
Bcl11a	23245	0.105166	0.157495	0.667741	0.504299	0.999661	ENSMUSG00000000861	ENSMUSG00000000861	protein_coding	B cell CLL/lymphoma 11A (zinc finger protein) [Source:MGI Symbol;Acc:MGI:106190]
Bcl11b	54029.4	0.18577	0.185466	1.00164	0.316517	0.999661	ENSMUSG00000048251	ENSMUSG00000048251	protein_coding	B cell leukemia/lymphoma 11B [Source:MGI Symbol;Acc:MGI:1929913]
Bcl2	4678.5	0.266408	0.173931	1.53169	0.1256	0.923344	ENSMUSG00000057329	ENSMUSG00000057329	protein_coding	B cell leukemia/lymphoma 2 [Source:MGI Symbol;Acc:MGI:88138]
Bcl2l1	4588.28	0.0532982	0.16116	0.330715	0.74086	0.999661	ENSMUSG00000007659	ENSMUSG00000007659	protein_coding	BCL2-like 1 [Source:MGI Symbol;Acc:MGI:88139]
Bcl2l11	1743.85	0.281111	0.221919	1.26673	0.205253	0.999661	ENSMUSG00000027381	ENSMUSG00000027381	protein_coding	BCL2-like 11 (apoptosis facilitator) [Source:MGI Symbol;Acc:MGI:1197519]
Bcl2l12	2360.07	0.0905788	0.167011	0.542352	0.587576	0.999661	ENSMUSG00000003190	ENSMUSG00000003190	protein_coding	BCL2-like 12 (proline rich) [Source:MGI Symbol;Acc:MGI:1922986]
Bcl2l13	16746.6	-0.122424	0.12961	-0.94456	0.344883	0.999661	ENSMUSG00000009112	ENSMUSG00000009112	protein_coding	BCL2-like 13 (apoptosis facilitator) [Source:MGI Symbol;Acc:MGI:2136959]
Bcl2l14	209.917	0.141385	0.366629	0.385635	0.699767	0.999661	ENSMUSG00000030200	ENSMUSG00000030200	protein_coding	BCL2-like 14 (apoptosis facilitator) [Source:MGI Symbol;Acc:MGI:1914063]
Bcl2l15	86.8054	-0.464281	0.459117	-1.01125	0.311898	0.999661	ENSMUSG00000044165	ENSMUSG00000044165	protein_coding	BCLl2-like 15 [Source:MGI Symbol;Acc:MGI:2685412]
Bcl2l2	2269.37	-0.129846	0.167126	-0.776937	0.437196	0.999661	ENSMUSG00000089682	ENSMUSG00000089682	protein_coding	BCL2-like 2 [Source:MGI Symbol;Acc:MGI:108052]
Bcl3	381.497	0.512164	0.274655	1.86476	0.0622157	0.719103	ENSMUSG00000053175	ENSMUSG00000053175	protein_coding	B cell leukemia/lymphoma 3 [Source:MGI Symbol;Acc:MGI:88140]
Bcl6	9768.38	-0.198904	0.213283	-0.932582	0.351036	0.999661	ENSMUSG00000022508	ENSMUSG00000022508	protein_coding	B cell leukemia/lymphoma 6 [Source:MGI Symbol;Acc:MGI:107187]
Bcl6b	266.156	0.367319	0.41624	0.882469	0.377523	0.999661	ENSMUSG00000000317	ENSMUSG00000000317	protein_coding	B cell CLL/lymphoma 6, member B [Source:MGI Symbol;Acc:MGI:1278332]
Bcl7a	12000.3	-0.0610157	0.177451	-0.343846	0.730962	0.999661	ENSMUSG00000029438	ENSMUSG00000029438	protein_coding	B cell CLL/lymphoma 7A [Source:MGI Symbol;Acc:MGI:1924295]
Bcl7b	1556.52	-0.0891571	0.226251	-0.394063	0.693534	0.999661	ENSMUSG00000029681	ENSMUSG00000029681	protein_coding	B cell CLL/lymphoma 7B [Source:MGI Symbol;Acc:MGI:1332238]
Bcl7c	5042.76	-0.189969	0.172856	-1.099	0.271769	0.999661	ENSMUSG00000030814	ENSMUSG00000030814	protein_coding	B cell CLL/lymphoma 7C [Source:MGI Symbol;Acc:MGI:1332237]
Bcl9	17328.3	0.176455	0.227359	0.776106	0.437686	0.999661	ENSMUSG00000038256	ENSMUSG00000038256	protein_coding	B cell CLL/lymphoma 9 [Source:MGI Symbol;Acc:MGI:1924828]
Bcl9l	36022.1	0.233148	0.217398	1.07245	0.283519	0.999661	ENSMUSG00000063382	ENSMUSG00000063382	protein_coding	B cell CLL/lymphoma 9-like [Source:MGI Symbol;Acc:MGI:1933114]
Bclaf1	27193.5	0.0534103	0.2171	0.246017	0.805669	0.999661	ENSMUSG00000037608	ENSMUSG00000037608	protein_coding	BCL2-associated transcription factor 1 [Source:MGI Symbol;Acc:MGI:1917580]
Bclaf3	1768.67	0.163287	0.239352	0.682205	0.49511	0.999661	ENSMUSG00000044150	ENSMUSG00000044150	protein_coding	Bclaf1 and Thrap3 family member 3 [Source:MGI Symbol;Acc:MGI:2685992]
Bco1	26.1177	0.373407	0.949193	0.393395	0.694028	0.999661	ENSMUSG00000031845	ENSMUSG00000031845	protein_coding	beta-carotene oxygenase 1 [Source:MGI Symbol;Acc:MGI:1926923]
Bcor	12142.6	0.116961	0.170362	0.686542	0.492371	0.999661	ENSMUSG00000040363	ENSMUSG00000040363	protein_coding	BCL6 interacting corepressor [Source:MGI Symbol;Acc:MGI:1918708]
Bcorl1	4421.52	-0.0650385	0.220218	-0.295336	0.767737	0.999661	ENSMUSG00000036959	ENSMUSG00000036959	protein_coding	BCL6 co-repressor-like 1 [Source:MGI Symbol;Acc:MGI:2443910]
Bcr	13191.3	0.179714	0.168489	1.06662	0.286141	0.999661	ENSMUSG00000009681	ENSMUSG00000009681	protein_coding	BCR activator of RhoGEF and GTPase [Source:MGI Symbol;Acc:MGI:88141]
Bcs1l	1637.43	-0.0554886	0.201466	-0.275424	0.78299	0.999661	ENSMUSG00000026172	ENSMUSG00000026172	protein_coding	BCS1-like (yeast) [Source:MGI Symbol;Acc:MGI:1914071]
Bdh1	10777.3	-0.0829258	0.162546	-0.51017	0.609933	0.999661	ENSMUSG00000046598	ENSMUSG00000046598	protein_coding	3-hydroxybutyrate dehydrogenase, type 1 [Source:MGI Symbol;Acc:MGI:1919161]
Bdh2	18.2294	-0.40433	1.33847	-0.302083	0.762588	0.999661	ENSMUSG00000028167	ENSMUSG00000028167	protein_coding	3-hydroxybutyrate dehydrogenase, type 2 [Source:MGI Symbol;Acc:MGI:1917022]
Bdkrb2	602.214	0.177848	0.273206	0.650965	0.515069	0.999661	ENSMUSG00000021070	ENSMUSG00000021070	protein_coding	bradykinin receptor, beta 2 [Source:MGI Symbol;Acc:MGI:102845]
Bdnf	356.476	0.582251	0.304285	1.9135	0.0556835	0.698795	ENSMUSG00000048482	ENSMUSG00000048482	protein_coding	brain derived neurotrophic factor [Source:MGI Symbol;Acc:MGI:88145]
Bdp1	12245.9	0.0837325	0.223401	0.374809	0.707803	0.999661	ENSMUSG00000049658	ENSMUSG00000049658	protein_coding	B double prime 1, subunit of RNA polymerase III transcription initiation factor IIIB [Source:MGI Symbol;Acc:MGI:1347077]
Becn1	5403.45	-0.104345	0.159823	-0.652879	0.513834	0.999661	ENSMUSG00000035086	ENSMUSG00000035086	protein_coding	beclin 1, autophagy related [Source:MGI Symbol;Acc:MGI:1891828]
Begain	1094.97	0.0296129	0.236814	0.125047	0.900486	0.999661	ENSMUSG00000040867	ENSMUSG00000040867	protein_coding	brain-enriched guanylate kinase-associated [Source:MGI Symbol;Acc:MGI:3044626]
Bend3	4591.49	0.225283	0.186427	1.20843	0.226883	0.999661	ENSMUSG00000038214	ENSMUSG00000038214	protein_coding	BEN domain containing 3 [Source:MGI Symbol;Acc:MGI:2677212]
Bend4	961.939	0.127333	0.205985	0.618165	0.536466	0.999661	ENSMUSG00000092060	ENSMUSG00000092060	protein_coding	BEN domain containing 4 [Source:MGI Symbol;Acc:MGI:3648414]
Bend5	835.275	-0.119308	0.288199	-0.413976	0.678892	0.999661	ENSMUSG00000028545	ENSMUSG00000028545	protein_coding	BEN domain containing 5 [Source:MGI Symbol;Acc:MGI:1914871]
Bend6	152.304	1.03457	0.509466	2.03069	0.0422862	0.624299	ENSMUSG00000042182	ENSMUSG00000042182	protein_coding	BEN domain containing 6 [Source:MGI Symbol;Acc:MGI:2444572]
Bend7	214.889	0.721282	0.369759	1.95068	0.0510949	0.678866	ENSMUSG00000048186	ENSMUSG00000048186	protein_coding	BEN domain containing 7 [Source:MGI Symbol;Acc:MGI:2443100]
Best2	65.9776	-0.64309	0.525497	-1.22378	0.221037	0.999661	ENSMUSG00000052819	ENSMUSG00000052819	protein_coding	bestrophin 2 [Source:MGI Symbol;Acc:MGI:2387588]
Bet1	1721.46	-0.0265893	0.228042	-0.116598	0.907178	0.999661	ENSMUSG00000032757	ENSMUSG00000032757	protein_coding	Bet1 golgi vesicular membrane trafficking protein [Source:MGI Symbol;Acc:MGI:1343104]
Bet1l	910.319	-0.262922	0.218386	-1.20393	0.228615	0.999661	ENSMUSG00000025484	ENSMUSG00000025484	protein_coding	Bet1 golgi vesicular membrane trafficking protein like [Source:MGI Symbol;Acc:MGI:1913128]
Bex1	752.582	1.91926	0.432489	4.43771	9.09226e-06	0.00155904	ENSMUSG00000050071	ENSMUSG00000050071	protein_coding	brain expressed X-linked 1 [Source:MGI Symbol;Acc:MGI:1328321]
Bex2	218.455	-0.394627	0.393131	-1.00381	0.315472	0.999661	ENSMUSG00000042750	ENSMUSG00000042750	protein_coding	brain expressed X-linked 2 [Source:MGI Symbol;Acc:MGI:1338017]
Bex3	6357.58	0.284752	0.190169	1.49736	0.1343	0.938504	ENSMUSG00000046432	ENSMUSG00000046432	protein_coding	brain expressed X-linked 3 [Source:MGI Symbol;Acc:MGI:1338016]
Bex4	61.9021	-0.772707	0.565371	-1.36673	0.171711	0.991558	ENSMUSG00000047844	ENSMUSG00000047844	protein_coding	brain expressed X-linked 4 [Source:MGI Symbol;Acc:MGI:3606746]
Bfar	2285.78	-0.0154812	0.200258	-0.0773059	0.93838	0.999661	ENSMUSG00000022684	ENSMUSG00000022684	protein_coding	bifunctional apoptosis regulator [Source:MGI Symbol;Acc:MGI:1914368]
Bfar	2285.78	-0.0154812	0.200258	-0.0773059	0.93838	0.999661	ENSMUSG00000022684	ENSMUSG00000079737	transcribed_processed_pseudogene	bifunctional apoptosis regulator [Source:MGI Symbol;Acc:MGI:1914368]
Bfsp1	36.7638	-0.0167071	0.721371	-0.0231602	0.981523	0.999661	ENSMUSG00000027420	ENSMUSG00000027420	protein_coding	beaded filament structural protein 1, in lens-CP94 [Source:MGI Symbol;Acc:MGI:101770]
Bfsp2	29.5081	2.25267	0.930012	2.42219	0.0154272	0.392227	ENSMUSG00000032556	ENSMUSG00000032556	protein_coding	beaded filament structural protein 2, phakinin [Source:MGI Symbol;Acc:MGI:1333828]
Bglap3	94.1534	2.4816	0.659136	3.76493	0.000166594	0.0165145	ENSMUSG00000074489	ENSMUSG00000074489	protein_coding	bone gamma-carboxyglutamate protein 3 [Source:MGI Symbol;Acc:MGI:88155]
Bgn	5524.3	-0.0707775	0.343686	-0.205937	0.83684	0.999661	ENSMUSG00000031375	ENSMUSG00000031375	protein_coding	biglycan [Source:MGI Symbol;Acc:MGI:88158]
Bhlha15	26.4187	-0.516939	1.28977	-0.400799	0.688568	0.999661	ENSMUSG00000052271	ENSMUSG00000052271	protein_coding	basic helix-loop-helix family, member a15 [Source:MGI Symbol;Acc:MGI:891976]
Bhlhb9	3986.94	0.0673638	0.233117	0.28897	0.772605	0.999661	ENSMUSG00000072964	ENSMUSG00000072964	protein_coding	basic helix-loop-helix domain containing, class B9 [Source:MGI Symbol;Acc:MGI:1917487]
Bhlhe40	7598.37	0.365068	0.174638	2.09043	0.0365793	0.590011	ENSMUSG00000030103	ENSMUSG00000030103	protein_coding	basic helix-loop-helix family, member e40 [Source:MGI Symbol;Acc:MGI:1097714]
Bhlhe41	101.949	0.189366	0.522359	0.36252	0.716963	0.999661	ENSMUSG00000030256	ENSMUSG00000030256	protein_coding	basic helix-loop-helix family, member e41 [Source:MGI Symbol;Acc:MGI:1930704]
Bicc1	744.562	0.0907277	0.315071	0.28796	0.773378	0.999661	ENSMUSG00000014329	ENSMUSG00000014329	protein_coding	BicC family RNA binding protein 1 [Source:MGI Symbol;Acc:MGI:1933388]
Bicd1	103.275	1.1093	0.556027	1.99504	0.046038	0.648587	ENSMUSG00000003452	ENSMUSG00000003452	protein_coding	BICD cargo adaptor 1 [Source:MGI Symbol;Acc:MGI:1101760]
Bicd2	9822.43	-0.0407027	0.150499	-0.270453	0.786812	0.999661	ENSMUSG00000037933	ENSMUSG00000037933	protein_coding	BICD cargo adaptor 2 [Source:MGI Symbol;Acc:MGI:1924145]
Bicdl1	1109.5	-0.0645297	0.239618	-0.269302	0.787697	0.999661	ENSMUSG00000041609	ENSMUSG00000041609	protein_coding	BICD family like cargo adaptor 1 [Source:MGI Symbol;Acc:MGI:1922915]
Bicdl2	180.448	0.294741	0.382925	0.769709	0.441473	0.999661	ENSMUSG00000043782	ENSMUSG00000043782	protein_coding	BICD family like cargo adaptor 2 [Source:MGI Symbol;Acc:MGI:2388267]
Bicra	6940.66	0.290748	0.213523	1.36167	0.173302	0.995199	ENSMUSG00000070808	ENSMUSG00000070808	protein_coding	BRD4 interacting chromatin remodeling complex associated protein [Source:MGI Symbol;Acc:MGI:2154263]
Bicral	4298.87	0.0209573	0.179937	0.11647	0.90728	0.999661	ENSMUSG00000036568	ENSMUSG00000036568	protein_coding	BRD4 interacting chromatin remodeling complex associated protein like [Source:MGI Symbol;Acc:MGI:2673855]
Bid	760.976	0.284714	0.235747	1.20771	0.227158	0.999661	ENSMUSG00000004446	ENSMUSG00000004446	protein_coding	BH3 interacting domain death agonist [Source:MGI Symbol;Acc:MGI:108093]
Bik	20.5575	-1.41095	0.990591	-1.42436	0.154343	0.96532	ENSMUSG00000016758	ENSMUSG00000016758	protein_coding	BCL2-interacting killer [Source:MGI Symbol;Acc:MGI:1206591]
Bin1	1350.32	-0.0773729	0.260801	-0.296674	0.766715	0.999661	ENSMUSG00000024381	ENSMUSG00000024381	protein_coding	bridging integrator 1 [Source:MGI Symbol;Acc:MGI:108092]
Bin2	216.642	0.272311	0.310705	0.876427	0.380798	0.999661	ENSMUSG00000098112	ENSMUSG00000098112	protein_coding	bridging integrator 2 [Source:MGI Symbol;Acc:MGI:3611448]
Bin3	3655.02	-0.243362	0.146399	-1.66232	0.0964478	0.848852	ENSMUSG00000022089	ENSMUSG00000022089	protein_coding	bridging integrator 3 [Source:MGI Symbol;Acc:MGI:1929883]
Birc2	4643.62	-0.206209	0.223404	-0.923033	0.35599	0.999661	ENSMUSG00000057367	ENSMUSG00000057367	protein_coding	baculoviral IAP repeat-containing 2 [Source:MGI Symbol;Acc:MGI:1197009]
Birc3	3568.75	0.191945	0.148978	1.28841	0.197602	0.999661	ENSMUSG00000032000	ENSMUSG00000032000	protein_coding	baculoviral IAP repeat-containing 3 [Source:MGI Symbol;Acc:MGI:1197007]
Birc5	5341.35	0.175684	0.189271	0.928211	0.353298	0.999661	ENSMUSG00000017716	ENSMUSG00000017716	protein_coding	baculoviral IAP repeat-containing 5 [Source:MGI Symbol;Acc:MGI:1203517]
Birc6	54036.9	0.213483	0.168672	1.26566	0.205634	0.999661	ENSMUSG00000024073	ENSMUSG00000024073	protein_coding	baculoviral IAP repeat-containing 6 [Source:MGI Symbol;Acc:MGI:1276108]
Bivm	3323.87	-0.122457	0.182309	-0.671701	0.501774	0.999661	ENSMUSG00000041684	ENSMUSG00000041684	protein_coding	basic, immunoglobulin-like variable motif containing [Source:MGI Symbol;Acc:MGI:2179809]
Blcap	4016.53	0.0898889	0.162926	0.551717	0.581143	0.999661	ENSMUSG00000067787	ENSMUSG00000067787	protein_coding	bladder cancer associated protein [Source:MGI Symbol;Acc:MGI:1858907]
Blm	5395.47	0.324773	0.169941	1.91109	0.0559928	0.698795	ENSMUSG00000030528	ENSMUSG00000030528	protein_coding	Bloom syndrome, RecQ like helicase [Source:MGI Symbol;Acc:MGI:1328362]
Blmh	15298.4	0.154328	0.153503	1.00537	0.314716	0.999661	ENSMUSG00000020840	ENSMUSG00000020840	protein_coding	bleomycin hydrolase [Source:MGI Symbol;Acc:MGI:1345186]
Blnk	110.702	1.36509	0.494005	2.76332	0.00572163	0.219114	ENSMUSG00000061132	ENSMUSG00000061132	protein_coding	B cell linker [Source:MGI Symbol;Acc:MGI:96878]
Bloc1s1	24.1273	0.276323	0.858568	0.321841	0.747573	0.999661	ENSMUSG00000090247	ENSMUSG00000090247	protein_coding	biogenesis of lysosomal organelles complex-1, subunit 1 [Source:MGI Symbol;Acc:MGI:1195276]
Bloc1s2	1672.14	0.462587	0.322561	1.43411	0.151542	0.960873	ENSMUSG00000057506	ENSMUSG00000057506	protein_coding	biogenesis of lysosomal organelles complex-1, subunit 2 [Source:MGI Symbol;Acc:MGI:1920939]
Bloc1s3	1175.25	-0.099723	0.290285	-0.343535	0.731196	0.999661	ENSMUSG00000057667	ENSMUSG00000057667	protein_coding	biogenesis of lysosomal organelles complex-1, subunit 3 [Source:MGI Symbol;Acc:MGI:2678952]
Bloc1s4	526.846	-0.056001	0.230118	-0.243358	0.807728	0.999661	ENSMUSG00000060708	ENSMUSG00000060708	protein_coding	biogenesis of lysosomal organelles complex-1, subunit 4, cappuccino [Source:MGI Symbol;Acc:MGI:1929230]
Bloc1s5	1348.25	-0.0439691	0.184231	-0.238662	0.811367	0.999661	ENSMUSG00000038982	ENSMUSG00000038982	protein_coding	biogenesis of lysosomal organelles complex-1, subunit 5, muted [Source:MGI Symbol;Acc:MGI:2178598]
Bloc1s6	3241.17	-0.139556	0.157337	-0.886988	0.375085	0.999661	ENSMUSG00000005804	ENSMUSG00000005804	protein_coding	biogenesis of lysosomal organelles complex-1, subunit 6, pallidin [Source:MGI Symbol;Acc:MGI:1927580]
Bltp1	18259.9	-0.000113736	0.222447	-0.000511296	0.999592	0.999912	ENSMUSG00000037270	ENSMUSG00000037270	protein_coding	bridge-like lipid transfer protein family member 1 [Source:MGI Symbol;Acc:MGI:2444631]
Bltp2	39690.9	-0.0921309	0.140062	-0.657787	0.510675	0.999661	ENSMUSG00000010277	ENSMUSG00000010277	protein_coding	bridge-like lipid transfer protein family member 2 [Source:MGI Symbol;Acc:MGI:1919753]
Bltp3a	6994.91	0.0401884	0.193579	0.207607	0.835536	0.999661	ENSMUSG00000039512
Bltp3b	5634.62	0.0855912	0.159484	0.536675	0.591492	0.999661	ENSMUSG00000019951
Blvra	1598.11	-0.0494269	0.226207	-0.218503	0.827037	0.999661	ENSMUSG00000001999	ENSMUSG00000001999	protein_coding	biliverdin reductase A [Source:MGI Symbol;Acc:MGI:88170]
Blvrb	758.618	0.0398672	0.220792	0.180564	0.856709	0.999661	ENSMUSG00000040466	ENSMUSG00000040466	protein_coding	biliverdin reductase B (flavin reductase (NADPH)) [Source:MGI Symbol;Acc:MGI:2385271]
Blzf1	3520.83	-0.0692698	0.212791	-0.32553	0.74478	0.999661	ENSMUSG00000026577	ENSMUSG00000026577	protein_coding	basic leucine zipper nuclear factor 1 [Source:MGI Symbol;Acc:MGI:1201607]
Bmal1	1465.99	0.0636992	0.172139	0.370046	0.711349	0.999661	ENSMUSG00000055116
Bmal2	1214.06	0.672717	0.281391	2.39069	0.0168169	0.409305	ENSMUSG00000040187
Bmerb1	17.5436	0.743157	1.30037	0.571495	0.567664	0.999661	ENSMUSG00000044117	ENSMUSG00000044117	protein_coding	bMERB domain containing 1 [Source:MGI Symbol;Acc:MGI:1914504]
Bmf	2672.43	-0.50689	0.236911	-2.13958	0.0323888	0.562644	ENSMUSG00000040093	ENSMUSG00000040093	protein_coding	BCL2 modifying factor [Source:MGI Symbol;Acc:MGI:2176433]
Bmi1	6758.62	0.121367	0.2059	0.589446	0.555562	0.999661	ENSMUSG00000026739	ENSMUSG00000026739	protein_coding	Bmi1 polycomb ring finger oncogene [Source:MGI Symbol;Acc:MGI:88174]
Bmp1	7227.65	-0.133228	0.219336	-0.607415	0.543575	0.999661	ENSMUSG00000022098	ENSMUSG00000022098	protein_coding	bone morphogenetic protein 1 [Source:MGI Symbol;Acc:MGI:88176]
Bmp2	8361.57	0.108401	0.168581	0.643019	0.520212	0.999661	ENSMUSG00000027358	ENSMUSG00000027358	protein_coding	bone morphogenetic protein 2 [Source:MGI Symbol;Acc:MGI:88177]
Bmp2k	8968	0.123912	0.150832	0.821523	0.411348	0.999661	ENSMUSG00000034663	ENSMUSG00000034663	protein_coding	BMP2 inducible kinase [Source:MGI Symbol;Acc:MGI:2155456]
Bmp3	272.61	0.0703678	0.549433	0.128074	0.898091	0.999661	ENSMUSG00000029335	ENSMUSG00000029335	protein_coding	bone morphogenetic protein 3 [Source:MGI Symbol;Acc:MGI:88179]
Bmp4	829.548	0.192452	0.212448	0.905877	0.365001	0.999661	ENSMUSG00000021835	ENSMUSG00000021835	protein_coding	bone morphogenetic protein 4 [Source:MGI Symbol;Acc:MGI:88180]
Bmp5	20.9361	0.779769	0.961448	0.811036	0.417345	0.999661	ENSMUSG00000032179	ENSMUSG00000032179	protein_coding	bone morphogenetic protein 5 [Source:MGI Symbol;Acc:MGI:88181]
Bmp6	65.1602	-0.0612879	0.711516	-0.0861371	0.931357	0.999661	ENSMUSG00000039004	ENSMUSG00000039004	protein_coding	bone morphogenetic protein 6 [Source:MGI Symbol;Acc:MGI:88182]
Bmp7	25113.4	0.0587942	0.152382	0.385835	0.699619	0.999661	ENSMUSG00000008999	ENSMUSG00000008999	protein_coding	bone morphogenetic protein 7 [Source:MGI Symbol;Acc:MGI:103302]
Bmp8a	46.1201	-0.0336067	0.910922	-0.0368931	0.97057	0.999661	ENSMUSG00000032726	ENSMUSG00000032726	protein_coding	bone morphogenetic protein 8a [Source:MGI Symbol;Acc:MGI:104515]
Bmp8b	141.582	0.100545	0.436365	0.230415	0.817769	0.999661	ENSMUSG00000002384	ENSMUSG00000002384	protein_coding	bone morphogenetic protein 8b [Source:MGI Symbol;Acc:MGI:107335]
Bmper	62.1679	1.18281	0.604517	1.95661	0.050393	0.677351	ENSMUSG00000031963	ENSMUSG00000031963	protein_coding	BMP-binding endothelial regulator [Source:MGI Symbol;Acc:MGI:1920480]
Bmpr1a	22177	0.0761389	0.190831	0.398987	0.689903	0.999661	ENSMUSG00000021796	ENSMUSG00000021796	protein_coding	bone morphogenetic protein receptor, type 1A [Source:MGI Symbol;Acc:MGI:1338938]
Bmpr1b	6205.28	-0.0841107	0.205504	-0.409289	0.682328	0.999661	ENSMUSG00000052430	ENSMUSG00000052430	protein_coding	bone morphogenetic protein receptor, type 1B [Source:MGI Symbol;Acc:MGI:107191]
Bmpr2	32289.7	0.237534	0.183792	1.2924	0.196218	0.999661	ENSMUSG00000067336	ENSMUSG00000067336	protein_coding	bone morphogenetic protein receptor, type II (serine/threonine kinase) [Source:MGI Symbol;Acc:MGI:1095407]
Bms1	7901.92	0.169572	0.208322	0.813989	0.415651	0.999661	ENSMUSG00000030138	ENSMUSG00000030138	protein_coding	BMS1, ribosome biogenesis factor [Source:MGI Symbol;Acc:MGI:2446132]
Bmt2	3101.74	0.0941588	0.236487	0.398156	0.690515	0.999661	ENSMUSG00000042742	ENSMUSG00000042742	protein_coding	base methyltransferase of 25S rRNA 2 [Source:MGI Symbol;Acc:MGI:2141466]
Bmyc	972.211	-0.0869713	0.219534	-0.396164	0.691984	0.999661	ENSMUSG00000049086	ENSMUSG00000049086	protein_coding	brain expressed myelocytomatosis oncogene [Source:MGI Symbol;Acc:MGI:88184]
Bnc1	8491.67	-0.00239953	0.174161	-0.0137777	0.989007	0.999661	ENSMUSG00000025105	ENSMUSG00000025105	protein_coding	basonuclin 1 [Source:MGI Symbol;Acc:MGI:1097164]
Bnc2	6850.48	-0.0507138	0.17453	-0.290574	0.771377	0.999661	ENSMUSG00000028487	ENSMUSG00000028487	protein_coding	basonuclin 2 [Source:MGI Symbol;Acc:MGI:2443805]
Bnip1	1856.84	-0.264627	0.209537	-1.26292	0.206619	0.999661	ENSMUSG00000024191	ENSMUSG00000024191	protein_coding	BCL2/adenovirus E1B interacting protein 1 [Source:MGI Symbol;Acc:MGI:109328]
Bnip2	7034.48	0.01976	0.160481	0.123129	0.902005	0.999661	ENSMUSG00000011958	ENSMUSG00000011958	protein_coding	BCL2/adenovirus E1B interacting protein 2 [Source:MGI Symbol;Acc:MGI:109327]
Bnip3	3986.76	-0.0244091	0.225051	-0.10846	0.913631	0.999661	ENSMUSG00000078566	ENSMUSG00000078566	protein_coding	BCL2/adenovirus E1B interacting protein 3 [Source:MGI Symbol;Acc:MGI:109326]
Bnip3l	10020.7	-0.0508451	0.178392	-0.285018	0.77563	0.999661	ENSMUSG00000022051	ENSMUSG00000022051	protein_coding	BCL2/adenovirus E1B interacting protein 3-like [Source:MGI Symbol;Acc:MGI:1332659]
Bnipl	2417.9	-0.408368	0.233837	-1.74638	0.0807449	0.798201	ENSMUSG00000028115	ENSMUSG00000028115	protein_coding	BCL2/adenovirus E1B 19kD interacting protein like [Source:MGI Symbol;Acc:MGI:2384749]
Boc	10970.6	0.14431	0.182734	0.789727	0.429687	0.999661	ENSMUSG00000022687	ENSMUSG00000022687	protein_coding	biregional cell adhesion molecule-related/down-regulated by oncogenes (Cdon) binding protein [Source:MGI Symbol;Acc:MGI:2151153]
Bod1	5073.91	-0.0229384	0.163036	-0.140695	0.888111	0.999661	ENSMUSG00000044502	ENSMUSG00000044502	protein_coding	biorientation of chromosomes in cell division 1 [Source:MGI Symbol;Acc:MGI:1916806]
Bod1l	7385.05	-0.0595022	0.27325	-0.217757	0.827618	0.999661	ENSMUSG00000061755	ENSMUSG00000061755	protein_coding	biorientation of chromosomes in cell division 1-like [Source:MGI Symbol;Acc:MGI:2444804]
Bok	1454.99	-0.103619	0.180331	-0.574602	0.565561	0.999661	ENSMUSG00000026278	ENSMUSG00000026278	protein_coding	BCL2-related ovarian killer [Source:MGI Symbol;Acc:MGI:1858494]
Bola1	994.166	-0.265242	0.217051	-1.22202	0.221698	0.999661	ENSMUSG00000015943	ENSMUSG00000015943	protein_coding	bolA-like 1 (E. coli) [Source:MGI Symbol;Acc:MGI:1916418]
Bola2	1630.83	-0.0981975	0.241002	-0.407454	0.683674	0.999661	ENSMUSG00000047721	ENSMUSG00000047721	protein_coding	bolA-like 2 (E. coli) [Source:MGI Symbol;Acc:MGI:1913412]
Bola3	886.998	0.0455053	0.21999	0.206852	0.836126	0.999661	ENSMUSG00000045160	ENSMUSG00000045160	protein_coding	bolA-like 3 (E. coli) [Source:MGI Symbol;Acc:MGI:1925903]
Bop1	8969.71	-0.0602709	0.176745	-0.341006	0.733099	0.999661	ENSMUSG00000022557	ENSMUSG00000022557	protein_coding	block of proliferation 1 [Source:MGI Symbol;Acc:MGI:1334460]
Bora	5144.39	0.0716985	0.159948	0.448262	0.653964	0.999661	ENSMUSG00000022070	ENSMUSG00000022070	protein_coding	bora, aurora kinase A activator [Source:MGI Symbol;Acc:MGI:1924994]
Borcs5	1220.14	-0.22044	0.221836	-0.993711	0.320364	0.999661	ENSMUSG00000042992	ENSMUSG00000042992	protein_coding	BLOC-1 related complex subunit 5 [Source:MGI Symbol;Acc:MGI:1915024]
Borcs6	722.652	-0.259212	0.25882	-1.00151	0.316578	0.999661	ENSMUSG00000045176	ENSMUSG00000045176	protein_coding	BLOC-1 related complex subunit 6 [Source:MGI Symbol;Acc:MGI:1919173]
Borcs7	647.198	0.109092	0.219084	0.497947	0.618521	0.999661	ENSMUSG00000062376	ENSMUSG00000062376	protein_coding	BLOC-1 related complex subunit 7 [Source:MGI Symbol;Acc:MGI:1913689]
Borcs8	1373.42	-0.329743	0.184049	-1.79161	0.0731962	0.767861	ENSMUSG00000002345	ENSMUSG00000002345	protein_coding	BLOC-1 related complex subunit 8 [Source:MGI Symbol;Acc:MGI:1919618]
Bpgm	1354.5	0.0919834	0.24482	0.375719	0.707126	0.999661	ENSMUSG00000038871	ENSMUSG00000038871	protein_coding	2,3-bisphosphoglycerate mutase [Source:MGI Symbol;Acc:MGI:1098242]
Bphl	1224.28	0.235677	0.241182	0.977172	0.328484	0.999661	ENSMUSG00000038286	ENSMUSG00000038286	protein_coding	biphenyl hydrolase-like (serine hydrolase, breast epithelial mucin-associated antigen) [Source:MGI Symbol;Acc:MGI:1915271]
Bpifc	1628.56	0.32495	0.260506	1.24738	0.212258	0.999661	ENSMUSG00000050108	ENSMUSG00000050108	protein_coding	BPI fold containing family C [Source:MGI Symbol;Acc:MGI:3026884]
Bpnt1	2219.03	-0.274426	0.179465	-1.52913	0.126232	0.92549	ENSMUSG00000026617	ENSMUSG00000026617	protein_coding	3'(2'), 5'-bisphosphate nucleotidase 1 [Source:MGI Symbol;Acc:MGI:1338800]
Bpnt2	24237.9	0.0847394	0.158637	0.534171	0.593223	0.999661	ENSMUSG00000066324	ENSMUSG00000066324	protein_coding	3'(2'), 5'-bisphosphate nucleotidase 2 [Source:MGI Symbol;Acc:MGI:1915720]
Bptf	25148	0.324113	0.152283	2.12836	0.0333073	0.568554	ENSMUSG00000040481	ENSMUSG00000040481	protein_coding	bromodomain PHD finger transcription factor [Source:MGI Symbol;Acc:MGI:2444008]
Braf	7993.22	0.152966	0.169876	0.900456	0.367878	0.999661	ENSMUSG00000002413	ENSMUSG00000002413	protein_coding	Braf transforming gene [Source:MGI Symbol;Acc:MGI:88190]
Brap	12406.6	-0.115824	0.137259	-0.843834	0.398762	0.999661	ENSMUSG00000029458	ENSMUSG00000029458	protein_coding	BRCA1 associated protein [Source:MGI Symbol;Acc:MGI:1919649]
Brat1	2684.24	-0.183078	0.193571	-0.945792	0.344255	0.999661	ENSMUSG00000000148	ENSMUSG00000000148	protein_coding	BRCA1-associated ATM activator 1 [Source:MGI Symbol;Acc:MGI:1891679]
Brca1	5608.3	0.139451	0.185851	0.750336	0.453052	0.999661	ENSMUSG00000017146	ENSMUSG00000017146	protein_coding	breast cancer 1, early onset [Source:MGI Symbol;Acc:MGI:104537]
Brca2	4966.21	0.209571	0.237242	0.883366	0.377039	0.999661	ENSMUSG00000041147	ENSMUSG00000041147	protein_coding	breast cancer 2, early onset [Source:MGI Symbol;Acc:MGI:109337]
Brcc3	3396.52	-0.0611955	0.217661	-0.281151	0.778595	0.999661	ENSMUSG00000031201	ENSMUSG00000031201	protein_coding	BRCA1/BRCA2-containing complex, subunit 3 [Source:MGI Symbol;Acc:MGI:2389572]
Brd1	17924.5	-0.00634734	0.165693	-0.0383078	0.969442	0.999661	ENSMUSG00000022387	ENSMUSG00000022387	protein_coding	bromodomain containing 1 [Source:MGI Symbol;Acc:MGI:1924161]
Brd10	6940.56	0.117089	0.163105	0.717877	0.472833	0.999661	ENSMUSG00000046138
Brd2	31019.9	0.0807944	0.170775	0.473105	0.636139	0.999661	ENSMUSG00000024335	ENSMUSG00000024335	protein_coding	bromodomain containing 2 [Source:MGI Symbol;Acc:MGI:99495]
Brd3	20670	0.11839	0.184414	0.64198	0.520886	0.999661	ENSMUSG00000026918	ENSMUSG00000026918	protein_coding	bromodomain containing 3 [Source:MGI Symbol;Acc:MGI:1914632]
Brd3os	102.859	0.831348	0.542716	1.53183	0.125565	0.923344	ENSMUSG00000109946	ENSMUSG00000109946	protein_coding	bromodomain containing 3, opposite strand [Source:MGI Symbol;Acc:MGI:106557]
Brd4	34240.3	0.267094	0.212053	1.25956	0.207826	0.999661	ENSMUSG00000024002	ENSMUSG00000024002	protein_coding	bromodomain containing 4 [Source:MGI Symbol;Acc:MGI:1888520]
Brd7	7737.71	0.151944	0.162579	0.934587	0.350001	0.999661	ENSMUSG00000031660	ENSMUSG00000031660	protein_coding	bromodomain containing 7 [Source:MGI Symbol;Acc:MGI:1349766]
Brd8	9326.58	0.167124	0.142914	1.1694	0.242241	0.999661	ENSMUSG00000003778	ENSMUSG00000003778	protein_coding	bromodomain containing 8 [Source:MGI Symbol;Acc:MGI:1925906]
Brd8dc	181.208	0.540762	0.48841	1.10719	0.268213	0.999661	ENSMUSG00000049357	ENSMUSG00000049357	protein_coding	BRD8 domain containing [Source:MGI Symbol;Acc:MGI:3045347]
Brd9	3878.15	-0.107358	0.159347	-0.673735	0.50048	0.999661	ENSMUSG00000057649	ENSMUSG00000057649	protein_coding	bromodomain containing 9 [Source:MGI Symbol;Acc:MGI:2145317]
Brdt	288.96	-0.511325	0.322371	-1.58614	0.112708	0.895197	ENSMUSG00000029279	ENSMUSG00000029279	protein_coding	bromodomain, testis-specific [Source:MGI Symbol;Acc:MGI:1891374]
Brf1	5894.44	0.0804687	0.196574	0.409356	0.682279	0.999661	ENSMUSG00000011158	ENSMUSG00000011158	protein_coding	BRF1, RNA polymerase III transcription initiation factor 90 kDa subunit [Source:MGI Symbol;Acc:MGI:1919558]
Brf2	920.179	0.0173242	0.205799	0.0841802	0.932913	0.999661	ENSMUSG00000031487	ENSMUSG00000031487	protein_coding	BRF2, RNA polymerase III transcription initiation factor 50kDa subunit [Source:MGI Symbol;Acc:MGI:1913903]
Bri3	1949.67	-0.119888	0.208995	-0.57364	0.566211	0.999661	ENSMUSG00000047843	ENSMUSG00000047843	protein_coding	brain protein I3 [Source:MGI Symbol;Acc:MGI:1933174]
Bri3bp	6802.41	-0.00239815	0.173931	-0.0137879	0.988999	0.999661	ENSMUSG00000037905	ENSMUSG00000037905	protein_coding	Bri3 binding protein [Source:MGI Symbol;Acc:MGI:1924059]
Bricd5	44.2523	-0.2921	0.823733	-0.354605	0.722885	0.999661	ENSMUSG00000045744	ENSMUSG00000045744	protein_coding	BRICHOS domain containing 5 [Source:MGI Symbol;Acc:MGI:2441766]
Brinp1	5967.23	-0.047943	0.149358	-0.320994	0.748215	0.999661	ENSMUSG00000028351	ENSMUSG00000028351	protein_coding	bone morphogenic protein/retinoic acid inducible neural specific 1 [Source:MGI Symbol;Acc:MGI:1928478]
Brip1	2799.33	0.224069	0.178959	1.25207	0.210544	0.999661	ENSMUSG00000034329	ENSMUSG00000034329	protein_coding	BRCA1 interacting protein C-terminal helicase 1 [Source:MGI Symbol;Acc:MGI:2442836]
Brip1os	8304.31	0.0572334	0.21181	0.270212	0.786997	0.999661	ENSMUSG00000085208	ENSMUSG00000085208	lncRNA	BRCA1 interacting protein C-terminal helicase 1, opposite strand [Source:MGI Symbol;Acc:MGI:1921288]
Brix1	5468.18	0.188842	0.235854	0.800672	0.423321	0.999661	ENSMUSG00000022247	ENSMUSG00000022247	protein_coding	BRX1, biogenesis of ribosomes [Source:MGI Symbol;Acc:MGI:1915082]
Brk1	6314.8	-0.119508	0.17134	-0.697493	0.485494	0.999661	ENSMUSG00000033940	ENSMUSG00000033940	protein_coding	BRICK1, SCAR/WAVE actin-nucleating complex subunit [Source:MGI Symbol;Acc:MGI:1915406]
Brme1	119.589	0.783911	0.398713	1.9661	0.0492868	0.669098	ENSMUSG00000008129	ENSMUSG00000008129	protein_coding	break repair meiotic recombinase recruitment factor 1 [Source:MGI Symbol;Acc:MGI:1921916]
Brms1	24.5299	0.033715	1.05338	0.0320066	0.974467	0.999661	ENSMUSG00000080268	ENSMUSG00000080268	protein_coding	breast cancer metastasis-suppressor 1 [Source:MGI Symbol;Acc:MGI:2388804]
Brms1l	2852.72	-0.0228614	0.186049	-0.122878	0.902203	0.999661	ENSMUSG00000012076	ENSMUSG00000012076	protein_coding	breast cancer metastasis-suppressor 1-like [Source:MGI Symbol;Acc:MGI:1196337]
Brox	6635.05	0.0459643	0.158858	0.289342	0.77232	0.999661	ENSMUSG00000046836	ENSMUSG00000046836	protein_coding	BRO1 domain and CAAX motif containing [Source:MGI Symbol;Acc:MGI:1918928]
Brpf1	8454.44	-0.00194312	0.154322	-0.0125914	0.989954	0.999661	ENSMUSG00000001632	ENSMUSG00000001632	protein_coding	bromodomain and PHD finger containing, 1 [Source:MGI Symbol;Acc:MGI:1926033]
Brpf3	6306.74	0.0553463	0.176442	0.313679	0.753765	0.999661	ENSMUSG00000063952	ENSMUSG00000063952	protein_coding	bromodomain and PHD finger containing, 3 [Source:MGI Symbol;Acc:MGI:2146836]
Brsk1	720.342	0.568422	0.218055	2.60678	0.00913968	0.295729	ENSMUSG00000035390	ENSMUSG00000035390	protein_coding	BR serine/threonine kinase 1 [Source:MGI Symbol;Acc:MGI:2685946]
Brsk2	23.1771	-1.21255	0.905836	-1.3386	0.1807	0.999661	ENSMUSG00000053046	ENSMUSG00000053046	protein_coding	BR serine/threonine kinase 2 [Source:MGI Symbol;Acc:MGI:1923020]
Brwd1	16815	0.087434	0.185067	0.472444	0.63661	0.999661	ENSMUSG00000022914	ENSMUSG00000022914	protein_coding	bromodomain and WD repeat domain containing 1 [Source:MGI Symbol;Acc:MGI:1890651]
Brwd3	8517.67	0.230771	0.255709	0.902475	0.366805	0.999661	ENSMUSG00000063663	ENSMUSG00000063663	protein_coding	bromodomain and WD repeat domain containing 3 [Source:MGI Symbol;Acc:MGI:3029414]
Bscl2	4104.97	-0.0436871	0.167651	-0.260583	0.794414	0.999661	ENSMUSG00000071657	ENSMUSG00000071657	protein_coding	Berardinelli-Seip congenital lipodystrophy 2 (seipin) [Source:MGI Symbol;Acc:MGI:1298392]
Bsdc1	4679.57	-0.232534	0.149728	-1.55305	0.120412	0.910525	ENSMUSG00000040859	ENSMUSG00000040859	protein_coding	BSD domain containing 1 [Source:MGI Symbol;Acc:MGI:1913466]
Bsg	25653.9	-0.125332	0.163389	-0.767079	0.443035	0.999661	ENSMUSG00000023175	ENSMUSG00000023175	protein_coding	basigin [Source:MGI Symbol;Acc:MGI:88208]
Bsn	171.718	-0.25565	0.491896	-0.519724	0.603256	0.999661	ENSMUSG00000032589	ENSMUSG00000032589	protein_coding	bassoon [Source:MGI Symbol;Acc:MGI:1277955]
Bspry	1851.65	-0.362808	0.214429	-1.69197	0.0906508	0.828304	ENSMUSG00000028392	ENSMUSG00000028392	protein_coding	B-box and SPRY domain containing [Source:MGI Symbol;Acc:MGI:2177191]
Bst2	154.24	0.839907	0.503585	1.66786	0.0953444	0.845221	ENSMUSG00000046718	ENSMUSG00000046718	protein_coding	bone marrow stromal cell antigen 2 [Source:MGI Symbol;Acc:MGI:1916800]
Btaf1	17721.4	0.177134	0.212312	0.834314	0.404104	0.999661	ENSMUSG00000040565	ENSMUSG00000040565	protein_coding	B-TFIID TATA-box binding protein associated factor 1 [Source:MGI Symbol;Acc:MGI:2147538]
Btbd1	5960.93	0.12897	0.160192	0.805095	0.420765	0.999661	ENSMUSG00000025103	ENSMUSG00000025103	protein_coding	BTB (POZ) domain containing 1 [Source:MGI Symbol;Acc:MGI:1933765]
Btbd10	1918.11	-0.0294969	0.17332	-0.170187	0.864863	0.999661	ENSMUSG00000038187	ENSMUSG00000038187	protein_coding	BTB (POZ) domain containing 10 [Source:MGI Symbol;Acc:MGI:1916065]
Btbd18	18.9695	0.44547	1.09352	0.407372	0.683734	0.999661	ENSMUSG00000086598	ENSMUSG00000086598	protein_coding	BTB (POZ) domain containing 18 [Source:MGI Symbol;Acc:MGI:3650217]
Btbd19	1457.54	0.0794192	0.20405	0.389214	0.697118	0.999661	ENSMUSG00000073771	ENSMUSG00000073771	protein_coding	BTB (POZ) domain containing 19 [Source:MGI Symbol;Acc:MGI:1925861]
Btbd2	6478.44	0.0464891	0.178095	0.261035	0.794065	0.999661	ENSMUSG00000003344	ENSMUSG00000003344	protein_coding	BTB (POZ) domain containing 2 [Source:MGI Symbol;Acc:MGI:1933831]
Btbd3	6904.47	-0.156885	0.183698	-0.854038	0.393084	0.999661	ENSMUSG00000062098	ENSMUSG00000062098	protein_coding	BTB (POZ) domain containing 3 [Source:MGI Symbol;Acc:MGI:2385155]
Btbd6	1415.88	-0.144814	0.175263	-0.826267	0.408653	0.999661	ENSMUSG00000002803	ENSMUSG00000002803	protein_coding	BTB (POZ) domain containing 6 [Source:MGI Symbol;Acc:MGI:3026623]
Btbd7	19596.9	-0.0358498	0.141174	-0.25394	0.799542	0.999661	ENSMUSG00000041702	ENSMUSG00000041702	protein_coding	BTB (POZ) domain containing 7 [Source:MGI Symbol;Acc:MGI:1917858]
Btbd8	443.363	-0.0792501	0.296298	-0.267467	0.789109	0.999661	ENSMUSG00000111375	ENSMUSG00000111375	protein_coding	BTB (POZ) domain containing 8 [Source:MGI Symbol;Acc:MGI:3646208]
Btbd9	3870.55	-0.00800536	0.207462	-0.0385872	0.96922	0.999661	ENSMUSG00000062202	ENSMUSG00000062202	protein_coding	BTB (POZ) domain containing 9 [Source:MGI Symbol;Acc:MGI:1916625]
Btc	90.4659	0.111017	0.613736	0.180888	0.856456	0.999661	ENSMUSG00000082361	ENSMUSG00000082361	protein_coding	betacellulin, epidermal growth factor family member [Source:MGI Symbol;Acc:MGI:99439]
Btd	1478.13	-0.127989	0.252484	-0.506919	0.612211	0.999661	ENSMUSG00000021900	ENSMUSG00000021900	protein_coding	biotinidase [Source:MGI Symbol;Acc:MGI:1347001]
Btf3	38868.1	-0.0466679	0.173372	-0.269179	0.787792	0.999661	ENSMUSG00000021660	ENSMUSG00000021660	protein_coding	basic transcription factor 3 [Source:MGI Symbol;Acc:MGI:1202875]
Btf3l4	6295.17	0.0470813	0.275536	0.170872	0.864324	0.999661	ENSMUSG00000028568	ENSMUSG00000028568	protein_coding	basic transcription factor 3-like 4 [Source:MGI Symbol;Acc:MGI:1915312]
Btf3l4b	749.782	0.526232	1.28235	0.410366	0.681537	0.999661	ENSMUSG00000114133	ENSMUSG00000114133	protein_coding	basic transcription factor 3 like 4B [Source:MGI Symbol;Acc:MGI:5012260]
Btg1	34507.9	-0.231581	0.138458	-1.67257	0.0944125	0.844795	ENSMUSG00000036478	ENSMUSG00000036478	protein_coding	BTG anti-proliferation factor 1 [Source:MGI Symbol;Acc:MGI:88215]
Btg2	12430	0.2473	0.269703	0.916934	0.359177	0.999661	ENSMUSG00000020423	ENSMUSG00000020423	protein_coding	BTG anti-proliferation factor 2 [Source:MGI Symbol;Acc:MGI:108384]
Btg3	1335.53	0.0938671	0.219979	0.42671	0.66959	0.999661	ENSMUSG00000022863	ENSMUSG00000022863	protein_coding	BTG anti-proliferation factor 3 [Source:MGI Symbol;Acc:MGI:109532]
Btk	64.2442	-0.0438299	0.757088	-0.0578927	0.953834	0.999661	ENSMUSG00000031264	ENSMUSG00000031264	protein_coding	Bruton agammaglobulinemia tyrosine kinase [Source:MGI Symbol;Acc:MGI:88216]
Btnl9	65.5977	0.697173	0.741264	0.940519	0.346951	0.999661	ENSMUSG00000040283	ENSMUSG00000040283	protein_coding	butyrophilin-like 9 [Source:MGI Symbol;Acc:MGI:2442439]
Btrc	2876.37	0.229584	0.15651	1.4669	0.142404	0.951215	ENSMUSG00000025217	ENSMUSG00000025217	protein_coding	beta-transducin repeat containing protein [Source:MGI Symbol;Acc:MGI:1338871]
Bub1	6565.7	0.298462	0.226648	1.31685	0.187888	0.999661	ENSMUSG00000027379	ENSMUSG00000027379	protein_coding	BUB1, mitotic checkpoint serine/threonine kinase [Source:MGI Symbol;Acc:MGI:1100510]
Bub1b	14486.5	0.0427021	0.150999	0.282797	0.777332	0.999661	ENSMUSG00000040084	ENSMUSG00000040084	protein_coding	BUB1B, mitotic checkpoint serine/threonine kinase [Source:MGI Symbol;Acc:MGI:1333889]
Bub3	12385.9	0.0916476	0.190647	0.480718	0.630717	0.999661	ENSMUSG00000066979	ENSMUSG00000066979	protein_coding	BUB3 mitotic checkpoint protein [Source:MGI Symbol;Acc:MGI:1343463]
Bud13	2720.07	0.0450596	0.195835	0.230089	0.818022	0.999661	ENSMUSG00000032077	ENSMUSG00000032077	protein_coding	BUD13 homolog [Source:MGI Symbol;Acc:MGI:2443443]
Bud23	3164.26	0.0381831	0.162029	0.235657	0.813699	0.999661	ENSMUSG00000005378	ENSMUSG00000005378	protein_coding	BUD23, rRNA methyltransferase and ribosome maturation factor [Source:MGI Symbol;Acc:MGI:1913388]
Bud31	4859.98	-0.24878	0.163811	-1.5187	0.128838	0.929648	ENSMUSG00000038722	ENSMUSG00000038722	protein_coding	BUD31 homolog [Source:MGI Symbol;Acc:MGI:2141291]
Bves	92.0348	0.717513	0.541226	1.32572	0.184933	0.999661	ENSMUSG00000071317	ENSMUSG00000071317	protein_coding	blood vessel epicardial substance [Source:MGI Symbol;Acc:MGI:1346013]
Bysl	4388.75	-0.0578085	0.147856	-0.390978	0.695814	0.999661	ENSMUSG00000023988	ENSMUSG00000023988	protein_coding	bystin-like [Source:MGI Symbol;Acc:MGI:1858419]
Bzw1	55564.8	-0.072348	0.192469	-0.375894	0.706996	0.999661	ENSMUSG00000051223	ENSMUSG00000051223	protein_coding	basic leucine zipper and W2 domains 1 [Source:MGI Symbol;Acc:MGI:1914132]
Bzw2	17414.8	-0.000542927	0.146666	-0.0037018	0.997046	0.999661	ENSMUSG00000020547	ENSMUSG00000020547	protein_coding	basic leucine zipper and W2 domains 2 [Source:MGI Symbol;Acc:MGI:1914162]
C030006K11Rik	1031.3	-0.11641	0.210304	-0.553529	0.579901	0.999661	ENSMUSG00000116138	ENSMUSG00000116138	protein_coding	RIKEN cDNA C030006K11 gene [Source:MGI Symbol;Acc:MGI:1925941]
C030013C21Rik	21.8755	0.846884	1.36312	0.621285	0.534412	0.999661	ENSMUSG00000085078	ENSMUSG00000085078	lncRNA	RIKEN cDNA C030013C21 gene [Source:MGI Symbol;Acc:MGI:1924667]
C030034L19Rik	27.2757	0.494876	0.785901	0.629693	0.528896	0.999661	ENSMUSG00000097365	ENSMUSG00000097365	lncRNA	RIKEN cDNA C030034L19 gene [Source:MGI Symbol;Acc:MGI:2444519]
C130046K22Rik	177.781	-0.0804071	0.353722	-0.227317	0.820177	0.999661	ENSMUSG00000085154	ENSMUSG00000085154	lncRNA	RIKEN cDNA C130046K22 gene [Source:MGI Symbol;Acc:MGI:3026935]
C130060C02Rik	16.5268	1.53216	1.22466	1.25109	0.210902	0.999661	ENSMUSG00000097557	ENSMUSG00000097557	lncRNA	RIKEN cDNA C130060C02 gene [Source:MGI Symbol;Acc:MGI:3041192]
C130074G19Rik	458.914	1.14639	0.321243	3.5686	0.000358891	0.0307692	ENSMUSG00000039349	ENSMUSG00000039349	protein_coding	RIKEN cDNA C130074G19 gene [Source:MGI Symbol;Acc:MGI:2444831]
C1d	3007.77	-0.0744691	0.209355	-0.355708	0.722059	0.999661	ENSMUSG00000000581	ENSMUSG00000000581	protein_coding	C1D nuclear receptor co-repressor [Source:MGI Symbol;Acc:MGI:1927354]
C1galt1	4005.62	0.213938	0.16283	1.31388	0.188888	0.999661	ENSMUSG00000042460	ENSMUSG00000042460	protein_coding	core 1 synthase, glycoprotein-N-acetylgalactosamine 3-beta-galactosyltransferase, 1 [Source:MGI Symbol;Acc:MGI:2151071]
C1galt1c1	1021.57	-0.102004	0.273897	-0.372417	0.709582	0.999661	ENSMUSG00000048970	ENSMUSG00000048970	protein_coding	C1GALT1-specific chaperone 1 [Source:MGI Symbol;Acc:MGI:1913493]
C1qa	446.079	-0.180756	1.04101	-0.173636	0.862152	0.999661	ENSMUSG00000036887	ENSMUSG00000036887	protein_coding	complement component 1, q subcomponent, alpha polypeptide [Source:MGI Symbol;Acc:MGI:88223]
C1qb	515.046	0.0148277	0.958707	0.0154664	0.98766	0.999661	ENSMUSG00000036905	ENSMUSG00000036905	protein_coding	complement component 1, q subcomponent, beta polypeptide [Source:MGI Symbol;Acc:MGI:88224]
C1qbp	11699	0.0520189	0.135106	0.385022	0.700221	0.999661	ENSMUSG00000018446	ENSMUSG00000018446	protein_coding	complement component 1, q subcomponent binding protein [Source:MGI Symbol;Acc:MGI:1194505]
C1qc	434.441	0.106365	1.06225	0.100132	0.92024	0.999661	ENSMUSG00000036896	ENSMUSG00000036896	protein_coding	complement component 1, q subcomponent, C chain [Source:MGI Symbol;Acc:MGI:88225]
C1ql1	29.8922	0.0392931	0.796736	0.0493176	0.960666	0.999661	ENSMUSG00000045532	ENSMUSG00000045532	protein_coding	complement component 1, q subcomponent-like 1 [Source:MGI Symbol;Acc:MGI:1344400]
C1qtnf1	365.346	-0.0630803	0.397158	-0.158829	0.873803	0.999661	ENSMUSG00000017446	ENSMUSG00000017446	protein_coding	C1q and tumor necrosis factor related protein 1 [Source:MGI Symbol;Acc:MGI:1919254]
C1qtnf12	1220.59	-0.22766	0.195173	-1.16645	0.243433	0.999661	ENSMUSG00000023571	ENSMUSG00000023571	protein_coding	C1q and tumor necrosis factor related 12 [Source:MGI Symbol;Acc:MGI:1914639]
C1qtnf2	120.283	-0.883523	0.453411	-1.94861	0.0513414	0.678866	ENSMUSG00000046491	ENSMUSG00000046491	protein_coding	C1q and tumor necrosis factor related protein 2 [Source:MGI Symbol;Acc:MGI:1916433]
C1qtnf3	361.152	0.160229	1.01756	0.157463	0.87488	0.999661	ENSMUSG00000058914	ENSMUSG00000058914	protein_coding	C1q and tumor necrosis factor related protein 3 [Source:MGI Symbol;Acc:MGI:1932136]
C1qtnf6	1041.43	-0.227462	0.284249	-0.80022	0.423583	0.999661	ENSMUSG00000022440	ENSMUSG00000022440	protein_coding	C1q and tumor necrosis factor related protein 6 [Source:MGI Symbol;Acc:MGI:1919959]
C1qtnf7	44.9151	0.122613	0.744576	0.164675	0.8692	0.999661	ENSMUSG00000061535	ENSMUSG00000061535	protein_coding	C1q and tumor necrosis factor related protein 7 [Source:MGI Symbol;Acc:MGI:1925911]
C1qtnf9	50.9902	0.835886	0.687744	1.2154	0.224213	0.999661	ENSMUSG00000071347	ENSMUSG00000071347	protein_coding	C1q and tumor necrosis factor related protein 9 [Source:MGI Symbol;Acc:MGI:3045252]
C1ra	82.1718	0.904572	0.738424	1.225	0.220574	0.999661	ENSMUSG00000055172	ENSMUSG00000055172	protein_coding	complement component 1, r subcomponent A [Source:MGI Symbol;Acc:MGI:1355313]
C1rl	62.597	0.876912	0.598903	1.4642	0.14314	0.952249	ENSMUSG00000038527	ENSMUSG00000038527	protein_coding	complement component 1, r subcomponent-like [Source:MGI Symbol;Acc:MGI:2660692]
C1s1	564.787	0.717733	0.339925	2.11145	0.0347337	0.578192	ENSMUSG00000038521	ENSMUSG00000038521	protein_coding	complement component 1, s subcomponent 1 [Source:MGI Symbol;Acc:MGI:1355312]
C1s2	29.9685	1.42003	0.91715	1.5483	0.121549	0.914769	ENSMUSG00000079343	ENSMUSG00000079343	protein_coding	complement component 1, s subcomponent 2 [Source:MGI Symbol;Acc:MGI:3644269]
C2	140.204	-0.0761334	0.428765	-0.177565	0.859065	0.999661	ENSMUSG00000024371	ENSMUSG00000024371	protein_coding	complement component 2 (within H-2S) [Source:MGI Symbol;Acc:MGI:88226]
C230035I16Rik	36.4001	0.730937	0.779703	0.937455	0.348525	0.999661	ENSMUSG00000085024	ENSMUSG00000085024	lncRNA	RIKEN cDNA C230035I16 gene [Source:MGI Symbol;Acc:MGI:2444850]
C2cd2	3678.2	-0.0390259	0.168504	-0.231602	0.816847	0.999661	ENSMUSG00000045975	ENSMUSG00000045975	protein_coding	C2 calcium-dependent domain containing 2 [Source:MGI Symbol;Acc:MGI:1891883]
C2cd2l	1788.83	0.180124	0.222839	0.808314	0.41891	0.999661	ENSMUSG00000032120	ENSMUSG00000032120	protein_coding	C2 calcium-dependent domain containing 2-like [Source:MGI Symbol;Acc:MGI:1919014]
C2cd3	9178.45	0.13786	0.145572	0.947025	0.343626	0.999661	ENSMUSG00000047248	ENSMUSG00000047248	protein_coding	C2 calcium-dependent domain containing 3 [Source:MGI Symbol;Acc:MGI:2142166]
C2cd4c	113.147	0.641508	0.587277	1.09234	0.274682	0.999661	ENSMUSG00000045912	ENSMUSG00000045912	protein_coding	C2 calcium-dependent domain containing 4C [Source:MGI Symbol;Acc:MGI:2685084]
C2cd5	6320.66	0.239574	0.19194	1.24817	0.211968	0.999661	ENSMUSG00000030279	ENSMUSG00000030279	protein_coding	C2 calcium-dependent domain containing 5 [Source:MGI Symbol;Acc:MGI:1921991]
C3	109.089	1.23559	0.823197	1.50096	0.133366	0.937081	ENSMUSG00000024164	ENSMUSG00000024164	protein_coding	complement component 3 [Source:MGI Symbol;Acc:MGI:88227]
C330013E15Rik	76.3992	-0.820941	0.490047	-1.67523	0.0938893	0.842474	ENSMUSG00000097093	ENSMUSG00000097093	lncRNA	RIKEN cDNA C330013E15 gene [Source:MGI Symbol;Acc:MGI:1925695]
C330018D20Rik	893.159	0.0571688	0.24282	0.235437	0.81387	0.999661	ENSMUSG00000024592	ENSMUSG00000024592	protein_coding	RIKEN cDNA C330018D20 gene [Source:MGI Symbol;Acc:MGI:1924672]
C330024C12Rik	62.5677	-0.708747	0.59551	-1.19015	0.233986	0.999661	ENSMUSG00000117384	ENSMUSG00000117384	lncRNA	RIKEN cDNA C330024C12 gene [Source:MGI Symbol;Acc:MGI:3026976]
C3ar1	282.26	0.489784	0.608022	0.805537	0.42051	0.999661	ENSMUSG00000040552	ENSMUSG00000040552	protein_coding	complement component 3a receptor 1 [Source:MGI Symbol;Acc:MGI:1097680]
C430042M11Rik	168.053	1.20937	0.364173	3.32087	0.000897383	0.0614385	ENSMUSG00000097254	ENSMUSG00000097254	lncRNA	RIKEN cDNA C430042M11 gene [Source:MGI Symbol;Acc:MGI:2443186]
C4a	201.658	1.41505	0.49939	2.83355	0.00460345	0.190473	ENSMUSG00000015451	ENSMUSG00000015451	lncRNA	complement component 4A (Rodgers blood group) [Source:MGI Symbol;Acc:MGI:98320]
C4b	135.448	2.84526	0.587747	4.84096	1.29214e-06	0.000311308	ENSMUSG00000073418	ENSMUSG00000073418	protein_coding	complement component 4B (Chido blood group) [Source:MGI Symbol;Acc:MGI:88228]
C530005A16Rik	46.0975	0.612755	0.714327	0.857807	0.390999	0.999661	ENSMUSG00000085408	ENSMUSG00000085408	lncRNA	RIKEN cDNA C530005A16 gene [Source:MGI Symbol;Acc:MGI:3612454]
C5ar1	128.752	0.543275	0.863369	0.62925	0.529185	0.999661	ENSMUSG00000049130	ENSMUSG00000049130	protein_coding	complement component 5a receptor 1 [Source:MGI Symbol;Acc:MGI:88232]
C6	234.577	0.0874767	0.704721	0.124129	0.901213	0.999661	ENSMUSG00000022181	ENSMUSG00000022181	protein_coding	complement component 6 [Source:MGI Symbol;Acc:MGI:88233]
C630043F03Rik	372.056	0.208038	0.39606	0.525269	0.599396	0.999661	ENSMUSG00000084910	ENSMUSG00000084910	lncRNA	RIKEN cDNA C630043F03 gene [Source:MGI Symbol;Acc:MGI:1915535]
C87436	1850.17	-0.000737231	0.231651	-0.00318251	0.997461	0.999661	ENSMUSG00000046679	ENSMUSG00000046679	protein_coding	expressed sequence C87436 [Source:MGI Symbol;Acc:MGI:2141787]
C8g	41.8865	-0.0996852	0.641759	-0.155331	0.87656	0.999661	ENSMUSG00000015083	ENSMUSG00000015083	protein_coding	complement component 8, gamma polypeptide [Source:MGI Symbol;Acc:MGI:88237]
C920021L13Rik	189.264	0.70759	0.380863	1.85786	0.0631891	0.722329	ENSMUSG00000080727	ENSMUSG00000080727	lncRNA	RIKEN cDNA C920021L13 gene [Source:MGI Symbol;Acc:MGI:1923991]
C9orf72	1862.07	-0.222351	0.183398	-1.2124	0.22536	0.999661	ENSMUSG00000028300	ENSMUSG00000028300	protein_coding	C9orf72, member of C9orf72-SMCR8 complex [Source:MGI Symbol;Acc:MGI:1920455]
Caap1	1326	0.0514115	0.238063	0.215958	0.829021	0.999661	ENSMUSG00000028578	ENSMUSG00000028578	protein_coding	caspase activity and apoptosis inhibitor 1 [Source:MGI Symbol;Acc:MGI:1915020]
Cab39	16003.7	-0.110832	0.16362	-0.677373	0.498169	0.999661	ENSMUSG00000036707	ENSMUSG00000036707	protein_coding	calcium binding protein 39 [Source:MGI Symbol;Acc:MGI:107438]
Cab39l	5258.28	-0.280449	0.16372	-1.71299	0.0867153	0.810634	ENSMUSG00000021981	ENSMUSG00000021981	protein_coding	calcium binding protein 39-like [Source:MGI Symbol;Acc:MGI:1914081]
Cabcoco1	67.1719	-0.0553495	0.567814	-0.0974783	0.922347	0.999661	ENSMUSG00000019945	ENSMUSG00000019945	protein_coding	ciliary associated calcium binding coiled-coil 1 [Source:MGI Symbol;Acc:MGI:1920537]
Cabin1	14669.8	0.0895403	0.176697	0.506744	0.612334	0.999661	ENSMUSG00000020196	ENSMUSG00000020196	protein_coding	calcineurin binding protein 1 [Source:MGI Symbol;Acc:MGI:1298375]
Cables1	1341.98	0.174421	0.22529	0.774208	0.438808	0.999661	ENSMUSG00000040957	ENSMUSG00000040957	protein_coding	CDK5 and Abl enzyme substrate 1 [Source:MGI Symbol;Acc:MGI:1927065]
Cables2	2458.27	0.301008	0.154227	1.95173	0.0509706	0.678866	ENSMUSG00000038990	ENSMUSG00000038990	protein_coding	CDK5 and Abl enzyme substrate 2 [Source:MGI Symbol;Acc:MGI:2182335]
Cabp1	192.515	-0.716324	0.416463	-1.72002	0.0854296	0.806538	ENSMUSG00000029544	ENSMUSG00000029544	protein_coding	calcium binding protein 1 [Source:MGI Symbol;Acc:MGI:1352750]
Cabyr	114.28	0.312858	0.454947	0.687681	0.491654	0.999661	ENSMUSG00000024430	ENSMUSG00000024430	protein_coding	calcium-binding tyrosine-(Y)-phosphorylation regulated (fibrousheathin 2) [Source:MGI Symbol;Acc:MGI:1918382]
Cacfd1	3940.42	0.151334	0.164287	0.92116	0.356967	0.999661	ENSMUSG00000015488	ENSMUSG00000015488	protein_coding	calcium channel flower domain containing 1 [Source:MGI Symbol;Acc:MGI:1924317]
Cachd1	21227.7	0.0781533	0.181854	0.429757	0.667372	0.999661	ENSMUSG00000028532	ENSMUSG00000028532	protein_coding	cache domain containing 1 [Source:MGI Symbol;Acc:MGI:2444177]
Cacna1a	248.221	-0.19426	0.354168	-0.548498	0.58335	0.999661	ENSMUSG00000034656	ENSMUSG00000034656	protein_coding	calcium channel, voltage-dependent, P/Q type, alpha 1A subunit [Source:MGI Symbol;Acc:MGI:109482]
Cacna1b	108.284	0.326643	0.56719	0.575896	0.564685	0.999661	ENSMUSG00000004113	ENSMUSG00000004113	protein_coding	calcium channel, voltage-dependent, N type, alpha 1B subunit [Source:MGI Symbol;Acc:MGI:88296]
Cacna1c	448.937	-0.0172637	0.325374	-0.0530582	0.957686	0.999661	ENSMUSG00000051331	ENSMUSG00000051331	protein_coding	calcium channel, voltage-dependent, L type, alpha 1C subunit [Source:MGI Symbol;Acc:MGI:103013]
Cacna1d	334.815	-0.179436	0.276429	-0.649122	0.51626	0.999661	ENSMUSG00000015968	ENSMUSG00000015968	protein_coding	calcium channel, voltage-dependent, L type, alpha 1D subunit [Source:MGI Symbol;Acc:MGI:88293]
Cacna1e	676.024	0.35552	0.312206	1.13874	0.254813	0.999661	ENSMUSG00000004110	ENSMUSG00000004110	protein_coding	calcium channel, voltage-dependent, R type, alpha 1E subunit [Source:MGI Symbol;Acc:MGI:106217]
Cacna1g	1999.32	0.113742	0.26773	0.424838	0.670955	0.999661	ENSMUSG00000020866	ENSMUSG00000020866	protein_coding	calcium channel, voltage-dependent, T type, alpha 1G subunit [Source:MGI Symbol;Acc:MGI:1201678]
Cacna1h	306.718	-0.101056	0.318183	-0.317602	0.750787	0.999661	ENSMUSG00000024112	ENSMUSG00000024112	protein_coding	calcium channel, voltage-dependent, T type, alpha 1H subunit [Source:MGI Symbol;Acc:MGI:1928842]
Cacna1s	27.7037	3.26777	1.23642	2.64292	0.00821946	0.27787	ENSMUSG00000026407	ENSMUSG00000026407	protein_coding	calcium channel, voltage-dependent, L type, alpha 1S subunit [Source:MGI Symbol;Acc:MGI:88294]
Cacna2d1	281.268	0.153501	0.431304	0.355899	0.721916	0.999661	ENSMUSG00000040118	ENSMUSG00000040118	protein_coding	calcium channel, voltage-dependent, alpha2/delta subunit 1 [Source:MGI Symbol;Acc:MGI:88295]
Cacna2d2	121.111	-0.753184	0.431876	-1.74398	0.0811627	0.798331	ENSMUSG00000010066	ENSMUSG00000010066	protein_coding	calcium channel, voltage-dependent, alpha 2/delta subunit 2 [Source:MGI Symbol;Acc:MGI:1929813]
Cacna2d3	48.1221	-0.306564	0.578314	-0.5301	0.596042	0.999661	ENSMUSG00000021991	ENSMUSG00000021991	protein_coding	calcium channel, voltage-dependent, alpha2/delta subunit 3 [Source:MGI Symbol;Acc:MGI:1338890]
Cacnb1	614.592	0.158492	0.298998	0.530078	0.596058	0.999661	ENSMUSG00000020882	ENSMUSG00000020882	protein_coding	calcium channel, voltage-dependent, beta 1 subunit [Source:MGI Symbol;Acc:MGI:102522]
Cacnb2	51.5309	-0.269355	0.643437	-0.418619	0.675494	0.999661	ENSMUSG00000057914	ENSMUSG00000057914	protein_coding	calcium channel, voltage-dependent, beta 2 subunit [Source:MGI Symbol;Acc:MGI:894644]
Cacnb3	5667.12	-0.203724	0.197282	-1.03265	0.301766	0.999661	ENSMUSG00000003352	ENSMUSG00000003352	protein_coding	calcium channel, voltage-dependent, beta 3 subunit [Source:MGI Symbol;Acc:MGI:103307]
Cacnb4	49.0322	-0.483529	0.652764	-0.740741	0.45885	0.999661	ENSMUSG00000017412	ENSMUSG00000017412	protein_coding	calcium channel, voltage-dependent, beta 4 subunit [Source:MGI Symbol;Acc:MGI:103301]
Cacng4	1033.87	0.922841	0.268549	3.43639	0.000589514	0.0452428	ENSMUSG00000020723	ENSMUSG00000020723	protein_coding	calcium channel, voltage-dependent, gamma subunit 4 [Source:MGI Symbol;Acc:MGI:1859167]
Cacng7	47.1577	0.203857	0.640615	0.318221	0.750317	0.999661	ENSMUSG00000069806	ENSMUSG00000069806	protein_coding	calcium channel, voltage-dependent, gamma subunit 7 [Source:MGI Symbol;Acc:MGI:1932374]
Cactin	3765.17	-0.140329	0.21554	-0.651055	0.515011	0.999661	ENSMUSG00000034889	ENSMUSG00000034889	protein_coding	cactin, spliceosome C complex subunit [Source:MGI Symbol;Acc:MGI:1917562]
Cacul1	10600.8	-0.00249067	0.150926	-0.0165026	0.986833	0.999661	ENSMUSG00000033417	ENSMUSG00000033417	protein_coding	CDK2 associated, cullin domain 1 [Source:MGI Symbol;Acc:MGI:1926082]
Cacybp	6436.53	0.0463821	0.229349	0.202234	0.839734	0.999661	ENSMUSG00000014226	ENSMUSG00000014226	protein_coding	calcyclin binding protein [Source:MGI Symbol;Acc:MGI:1270839]
Cad	29905.3	0.369591	0.186684	1.97977	0.0477295	0.661032	ENSMUSG00000013629	ENSMUSG00000013629	protein_coding	carbamoyl-phosphate synthetase 2, aspartate transcarbamylase, and dihydroorotase [Source:MGI Symbol;Acc:MGI:1916969]
Cadm1	12079.1	0.201665	0.14891	1.35428	0.175648	0.999433	ENSMUSG00000032076	ENSMUSG00000032076	protein_coding	cell adhesion molecule 1 [Source:MGI Symbol;Acc:MGI:1889272]
Cadm2	20.3638	-0.246575	0.842532	-0.292659	0.769783	0.999661	ENSMUSG00000064115	ENSMUSG00000064115	protein_coding	cell adhesion molecule 2 [Source:MGI Symbol;Acc:MGI:2442722]
Cadm3	122.798	1.37496	0.434436	3.16493	0.00155121	0.0894673	ENSMUSG00000005338	ENSMUSG00000005338	protein_coding	cell adhesion molecule 3 [Source:MGI Symbol;Acc:MGI:2137858]
Cadm4	272.385	-0.248408	0.312269	-0.795494	0.426326	0.999661	ENSMUSG00000054793	ENSMUSG00000054793	protein_coding	cell adhesion molecule 4 [Source:MGI Symbol;Acc:MGI:2449088]
Cadps	38.051	-0.586168	0.73979	-0.792345	0.42816	0.999661	ENSMUSG00000054423	ENSMUSG00000054423	protein_coding	Ca2+-dependent secretion activator [Source:MGI Symbol;Acc:MGI:1350922]
Cadps2	21.5032	-0.169786	0.880157	-0.192905	0.847034	0.999661	ENSMUSG00000017978	ENSMUSG00000017978	protein_coding	Ca2+-dependent activator protein for secretion 2 [Source:MGI Symbol;Acc:MGI:2443963]
Cage1	149.946	0.454152	0.453057	1.00242	0.316142	0.999661	ENSMUSG00000044566	ENSMUSG00000044566	protein_coding	cancer antigen 1 [Source:MGI Symbol;Acc:MGI:1918463]
Calcoco1	5487.34	-0.113342	0.183117	-0.618962	0.535941	0.999661	ENSMUSG00000023055	ENSMUSG00000023055	protein_coding	calcium binding and coiled coil domain 1 [Source:MGI Symbol;Acc:MGI:1914738]
Calcrl	414.393	-0.568786	0.314845	-1.80656	0.0708312	0.760796	ENSMUSG00000059588	ENSMUSG00000059588	protein_coding	calcitonin receptor-like [Source:MGI Symbol;Acc:MGI:1926944]
Cald1	9412.84	0.585797	0.330611	1.77186	0.0764175	0.781257	ENSMUSG00000029761	ENSMUSG00000029761	protein_coding	caldesmon 1 [Source:MGI Symbol;Acc:MGI:88250]
Calhm2	818.687	0.174999	0.311245	0.562256	0.573942	0.999661	ENSMUSG00000033033	ENSMUSG00000033033	protein_coding	calcium homeostasis modulator family member 2 [Source:MGI Symbol;Acc:MGI:1919941]
Calhm5	29.5802	0.057127	0.958138	0.0596229	0.952456	0.999661	ENSMUSG00000049872	ENSMUSG00000049872	protein_coding	calcium homeostasis modulator family member 5 [Source:MGI Symbol;Acc:MGI:2143897]
Calhm6	35.2575	0.702305	1.01148	0.694336	0.487471	0.999661	ENSMUSG00000046031	ENSMUSG00000046031	protein_coding	calcium homeostasis modulator family member 6 [Source:MGI Symbol;Acc:MGI:2443082]
Calm1	39648.5	0.140595	0.171884	0.817961	0.413379	0.999661	ENSMUSG00000001175	ENSMUSG00000001175	protein_coding	calmodulin 1 [Source:MGI Symbol;Acc:MGI:88251]
Calm2	22455.1	0.0903573	0.198191	0.45591	0.648454	0.999661	ENSMUSG00000036438	ENSMUSG00000036438	protein_coding	calmodulin 2 [Source:MGI Symbol;Acc:MGI:103250]
Calm3	21271	0.0231465	0.174238	0.132844	0.894317	0.999661	ENSMUSG00000019370	ENSMUSG00000019370	protein_coding	calmodulin 3 [Source:MGI Symbol;Acc:MGI:103249]
Calm4	12986.5	-0.327072	0.228624	-1.43062	0.15254	0.96135	ENSMUSG00000033765	ENSMUSG00000033765	protein_coding	calmodulin 4 [Source:MGI Symbol;Acc:MGI:1931464]
Calm5	154.295	-0.861617	0.44812	-1.92274	0.0545129	0.693546	ENSMUSG00000099269	ENSMUSG00000099269	protein_coding	calmodulin 5 [Source:MGI Symbol;Acc:MGI:3511177]
Calml3	1975.7	-0.443757	0.274541	-1.61636	0.106016	0.873768	ENSMUSG00000063130	ENSMUSG00000063130	protein_coding	calmodulin-like 3 [Source:MGI Symbol;Acc:MGI:1917655]
Calml4	201.094	-0.256504	0.367126	-0.69868	0.484752	0.999661	ENSMUSG00000032246	ENSMUSG00000032246	protein_coding	calmodulin-like 4 [Source:MGI Symbol;Acc:MGI:1922850]
Calr	57344.5	0.127415	0.179705	0.70902	0.478312	0.999661	ENSMUSG00000003814	ENSMUSG00000003814	protein_coding	calreticulin [Source:MGI Symbol;Acc:MGI:88252]
Calr3	54.0833	-0.584158	0.612508	-0.953716	0.340227	0.999661	ENSMUSG00000019732	ENSMUSG00000019732	protein_coding	calreticulin 3 [Source:MGI Symbol;Acc:MGI:1920566]
Calu	19597.2	0.0285295	0.185502	0.153796	0.87777	0.999661	ENSMUSG00000029767	ENSMUSG00000029767	protein_coding	calumenin [Source:MGI Symbol;Acc:MGI:1097158]
Camk1	266.677	-0.425426	0.446585	-0.952619	0.340783	0.999661	ENSMUSG00000030272	ENSMUSG00000030272	protein_coding	calcium/calmodulin-dependent protein kinase I [Source:MGI Symbol;Acc:MGI:1098535]
Camk1d	3124.71	0.161073	0.190866	0.843904	0.398723	0.999661	ENSMUSG00000039145	ENSMUSG00000039145	protein_coding	calcium/calmodulin-dependent protein kinase ID [Source:MGI Symbol;Acc:MGI:2442190]
Camk1g	199.835	0.0407997	0.421998	0.0966822	0.922979	0.999661	ENSMUSG00000016179	ENSMUSG00000016179	protein_coding	calcium/calmodulin-dependent protein kinase I gamma [Source:MGI Symbol;Acc:MGI:2388073]
Camk2a	79.597	0.275202	0.562906	0.488896	0.624915	0.999661	ENSMUSG00000024617	ENSMUSG00000024617	protein_coding	calcium/calmodulin-dependent protein kinase II alpha [Source:MGI Symbol;Acc:MGI:88256]
Camk2b	71.5669	0.322578	0.526728	0.612419	0.540261	0.999661	ENSMUSG00000057897	ENSMUSG00000057897	protein_coding	calcium/calmodulin-dependent protein kinase II, beta [Source:MGI Symbol;Acc:MGI:88257]
Camk2d	2252.21	-0.0632098	0.19481	-0.324469	0.745583	0.999661	ENSMUSG00000053819	ENSMUSG00000053819	protein_coding	calcium/calmodulin-dependent protein kinase II, delta [Source:MGI Symbol;Acc:MGI:1341265]
Camk2g	6518.62	-0.221074	0.168377	-1.31297	0.189194	0.999661	ENSMUSG00000021820	ENSMUSG00000021820	protein_coding	calcium/calmodulin-dependent protein kinase II gamma [Source:MGI Symbol;Acc:MGI:88259]
Camk2n1	132.854	-0.291279	0.495836	-0.58745	0.556902	0.999661	ENSMUSG00000046447	ENSMUSG00000046447	protein_coding	calcium/calmodulin-dependent protein kinase II inhibitor 1 [Source:MGI Symbol;Acc:MGI:1913509]
Camk2n2	37.6143	0.959845	0.675264	1.42144	0.15519	0.96532	ENSMUSG00000051146	ENSMUSG00000051146	protein_coding	calcium/calmodulin-dependent protein kinase II inhibitor 2 [Source:MGI Symbol;Acc:MGI:1920297]
Camk4	480.965	1.29195	0.299408	4.31502	1.59586e-05	0.00255244	ENSMUSG00000038128	ENSMUSG00000038128	protein_coding	calcium/calmodulin-dependent protein kinase IV [Source:MGI Symbol;Acc:MGI:88258]
Camkk1	955.957	-0.308488	0.28537	-1.08101	0.279692	0.999661	ENSMUSG00000020785	ENSMUSG00000020785	protein_coding	calcium/calmodulin-dependent protein kinase kinase 1, alpha [Source:MGI Symbol;Acc:MGI:1891766]
Camkk2	2487.82	0.15577	0.207261	0.751561	0.452315	0.999661	ENSMUSG00000029471	ENSMUSG00000029471	protein_coding	calcium/calmodulin-dependent protein kinase kinase 2, beta [Source:MGI Symbol;Acc:MGI:2444812]
Camkmt	480.829	0.21022	0.240547	0.873927	0.382158	0.999661	ENSMUSG00000071037	ENSMUSG00000071037	protein_coding	calmodulin-lysine N-methyltransferase [Source:MGI Symbol;Acc:MGI:1920832]
Camkv	118.645	-0.809601	0.520313	-1.55599	0.119711	0.910188	ENSMUSG00000032936	ENSMUSG00000032936	protein_coding	CaM kinase-like vesicle-associated [Source:MGI Symbol;Acc:MGI:2384296]
Caml	1795.52	-0.172094	0.206852	-0.831968	0.405427	0.999661	ENSMUSG00000021501	ENSMUSG00000021501	protein_coding	calcium modulating ligand [Source:MGI Symbol;Acc:MGI:104728]
Camsap1	12120.6	0.121204	0.14746	0.821951	0.411105	0.999661	ENSMUSG00000026933	ENSMUSG00000026933	protein_coding	calmodulin regulated spectrin-associated protein 1 [Source:MGI Symbol;Acc:MGI:3036242]
Camsap2	14634.9	0.140016	0.171108	0.818286	0.413194	0.999661	ENSMUSG00000041570	ENSMUSG00000041570	protein_coding	calmodulin regulated spectrin-associated protein family, member 2 [Source:MGI Symbol;Acc:MGI:1922434]
Camsap3	12833.9	-0.0155997	0.22306	-0.0699348	0.944246	0.999661	ENSMUSG00000044433	ENSMUSG00000044433	protein_coding	calmodulin regulated spectrin-associated protein family, member 3 [Source:MGI Symbol;Acc:MGI:1916947]
Camta1	6554.41	0.0655445	0.20011	0.327543	0.743258	0.999661	ENSMUSG00000014592	ENSMUSG00000014592	protein_coding	calmodulin binding transcription activator 1 [Source:MGI Symbol;Acc:MGI:2140230]
Camta2	3064.32	0.179605	0.209721	0.8564	0.391776	0.999661	ENSMUSG00000040712	ENSMUSG00000040712	protein_coding	calmodulin binding transcription activator 2 [Source:MGI Symbol;Acc:MGI:2135957]
Cand1	33421.6	0.0843835	0.135805	0.621357	0.534365	0.999661	ENSMUSG00000020114	ENSMUSG00000020114	protein_coding	cullin associated and neddylation disassociated 1 [Source:MGI Symbol;Acc:MGI:1261820]
Cand2	4742.14	0.24145	0.175597	1.37502	0.169125	0.987877	ENSMUSG00000030319	ENSMUSG00000030319	protein_coding	cullin-associated and neddylation-dissociated 2 (putative) [Source:MGI Symbol;Acc:MGI:1914338]
Cant1	5669.86	-0.0459944	0.155969	-0.294895	0.768074	0.999661	ENSMUSG00000025575	ENSMUSG00000025575	protein_coding	calcium activated nucleotidase 1 [Source:MGI Symbol;Acc:MGI:1923275]
Canx	57166.6	0.167589	0.166112	1.00889	0.313027	0.999661	ENSMUSG00000020368	ENSMUSG00000020368	protein_coding	calnexin [Source:MGI Symbol;Acc:MGI:88261]
Cap1	20070.3	0.00721374	0.166085	0.0434341	0.965355	0.999661	ENSMUSG00000028656	ENSMUSG00000028656	protein_coding	CAP, adenylate cyclase-associated protein 1 (yeast) [Source:MGI Symbol;Acc:MGI:88262]
Cap2	111.347	0.3695	0.548868	0.673204	0.500818	0.999661	ENSMUSG00000021373	ENSMUSG00000021373	protein_coding	CAP, adenylate cyclase-associated protein, 2 (yeast) [Source:MGI Symbol;Acc:MGI:1914502]
Capg	8966.31	-0.132523	0.177362	-0.747189	0.454949	0.999661	ENSMUSG00000056737	ENSMUSG00000056737	protein_coding	capping protein (actin filament), gelsolin-like [Source:MGI Symbol;Acc:MGI:1098259]
Capn1	24222.4	-0.180978	0.147281	-1.2288	0.219149	0.999661	ENSMUSG00000024942	ENSMUSG00000024942	protein_coding	calpain 1 [Source:MGI Symbol;Acc:MGI:88263]
Capn10	2713.97	-0.182379	0.193705	-0.941526	0.346435	0.999661	ENSMUSG00000026270	ENSMUSG00000026270	protein_coding	calpain 10 [Source:MGI Symbol;Acc:MGI:1344392]
Capn11	399.775	0.747907	1.22917	0.608466		1	ENSMUSG00000058626	ENSMUSG00000058626	protein_coding	calpain 11 [Source:MGI Symbol;Acc:MGI:1352490]
Capn12	35.0385	-0.286625	0.806892	-0.355222	0.722424	0.999661	ENSMUSG00000054083	ENSMUSG00000054083	protein_coding	calpain 12 [Source:MGI Symbol;Acc:MGI:1891369]
Capn15	7630.28	0.236655	0.205653	1.15075	0.249835	0.999661	ENSMUSG00000037326	ENSMUSG00000037326	protein_coding	calpain 15 [Source:MGI Symbol;Acc:MGI:1355075]
Capn2	5784.09	0.6953	0.22456	3.09627	0.00195969	0.104832	ENSMUSG00000026509	ENSMUSG00000026509	protein_coding	calpain 2 [Source:MGI Symbol;Acc:MGI:88264]
Capn5	3317.09	0.0969944	0.24214	0.400572	0.688735	0.999661	ENSMUSG00000035547	ENSMUSG00000035547	protein_coding	calpain 5 [Source:MGI Symbol;Acc:MGI:1100859]
Capn6	5103.47	-0.375657	0.248712	-1.51041	0.130938	0.933426	ENSMUSG00000067276	ENSMUSG00000067276	protein_coding	calpain 6 [Source:MGI Symbol;Acc:MGI:1100850]
Capn7	6706.56	-0.0370644	0.217477	-0.170429	0.864673	0.999661	ENSMUSG00000021893	ENSMUSG00000021893	protein_coding	calpain 7 [Source:MGI Symbol;Acc:MGI:1338030]
Capns1	15142	0.290317	0.230908	1.25729	0.20865	0.999661	ENSMUSG00000001794	ENSMUSG00000001794	protein_coding	calpain, small subunit 1 [Source:MGI Symbol;Acc:MGI:88266]
Capns2	3382.73	-0.349475	0.18133	-1.92728	0.0539442	0.688847	ENSMUSG00000078144	ENSMUSG00000078144	protein_coding	calpain, small subunit 2 [Source:MGI Symbol;Acc:MGI:1916793]
Caprin1	52452	0.0591443	0.197718	0.299134	0.764838	0.999661	ENSMUSG00000027184	ENSMUSG00000027184	protein_coding	cell cycle associated protein 1 [Source:MGI Symbol;Acc:MGI:1858234]
Caprin2	1433.97	0.0456466	0.206375	0.221183	0.82495	0.999661	ENSMUSG00000030309	ENSMUSG00000030309	protein_coding	caprin family member 2 [Source:MGI Symbol;Acc:MGI:2448541]
Capsl	107.466	0.346402	0.479864	0.721875	0.470371	0.999661	ENSMUSG00000039676	ENSMUSG00000039676	protein_coding	calcyphosine-like [Source:MGI Symbol;Acc:MGI:1922818]
Capza1	14001.4	0.0174765	0.171851	0.101696	0.918998	0.999661	ENSMUSG00000070372	ENSMUSG00000070372	protein_coding	capping actin protein of muscle Z-line subunit alpha 1 [Source:MGI Symbol;Acc:MGI:106227]
Capza2	10580.9	-0.124463	0.218255	-0.570264	0.568498	0.999661	ENSMUSG00000015733	ENSMUSG00000015733	protein_coding	capping actin protein of muscle Z-line subunit alpha 2 [Source:MGI Symbol;Acc:MGI:106222]
[truncated: 17,059 more rows]
