# Supplementary material for: H3K9me3 controls epidermis morphogenesis by regulating RNA Pol II dynamics at developmental promoters and enhancers
Source: Nat Commun. 2026 May 15;17:6485. doi: 10.1038/s41467-026-73308-5 (PMC13377180; doi:10.1038/s41467-026-73308-5)
Supplement: Supplementary file 7 — Supplementary Data 5 [file 41467_2026_73308_MOESM7_ESM.xlsx]

## Sheet: 10kbFlank
Chrom	ChromStart	ChromEnd	Ensembl	Score	Strand	Cluster	Symbol
chr9	35213017	35218895	ENSMUSG00000111059	0	-	C4	Gm33838
chr9	3038668	3038743	ENSMUSG00000106183	0	-	C1	Mir101c
chr4	145173309	145177458	ENSMUSG00000082082	0	+	C1	Gm13230
chr13	65797371	65798163	ENSMUSG00000113870	0	+	C1	Gm48185
chr13	65660491	65660662	ENSMUSG00000063905	0	+	C1	Gm10139
chr13	65662000	65662792	ENSMUSG00000113008	0	+	C1	Gm48171
chr19	9584467	9585740	ENSMUSG00000100141	0	+	C1	Gm6445
chr6	103487546	103727172	ENSMUSG00000030077	0	+	C5	Chl1
chr13	65801317	65801556	ENSMUSG00000113461	0	+	C1	Gm48186
chr4	145182202	145182949	ENSMUSG00000083081	0	+	C2	Gm13223
chr4	147605987	147606369	ENSMUSG00000096440	0	+	C1	Vmn2r-ps20
chr13	65665987	65666226	ENSMUSG00000113661	0	+	C1	Gm48169
chr4	145359073	145359820	ENSMUSG00000083562	0	+	C1	Gm13234
chr4	147604924	147605324	ENSMUSG00000081301	0	-	C1	Gm15951
chr4	147576873	147597943	ENSMUSG00000078496	0	+	C1	Zfp982
chr5	138604960	138605043	ENSMUSG00002075951	0	+	C1	Gm56234
chr4	145995345	145996093	ENSMUSG00000081595	0	+	C1	Gm13036
chr4	147830273	147831018	ENSMUSG00000083642	0	-	C1	Gm13148
chr17	95122168	95123491	ENSMUSG00000117499	0	-	C1	Gm50010
chr17	22932762	22935918	ENSMUSG00000117183	0	-	C1	Gm20008
chr11	121747598	121752053	ENSMUSG00000084401	0	+	C1	Gm12586
chr4	146559788	146560568	ENSMUSG00000073716	0	+	C1	Gm13241
chr4	145311735	145351915	ENSMUSG00000078502	0	+	C1	Zfp268
chr4	147147822	147152893	ENSMUSG00000093617	0	-	C1	4933438K21Rik
chr17	95119038	95120350	ENSMUSG00000117653	0	-	C1	Gm50009
chr4	145136814	145176326	ENSMUSG00000085101	0	+	C1	Platr16
chr4	145551806	145556512	ENSMUSG00000084350	0	+	C1	Znf41-ps
chr4	147390130	147418191	ENSMUSG00000078498	0	+	C1	Zfp988
chr4	146533479	146554749	ENSMUSG00000070605	0	+	C1	Zfp992
chr8	69678187	69678444	ENSMUSG00000110538	0	-	C1	Gm33178
chr4	145367926	145370969	ENSMUSG00000081885	0	+	C1	Gm13231
chr13	66428949	66431965	ENSMUSG00000118666	0	-	C1	Gm46426
chr13	66947360	66947454	ENSMUSG00000114314	0	+	C1	Gm48413
chr3	12920895	12923693	ENSMUSG00000095661	0	+	C1	Gm8935
chr4	146004321	146007498	ENSMUSG00000082195	0	+	C1	Gm13034
chr4	147752974	147755311	ENSMUSG00000086130	0	-	C2	Gm16211
chr10	81845314	81845634	ENSMUSG00000112502	0	-	C1	Gm46194
chr19	61172327	61172393	ENSMUSG00000069475	0	+	C1	Gm6020
chr7	29851265	29852353	ENSMUSG00000108926	0	+	C1	Gm10988
chr13	66566172	66589179	ENSMUSG00000074832	0	-	C1	Zfp998
chr7	42254579	42254689	ENSMUSG00002075211	0	-	C1	Gm54949
chr13	66375132	66375387	ENSMUSG00000091347	0	-	C1	Gm10772
chr12	18074067	18077468	ENSMUSG00000113416	0	+	C1	Gm49328
chr4	145563788	145564568	ENSMUSG00000096233	0	+	C1	Gm13238
chr5	138609000	138609551	ENSMUSG00000081142	0	+	C1	Gm15497
chr13	62818112	62818717	ENSMUSG00000113473	0	-	C1	Gm7045
chr4	145237328	145265758	ENSMUSG00000078503	0	+	C1	Zfp990
chr8	20555602	20557774	ENSMUSG00000120747	0	+	C1	Gm56847
chr4	12114283	12116236	ENSMUSG00000083246	0	+	C1	Gm11839
chr4	147612175	147612631	ENSMUSG00000082599	0	-	C1	Gm13141
chr4	145190773	145193990	ENSMUSG00000052912	0	+	C1	Smarca5-ps
chr6	140265355	140265459	ENSMUSG00002074856	0	+	C1	Gm55752
chr12	18698214	18699999	ENSMUSG00000116815	0	+	C1	Gm49760
chr4	147445759	147475461	ENSMUSG00000078497	0	+	C1	Zfp978
chr13	74588284	74588651	ENSMUSG00000113212	0	+	C3	Gm47435
chr13	65771217	65771866	ENSMUSG00000113641	0	+	C1	Gm48164
chr12	20286016	20286119	ENSMUSG00000113443	0	-	C1	Gm48668
chr9	83056699	83057830	ENSMUSG00000104080	0	-	C1	Gm38279
chr12	23829278	23830179	ENSMUSG00000071362	0	-	C1	Gm10330
chr10	81850306	81853064	ENSMUSG00000112790	0	+	C1	Gm33378
chr12	17952389	17954676	ENSMUSG00000114025	0	+	C1	Gm49331
chr4	147838430	147894245	ENSMUSG00000078495	0	-	C1	Zfp984
chr7	41139774	41141145	ENSMUSG00000083500	0	+	C1	Gm15470
chr2	181538615	181540505	ENSMUSG00000083397	0	+	C1	Gm5466
chr13	66639010	66639211	ENSMUSG00000114406	0	+	C1	Gm48323
chr12	20948574	20952660	ENSMUSG00000069755	0	-	C1	Zfp125
chr8	69819161	69848191	ENSMUSG00000110444	0	-	C1	Gm10033
chr13	65635621	65636270	ENSMUSG00000113468	0	+	C1	Gm48165
chr13	65437266	65438608	ENSMUSG00000114016	0	+	C1	Gm47258
chr10	81844212	81844689	ENSMUSG00000111985	0	+	C1	Gm8290
chr17	22139184	22140153	ENSMUSG00000117049	0	-	C1	Gm6540
chr16	36055973	36056067	ENSMUSG00000075228	0	-	C1	Gm10813
chr4	147819933	147822883	ENSMUSG00000081179	0	-	C1	Gm13136
chr9	20311217	20313156	ENSMUSG00000110761	0	-	C1	Gm29761
chr1	171552972	171553206	ENSMUSG00000104224	0	-	C1	Gm37693
chr4	147272164	147272944	ENSMUSG00000095054	0	+	C2	Gm13146
chr3	19988405	19989552	ENSMUSG00000104031	0	+	C1	Gm17771
chr10	81891941	81893073	ENSMUSG00000112373	0	-	C1	Gm18556
chr5	110194004	110220379	ENSMUSG00000090963	0	-	C1	Gm17655
chr1	194941606	194942156	ENSMUSG00000104297	0	-	C1	Gm38046
chr10	81563756	81564706	ENSMUSG00000112621	0	+	C1	Gm5173
chr13	66427732	66427871	ENSMUSG00000114239	0	-	C1	Gm48245
chr4	146565123	146565383	ENSMUSG00000081998	0	+	C2	Gm13245
chr13	66940133	66950624	ENSMUSG00000114353	0	-	C1	Gm7896
chr13	66056036	66056718	ENSMUSG00000114625	0	+	C1	Gm48218
chr13	65689803	65690019	ENSMUSG00000113482	0	-	C1	Gm48167
chr10	81711984	81712501	ENSMUSG00000112760	0	-	C1	Gm47539
chr10	81722846	81723798	ENSMUSG00000112311	0	+	C2	Gm8153
chr4	147637733	147669655	ENSMUSG00000065999	0	+	C1	Zfp985
chr1	155641891	155642020	ENSMUSG00000103180	0	+	C1	Gm37089
chr12	23830857	23834132	ENSMUSG00000113691	0	-	C1	Gm38699
chr13	65492940	65493096	ENSMUSG00000114142	0	+	C2	Gm47264
chr12	22775142	22776591	ENSMUSG00000113569	0	-	C1	Gm48035
chr5	104719507	104732487	ENSMUSG00000120166	0	+	C1	Zfp33b
chr5	109883855	109899752	ENSMUSG00000072762	0	-	C1	4930522L14Rik
chr13	65480720	65480927	ENSMUSG00000113990	0	-	C2	Gm47263
chr12	19458348	19458741	ENSMUSG00000116705	0	+	C1	Gm29737
chr4	146009826	146010168	ENSMUSG00000083733	0	-	C1	Gm13035
chr10	81552872	81553391	ENSMUSG00000112339	0	-	C1	Gm47529
chr1	88106022	88106112	ENSMUSG00000118621	0	+	C1	Gm52972
chr12	19915126	19915496	ENSMUSG00000113411	0	-	C1	Gm48643
chr13	120071300	120075008	ENSMUSG00000114945	0	-	C3	Gm48265
chr5	110034096	110039003	ENSMUSG00000097140	0	+	C1	Gm26779
chr12	17945312	17945473	ENSMUSG00000113612	0	-	C1	Gm48315
chr12	22634129	22637636	ENSMUSG00000113506	0	-	C1	Gm49377
chr13	62597130	62599423	ENSMUSG00000113841	0	-	C1	Gm48701
chr9	83820421	83820528	ENSMUSG00000119127	0	-	C1	Gm29163
chr12	18690932	18691026	ENSMUSG00000113541	0	-	C1	Gm48409
chr17	95110620	95111246	ENSMUSG00000117642	0	+	C1	Amd-ps7
chr7	42226954	42242009	ENSMUSG00000092335	0	-	C1	Zfp977
chr4	145301097	145301731	ENSMUSG00000082352	0	+	C1	Gm13228
chr13	66369191	66370284	ENSMUSG00000113713	0	-	C2	Gm48240
chr12	20946239	20946639	ENSMUSG00000073179	0	-	C1	Gm10478
chr3	63960451	63963031	ENSMUSG00000090303	0	-	C1	Vmn2r-ps3
chr5	145630858	145656946	ENSMUSG00000075551	0	-	C3	Cyp3a41a
chr12	18068493	18068641	ENSMUSG00000113197	0	-	C1	Gm48318
chr4	147906233	147906659	ENSMUSG00000080059	0	-	C1	Rps19-ps3
chr5	109981366	109982011	ENSMUSG00000105044	0	-	C1	Gm10416
chr4	147106306	147145251	ENSMUSG00000067919	0	+	C1	Rex2
chr2	150240175	150241319	ENSMUSG00000083964	0	-	C2	Gm14122
chr10	81551778	81552243	ENSMUSG00000112061	0	+	C1	Gm8249
chr11	62667810	62667951	ENSMUSG00000064692	0	+	C1	Gm24151
chr10	81710891	81711354	ENSMUSG00000112196	0	+	C1	Gm8274
chr4	146093393	146135325	ENSMUSG00000066007	0	+	C1	Zfp600
chr12	23205957	23206065	ENSMUSG00000113085	0	+	C1	Gm47383
chr13	65484035	65496411	ENSMUSG00000113406	0	-	C1	Gm7762
chr2	175008047	175017664	ENSMUSG00000078902	0	-	C3	Gm14443
chr2	150249060	150293406	ENSMUSG00000068130	0	-	C1	Zfp442
chr15	33831593	33834499	ENSMUSG00000115318	0	+	C1	Gm49089
chr4	147216494	147265036	ENSMUSG00000067916	0	+	C1	Zfp991
chr13	66997714	67002935	ENSMUSG00000114816	0	-	C1	Gm10323
chr4	145373340	145373685	ENSMUSG00000095517	0	-	C3	Gm13249
chr7	41128297	41149314	ENSMUSG00000074166	0	-	C1	AW146154
chr6	132501995	132504215	ENSMUSG00000107632	0	+	C1	Gm44070
chr17	17225326	17261817	ENSMUSG00000120995	0	+	C1	Gm51425
chr13	62676029	62676774	ENSMUSG00000113428	0	-	C1	Gm7664
chr13	62927407	62927490	ENSMUSG00002076867	0	+	C2	Gm55569
chr3	106632914	106637592	ENSMUSG00000102780	0	+	C3	Gm38253
chr1	117553251	117555757	ENSMUSG00000101373	0	+	C1	Zfp813-ps
chr13	66602708	66603415	ENSMUSG00000114343	0	-	C1	Gm48322
chr13	66739976	66740077	ENSMUSG00000114262	0	-	C1	Gm49532
chr17	17171800	17194425	ENSMUSG00000060149	0	+	C1	BC002059
chr10	9727762	9727893	ENSMUSG00000064609	0	-	C1	Gm25635
chr2	150059992	150082645	ENSMUSG00000060336	0	+	C1	Zfp937
chr7	72298504	72299059	ENSMUSG00000081895	0	-	C1	Rpl17-ps10
chr9	122768021	122768586	ENSMUSG00000111163	0	+	C1	Gm46136
chr12	22927247	22927355	ENSMUSG00000114119	0	+	C1	Gm48039
chr13	65400517	65401517	ENSMUSG00000113238	0	-	C1	Gm47251
chr10	81856384	81857329	ENSMUSG00000112381	0	+	C2	Gm8170
chr10	81737744	81766314	ENSMUSG00000096718	0	-	C1	Zfp781
chr2	150153350	150168932	ENSMUSG00000095315	0	+	C1	Gm10130
chr10	111937144	111937453	ENSMUSG00000089667	0	-	C1	Gm15914
chr3	120111532	120111638	ENSMUSG00000065684	0	-	C1	Gm23733
chr4	145397254	145431011	ENSMUSG00000058186	0	+	C1	Zfp980
chr7	42210837	42227659	ENSMUSG00000108446	0	-	C2	Gm44997
chrX	149150708	149150912	ENSMUSG00000081928	0	-	C1	Gm15105
chr10	130378173	130408584	ENSMUSG00000112742	0	+	C3	Gm31793
chr13	65407352	65408640	ENSMUSG00000074847	0	+	C1	Gm10775
chr1	85942124	85943608	ENSMUSG00000099342	0	-	C1	Gm18180
chr5	34104923	34106334	ENSMUSG00000106688	0	-	C1	Gm42851
chr6	38261460	38261884	ENSMUSG00000107026	0	+	C1	Gm7504
chr10	81578654	81606995	ENSMUSG00000094622	0	-	C1	Gm3055
chr10	81540658	81562520	ENSMUSG00000096795	0	+	C1	Zfp433
chr7	42258949	42292012	ENSMUSG00000074158	0	-	C1	Zfp976
chr13	62691247	62691317	ENSMUSG00002076935	0	-	C1	Gm55566
chr13	65909038	65910327	ENSMUSG00000113712	0	-	C1	Gm38428
chr8	3853068	3853358	ENSMUSG00000088025	0	-	C1	Rprl3
chrX	30998118	30998758	ENSMUSG00000086580	0	-	C1	Gm15280
chr13	62926595	62926925	ENSMUSG00000095895	0	+	C2	Gm21963
chr5	34104369	34106176	ENSMUSG00000107043	0	+	C1	Gm42849
chr10	81919186	81947050	ENSMUSG00000112160	0	+	C1	BC024063
chr3	49091911	49092976	ENSMUSG00000104186	0	+	C1	Gm37819
chr7	11759377	11764331	ENSMUSG00000109758	0	+	C1	Gm18854
chr13	65544368	65545492	ENSMUSG00000113911	0	-	C1	Gm21930
chr10	81883956	81900579	ENSMUSG00000061371	0	+	C1	Zfp873
chr1	195003590	195005801	ENSMUSG00000102307	0	+	C1	Gm38194
chr5	65054265	65056312	ENSMUSG00000118495	0	-	C3	Gm21011
chr4	147757958	147787010	ENSMUSG00000062518	0	-	C1	Zfp534
chr17	17341676	17367093	ENSMUSG00000095990	0	+	C1	Zfp97
chr12	19351653	19355192	ENSMUSG00000113959	0	+	C1	Gm46339
chr13	62163418	62198800	ENSMUSG00000113836	0	+	C1	Gm3325
chr4	146114693	146115336	ENSMUSG00000081522	0	+	C1	Gm13170
chr8	129990060	130009325	ENSMUSG00000110605	0	+	C1	Gm32856
chr17	22145940	22181445	ENSMUSG00000071267	0	-	C1	Zfp942
chr16	97798327	97833001	ENSMUSG00000080717	0	+	C1	B230307C23Rik
chr4	145196280	145196620	ENSMUSG00000087076	0	-	C3	Gm13229
chr4	146104091	146142302	ENSMUSG00000086654	0	-	C1	Gm13165
chr2	174995790	174996021	ENSMUSG00000087588	0	+	C3	Gm16355
chr13	62600829	62614646	ENSMUSG00000113450	0	-	C1	Zfp935
chr10	81699767	81716915	ENSMUSG00000112640	0	+	C1	Gm32687
chr9	55869872	55917834	ENSMUSG00000050702	0	-	C3	4930563M21Rik
chr6	69303827	69304154	ENSMUSG00000088675	0	-	C1	Rprl1
chr17	17455114	17486611	ENSMUSG00000116802	0	+	C1	Gm5165
chr3	22305537	22305827	ENSMUSG00000087775	0	+	C1	Rprl2
chr4	147017198	147017846	ENSMUSG00000093919	0	+	C1	Gm20760
chr13	62183235	62183977	ENSMUSG00000074868	0	+	C1	Gm6478
chr18	37650923	37657532	ENSMUSG00000073591	0	+	C3	Pcdhb22
chr7	11738992	11740237	ENSMUSG00000092318	0	+	C1	Vmn1r-ps60
chr3	133013278	133015769	ENSMUSG00000105957	0	-	C1	Gm43254
chr4	146033867	146063191	ENSMUSG00000066009	0	+	C1	Zfp987
chr3	106592302	106643893	ENSMUSG00000056260	0	+	C1	Lrif1
chr11	70960248	70960960	ENSMUSG00000082098	0	+	C1	Gm15377
chr13	62691016	62691149	ENSMUSG00000119589	0	-	C2	Gm24095
chr17	33548315	33577852	ENSMUSG00000003929	0	-	C1	Zfp81
chr5	55810290	55810489	ENSMUSG00000105186	0	+	C1	Gm43778
chr12	20369605	20372796	ENSMUSG00000116715	0	+	C1	Gm40881
chr17	22224974	22226580	ENSMUSG00000040775	0	-	C1	Gm9772
chr6	128668035	128670746	ENSMUSG00000107495	0	-	C1	Gm44215
chr17	27572834	27573642	ENSMUSG00000116692	0	-	C1	Gm49795
chr2	177665076	177675815	ENSMUSG00000074519	0	+	C3	Zfp971
chr13	65635252	65772017	ENSMUSG00000121288	0	+	C1
chr6	69303920	69304158	ENSMUSG00000106222	0	-	C1	Rprl1
chr12	44002461	44007880	ENSMUSG00000111960	0	-	C1	Gm46349
chr11	27996034	27999117	ENSMUSG00000083201	0	+	C1	Gm12080
chr3	40818382	40819488	ENSMUSG00000107524	0	-	C1	Gm44136
chr3	66963290	66963397	ENSMUSG00000118721	0	+	C1	Gm22295
chr13	66266853	66277507	ENSMUSG00000118427	0	-	C1	Gm50489
chr12	21040538	21063057	ENSMUSG00000090370	0	+	C1	Gm21989
chr13	66261293	66271953	ENSMUSG00000095909	0	+	C1	Zfp997
chr12	119528105	119530986	ENSMUSG00000114186	0	-	C3	Gm48681
chr5	145892861	145901860	ENSMUSG00000104805	0	+	C1	Gm43624
chr12	62582131	62583935	ENSMUSG00000113890	0	+	C1	Gm48368
chr13	62516141	62530991	ENSMUSG00000094942	0	-	C1	Gm3604
chr10	81992934	81996295	ENSMUSG00000112922	0	+	C2	Gm47572
chr13	65844876	65844974	ENSMUSG00000113513	0	+	C2	Gm19118
chr12	23048355	23048469	ENSMUSG00000113289	0	+	C2	Gm48044
chr13	66311592	66312876	ENSMUSG00000113477	0	+	C1	Gm45965
chr10	17193832	17198976	ENSMUSG00000112478	0	-	C1	Gm47761
chr13	13209442	13213521	ENSMUSG00000113049	0	+	C3	Gm48544
chr12	84133772	84134415	ENSMUSG00000044515	0	-	C2	Gm8385
chr15	37868329	37868732	ENSMUSG00000097679	0	+	C1	Rps19-ps5
chr4	12125289	12127252	ENSMUSG00000081593	0	+	C2	Gm11841
chr8	50291102	50292463	ENSMUSG00000110051	0	+	C1	Gm45322
chr8	69661689	69683188	ENSMUSG00000059897	0	+	C1	Zfp930
chr18	37847331	37859174	ENSMUSG00000104512	0	-	C1	Gm37165
chr2	174879913	174882829	ENSMUSG00000082112	0	+	C1	Gm14445
chr4	145303458	145303862	ENSMUSG00000083454	0	-	C1	Gm13226
chr19	9582484	9591398	ENSMUSG00000096818	0	+	C1	Gm29231
chr10	81963846	81988899	ENSMUSG00000078435	0	+	C1	AU041133
chr11	3594775	3594952	ENSMUSG00002075304	0	-	C1	Gm56423
chr13	66180022	66188061	ENSMUSG00000113760	0	+	C1	Gm48222
chr3	68640469	68645410	ENSMUSG00000058360	0	+	C1	Gm10040
chr13	65641303	65778588	ENSMUSG00000113618	0	+	C1	Gm48166
chr13	66993887	66994100	ENSMUSG00000114793	0	-	C2	Gm48414
chr17	22580433	22596262	ENSMUSG00000044501	0	+	C3	Zfp758
chr17	17284374	17309890	ENSMUSG00000096696	0	+	C1	Zfp960
chr13	61952066	62009489	ENSMUSG00000113626	0	+	C1	Gm7240
chr6	149185335	149188271	ENSMUSG00000107894	0	-	C1	Gm10388
chr5	138601913	138618023	ENSMUSG00000058291	0	-	C1	Zfp68
chr7	11731651	11733590	ENSMUSG00000110292	0	-	C2	Gm17850
chr9	22158725	22171191	ENSMUSG00000062794	0	-	C1	Zfp599
chr15	97455671	97456171	ENSMUSG00000116131	0	-	C3	Gm49506
chr7	29860693	29869175	ENSMUSG00000037029	0	-	C3	Zfp146
chr11	50789538	50806992	ENSMUSG00000049321	0	-	C1	Zfp2
chr3	28933960	28937607	ENSMUSG00000102482	0	+	C1	Gm37924
chr19	9535155	9536547	ENSMUSG00000071640	0	-	C3	Stxbp3-ps
chr1	171557482	171558034	ENSMUSG00000104440	0	+	C2	Gm19030
chr2	149952501	149953496	ENSMUSG00000083055	0	-	C2	Gm14140
chr18	37879611	37901295	ENSMUSG00000097330	0	-	C1	Gm26672
chr13	74757355	74758155	ENSMUSG00000120784	0	+	C1	Gm56577
chr13	66456201	66457194	ENSMUSG00000114776	0	-	C1	Gm18260
chr12	18063612	18063715	ENSMUSG00000114040	0	+	C3	Gm48319
chr2	177156525	177169922	ENSMUSG00000078866	0	+	C3	Zfp970
chr4	61668311	61668597	ENSMUSG00000095307	0	+	C1	Gm12573
chr4	34354042	34354423	ENSMUSG00000062554	0	+	C2	Gm12751
chr17	17067656	17068341	ENSMUSG00000116958	0	+	C1	Gm6705
chr12	22643133	22643241	ENSMUSG00000113915	0	+	C2	Gm48019
chr17	22906700	22909441	ENSMUSG00000117055	0	+	C1	Gm9805
chr9	22188043	22218944	ENSMUSG00000066829	0	-	C3	Zfp810
chr13	62284575	62284645	ENSMUSG00002076126	0	+	C1	Gm55563
chr8	81924258	81924977	ENSMUSG00000094615	0	-	C3	Gm4899
chr1	173393848	173426840	ENSMUSG00000073491	0	-	C1	Ifi213
chr4	147337753	147343795	ENSMUSG00000087207	0	+	C1	Gm13147
chr12	23987396	23987504	ENSMUSG00000114151	0	+	C2	Gm47442
chr5	23903293	23917684	ENSMUSG00000105987	0	-	C1	AI506816
chr12	81405799	81531901	ENSMUSG00000091803	0	-	C3	Cox16
chr13	74681644	74682702	ENSMUSG00000113660	0	+	C2	Gm5626
chr7	12568687	12584504	ENSMUSG00000058638	0	+	C1	Zfp110
chr13	62787699	62791066	ENSMUSG00000114172	0	-	C1	Gm36298
chr6	133540899	133541131	ENSMUSG00000108023	0	-	C1	Gm44245
chr13	74654927	74670607	ENSMUSG00000113019	0	-	C2	Gm47467
chr17	22504851	22533818	ENSMUSG00000117284	0	-	C1	Gm7072
chr6	80632011	80636086	ENSMUSG00000108173	0	+	C1	Gm44231
chr3	115707457	115707712	ENSMUSG00000105017	0	-	C2	Gm43107
chr13	62298983	62299728	ENSMUSG00000113690	0	+	C3	Gm36501
chr4	145416411	145417048	ENSMUSG00000082615	0	+	C3	Gm13239
chr6	124928283	124928728	ENSMUSG00000107578	0	-	C1	Gm32536
chr13	65391530	65391681	ENSMUSG00000113946	0	-	C2	Gm47250
chr5	110144386	110158277	ENSMUSG00000066613	0	+	C1	Zfp932
chr9	120620530	120620851	ENSMUSG00002076330	0	-	C1	Gm56077
chr10	25775176	25779814	ENSMUSG00000112324	0	+	C1	Gm47939
chr13	74581039	74611548	ENSMUSG00000112964	0	-	C1	E430024I08Rik
chr3	115707538	115707831	ENSMUSG00000104803	0	+	C2	Gm43108
chr2	95528261	95528381	ENSMUSG00000083846	0	-	C1	Gm13797
chr4	147866775	147894297	ENSMUSG00000093594	0	-	C1	Gm20707
chr2	150311330	150312085	ENSMUSG00000082740	0	-	C2	Gm14127
chr5	109822410	109838907	ENSMUSG00000072763	0	-	C1	5430403G16Rik
chr4	146586483	146623852	ENSMUSG00000056300	0	+	C2	Zfp981
chr13	66714008	66714102	ENSMUSG00000114645	0	-	C1	Gm49399
chr11	98515176	98516487	ENSMUSG00000078134	0	-	C3	Srsf3-ps
chr7	27582179	27583935	ENSMUSG00000108314	0	-	C1	Prkcz2
chr12	81405633	81579679	ENSMUSG00000021139	0	-	C3	Gm20498
chr7	27684278	27713540	ENSMUSG00000096916	0	-	C1	Zfp850
chr17	22550836	22551975	ENSMUSG00000117164	0	-	C2	Gm49951
chr13	66829017	66857021	ENSMUSG00000114327	0	+	C2	Gm40988
chrX	122162834	122170512	ENSMUSG00000084776	0	+	C1	Gm14951
chr11	114846941	114859983	ENSMUSG00000058728	0	-	C2	Cd300c
chr12	23216335	23216455	ENSMUSG00000113579	0	-	C3	Gm47384
chr4	146976152	146993984	ENSMUSG00000045699	0	-	C1	Gm21411
chr15	5743514	5743784	ENSMUSG00000115185	0	+	C1	Gm18715
chr4	147056432	147075212	ENSMUSG00000086147	0	+	C1	Zfp989
chr15	81856590	81857046	ENSMUSG00000061848	0	+	C1	Gm5805
chr15	100167922	100169865	ENSMUSG00000121144	0	+	C1	Gm56733
chr12	20665343	20687949	ENSMUSG00000116883	0	+	C1	Gm49700
chr5	104961034	105007936	ENSMUSG00000072774	0	-	C1	Zfp951
chr13	66769749	66770969	ENSMUSG00000114814	0	-	C1	Gm48361
chr2	85729253	85730888	ENSMUSG00000111834	0	-	C1	Gm40020
chr13	65388737	65397980	ENSMUSG00000110393	0	+	C1	Gm36445
chr2	124946928	124947035	ENSMUSG00000118793	0	+	C1	Gm22352
chr4	147032616	147032955	ENSMUSG00000081260	0	-	C1	Gm13149
chr11	51033358	51034294	ENSMUSG00000083312	0	+	C3	Or2y9-ps1
chr17	13038705	13039729	ENSMUSG00000089817	0	-	C2	Gm7162
chr7	21984893	21985414	ENSMUSG00000108944	0	+	C3	Gm4558
chr9	55845529	55859848	ENSMUSG00000111662	0	+	C3	Gm7435
chr18	74416160	74493057	ENSMUSG00000035394	0	+	C3	Cfap53
chr15	93132243	93132581	ENSMUSG00002076809	0	+	C1	Gm54754
chr9	110803499	110803663	ENSMUSG00000106234	0	+	C1	Gm43535
chr9	124032869	124044853	ENSMUSG00000110834	0	-	C1	Gm39469
chr6	133173602	133173712	ENSMUSG00002075805	0	+	C1	Gm55447
chr4	147351829	147352565	ENSMUSG00000081627	0	+	C2	Gm13158
chr4	7763263	7763500	ENSMUSG00000082024	0	-	C1	Gm11794
chr13	65626198	65627106	ENSMUSG00000114031	0	-	C2	Gm48136
chr5	110014593	110031560	ENSMUSG00000121596	0	+	C1
chr3	40812290	40829823	ENSMUSG00000107741	0	+	C3	Gm2011
chr12	20476913	20485418	ENSMUSG00000116606	0	+	C1	Gm10479
chr17	17514676	17540058	ENSMUSG00000072761	0	+	C1	Gm6712
chr7	27658559	27678596	ENSMUSG00000063047	0	-	C2	Zfp780b
chr16	22042993	22043101	ENSMUSG00000064686	0	+	C1	Gm25810
chr7	59147788	59147867	ENSMUSG00000119864	0	-	C2	Gm25462
chr9	98770263	98770960	ENSMUSG00000110788	0	+	C2	Gm33700
chr4	147279332	147279668	ENSMUSG00000082176	0	-	C3	Gm13163
chr16	88966377	88966536	ENSMUSG00000068068	0	+	C2	Gm7735
chr5	145440906	145443864	ENSMUSG00000105270	0	-	C1	Gm42863
chr18	11885335	11885612	ENSMUSG00000117589	0	-	C1	Gm18713
chr7	142805103	142805563	ENSMUSG00002074922	0	+	C1	Gm56428
chr2	128448904	128449114	ENSMUSG00000080789	0	+	C1	Gm14007
chr13	65763637	65768057	ENSMUSG00000113135	0	-	C2	Gm48170
chr10	66527120	66527394	ENSMUSG00000112247	0	-	C1	Gm47894
chr7	72834761	72835141	ENSMUSG00000101843	0	-	C3	Gm28746
chr17	13037679	13038424	ENSMUSG00000089769	0	+	C3	Gm16574
chr4	93949609	93949874	ENSMUSG00000081685	0	+	C1	Gm12647
chr13	74727466	74766064	ENSMUSG00000113204	0	-	C3	Gm46430
chr4	147817244	147817589	ENSMUSG00000096521	0	+	C3	Gm13137
chr2	4946984	4947295	ENSMUSG00000086670	0	+	C1	Gm13194
chr12	17950734	18115611	ENSMUSG00000121307	0	+	C2
chr1	47106947	47107185	ENSMUSG00000101921	0	+	C1	Gm28825
chr5	75146516	75149727	ENSMUSG00000107306	0	-	C1	Gm42577
chr13	66392083	66599338	ENSMUSG00000114616	0	+	C1	Gm26754
chr10	82060683	82077114	ENSMUSG00000062931	0	-	C1	Zfp938
chr5	110071265	110091802	ENSMUSG00000090015	0	+	C1	Gm15446
chr13	62819597	62908523	ENSMUSG00000074863	0	-	C3	Platr25
chr3	24616237	24616344	ENSMUSG00000070227	0	+	C1	Gm24704
chr9	93273420	93274423	ENSMUSG00000098171	0	-	C3	Gm9621
chr13	65412490	65412692	ENSMUSG00000112960	0	-	C3	Gm47254
chr12	22647021	22647126	ENSMUSG00000113958	0	-	C3	Gm48020
chr17	95177300	95177416	ENSMUSG00000065658	0	-	C2	Gm23102
chr7	114014515	114138486	ENSMUSG00000030671	0	+	C2	Pde3b
chr3	115704018	115704182	ENSMUSG00000105108	0	+	C3	Gm42687
chr7	20023708	20024259	ENSMUSG00000108843	0	+	C3	Gm4501
chr7	42309528	42342166	ENSMUSG00000069727	0	-	C1	Zfp975
chr2	159298089	159298377	ENSMUSG00000083913	0	-	C2	Gm14219
chr4	145305605	145305743	ENSMUSG00000080732	0	+	C2	Gm13222
chr13	65837426	65861268	ENSMUSG00000113260	0	-	C3	Gm53057
chr12	109507050	109507133	ENSMUSG00002076695	0	+	C1	Gm55095
chr7	59156945	59157024	ENSMUSG00000119528	0	-	C3	Gm24495
chr10	81484892	81503195	ENSMUSG00000096856	0	+	C3	Gm10778
chr2	177538888	177551310	ENSMUSG00000074521	0	+	C2	Gm14327
chr12	22635889	22673346	ENSMUSG00000113123	0	-	C3	Gm40864
chr17	56171891	56185930	ENSMUSG00000057835	0	-	C1	Zfp119a
chr7	23811878	23816025	ENSMUSG00000108703	0	-	C3	Gm44793
chr12	23991284	23991385	ENSMUSG00000112958	0	-	C3	Gm47443
chr18	37836591	37838107	ENSMUSG00000118501	0	+	C2	Gm53048
chr6	81841224	81852845	ENSMUSG00000107817	0	-	C3	Gm38840
chr4	147360432	147363553	ENSMUSG00000082925	0	+	C2	Gm13135
chr4	145570973	145571288	ENSMUSG00000083235	0	-	C3	Gm13246
chr9	102363988	102364279	ENSMUSG00000111859	0	+	C1	Gm47983
chr1	45786054	45786185	ENSMUSG00000065255	0	+	C1	Gm23974
chr7	23811738	23827377	ENSMUSG00000052675	0	+	C2	Zfp112
chr6	124601583	124613044	ENSMUSG00000079343	0	-	C3	C1s2
chr9	88957388	88957460	ENSMUSG00000118728	0	+	C2	Gm24463
chr9	25766610	25770948	ENSMUSG00000110866	0	-	C1	Gm48362
chr7	42763652	42841533	ENSMUSG00000064194	0	+	C1	Zfp936
chr15	13714057	13714327	ENSMUSG00000115081	0	-	C1	Gm18714
chr13	62601528	62706325	ENSMUSG00000055228	0	-	C3	Gm49359
chr4	47101031	47101478	ENSMUSG00000094286	0	+	C1	Gm12424
chr7	51044576	51044696	ENSMUSG00000109443	0	+	C1	Gm45002
chr5	110071543	110157884	ENSMUSG00000121597	0	+	C3
chr6	67570995	67571292	ENSMUSG00000104931	0	+	C2	Igkv1-136
chr13	12879012	12880958	ENSMUSG00000113053	0	+	C2	Gm18262
chr13	62829005	62830315	ENSMUSG00000113601	0	-	C3	Gm48735
chr9	87380164	87380551	ENSMUSG00000102683	0	+	C2	Gm37375
chr14	57090286	57090345	ENSMUSG00000088180	0	-	C1	Gm22218
chr7	12212219	12230162	ENSMUSG00000030386	0	+	C1	Zfp606
chr14	57090214	57090273	ENSMUSG00002076741	0	-	C1	Gm54391
chr9	6594236	6594561	ENSMUSG00000111257	0	+	C3	Gm21089
chr9	109401799	109403292	ENSMUSG00000106495	0	-	C1	Gm42755
chr5	138201998	138205572	ENSMUSG00000121451	0	-	C2
chr18	37839031	37839122	ENSMUSG00000088493	0	+	C3	Gm24401
chr13	65426627	65452035	ENSMUSG00000021514	0	+	C1	Zfp369
chr4	89101217	89101357	ENSMUSG00000088504	0	-	C2	Gm26490
chr17	33524012	33524719	ENSMUSG00000091515	0	-	C3	Zfp422-ps
chr13	62920013	62933622	ENSMUSG00000091183	0	-	C1	Gm5141
chr10	79248795	79253739	ENSMUSG00000112907	0	-	C1	Gm47015
chr6	130498276	130499300	ENSMUSG00000098025	0	-	C2	Gm27013
chr9	122676083	122677483	ENSMUSG00000111325	0	-	C2	Gm47140
chr7	59342967	59343061	ENSMUSG00000119568	0	-	C3	Gm26365
chr2	150023674	150035199	ENSMUSG00000079009	0	+	C1	Gm14139
chr12	19866968	19867368	ENSMUSG00000114096	0	-	C1	Gm48641
chr13	66141851	66142942	ENSMUSG00000113653	0	+	C1	Gm48220
chr13	65639602	65644607	ENSMUSG00000113955	0	-	C3	Gm48168
chr18	64861136	64861198	ENSMUSG00000118900	0	+	C1	Gm23016
chr12	109496816	109498828	ENSMUSG00000113704	0	+	C3	Gm27528
chr7	58852138	58853550	ENSMUSG00000109332	0	-	C2	Gm44742
chr7	11729989	11730683	ENSMUSG00000109752	0	-	C2	Gm18597
chr8	129942834	129960887	ENSMUSG00000071302	0	-	C3	2610044O15Rik8
chr12	114594299	114594593	ENSMUSG00000090765	0	+	C3	Gm54637
chr2	47431995	47432097	ENSMUSG00002075748	0	+	C3	Gm56479
chr4	147125141	147125778	ENSMUSG00000083704	0	+	C3	Gm13153
chr7	11770678	11783222	ENSMUSG00000095864	0	+	C2	Vmn1r77
chr12	114594299	114594731	ENSMUSG00000102587	0	-	C2	Ighv1-13
chr4	147907442	147932823	ENSMUSG00000059423	0	-	C1	Zfp933
chr2	149956325	149978628	ENSMUSG00000068134	0	-	C1	Zfp120
chr3	151631984	151632046	ENSMUSG00000087997	0	-	C1	Gm25056
chr19	32417340	32418424	ENSMUSG00000118329	0	-	C2	Gm9563
chr12	19345769	19345878	ENSMUSG00000113408	0	-	C2	Gm48540
chr2	175116855	175132453	ENSMUSG00000078901	0	+	C2	Gm14440
chr11	114873099	114880748	ENSMUSG00000034641	0	-	C3	Cd300ld
chr4	12140263	12146731	ENSMUSG00000046667	0	+	C1	Rbm12b1
chr6	116483476	116494926	ENSMUSG00000053251	0	+	C2	Or6d12
chr3	95322336	95322736	ENSMUSG00000104646	0	-	C2	Gm9173
chr5	138200395	138205448	ENSMUSG00000089783	0	-	C2	Gm454
chr10	50689820	50690086	ENSMUSG00000112594	0	+	C1	Gm48333
chr10	81648019	81662324	ENSMUSG00000094076	0	+	C3	Gm4767
chrX	140683577	140685451	ENSMUSG00000086907	0	-	C1	Gm15298
chr2	150152854	150204685	ENSMUSG00000063364	0	-	C1	3300002I08Rik
chrX	20895177	20928555	ENSMUSG00000054737	0	-	C3	Zfp182
chr10	23727359	23745741	ENSMUSG00000020010	0	+	C3	Vnn3
chr12	19342813	19351265	ENSMUSG00000073184	0	+	C3	Gm49957
chr5	60110853	60113483	ENSMUSG00000104563	0	-	C1	Gm43041
chr16	97802509	97883650	ENSMUSG00000116673	0	-	C1	A630089N07Rik
chr16	30732007	30754447	ENSMUSG00000116581	0	-	C3	Gm46565
chr10	24390176	24390409	ENSMUSG00000083196	0	-	C3	Gm15272
chr13	61971357	61971478	ENSMUSG00002076605	0	-	C2	Gm55561
chr13	61803116	61891584	ENSMUSG00000113295	0	+	C3	Gm49357
chr16	3176382	3176632	ENSMUSG00000116412	0	+	C3	Gm49505
chr5	138205769	138206234	ENSMUSG00000106338	0	+	C3	Gm43645
chr7	59421403	59421497	ENSMUSG00000118981	0	-	C1	Gm22128
chr9	22171397	22174585	ENSMUSG00000111205	0	+	C3	Gm39307
chr5	138217998	138218078	ENSMUSG00000084469	0	+	C2	Gm22956
chr2	175465995	175466284	ENSMUSG00000084852	0	+	C3	Gm16359
chr11	3596941	3597029	ENSMUSG00002076847	0	-	C3	Gm56425
chr5	64721113	64721262	ENSMUSG00000104961	0	+	C1	Gm43835
chr7	132512817	132521461	ENSMUSG00000109842	0	+	C1	Gm45502
chr12	116011343	116026980	ENSMUSG00000042063	0	+	C1	Zfp386
chr19	61163123	61164747	ENSMUSG00000094649	0	-	C2	Gm7102
chr17	22996190	23026710	ENSMUSG00000117333	0	-	C3	Gm16386
chr18	66040233	66040293	ENSMUSG00000087746	0	-	C1	Gm25150
chr4	147210586	147210966	ENSMUSG00000094849	0	+	C1	Vmn2r-ps18
chr7	59158815	59158894	ENSMUSG00000119847	0	-	C3	Gm25523
chr8	41201039	41202129	ENSMUSG00000110370	0	-	C3	Gm5749
chr2	175243456	175243747	ENSMUSG00000095231	0	-	C3	Gm14297
chr13	66674042	66677408	ENSMUSG00000114777	0	+	C1	Gm46427
chr1	128813645	128813756	ENSMUSG00000064737	0	-	C2	Gm23056
chr15	8947281	8958655	ENSMUSG00000098190	0	-	C1	Gm5210
chr3	40831411	40831682	ENSMUSG00000107892	0	-	C2	Gm44524
chr3	95334886	95338402	ENSMUSG00000121472	0	+	C2
chr10	78900207	78933434	ENSMUSG00000060301	0	-	C1	2610008E11Rik
chrX	57403311	57403418	ENSMUSG00000119633	0	-	C2	Gm25851
chr10	88485967	88494092	ENSMUSG00000112428	0	-	C1	Gm48106
chr15	61160289	61265671	ENSMUSG00000116299	0	+	C2	Gm29904
chr9	90821032	90821248	ENSMUSG00000099406	0	+	C2	Gm29408
chr15	6737859	6829882	ENSMUSG00000050310	0	+	C3	Rictor
chr2	150099436	150112220	ENSMUSG00000079008	0	+	C1	Gm14124
chr8	4663166	4680231	ENSMUSG00000058748	0	+	C1	Zfp958
chr8	126396556	126400098	ENSMUSG00000050930	0	+	C1	Map10
chr7	20702148	20702699	ENSMUSG00000109272	0	+	C3	Gm4528
chr13	66141862	66143214	ENSMUSG00000113173	0	-	C1	Gm48221
chr7	81805624	81806772	ENSMUSG00000108845	0	-	C2	Gm45090
chr16	10004156	10045388	ENSMUSG00000115943	0	-	C3	Gm49455
chr4	42232135	42233438	ENSMUSG00000083929	0	+	C2	Gm10600
chr10	130393216	130393333	ENSMUSG00000096766	0	-	C2	Gm23793
chr1	166589713	166598054	ENSMUSG00000085841	0	+	C1	Gm4954
chr1	131304198	131306269	ENSMUSG00000104060	0	-	C1	Gm37954
chr10	113567653	113568088	ENSMUSG00000112181	0	+	C2	Gm47538
chr9	22137009	22154650	ENSMUSG00000057982	0	+	C3	Zfp809
chr7	14547192	14547589	ENSMUSG00000106552	0	-	C2	Obox4-ps5
chr12	22932223	22932343	ENSMUSG00000113060	0	-	C3	Gm48041
chr10	41622716	41659433	ENSMUSG00000102114	0	+	C3	BC048559
chr5	64721519	64722162	ENSMUSG00000104806	0	-	C1	Gm42566
chr17	33235836	33252376	ENSMUSG00000067430	0	-	C1	Zfp763
chr6	130930319	130930425	ENSMUSG00000107581	0	-	C2	Gm44828
chr6	85720496	85720591	ENSMUSG00002075608	0	-	C3	Gm55639
chr16	56155948	56157741	ENSMUSG00000116998	0	-	C3	Gm21050
chr19	8229331	8294543	ENSMUSG00000118280	0	+	C2	Gm41804
chr4	60340492	60340694	ENSMUSG00000096654	0	+	C4	Mup-ps29
chr14	8113751	8123488	ENSMUSG00000068758	0	-	C2	Il3ra
chr6	141653843	141719536	ENSMUSG00000084927	0	-	C3	Gm5724
chr17	34236013	34236268	ENSMUSG00000118082	0	+	C1	Gm7326
chr18	37646673	37651378	ENSMUSG00000044022	0	+	C3	Pcdhb21
chr19	33425012	33425198	ENSMUSG00000118289	0	-	C3	Gm19724
chr17	33458691	33474119	ENSMUSG00000094441	0	-	C3	Zfp955a
chr13	66817991	66846307	ENSMUSG00000074830	0	-	C1	Zfp640
chr9	32750822	32751218	ENSMUSG00000102467	0	-	C2	Gm37167
chr4	145287082	145287459	ENSMUSG00000096864	0	+	C2	Gm21978
chr9	6801842	6802419	ENSMUSG00000111464	0	+	C3	Gm48675
chr7	32732695	32733158	ENSMUSG00000101974	0	+	C3	Gm28384
chr1	80124689	80126518	ENSMUSG00000102518	0	-	C3	Gm38339
chr15	6843057	6904450	ENSMUSG00000022146	0	-	C3	Osmr
chr1	171559627	171559682	ENSMUSG00002075752	0	-	C3	Gm56305
chr10	38696536	38697775	ENSMUSG00000094311	0	-	C2	Rfpl4b
chr6	38264330	38276194	ENSMUSG00000047749	0	-	C3	Zc3hav1l
chr6	140254796	140255466	ENSMUSG00000108229	0	+	C3	1700102F20Rik
chr18	74400675	74415803	ENSMUSG00000024561	0	+	C2	Mbd1
chr4	147026932	147030282	ENSMUSG00000083027	0	+	C3	Gm13140
chr11	121150815	121200722	ENSMUSG00000039275	0	+	C3	Foxk2
chr13	62627640	62719013	ENSMUSG00000074865	0	-	C3	Zfp934
chr6	14457043	14457149	ENSMUSG00000077334	0	-	C2	Gm23013
chr6	149263183	149264645	ENSMUSG00000081126	0	+	C2	Gm15784
chr13	99130658	99133926	ENSMUSG00000114203	0	+	C3	Gm35279
chr13	66651223	66667951	ENSMUSG00000097483	0	-	C3	Gm26806
chr13	26864550	26864676	ENSMUSG00000114225	0	-	C2	Gm47883
chr14	110835047	110835154	ENSMUSG00000119581	0	-	C1	Gm25670
chr13	62484276	62488541	ENSMUSG00000113495	0	-	C2	Gm19792
chrX	20934644	20944202	ENSMUSG00000037167	0	+	C3	Spaca5
chr4	147314740	147343085	ENSMUSG00000121438	0	+	C3
chr11	3595285	3595521	ENSMUSG00002076556	0	-	C3	Gm56424
chr17	95172316	95185749	ENSMUSG00000095193	0	+	C1	Gm20939
chr19	13577023	13577132	ENSMUSG00002075623	0	-	C1	Gm55220
chr15	101574440	101574581	ENSMUSG00000118545	0	+	C4	Gm53017
chr17	54197617	54197963	ENSMUSG00000105235	0	-	C3	Hcfc1r1-ps1
chr19	33570006	33570113	ENSMUSG00002075994	0	-	C2	Gm54644
chr1	34466082	34472421	ENSMUSG00000102336	0	-	C1	Gm37233
chr6	133168754	133168864	ENSMUSG00002074979	0	+	C3	Gm55446
chr14	12283721	12291153	ENSMUSG00000114391	0	-	C1	Gm48439
chr7	32505793	32506256	ENSMUSG00000099821	0	+	C3	Gm28408
chr12	88055903	88056746	ENSMUSG00000071207	0	+	C3	Gm8587
chr1	117968378	117968720	ENSMUSG00000101363	0	+	C1	Gm29490
chr8	72635862	72649571	ENSMUSG00000056019	0	+	C1	Zfp709
chr2	150020694	150021684	ENSMUSG00000074837	0	-	C1	Gm10770
chr18	47245205	47245720	ENSMUSG00000117621	0	+	C1	Hspe1-rs1
chr12	4967352	5097394	ENSMUSG00000052812	0	+	C3	Atad2b
chr2	175580128	175592886	ENSMUSG00000078889	0	-	C2	Gm14288
chr10	113565954	113566207	ENSMUSG00000112438	0	-	C3	Gm40810
chr2	45219243	45219477	ENSMUSG00000081830	0	+	C1	Gm13475
chr3	40840331	40848628	ENSMUSG00000097583	0	-	C3	6430590A07Rik
chr4	146603495	146631330	ENSMUSG00000086046	0	-	C4	1700095A21Rik
chr2	176859082	176864663	ENSMUSG00000081590	0	-	C2	Gm14413
chr17	61323612	61324360	ENSMUSG00000117320	0	+	C3	Gm18070
chr7	29592757	29605997	ENSMUSG00000062040	0	-	C3	Zfp27
chr2	167123338	167123697	ENSMUSG00000083661	0	-	C2	Gm11473
chr13	22307458	22308361	ENSMUSG00000081469	0	+	C2	Vmn1r-ps95
chr17	22286244	22288869	ENSMUSG00000117234	0	-	C1	Gm7818
chr12	88120443	88123021	ENSMUSG00000114060	0	+	C3	Gm18630
chr2	175693517	175693686	ENSMUSG00000085288	0	+	C3	Gm16356
chr5	104674323	104686839	ENSMUSG00000118625	0	+	C2	Gm55006
chr1	171560866	171560973	ENSMUSG00000119062	0	-	C3	Gm22950
chr8	85878552	85900251	ENSMUSG00000062687	0	+	C2	Cks1brt
chr17	22098550	22128907	ENSMUSG00000078546	0	-	C2	Zfp995
chr17	22027166	22027425	ENSMUSG00000047189	0	+	C3	Gm9818
chr1	34389855	34390242	ENSMUSG00000102839	0	+	C2	Gm37385
chr2	175311777	175323964	ENSMUSG00000078896	0	+	C3	Zfp965
chr7	59144047	59144126	ENSMUSG00000119576	0	-	C2	Gm24702
chr10	50298229	50298904	ENSMUSG00000110720	0	-	C4	Gm46223
chr5	23915988	23916059	ENSMUSG00000118744	0	-	C3	Gm50451
chr6	139776112	139776277	ENSMUSG00000107870	0	+	C1	Gm43940
chr12	103884990	103892550	ENSMUSG00000092040	0	-	C2	Gm17198
chr1	144097716	144099388	ENSMUSG00000100389	0	-	C2	Rbm6-ps2
chr11	74004537	74013767	ENSMUSG00000070380	0	+	C3	Or3a1b
chr5	151436599	151472732	ENSMUSG00000106703	0	-	C1	Vmn2r-ps26
chr3	129471213	129548965	ENSMUSG00000028017	0	-	C2	Egf
chrY	7027310	7028007	ENSMUSG00000102039	0	-	C4	Gm20788
chr7	81769800	81811467	ENSMUSG00000108868	0	+	C3	Gm32850
chr13	12881611	12888673	ENSMUSG00000113117	0	-	C3	Gm2544
chrX	20945412	20955766	ENSMUSG00000031079	0	-	C3	Zfp300
chr10	56532289	56532982	ENSMUSG00000045048	0	+	C2	Gm9795
chr4	123753471	123756958	ENSMUSG00000073761	0	+	C3	4933427I04Rik
chr1	84989834	84990425	ENSMUSG00000064281	0	+	C2	Rpl19-ps1
chr13	62614678	62614785	ENSMUSG00002075182	0	+	C2	Gm55565
chr13	111862050	111871658	ENSMUSG00000086480	0	+	C1	Gm15287
chr7	63460573	63461078	ENSMUSG00000108700	0	-	C3	Gm7482
chr6	129825655	129827204	ENSMUSG00000108235	0	+	C4	Gm44248
chr16	10010575	10069342	ENSMUSG00000039200	0	+	C2	Atf7ip2
chr6	116466051	116475182	ENSMUSG00000053391	0	+	C3	Or13a1
chr4	8118619	8119736	ENSMUSG00000083068	0	+	C1	Gm11800
chr4	120991853	120992172	ENSMUSG00002076717	0	+	C3	Gm55975
chr13	27867181	27874851	ENSMUSG00000083946	0	-	C3	Gm11359
chr2	176795356	176798281	ENSMUSG00000082377	0	-	C3	Gm14415
chr16	4568211	4608156	ENSMUSG00000004071	0	-	C3	Cdip1
chr15	8943967	8944787	ENSMUSG00000107028	0	+	C3	Gm5043
chr8	77872979	77873109	ENSMUSG00000089309	0	-	C3	Gm24838
chr13	66830902	66836416	ENSMUSG00000114549	0	-	C3	Vmn2r-ps106
chr7	12494634	12495475	ENSMUSG00000110031	0	+	C4	Gm18205
chr7	23781348	23807138	ENSMUSG00000057101	0	+	C1	Zfp180
chr12	109498366	109498571	ENSMUSG00002076191	0	+	C3	Gm55083
chr14	53932029	53932332	ENSMUSG00000104673	0	-	C3	Gm43550
chr14	19665197	19678700	ENSMUSG00000068776	0	+	C3	4930469B13Rik
chr8	46373908	46375461	ENSMUSG00000110071	0	+	C3	Gm45512
chr13	66060339	66060573	ENSMUSG00000114013	0	+	C2	Gm48219
chrY	4164027	4164705	ENSMUSG00000101108	0	-	C3	Gm29038
chr13	67186659	67209234	ENSMUSG00000090641	0	-	C2	Zfp712
chr2	175145889	175146126	ENSMUSG00000085699	0	-	C3	Gm14298
chr14	15579555	15601271	ENSMUSG00000090691	0	+	C2	Gm3667
chr2	175563645	175563855	ENSMUSG00000085366	0	+	C3	Gm16358
chr7	22593164	22599039	ENSMUSG00000102023	0	-	C4	Gm8708
chr4	12089438	12096243	ENSMUSG00000052137	0	+	C3	Rbm12b2
chr3	144616681	144638290	ENSMUSG00000074195	0	-	C2	Clca4b
chr12	87859577	87863503	ENSMUSG00000113971	0	+	C3	Eif1ad4
chr13	83337683	83337828	ENSMUSG00000114735	0	-	C2	Gm48156
chr5	73616671	73617065	ENSMUSG00000106675	0	-	C2	Gm43798
chr17	35595996	35599268	ENSMUSG00000079505	0	-	C3	Gm11131
chr1	58501929	58544268	ENSMUSG00000026037	0	-	C2	Orc2
chr3	95335873	95337749	ENSMUSG00000097532	0	+	C2	Gm4349
chr8	69691853	69692682	ENSMUSG00000110657	0	-	C3	Gm7684
chr2	36263530	36272445	ENSMUSG00000068950	0	+	C2	Or1j10
chr3	142418577	142420875	ENSMUSG00000120786	0	+	C1	Gm56810
chr6	85866307	85866943	ENSMUSG00000106784	0	+	C2	Gm43309
chr7	22590689	22591510	ENSMUSG00000109514	0	+	C3	Gm19900
chr5	145495473	145521540	ENSMUSG00000075552	0	-	C3	Cyp3a41b
chr12	19540308	19542291	ENSMUSG00000059229	0	+	C3	Gm6802
chr4	156249746	156281945	ENSMUSG00000041936	0	-	C3	Agrn
chr17	38753896	38754026	ENSMUSG00000092566	0	-	C4	Gm20409
chr10	50300181	50300436	ENSMUSG00000111083	0	+	C4	Gm48274
chr7	72835470	72839194	ENSMUSG00000108778	0	+	C2	Gm20083
chr8	122559985	122567917	ENSMUSG00000110631	0	+	C1	Gm42047
chr2	88402395	88410088	ENSMUSG00000081073	0	+	C4	Gm13758
chr7	59330802	59330896	ENSMUSG00000119922	0	-	C2	Gm22131
chrY	6724210	6727474	ENSMUSG00000101388	0	-	C2	Gm28444
chr9	79951152	79951498	ENSMUSG00000111574	0	-	C4	Gm46146
chr10	129761026	129766350	ENSMUSG00000107399	0	-	C1	Or6c218-ps1
chr18	37770430	37771776	ENSMUSG00000050304	0	-	C4	Slc25a2
chr4	147365902	147366247	ENSMUSG00000094318	0	-	C3	Gm13144
chr3	6332842	6332960	ENSMUSG00000104270	0	-	C4	Gm38298
chr2	116358323	116358971	ENSMUSG00000081787	0	-	C2	Gm13991
chr10	50301139	50301426	ENSMUSG00000111202	0	-	C4	Gm48275
chr3	133015870	133083996	ENSMUSG00000028013	0	+	C2	Ppa2
chr6	19788051	19789017	ENSMUSG00000107067	0	+	C1	Gm42581
chr8	67804755	67817656	ENSMUSG00000074292	0	-	C2	Gm10660
chr2	150312910	150327011	ENSMUSG00000074731	0	-	C1	Zfp345
chr13	98750008	98751002	ENSMUSG00000114733	0	+	C4	Gm4815
chr9	22099385	22113419	ENSMUSG00000074472	0	+	C2	Zfp872
chr13	67737557	67757826	ENSMUSG00000058093	0	-	C4	Zfp729b
chr10	32793203	32815681	ENSMUSG00000112469	0	-	C4	Gm47823
chr3	90666038	90666870	ENSMUSG00000105892	0	+	C3	Gm35013
chr12	115530768	115531211	ENSMUSG00000095170	0	-	C3	Ighv8-11
chr2	174136863	174136985	ENSMUSG00002076297	0	+	C4	Gm56458
chr13	66720984	66723975	ENSMUSG00000114426	0	+	C4	Gm10769
chr6	127462755	127465085	ENSMUSG00000106962	0	+	C4	Gm43633
chr13	23450703	23450991	ENSMUSG00000082593	0	+	C2	Gm11331
chr7	41117073	41117290	ENSMUSG00000108312	0	-	C2	Gm44521
chr1	177810988	178000271	ENSMUSG00000091476	0	+	C3	Catspere2
chr5	109844838	109899584	ENSMUSG00000121595	0	-	C4
chrX	124582455	124582854	ENSMUSG00000096763	0	-	C2	Rps12-ps13
chr10	41284168	41284273	ENSMUSG00002076974	0	-	C2	Gm54946
chr10	22138640	22139266	ENSMUSG00000097295	0	-	C4	Hmgb1-ps8
chr8	19543204	19543284	ENSMUSG00002075262	0	+	C2	Gm55064
chr7	59145916	59145995	ENSMUSG00000119778	0	-	C2	Gm26432
chr10	106018881	106019752	ENSMUSG00000112523	0	+	C4	Gm48377
chr14	31558840	31559138	ENSMUSG00000093191	0	-	C1	Gm22876
chr13	60353284	60363837	ENSMUSG00000050765	0	+	C2	Gm5084
chr14	8137971	8146935	ENSMUSG00000072707	0	-	C3	Or2t1
chr1	140751064	140751456	ENSMUSG00000102500	0	+	C2	Gm37371
chr2	39414884	39415367	ENSMUSG00000081839	0	-	C2	Gm13454
chr7	81822412	81824452	ENSMUSG00000109140	0	-	C3	Gm45089
chr2	127410496	127411346	ENSMUSG00000083648	0	-	C1	Gm14229
chr7	102920756	102921077	ENSMUSG00002074985	0	+	C4	Gm56381
chr13	65738106	65739375	ENSMUSG00000097562	0	-	C4	Gm26639
chr6	13461460	13461956	ENSMUSG00000107500	0	-	C3	Gm2796
chr6	128755447	128766178	ENSMUSG00000030325	0	-	C3	Klrb1c
chr3	155970222	155970688	ENSMUSG00000104573	0	+	C2	Gm42886
chrX	122645507	122645909	ENSMUSG00000093796	0	+	C2	Rps12-ps23
chr5	109621261	109621845	ENSMUSG00000105303	0	+	C3	Gm18555
chr18	49829211	49888668	ENSMUSG00000024505	0	-	C3	Dtwd2
chr9	9301395	9301457	ENSMUSG00000088076	0	+	C2	Gm22815
chr6	128757247	128803278	ENSMUSG00000107872	0	-	C3	Gm44511
chr15	82317727	82320776	ENSMUSG00000116325	0	+	C2	Gm46501
chr7	20963580	20964122	ENSMUSG00000109253	0	+	C3	Gm4536
chr6	68787652	68787837	ENSMUSG00000104849	0	+	C4	Gm42924
chr5	117437953	117440545	ENSMUSG00000106714	0	+	C4	Gm42546
chr14	106343631	106373293	ENSMUSG00000022113	0	+	C3	Trim52
chr7	10642837	10643228	ENSMUSG00000109971	0	+	C3	Gm45279
chr5	109983005	109992949	ENSMUSG00000120227	0	-	C4	Gm57295
chr13	81233509	81235683	ENSMUSG00000114836	0	-	C1	Gm18517
chr7	102731091	102737522	ENSMUSG00000073959	0	+	C2	Or52r1c
chr18	34321930	34321992	ENSMUSG00000119457	0	-	C4	Gm23411
chr17	22705535	22705731	ENSMUSG00000117094	0	+	C3	Gm49956
chr8	4728430	4738497	ENSMUSG00000097308	0	+	C2	Gm6410
chr9	57390258	57390852	ENSMUSG00000111380	0	+	C4	D9Wsu149
chr2	156631731	156632323	ENSMUSG00000082196	0	-	C2	Gm14231
chr16	24225104	24225167	ENSMUSG00000087861	0	-	C1	Gm24440
chr11	3597178	3597325	ENSMUSG00002075685	0	-	C3	Gm56426
chr7	32732461	32732600	ENSMUSG00000101375	0	-	C2	Gm28383
chr7	29626402	29629830	ENSMUSG00000109105	0	+	C4	Gm44873
chr17	22363339	22385171	ENSMUSG00000063383	0	-	C3	Zfp947
chr5	110224001	110242328	ENSMUSG00000109771	0	-	C1	Gm35315
chr2	111279486	111280404	ENSMUSG00000095586	0	+	C2	Or4k41
chr8	4691465	4692857	ENSMUSG00000109489	0	+	C4	Gm7451
chr7	27935075	27935345	ENSMUSG00000109502	0	-	C4	Gm18672
chr16	75443098	75501354	ENSMUSG00000121375	0	+	C2
chrX	124894588	124894987	ENSMUSG00000096437	0	-	C2	Rps12-ps16
chr7	42546134	42583246	ENSMUSG00000090751	0	-	C3	Vmn2r63
chr4	60435406	60435608	ENSMUSG00000094202	0	+	C4	Mup-ps26
chrX	123912866	123913265	ENSMUSG00000096135	0	-	C2	Rps12-ps18
chr10	127612254	127628566	ENSMUSG00000056148	0	+	C3	Rdh9
chr7	70180969	70181197	ENSMUSG00000108899	0	+	C1	Gm44811
chr17	95067365	95142249	ENSMUSG00000066057	0	-	C2	Gm1976
chr7	32505559	32505698	ENSMUSG00000099549	0	-	C2	Gm29432
chr5	45817408	45820063	ENSMUSG00000104665	0	+	C1	Gm43366
chr15	39043905	39044831	ENSMUSG00000098021	0	+	C4	Gm9522
chr13	67291735	67293430	ENSMUSG00000114568	0	-	C4	Gm48732
chr2	60407880	60409022	ENSMUSG00000084115	0	+	C2	Gm13566
chr3	123265618	123266005	ENSMUSG00000105058	0	+	C4	Gm43590
chr11	50763546	50778478	ENSMUSG00000048728	0	-	C2	Zfp454
chr4	80885680	80885776	ENSMUSG00002075952	0	+	C4	Gm55413
chr10	129219951	129226067	ENSMUSG00000094347	0	+	C3	Or6c208
chr5	70718607	70721446	ENSMUSG00000106549	0	+	C4	Gm42653
chr1	72146313	72161160	ENSMUSG00000102123	0	-	C2	Gm4319
chr10	58065800	58068497	ENSMUSG00000075046	0	-	C4	Duxf3
chr13	65501069	65512241	ENSMUSG00000113145	0	-	C3	Vmn2r-ps95
chr16	87417901	87418008	ENSMUSG00000064670	0	-	C2	Gm22808
chr5	151591513	151591601	ENSMUSG00000107326	0	-	C2	Gm43038
chr2	176144419	176144633	ENSMUSG00000086489	0	-	C3	Gm16362
chr8	124138162	124148754	ENSMUSG00000062380	0	+	C3	Tubb3
chr7	21369971	21375845	ENSMUSG00000101280	0	-	C4	Gm8600
chr16	65590256	65591223	ENSMUSG00000116622	0	+	C2	Gm5221
chr6	132951339	132951768	ENSMUSG00000107466	0	+	C2	Gm44425
chr4	144072166	144072619	ENSMUSG00000084312	0	-	C2	Gm13122
chr7	5908017	5908149	ENSMUSG00000092393	0	+	C4	Gm20399
chr12	21826159	21826708	ENSMUSG00000091105	0	-	C3	Mrto4-ps2
chr4	100876347	100877894	ENSMUSG00000073789	0	-	C3	Gm10577
chr7	33735871	33736857	ENSMUSG00000083434	0	-	C4	Gm12760
chr6	149477958	149478059	ENSMUSG00002075364	0	+	C3	Gm55231
chr1	162810582	162894251	ENSMUSG00000103288	0	+	C2	Gm37273
chr1	84968358	84970753	ENSMUSG00000099693	0	-	C2	Gm29284
chr17	22705207	22705357	ENSMUSG00000117058	0	-	C2	Gm49955
chr1	80113182	80113289	ENSMUSG00000118883	0	+	C3	Gm23934
chr10	70666584	70673693	ENSMUSG00000112870	0	+	C3	Gm40689
chr8	126311370	126352344	ENSMUSG00000110629	0	+	C3	4930567H12Rik
chr1	58685846	58686398	ENSMUSG00000059647	0	+	C2	Cbx3-ps7
chr5	59157642	59158336	ENSMUSG00000106509	0	-	C2	Gm43394
chr6	30735027	30735923	ENSMUSG00000107825	0	-	C4	Gm44296
chr18	10150976	10151140	ENSMUSG00000095616	0	-	C2	Gm26244
chr4	145130875	145130969	ENSMUSG00000084272	0	+	C4	Gm13224
chr12	107454890	107455895	ENSMUSG00000060375	0	+	C4	3110018I06Rik
chrX	123259421	123259820	ENSMUSG00000096831	0	-	C2	Rps12-ps6
chr5	109905390	109905753	ENSMUSG00000049477	0	-	C2	Gm8508
chr13	58527630	58533039	ENSMUSG00000021550	0	-	C3	2210016F16Rik
chr13	65543820	65543952	ENSMUSG00000113301	0	-	C2	Gm48103
chr12	87877734	87880315	ENSMUSG00000113452	0	-	C3	Gm18616
chr7	15554091	15559740	ENSMUSG00000092576	0	-	C3	Obox4-ps35
chrX	122866970	122867372	ENSMUSG00000094015	0	+	C2	Rps12-ps20
chr5	109845523	109944164	ENSMUSG00000105471	0	-	C4	A430073D23Rik
chr4	18472188	18474298	ENSMUSG00000083660	0	+	C3	Gm11853
chr7	59345491	59345585	ENSMUSG00000119696	0	-	C3	Gm24609
chr12	116365566	116368830	ENSMUSG00000112980	0	-	C1	D430020J02Rik
chr7	59333333	59333427	ENSMUSG00000119201	0	-	C2	Gm24153
chr11	17888755	17903875	ENSMUSG00000016984	0	-	C3	Etaa1
chr12	18780269	18780309	ENSMUSG00000113377	0	-	C2	Gm48446
chr17	75079136	75126930	ENSMUSG00000117444	0	-	C2	Gm50020
chr4	147696393	147726970	ENSMUSG00000066000	0	-	C3	Zfp979
chr13	22310910	22311209	ENSMUSG00000114620	0	+	C2	Vmn1r-ps96
chr9	6706341	6706446	ENSMUSG00000065382	0	-	C3	Gm23097
chr16	20390159	20390432	ENSMUSG00000116538	0	+	C3	Gm49746
chr5	145346457	145346650	ENSMUSG00000105764	0	+	C3	Gm42859
chr6	149254879	149255324	ENSMUSG00000084083	0	-	C2	Gm15782
chr18	37827432	37974926	ENSMUSG00000103567	0	+	C2	Pcdhga5
chr13	67402981	67426530	ENSMUSG00000055480	0	-	C3	Zfp458
chr13	66734873	66734980	ENSMUSG00002075993	0	-	C2	Gm55622
chr12	98565291	98565354	ENSMUSG00000089351	0	+	C4	Gm25486
chr2	175479716	175495472	ENSMUSG00000095545	0	-	C3	Zfp969
chr4	60345859	60346148	ENSMUSG00000083293	0	+	C2	Mup-ps28
chr11	105055601	105057446	ENSMUSG00000081965	0	-	C4	Gm11620
chr14	56226519	56227142	ENSMUSG00000115757	0	+	C2	Gm48934
chr13	68208574	68208727	ENSMUSG00000113365	0	-	C2	Gm48424
chr13	66488644	66490994	ENSMUSG00000114729	0	-	C4	C330022B21Rik
chr9	72175895	72182138	ENSMUSG00000098340	0	-	C4	Gm27253
chr1	66895799	66895862	ENSMUSG00000089420	0	+	C4	Gm27934
chr17	52166194	52170245	ENSMUSG00000103378	0	+	C3	Gm37176
chr4	147170814	147171441	ENSMUSG00000094017	0	-	C2	Gm13160
chr12	84147427	84158123	ENSMUSG00000043487	0	+	C2	Acot6
chr13	9884504	9884561	ENSMUSG00002075551	0	-	C4	Gm55276
chr10	33770088	33770252	ENSMUSG00000112534	0	-	C3	Gm47940
chr4	146176523	146178203	ENSMUSG00000084127	0	+	C4	Gm13169
chr12	81466216	81468720	ENSMUSG00000072972	0	-	C2	Adam4
chr15	14735138	14735370	ENSMUSG00002075345	0	-	C3	Gm54576
chr12	23684350	23684476	ENSMUSG00000112997	0	-	C2	Gm49386
chr9	122673593	122695071	ENSMUSG00000047036	0	-	C4	Zfp445
chr12	20018526	20018635	ENSMUSG00000112956	0	-	C2	Gm48645
chr13	100552072	100552450	ENSMUSG00000051723	0	+	C4	Rpl31-ps13
chr2	107425974	107430884	ENSMUSG00000052005	0	-	C4	Gm9864
chr8	123891993	123905504	ENSMUSG00000110537	0	+	C4	Gm4316
chr8	55162021	55163416	ENSMUSG00000089719	0	+	C4	Gm15758
chr17	22556969	22580381	ENSMUSG00000033972	0	-	C2	Zfp944
chr12	54669375	54670003	ENSMUSG00000112145	0	+	C3	Gm6218
chr18	6368359	6368797	ENSMUSG00000117387	0	+	C3	Gm49986
chr1	85286379	85305006	ENSMUSG00000091199	0	-	C4	Gm2619
chr5	44293961	44294263	ENSMUSG00000105353	0	+	C4	Gm42428
chr12	18564510	18585255	ENSMUSG00000073197	0	+	C4	5730507C01Rik
chr9	36478996	36479265	ENSMUSG00000110880	0	+	C4	Gm48431
chr12	106293626	106297080	ENSMUSG00000091280	0	+	C3	Gm17032
chr10	81514955	81516345	ENSMUSG00000112585	0	+	C2	Gm47527
chr6	128908755	128908811	ENSMUSG00000119114	0	-	C3	Gm55287
chrX	124765305	124765704	ENSMUSG00000095499	0	-	C2	Rps12-ps14
chr4	23517361	23518440	ENSMUSG00000082876	0	-	C2	Gm11889
chr17	33508517	33526215	ENSMUSG00000096910	0	+	C3	Zfp955b
chr10	81654309	81654774	ENSMUSG00000112740	0	-	C2	Gm8264
chr5	10117327	10120641	ENSMUSG00000091487	0	+	C3	Gm6586
chr10	47516218	47516630	ENSMUSG00000112702	0	+	C4	Gm47571
chr12	87196248	87202260	ENSMUSG00000113918	0	-	C4	Gm6566
chr10	120995686	120997434	ENSMUSG00000112431	0	-	C2	Gm10741
chr16	88595779	88617780	ENSMUSG00000116983	0	+	C2	4930553J12Rik
chr11	50700477	50700590	ENSMUSG00002076575	0	+	C3	Gm55860
chr7	12502016	12537562	ENSMUSG00000070822	0	-	C2	Zscan18
chr18	10064400	10182045	ENSMUSG00000024290	0	-	C3	Rock1
chr5	145905219	145905379	ENSMUSG00000105394	0	+	C2	Gm43115
chr17	22187467	22187775	ENSMUSG00000117025	0	-	C2	Gm49950
chr6	18727290	18727397	ENSMUSG00000119543	0	+	C4	Gm23648
chr3	23852265	25198425	ENSMUSG00000102758	0	-	C2	Naaladl2
chr4	89055358	89099318	ENSMUSG00000062937	0	+	C3	Mtap
chr12	4860493	4867142	ENSMUSG00000118546	0	+	C2	Gm20348
chr11	104705241	104706466	ENSMUSG00000081513	0	+	C4	Gm11623
chr10	127637020	127682434	ENSMUSG00000069456	0	+	C2	Rdh16
chr10	81799631	81800921	ENSMUSG00000112205	0	+	C3	Gm47546
chr13	65552109	65555950	ENSMUSG00000113388	0	+	C2	Gm48111
chr18	37853421	37974923	ENSMUSG00000103585	0	+	C2	Pcdhgb4
chr14	8122498	8141759	ENSMUSG00000114883	0	+	C4	Gm48860
chr3	116612463	116612627	ENSMUSG00000106128	0	+	C4	Gm43520
chr4	123727414	123753306	ENSMUSG00000086275	0	-	C2	1700121C08Rik
chr12	101067935	101083473	ENSMUSG00000121355	0	-	C3
chr5	30428091	30437398	ENSMUSG00000120241	0	-	C4	Gm57315
chr7	72286959	72287264	ENSMUSG00000100138	0	-	C2	Gm28745
chr12	70959032	70961259	ENSMUSG00000113707	0	+	C3	Gm10457
chr13	60177524	60264483	ENSMUSG00000114531	0	+	C2	A530065N20Rik
chr6	102139615	102550062	ENSMUSG00000030075	0	-	C2	Cntn3
chr4	147463385	147464031	ENSMUSG00000096354	0	+	C3	Gm8178
chr1	6499878	6511520	ENSMUSG00000103845	0	-	C4	Gm19026
chr2	16027918	16028236	ENSMUSG00000103865	0	-	C4	Gm37416
chr4	18471668	18472114	ENSMUSG00000080919	0	-	C2	Gm11854
chr9	88958064	88958395	ENSMUSG00000100602	0	-	C3	Gm19498
chr3	9112230	9112552	ENSMUSG00000103461	0	-	C4	Gm37616
chr7	27556951	27580250	ENSMUSG00000020420	0	+	C3	Zfp607a
chr1	8862146	8862386	ENSMUSG00000084353	0	-	C3	Gm15452
chr6	147074978	147076614	ENSMUSG00000080760	0	+	C4	Gm7571
chr6	129875958	129894613	ENSMUSG00000030173	0	-	C2	Klra5
chr4	61875385	61878148	ENSMUSG00000082644	0	-	C3	Mup-ps19
chr10	3067804	3068987	ENSMUSG00000111106	0	-	C3	Gm3318
chr10	78616329	78650599	ENSMUSG00000005357	0	+	C3	Slc1a6
chr3	85870077	85870139	ENSMUSG00000118701	0	-	C4	Gm54782
chr3	144331163	144331725	ENSMUSG00000105045	0	-	C3	Rpl9-ps8
chr18	37858758	37974926	ENSMUSG00000103897	0	+	C2	Pcdhga8
chr7	33794855	33800262	ENSMUSG00000078752	0	+	C4	Scgb1b30
chr17	22643202	22675670	ENSMUSG00000071266	0	+	C3	Zfp946
chr5	30263199	30278615	ENSMUSG00000025747	0	-	C3	Tyms
chr7	11725156	11725328	ENSMUSG00000110184	0	+	C3	Gm45429
chr14	79663950	79668476	ENSMUSG00000043881	0	+	C4	Kbtbd7
chr7	117879083	117879188	ENSMUSG00000087922	0	+	C3	Gm23229
chr5	145202688	145203187	ENSMUSG00000106188	0	-	C4	Gm9710
chr4	10487955	10489362	ENSMUSG00000086455	0	-	C4	Gm11815
chr7	48013668	48014248	ENSMUSG00000100687	0	+	C3	Gm18357
chr18	24618016	24663261	ENSMUSG00000040446	0	-	C2	Rprd1a
chr6	117693302	117695829	ENSMUSG00000104222	0	+	C3	Gm7292
chr12	115232043	115232476	ENSMUSG00000102295	0	-	C2	Ighv1-57
chr10	31369188	31485180	ENSMUSG00000063760	0	-	C3	Rnf217
chrX	74749014	74749287	ENSMUSG00000082551	0	+	C4	Gm15065
chr7	59164414	59164493	ENSMUSG00000119397	0	-	C4	Gm23310
chr7	59252394	59252473	ENSMUSG00000119463	0	-	C4	Gm25017
chr9	36001215	36003655	ENSMUSG00000111619	0	-	C4	Gm48348
chr2	175214228	175230029	ENSMUSG00000078898	0	+	C3	Zfp968
chrX	73802144	73802528	ENSMUSG00000082288	0	-	C4	Gm14755
chrX	135828073	135829125	ENSMUSG00000048155	0	+	C4	H2bw2
chr10	82278450	82278775	ENSMUSG00000112070	0	+	C4	Gm47809
chr9	72164317	72164421	ENSMUSG00000089530	0	-	C3	Gm25163
chr6	89974593	89981571	ENSMUSG00000092303	0	+	C2	Vmn1r-ps29
chr11	73324116	73325050	ENSMUSG00000084387	0	-	C2	Or1e20-ps1
chr4	42216907	42220148	ENSMUSG00000118434	0	+	C3	Gm13301
chr17	23065670	23086108	ENSMUSG00000059142	0	-	C4	Zfp945
chr2	18254175	18254654	ENSMUSG00000083070	0	-	C2	Gm13350
chr3	121548692	121552295	ENSMUSG00000104676	0	-	C3	Gm42777
chr17	22713602	22714543	ENSMUSG00000117259	0	+	C2	Gm19012
chr6	128896829	128896943	ENSMUSG00000107992	0	+	C3	Gm44223
chr14	59482148	59497629	ENSMUSG00000090881	0	-	C3	Phf11
chr3	49558009	49558325	ENSMUSG00000102731	0	+	C4	Gm38261
chr8	21096708	21097502	ENSMUSG00000095766	0	-	C2	Gm21182
chr16	9988089	9992775	ENSMUSG00000039209	0	+	C3	Rpl39l
chr13	66388590	66388743	ENSMUSG00000113253	0	+	C2	Gm48241
chr19	29675223	29686034	ENSMUSG00000024806	0	+	C2	Mlana
chr9	65249269	65249456	ENSMUSG00000110913	0	-	C4	Gm47192
chr10	66534019	66541740	ENSMUSG00000112202	0	+	C2	Gm31181
chr1	170899794	170899856	ENSMUSG00002076366	0	-	C2	Gm56232
chr18	7844683	7844935	ENSMUSG00000117462	0	-	C4	Gm50027
chr10	96636900	96720570	ENSMUSG00000111912	0	+	C3	Gm48521
chr8	78032161	78039928	ENSMUSG00000110410	0	+	C2	4933421D24Rik
chr13	66325160	66325914	ENSMUSG00000113156	0	+	C4	Gm48223
chr5	133503961	133504375	ENSMUSG00000058905	0	+	C2	Gm10051
chr19	13582362	13582471	ENSMUSG00002076425	0	-	C3	Gm55221
chr8	19102841	19114826	ENSMUSG00000061847	0	-	C3	Defb39
chr18	37888783	37974926	ENSMUSG00000102742	0	+	C2	Pcdhga11
chr9	57391245	57391654	ENSMUSG00000074280	0	+	C4	Gm6166
chr7	41195097	41223086	ENSMUSG00000090744	0	-	C4	Gm6871
chr12	20927084	20971263	ENSMUSG00000121319	0	-	C4
chr10	17693126	17694066	ENSMUSG00000093537	0	+	C4	Gm7584
chrX	168792654	168802277	ENSMUSG00000095562	0	+	C4	Gm55594
chr13	66091849	66096396	ENSMUSG00000113723	0	+	C3	Vmn2r-ps100
chr12	6749752	6853300	ENSMUSG00000112454	0	+	C3	Gm48619
chr10	3069840	3079546	ENSMUSG00000071434	0	+	C2	9230019H11Rik
chr12	104280811	104286984	ENSMUSG00000079013	0	+	C2	Serpina3j
chr7	12538903	12552785	ENSMUSG00000057894	0	-	C4	Zfp329
chr11	3583011	3583442	ENSMUSG00000079889	0	-	C2	Gm11951
chr4	120987314	120988496	ENSMUSG00000081305	0	+	C3	Gm12879
chr6	132933846	132934882	ENSMUSG00000057699	0	-	C2	Tas2r131
chr18	37864061	37974926	ENSMUSG00000103749	0	+	C2	Pcdhgb5
chrX	122424123	122424525	ENSMUSG00000095277	0	+	C2	Rps12-ps22
chr8	19542951	19543542	ENSMUSG00000081094	0	+	C2	Rpl19-ps11
chr6	128839511	128842157	ENSMUSG00000107633	0	-	C4	Gm44078
chr4	42234013	42236330	ENSMUSG00000096862	0	+	C2	Gm5859
chr6	50596820	50598864	ENSMUSG00000107821	0	-	C3	Gm8038
chr1	57615855	57618965	ENSMUSG00000121279	0	+	C3	Gm57188
chr7	33217905	33219883	ENSMUSG00000099900	0	-	C3	Scgb2b21
chr14	4268942	4269021	ENSMUSG00002075936	0	-	C2	Gm55650
chr7	42528019	42529429	ENSMUSG00000092191	0	+	C3	Gm7211
chr17	71728541	71728692	ENSMUSG00000117103	0	+	C4	Gm49916
chr3	85870153	85870217	ENSMUSG00000098444	0	-	C4	Gm27811
chr10	127595655	127628563	ENSMUSG00000099009	0	+	C3	Rdh16f1
chr17	23710304	23711445	ENSMUSG00000109027	0	-	C2	Or14c47-ps1
chr10	40441911	40442668	ENSMUSG00000111108	0	-	C3	Gm17795
chr11	3589784	3599673	ENSMUSG00000056579	0	-	C4	Tug1
chr5	62586061	62586420	ENSMUSG00000105285	0	+	C4	Gm43238
chr2	177233473	177234350	ENSMUSG00000085513	0	-	C2	Gm16363
chr3	28906181	28908406	ENSMUSG00000104275	0	-	C4	Gm37867
chr6	30734416	30734646	ENSMUSG00002074898	0	+	C4	Gm55854
chr7	128079737	128079862	ENSMUSG00002075535	0	-	C2	Gm56001
chr6	3190690	3190902	ENSMUSG00000107233	0	+	C4	Gm42959
chr6	136491973	136496029	ENSMUSG00000107702	0	-	C2	Gm44140
chr10	34774251	34774816	ENSMUSG00000110935	0	+	C4	Gm8834
chr4	100424304	100425245	ENSMUSG00000081553	0	-	C2	Ccdc50-ps
chr4	147708696	147709342	ENSMUSG00000096065	0	-	C3	Gm13155
chr3	4569890	4570129	ENSMUSG00000104073	0	+	C4	Gm37029
chr11	66847463	66855842	ENSMUSG00000085683	0	+	C2	Tmem238l
chr12	20925640	20971263	ENSMUSG00000121318	0	-	C4
chr10	121914018	121933276	ENSMUSG00000034620	0	-	C4	Rxylt1
chr7	104599121	104599496	ENSMUSG00000094685	0	-	C4	Gm5900
chr5	60961058	60965049	ENSMUSG00000106044	0	-	C4	Gm42860
chr13	81872108	81873147	ENSMUSG00000114905	0	-	C3	Gm48113
chr18	44403193	44410767	ENSMUSG00000038071	0	+	C2	Npy6r
chr17	67317479	67326389	ENSMUSG00000114492	0	+	C2	Gm9984
chr16	20880962	20881844	ENSMUSG00000116710	0	-	C3	Gm6557
chr5	22850116	22850181	ENSMUSG00000092704	0	-	C4	Gm24512
chr17	39771220	39771330	ENSMUSG00002076002	0	-	C2	Gm55502
chr13	22348055	22349977	ENSMUSG00000083319	0	-	C2	Gm11284
chr9	113886207	113927796	ENSMUSG00000086596	0	+	C3	Susd5
chr6	23165339	23167413	ENSMUSG00000107032	0	-	C4	Gm5301
chr14	104828529	104828636	ENSMUSG00000077541	0	+	C2	Gm22021
chr9	88709574	88710478	ENSMUSG00000101698	0	+	C2	Gm29562
chr6	136425663	136426328	ENSMUSG00000121218	0	-	C3	Gm57011
chr2	111205866	111210958	ENSMUSG00000108931	0	+	C3	Or4g17
chr2	150341385	150342765	ENSMUSG00000083325	0	-	C4	Gm14121
chr8	85852500	85858918	ENSMUSG00000110386	0	-	C4	Gm42031
chr10	40446331	40480128	ENSMUSG00000019834	0	+	C2	Slc22a16
chr11	6192377	6192721	ENSMUSG00000081153	0	+	C2	Gm11401
chr4	12131550	12131975	ENSMUSG00000082676	0	-	C3	Gm11843
chr7	81823587	81956627	ENSMUSG00000030638	0	+	C2	Sh3gl3
chr4	3455701	3456302	ENSMUSG00000081711	0	+	C3	Gm11785
chr14	65408563	65412408	ENSMUSG00000114658	0	-	C2	Gm30008
chr11	116655850	116666333	ENSMUSG00000009588	0	-	C3	St6galnac1
chr12	87565041	87567640	ENSMUSG00000114187	0	+	C3	Gm18626
chr7	59142179	59142258	ENSMUSG00000119777	0	-	C2	Gm25098
chr18	11766332	11878278	ENSMUSG00000041238	0	+	C3	Rbbp8
chr8	122557174	122557281	ENSMUSG00000119380	0	+	C3	Gm24283
chr2	4923829	4943541	ENSMUSG00000026664	0	+	C3	Phyh
chr17	35577964	35578948	ENSMUSG00000092253	0	+	C3	H2-Q3
chr2	57104065	57104254	ENSMUSG00000080812	0	-	C2	Atp5k-ps4
chr6	142107218	142119522	ENSMUSG00000092500	0	+	C2	Gm20400
chr4	62066168	62069100	ENSMUSG00000066153	0	-	C3	Mup21
chr7	22643053	22643595	ENSMUSG00000109345	0	+	C3	Gm4574
chr6	69301160	69301636	ENSMUSG00000104697	0	-	C4	Igkv12-67
chr13	13587024	13587379	ENSMUSG00000113445	0	-	C4	Gm48661
chr6	65209695	65210046	ENSMUSG00000108252	0	-	C4	Gm44059
chr16	58936899	58941432	ENSMUSG00000063020	0	-	C2	Or5ac15
chr18	37869988	37974923	ENSMUSG00000102440	0	+	C2	Pcdhga9
chr13	67895918	67903347	ENSMUSG00000058331	0	-	C4	Zfp85
chr7	85675923	85676780	ENSMUSG00000092608	0	+	C3	Vmn2r-ps81
chr2	68384898	68385273	ENSMUSG00000075312	0	+	C2	Gm13597
chr13	94890709	94891101	ENSMUSG00000113547	0	-	C4	Gm46389
chr14	105436761	105438535	ENSMUSG00000115247	0	-	C2	Gm6201
chrX	122194740	122195142	ENSMUSG00000096362	0	+	C2	Rps12-ps21
chr1	170763339	170763634	ENSMUSG00000104386	0	+	C3	Gm37030
chr5	138617549	138619019	ENSMUSG00000104686	0	+	C2	Gm42815
chr6	131015206	131029432	ENSMUSG00000121364	0	-	C2
chr19	7804467	7826032	ENSMUSG00000118312	0	-	C4	Gm7096
chr18	37113109	37122628	ENSMUSG00000104240	0	+	C4	Gm36858
chr7	29559403	29576717	ENSMUSG00000058402	0	+	C3	Zfp420
chr7	15327155	15327260	ENSMUSG00000119159	0	+	C3	Gm25354
chrX	123509060	123509459	ENSMUSG00000093990	0	-	C2	Rps12-ps12
chr10	62935429	62937058	ENSMUSG00000036816	0	+	C3	Atoh7
chr11	66796546	66837912	ENSMUSG00000072834	0	-	C2	Gm12298
chr13	67144882	67180472	ENSMUSG00000114362	0	-	C2	4933433G19Rik
chr18	37630043	37637181	ENSMUSG00000043313	0	+	C4	Pcdhb19
chr6	50585616	50587662	ENSMUSG00000107418	0	+	C4	Gm4782
chr15	3158045	3190446	ENSMUSG00000115013	0	+	C2	Gm49231
chr2	177544872	177567462	ENSMUSG00000074529	0	-	C2	Zfp972
chr12	18193935	18194083	ENSMUSG00000113155	0	-	C2	Gm48354
chr4	16861688	16861794	ENSMUSG00000064619	0	-	C4	Gm23975
chr18	37053448	37055068	ENSMUSG00000063514	0	+	C4	Gm6756
chr3	40809110	40809558	ENSMUSG00000074620	0	-	C2	Gm10731
chr8	107141958	107153230	ENSMUSG00000031907	0	+	C4	Zfp90
chr10	51764720	51764848	ENSMUSG00000088198	0	+	C2	Gm23906
chr6	123931841	123931948	ENSMUSG00000088999	0	+	C2	Gm22763
chr5	139830684	139831005	ENSMUSG00002075041	0	+	C4	Gm56244
chr18	37822880	37974926	ENSMUSG00000102748	0	+	C2	Pcdhgb2
chr8	4727538	4728365	ENSMUSG00000048484	0	-	C2	Gm7461
chr5	151359430	151385330	ENSMUSG00000107123	0	-	C2	Vmn2r-ps25
chr17	58048793	58050066	ENSMUSG00000117082	0	+	C2	Gm18139
chr6	130378519	130378858	ENSMUSG00000082777	0	-	C4	Gm15861
chr7	59403749	59403843	ENSMUSG00000119913	0	-	C4	Gm25350
chr6	123350471	123395075	ENSMUSG00000094145	0	-	C3	Vmn2r20
chr7	35141990	35144662	ENSMUSG00000100776	0	-	C4	Gm18254
chr7	59348054	59348148	ENSMUSG00000119374	0	-	C3	Gm24264
chr18	24142758	24153867	ENSMUSG00000051469	0	-	C3	Zfp24
chr7	59166286	59166365	ENSMUSG00000119410	0	-	C4	Gm25461
chr14	90133663	90136883	ENSMUSG00000062093	0	-	C2	Gm10110
chr8	20576699	20584337	ENSMUSG00000110649	0	+	C2	Gm40466
chr6	123934537	123955000	ENSMUSG00000093385	0	-	C3	A330044P14Rik
chr19	5456435	5456657	ENSMUSG00000120167	0	-	C4	Gm56655
chr18	37894853	37974923	ENSMUSG00000103081	0	+	C2	Pcdhgb8
chr5	64715525	64715906	ENSMUSG00000106566	0	+	C3	Gm43836
chr18	60574836	60576052	ENSMUSG00000063388	0	+	C3	BC023105
chr13	47163008	47164421	ENSMUSG00000114858	0	-	C4	Gm5790
chr17	36376999	36378645	ENSMUSG00000091373	0	-	C2	Gm8810
chr5	145855365	145855688	ENSMUSG00000105405	0	-	C2	Gm42431
chr9	119049553	119060800	ENSMUSG00000092212	0	-	C3	Slc22a13b
chr5	13927179	13927690	ENSMUSG00000105521	0	+	C4	Gm35702
chr10	70682846	70689556	ENSMUSG00000112883	0	+	C2	Gm48023
chr13	65425034	65426547	ENSMUSG00000120981	0	-	C2	Gm56590
chr10	81529554	81530019	ENSMUSG00000112001	0	-	C2	Gm8112
chr18	37847816	37974926	ENSMUSG00000103472	0	+	C2	Pcdhga7
chr17	22953935	22954353	ENSMUSG00000098210	0	+	C2	Gm5224
chr6	23157983	23160060	ENSMUSG00000106989	0	-	C4	Gm5989
chr5	107402203	107404370	ENSMUSG00000106671	0	-	C4	Gm42900
chr3	92102742	92104355	ENSMUSG00000118547	0	+	C2	Gm52952
chr2	7080904	7081225	ENSMUSG00002075987	0	-	C4	Gm55636
chr18	37637316	37640875	ENSMUSG00000046191	0	+	C4	Pcdhb20
chr16	36141842	36141946	ENSMUSG00000088517	0	+	C3	Gm24437
chr3	35918025	35919014	ENSMUSG00000097713	0	+	C3	Gm7741
chr11	41109663	41111923	ENSMUSG00000086475	0	+	C4	Platr13
chr9	88708656	88708866	ENSMUSG00000103837	0	-	C3	Gm37614
chr7	21419884	21420393	ENSMUSG00000109276	0	+	C3	Gm4548
chr11	116642992	116650199	ENSMUSG00000056032	0	+	C3	BC018473
chr6	48741397	48747785	ENSMUSG00000039264	0	-	C2	Gimap3
chr18	37622517	37627558	ENSMUSG00000048347	0	+	C4	Pcdhb18
chr16	36125703	36133092	ENSMUSG00000116816	0	+	C2	Cstdc3
chrX	77781368	77783007	ENSMUSG00000078315	0	+	C3	Fam47c
chr12	101071343	101071766	ENSMUSG00000113817	0	-	C3	Gm21056
chr15	75083734	75088042	ENSMUSG00000120209	0	-	C3	Gm56694
chr1	64225149	64342202	ENSMUSG00000101895	0	-	C3	Gm28981
chr2	86423755	86429310	ENSMUSG00000111689	0	-	C3	Or8k35
chr18	90603595	90603989	ENSMUSG00000109923	0	+	C3	Gm20039
chr13	21820792	21826688	ENSMUSG00000036658	0	-	C3	Or2b6
chr7	59138436	59138515	ENSMUSG00000119316	0	-	C4	Gm26336
chr11	79130197	79145497	ENSMUSG00000017677	0	-	C3	Wsb1
chr4	7759669	7763930	ENSMUSG00000085630	0	+	C4	Gm11795
chr12	99609333	99613482	ENSMUSG00000113136	0	+	C4	Gm19951
chr16	88954839	88955236	ENSMUSG00000044227	0	+	C3	Gm9789
chr8	69723731	69766859	ENSMUSG00000079038	0	+	C4	D130040H23Rik
chr7	59108562	59108631	ENSMUSG00000077645	0	-	C4	Gm24983
chr15	56035383	56035785	ENSMUSG00000114969	0	-	C2	Hba-ps3
chr13	66904397	66904550	ENSMUSG00000114423	0	-	C4	Gm48404
chr7	11728809	11729008	ENSMUSG00000092398	0	+	C3	Vmn1r-ps59
chr19	31060236	31064469	ENSMUSG00000053536	0	+	C4	Cstf2t
chr17	23386311	23386962	ENSMUSG00000093714	0	-	C2	Vmn2r-ps132
chr8	46338497	46372585	ENSMUSG00000031636	0	+	C3	Pdlim3
chr12	97530407	97531327	ENSMUSG00000112590	0	-	C4	Gm5186
chr4	146665085	146666769	ENSMUSG00000083038	0	+	C4	Gm13233
chr2	72464279	72464951	ENSMUSG00000081957	0	+	C4	Ak3l2-ps
chr15	38924800	38925199	ENSMUSG00000115841	0	+	C3	Gm49105
chr2	174946246	174951808	ENSMUSG00000081949	0	-	C2	Gm14392
chr2	84395088	84402881	ENSMUSG00000118570	0	+	C4	Gm52947
chr13	67760881	67785910	ENSMUSG00000021510	0	-	C3	Zfp729a
chr16	15568786	15569056	ENSMUSG00000116118	0	+	C2	Gm49511
chr1	170907408	170907470	ENSMUSG00002075095	0	-	C3	Gm56233
chrX	124030687	124031086	ENSMUSG00000095017	0	-	C2	Rps12-ps15
chr12	22165756	22206647	ENSMUSG00000093846	0	-	C4	Gm4425
chr17	56245380	56256500	ENSMUSG00000062101	0	-	C4	Zfp119b
chr5	151559455	151564733	ENSMUSG00000106759	0	+	C2	Vmn2r-ps28
chr9	90745211	90745360	ENSMUSG00000103547	0	+	C2	Gm37665
chr15	42060179	42064698	ENSMUSG00000115988	0	+	C4	Gm49441
chr7	59226196	59226275	ENSMUSG00000118788	0	-	C4	Gm25194
chr13	66682088	66682286	ENSMUSG00000114685	0	+	C2	Gm48351
chr16	36142026	36154694	ENSMUSG00000079594	0	-	C4	Cstdc6
chr15	9354829	9357201	ENSMUSG00000120282	0	-	C4	Gm56738
chr12	19575993	19613095	ENSMUSG00000114140	0	+	C2	Gm6943
chr3	96281336	96281501	ENSMUSG00000119030	0	+	C2	Rnu1b2
chr7	59181262	59181341	ENSMUSG00000119072	0	-	C4	Gm25230
chr5	143755794	143759500	ENSMUSG00000104708	0	+	C3	Gm42503
chr1	116561506	116561906	ENSMUSG00000102033	0	+	C4	Gm28263
chrY	8853287	8853396	ENSMUSG00000101732	0	+	C4	Gm28328
chr13	15614886	15638321	ENSMUSG00000097806	0	-	C3	Gm6556
chr10	58058793	58060752	ENSMUSG00000058537	0	-	C4	AW822073
chr18	37875146	37974926	ENSMUSG00000103088	0	+	C2	Pcdhgb6
chr6	30735962	30736061	ENSMUSG00002074986	0	+	C4	Gm55855
chr4	153230046	153231400	ENSMUSG00000085648	0	-	C4	Gm13173
chr4	10874497	10899425	ENSMUSG00000059482	0	+	C2	Cfap418
chr6	70663929	70664518	ENSMUSG00000094478	0	+	C3	Igkv3-3
chr17	34990368	35020597	ENSMUSG00000092200	0	+	C4	Tnxa
chr12	20665014	20714804	ENSMUSG00000113157	0	+	C4	Gm48693
chr18	37898632	37974926	ENSMUSG00000102428	0	+	C2	Pcdhga12
chr1	39120332	39122419	ENSMUSG00000103182	0	-	C4	Gm37091
chr7	70402163	70402248	ENSMUSG00002075494	0	+	C3	Gm55505
chr11	62643402	62680288	ENSMUSG00000047342	0	-	C2	Zfp286
chr7	27925782	27928079	ENSMUSG00000108968	0	+	C4	Gm45011
chr15	103883684	103883785	ENSMUSG00002075939	0	-	C3	Gm54416
chr16	97795791	97798619	ENSMUSG00000097874	0	-	C2	C030010L15Rik
chr1	84990087	84990167	ENSMUSG00002076475	0	+	C2	Gm55239
chr10	86521752	86524493	ENSMUSG00000097412	0	+	C2	1810014B01Rik
chr6	58050580	58056114	ENSMUSG00000121371	0	-	C3
chr18	37884652	37974926	ENSMUSG00000104063	0	+	C2	Pcdhgb7
chr13	66124156	66138929	ENSMUSG00000113559	0	-	C2	Gm40987
chr8	105594119	105600493	ENSMUSG00000031884	0	+	C2	Ces2d-ps
chr4	147186783	147188438	ENSMUSG00000081405	0	+	C2	Gm13142
chr13	66957084	66963283	ENSMUSG00000117784	0	-	C3	Vmn2r-ps108
chr3	5578054	5580393	ENSMUSG00000093557	0	-	C2	4930555M17Rik
chr1	169799875	169938331	ENSMUSG00000026674	0	-	C2	Ddr2
chr5	75158648	75205435	ENSMUSG00000029229	0	-	C3	Chic2
chr14	59438657	59474714	ENSMUSG00000035469	0	+	C3	Rcbtb1
chr5	30437578	30477425	ENSMUSG00000075703	0	+	C2	Selenoi
chr1	186699612	186702824	ENSMUSG00000039224	0	+	C4	D1Pas1
chr9	119022039	119038164	ENSMUSG00000074028	0	-	C2	Slc22a13
chr7	15323577	15325285	ENSMUSG00000093513	0	+	C3	Obox4-ps31
chr10	39628254	39628864	ENSMUSG00000081608	0	-	C2	Gm16210
chr7	15077442	15078166	ENSMUSG00000093554	0	+	C3	Obox4-ps26
chr13	62531050	62531158	ENSMUSG00002075395	0	+	C2	Gm55564
chr7	17406216	17415985	ENSMUSG00000121341	0	+	C2	Psg-ps1
chr13	62284743	62284876	ENSMUSG00000119163	0	+	C3	Gm24539
chr13	99143606	99158203	ENSMUSG00000114414	0	+	C2	A930014D07Rik
chr1	165268193	165268278	ENSMUSG00000089299	0	+	C3	Gm24637
chr6	131048782	131049008	ENSMUSG00000108054	0	+	C2	Gm44149
chr11	19733651	19734483	ENSMUSG00000081820	0	+	C3	Gm12029
chr2	111076475	111086508	ENSMUSG00000084933	0	-	C4	Gm13962
chr2	51962843	52012395	ENSMUSG00000036202	0	+	C3	Rif1
chr1	85005674	85006565	ENSMUSG00000118640	0	-	C2	Gm7582
chr7	47261136	47262088	ENSMUSG00000100665	0	-	C2	Mrgprc1-ps
chr10	33733716	33755528	ENSMUSG00000069668	0	+	C3	Sult3a1
chr7	17406216	17415616	ENSMUSG00000108558	0	+	C2	Psg-ps1
chr1	62573649	62575101	ENSMUSG00000100750	0	-	C2	Gm29084
chr9	109381669	109397330	ENSMUSG00000074060	0	-	C2	Fbxw15
chr10	86521386	86530670	ENSMUSG00000121489	0	+	C2	1810014B01Rik
chr9	109345455	109363112	ENSMUSG00000104572	0	-	C3	Fbxw23
chr12	20161164	20194846	ENSMUSG00000113039	0	+	C2	Gm9265
chr10	109162629	109162712	ENSMUSG00002075046	0	-	C3	Gm55535
chr17	15818189	15818710	ENSMUSG00000116550	0	+	C3	Gm3507
chr4	96133796	96162507	ENSMUSG00000084286	0	-	C2	Cyp2j15-ps
chr7	54581525	54582297	ENSMUSG00000108581	0	-	C2	Gm44896
chr3	5625247	5641299	ENSMUSG00000040374	0	-	C3	Pex2
chr11	84963294	84963821	ENSMUSG00000082917	0	-	C3	Gm11440
chr14	122068425	122068870	ENSMUSG00000115443	0	+	C3	Gm9395
chr5	127954396	127955554	ENSMUSG00000061331	0	+	C4	Gm17132
chr14	40913357	40913610	ENSMUSG00000114927	0	-	C4	Gm47114
chr17	22186481	22187223	ENSMUSG00000099397	0	-	C2	Gm7809
chr18	34226497	34226623	ENSMUSG00000077263	0	+	C2	Gm24432
chr9	33071357	33071986	ENSMUSG00000102712	0	-	C4	Gm37758
chr13	62277699	62383958	ENSMUSG00000074867	0	+	C4	Zfp808
chr16	16750724	16750959	ENSMUSG00000116703	0	+	C3	Gm46540
chr16	15269867	15270626	ENSMUSG00000116423	0	+	C3	Gm7085
chr2	176433964	176434288	ENSMUSG00000081003	0	+	C2	Gm14301
chr12	65083106	65110160	ENSMUSG00000035597	0	+	C2	Prpf39
chrX	123379655	123380054	ENSMUSG00000094238	0	-	C2	Rps12-ps11
chr7	18479027	18479134	ENSMUSG00000119516	0	-	C4	Gm24464
chr2	132850406	132850574	ENSMUSG00000065050	0	+	C3	Gm25704
chr9	85823090	85825253	ENSMUSG00000110946	0	-	C4	Gm47604
chr12	19779035	19779144	ENSMUSG00000114002	0	-	C2	Gm48637
chr6	132541934	132542055	ENSMUSG00002075937	0	+	C2	Gm55438
chr1	178014982	178084867	ENSMUSG00000026502	0	+	C2	Desi2
chr7	107462245	107462707	ENSMUSG00000066245	0	+	C4	Gm10156
chr2	176293998	176294289	ENSMUSG00000094360	0	-	C4	Gm14307
chr2	166341955	166364293	ENSMUSG00000085682	0	-	C2	Gm14267
chr7	59162542	59162621	ENSMUSG00000118877	0	-	C3	Gm23449
chr4	143380329	143387210	ENSMUSG00000078513	0	-	C3	Pramel22
chr12	20241900	20359079	ENSMUSG00000116736	0	+	C4	Gm49692
chr10	58593091	58595389	ENSMUSG00000112424	0	+	C3	Gm6494
chr13	62411379	62423067	ENSMUSG00000113081	0	+	C4	Gm3333
chr1	26505316	26505967	ENSMUSG00000099458	0	+	C3	Gm19123
chr12	72697126	72711683	ENSMUSG00000021094	0	-	C3	Dhrs7
chr2	26778639	26792891	ENSMUSG00000036160	0	-	C3	Surf6
chr9	110904461	110904524	ENSMUSG00000088296	0	+	C4	Gm26409
chr7	127206202	127214969	ENSMUSG00000045639	0	-	C2	Zfp629
chr1	53383775	53391911	ENSMUSG00000026095	0	-	C3	Asnsd1
chr7	27593486	27593543	ENSMUSG00000118641	0	-	C3	Gm55488
chr17	22416245	22444597	ENSMUSG00000096433	0	-	C4	Zfp994
chr1	91397627	91397820	ENSMUSG00000101911	0	-	C2	Gm28381
chr4	17656674	17657963	ENSMUSG00000085478	0	-	C4	Gm11851
chr11	121720271	121720929	ENSMUSG00000085970	0	-	C3	Gm15643
chr7	42749142	42749267	ENSMUSG00000071952	0	+	C4	Gm10351
chr9	120621051	120623948	ENSMUSG00000111270	0	+	C4	Gm47066
chr10	100413287	100419573	ENSMUSG00000112000	0	+	C4	Gm47956
chrX	9216865	9217375	ENSMUSG00000100448	0	+	C2	H2al1k
chr13	67686759	67701949	ENSMUSG00000095432	0	-	C3	Zfp748
chr13	66022052	66022633	ENSMUSG00000113954	0	+	C4	Gm7822
chr1	58686061	58735148	ENSMUSG00000047528	0	-	C3	Flacc1
chr15	81864740	81865764	ENSMUSG00000061633	0	+	C2	Ndufb11b
chr16	36270898	36275754	ENSMUSG00000054905	0	-	C3	Stfa3
chr6	87925445	87925859	ENSMUSG00000068689	0	-	C4	Rps19-ps9
chr6	10334295	10334920	ENSMUSG00000107762	0	+	C3	Gm18421
chr2	39614006	39617611	ENSMUSG00000107699	0	+	C4	Gm43970
chr18	3616280	3618242	ENSMUSG00000117506	0	+	C3	Gm50091
chr11	73760411	73760486	ENSMUSG00000108735	0	-	C4	Gm44638
chr4	75065845	75067226	ENSMUSG00000081067	0	+	C3	Gm12912
chr18	74553875	74554599	ENSMUSG00000118303	0	+	C4	Gm50168
chr13	66560540	66560916	ENSMUSG00000114261	0	+	C4	Gm48243
chr3	137966751	137996459	ENSMUSG00000074207	0	+	C3	Adh1
chr15	74722858	74728167	ENSMUSG00000022589	0	-	C2	Cyp11b2
chr2	99385595	99386223	ENSMUSG00000084313	0	+	C2	Gm13809
chr17	53661539	53661849	ENSMUSG00000117248	0	+	C4	Gm29770
chr12	22090913	22091023	ENSMUSG00002076610	0	+	C3	Gm54485
chr9	22096902	22097517	ENSMUSG00000061167	0	-	C3	Rpl15-ps3
chr10	81821771	81822236	ENSMUSG00000112051	0	-	C4	Gm8158
chr1	87070595	87074705	ENSMUSG00000099839	0	-	C3	Gm29374
chr18	37488173	37491657	ENSMUSG00000045876	0	+	C3	Pcdhb8
chrX	74502417	74503065	ENSMUSG00000082208	0	+	C4	Gm15379
chr17	19209882	19211197	ENSMUSG00000093607	0	+	C3	Vmn2r-ps118
chr17	36316586	36331452	ENSMUSG00000053835	0	-	C4	H2-T24
chr12	17974294	17975669	ENSMUSG00000067356	0	+	C4	B430203G13Rik
chr18	37880045	37974926	ENSMUSG00000102222	0	+	C2	Pcdhga10
chr2	176875245	176898253	ENSMUSG00000078870	0	-	C3	Gm14410
chrX	3655958	3657910	ENSMUSG00000095716	0	-	C3	Btbd35f10
chr13	62532731	62532866	ENSMUSG00000089002	0	+	C2	Gm23855
chr1	130316273	130350746	ENSMUSG00000026401	0	-	C3	Cd55b
chr18	37840091	37974926	ENSMUSG00000103793	0	+	C2	Pcdhga6
chr6	41230261	41230705	ENSMUSG00000103042	0	+	C2	Gm2719
chr4	25854514	25854899	ENSMUSG00000083835	0	-	C3	Gm11898
chr17	58987341	59143036	ENSMUSG00000117100	0	-	C2	A330072L02Rik
chr9	88430072	88453114	ENSMUSG00000032425	0	+	C4	Zfp949
chr6	131015143	131028470	ENSMUSG00000108066	0	-	C2	Gm44134
chr1	64825141	64995983	ENSMUSG00000051344	0	-	C2	Plekhm3
chr10	24972044	24974007	ENSMUSG00000120461	0	-	C2	Gm56960
chr13	25219041	25219311	ENSMUSG00000114228	0	+	C4	Gm47605
chrY	90796006	90827734	ENSMUSG00000096768	0	+	C4	Gm47283
chr4	60513568	60513854	ENSMUSG00000094235	0	+	C2	Mup-ps24
chr7	114148916	114162207	ENSMUSG00000030670	0	-	C3	Cyp2r1
chr5	140491304	140511479	ENSMUSG00000036599	0	+	C3	Chst12
chr10	26617421	26617559	ENSMUSG00000112389	0	-	C3	Gm48891
chr8	85862393	85862555	ENSMUSG00000110200	0	+	C2	Gm45316
chr14	58286685	58287280	ENSMUSG00000114918	0	-	C2	Gm9012
chr13	89531827	89532943	ENSMUSG00000121063	0	-	C4	Gm56614
chr3	35467981	35468149	ENSMUSG00000106512	0	+	C4	Gm43078
chr17	26505336	26506035	ENSMUSG00000084893	0	-	C2	Hba-ps4
chr7	59192489	59192568	ENSMUSG00000118888	0	-	C4	Gm25209
chr10	118696730	118699447	ENSMUSG00000104443	0	+	C4	4932442E05Rik
chr5	96633624	96634009	ENSMUSG00000105446	0	+	C4	Gm42605
chr11	55141434	55227390	ENSMUSG00000055333	0	-	C3	Fat2
chr19	23664792	23709032	ENSMUSG00000074925	0	+	C3	Ptar1
chr8	4911168	4911651	ENSMUSG00000062152	0	+	C2	Rpl21-ps14
chr3	94644649	94645022	ENSMUSG00000104881	0	+	C2	Gm43711
chr7	27465075	27470397	ENSMUSG00000121480	0	+	C3	Gm10046
chr4	11156430	11174379	ENSMUSG00000028211	0	+	C3	Trp53inp1
chr13	23453049	23453644	ENSMUSG00000084096	0	+	C2	Vmn1r-ps135
chr10	82190088	82258716	ENSMUSG00000073427	0	+	C4	Gm4924
chr2	52026658	52268486	ENSMUSG00000026950	0	-	C3	Neb
chr13	67961858	67975121	ENSMUSG00000030446	0	+	C4	Zfp273
chr13	103727902	103844141	ENSMUSG00000114206	0	-	C2	Gm30551
chr2	175710673	175722893	ENSMUSG00000089756	0	-	C3	Zfp966
chrX	159081473	159081766	ENSMUSG00000083318	0	+	C2	Gm15192
chr18	63641239	63641302	ENSMUSG00000089156	0	+	C4	Gm23581
chr2	53081737	53109232	ENSMUSG00000026960	0	+	C3	Arl6ip6
chr13	111858012	111860868	ENSMUSG00000084217	0	-	C2	Setd9-ps
chr15	82317637	82341046	ENSMUSG00000068086	0	+	C2	Cyp2d9
chr5	52598500	52600594	ENSMUSG00000106380	0	+	C4	Gm3519
chr16	35958241	35958344	ENSMUSG00000088471	0	-	C2	Gm23080
chr12	69608002	69608111	ENSMUSG00002075915	0	-	C4	Gm54613
chr7	108085114	108086047	ENSMUSG00000108939	0	+	C4	Or5p74-ps1
chr17	13614286	13624453	ENSMUSG00000101639	0	-	C2	Gm8597
chr11	3901713	3902716	ENSMUSG00000082816	0	+	C4	Gm11953
chr12	80958250	80958357	ENSMUSG00000119334	0	+	C4	Gm23298
chr2	76553119	76617052	ENSMUSG00000086354	0	+	C2	Gm13938
chr18	37818262	37974926	ENSMUSG00000103677	0	+	C2	Pcdhga4
chr11	85188277	85188575	ENSMUSG00002075649	0	-	C3	Gm56214
chr12	24093202	24147247	ENSMUSG00000073158	0	-	C4	9030624G23Rik
chr1	85016785	85019679	ENSMUSG00000061852	0	-	C3	Gm53056
chrX	64130443	64130780	ENSMUSG00000083074	0	+	C4	Gm14670
chr15	20018551	20018951	ENSMUSG00000115830	0	-	C4	Gm49176
chr6	14081329	14081634	ENSMUSG00000108205	0	-	C2	Gm19252
chr12	109878218	109879952	ENSMUSG00000112940	0	+	C2	4930511J24Rik
chr8	105512459	105514244	ENSMUSG00000110694	0	+	C2	Gm45782
chr13	66155550	66156231	ENSMUSG00000055763	0	+	C3	Rybp-ps
chr15	96392457	96392824	ENSMUSG00000116253	0	+	C4	Gm41392
chr7	116402860	116403734	ENSMUSG00000108740	0	-	C3	Gm6008
chr16	88971622	88972087	ENSMUSG00000068067	0	+	C2	1110057P08Rik
chr11	69707391	69709291	ENSMUSG00000044084	0	-	C4	Spem2
chr2	36658699	36659272	ENSMUSG00000082251	0	+	C3	Gm13438
chr18	37795004	37795685	ENSMUSG00000103956	0	-	C4	Gm37118
chr2	163486769	163487721	ENSMUSG00000058812	0	+	C3	0610039K10Rik
chr9	109474189	109493720	ENSMUSG00000094992	0	-	C3	Fbxw25
chr4	74999736	74999937	ENSMUSG00000082533	0	-	C3	Gm11253
chr6	116449814	116450334	ENSMUSG00000107914	0	+	C3	Gm44076
chr16	36139503	36139967	ENSMUSG00000116897	0	+	C3	Gm49647
chr13	66886434	66889377	ENSMUSG00000114839	0	-	C4	Gm40989
chr18	68433425	68457923	ENSMUSG00000009535	0	+	C3	Rnmt
chr4	10874063	10874170	ENSMUSG00002075454	0	+	C2	Gm56194
chr7	41022346	41042803	ENSMUSG00000056383	0	-	C4	AI987944
chr7	129953767	129956092	ENSMUSG00000082988	0	-	C2	Gm5903
chr1	85304449	85320336	ENSMUSG00000089652	0	+	C4	Gm16025
chr9	20256431	20296473	ENSMUSG00000045519	0	-	C4	Zfp560
chr7	10634666	10638977	ENSMUSG00000095339	0	-	C2	Zscan4b
chr2	156644135	156681821	ENSMUSG00000087179	0	-	C3	5730471H19Rik
chr2	128443684	128451550	ENSMUSG00000109931	0	-	C4	Gm39929
chr2	111084860	111092371	ENSMUSG00000063844	0	+	C2	Or4f53
chr7	89476425	89477767	ENSMUSG00000109150	0	+	C2	Gm45793
chr1	117626584	117656155	ENSMUSG00000100265	0	+	C4	Gm28363
chr12	88052080	88054174	ENSMUSG00000106721	0	+	C3	Gm5442
chr6	67725543	67725714	ENSMUSG00000104584	0	-	C3	Rpl18a-ps3
chr7	23239156	23246873	ENSMUSG00000074291	0	+	C3	Vmn1r168
chr17	11059270	12282248	ENSMUSG00000023826	0	+	C3	Prkn
chr4	145595363	145626545	ENSMUSG00000078500	0	+	C4	Zfp986
chrX	9210264	9210571	ENSMUSG00000083608	0	+	C3	Gm14863
chr7	86298268	86315253	ENSMUSG00000063394	0	+	C3	Or14c40
chr7	141777257	141778503	ENSMUSG00000109581	0	+	C2	Gm19094
chr13	3616034	3661108	ENSMUSG00000033799	0	-	C2	Tasor2
chr3	115277664	115277785	ENSMUSG00002075856	0	-	C4	Gm55942
chr2	176212792	176225578	ENSMUSG00000095199	0	+	C3	Zfp967
chr12	18335572	18336535	ENSMUSG00000112994	0	+	C2	Gm46312
chr6	89819554	89853395	ENSMUSG00000068232	0	-	C3	Vmn1r42
chr13	22812240	22813334	ENSMUSG00000083413	0	-	C2	Vmn1r-ps110
chr3	97047867	97047977	ENSMUSG00000088511	0	-	C3	Gm24435
chr14	65409782	65422881	ENSMUSG00000114693	0	+	C4	Gm41177
chr3	56030576	56033580	ENSMUSG00000106211	0	-	C4	Gm42842
chr4	8438521	8454247	ENSMUSG00000103127	0	-	C2	Gm37386
chr6	68233372	68233853	ENSMUSG00000095771	0	+	C2	Igkv14-111
chr14	7170901	7171240	ENSMUSG00000114683	0	+	C4	Gm47763
chr18	37773543	37777257	ENSMUSG00000051316	0	-	C3	Taf7
chr4	60374044	60377951	ENSMUSG00000078686	0	-	C3	Mup9
chr10	85601763	85603441	ENSMUSG00000112504	0	-	C2	Gm47367
chr17	19134561	19178349	ENSMUSG00000091491	0	+	C3	Vmn2r97
chr13	74718565	74718674	ENSMUSG00000113279	0	-	C2	Gm47470
chr13	65515963	65516560	ENSMUSG00000113551	0	-	C4	Gm7768
chr12	20854562	20854709	ENSMUSG00000101813	0	-	C4	Gm28503
chr7	42114311	42114793	ENSMUSG00000092301	0	-	C4	Gm6887
chr7	128213051	128298149	ENSMUSG00000042105	0	+	C2	Inpp5f
chr12	21040536	21090429	ENSMUSG00000116627	0	+	C4	Gm30124
chr4	121002569	121072281	ENSMUSG00000049878	0	-	C3	Rlf
chr15	9505873	9530262	ENSMUSG00000003882	0	-	C3	Il7r
chr2	39127137	39127453	ENSMUSG00000083686	0	-	C4	Gm13504
chr12	88092458	88094837	ENSMUSG00000113400	0	+	C3	Gm8605
chr17	35598592	35604266	ENSMUSG00000035929	0	+	C2	H2-Q4
chr8	19087443	19088462	ENSMUSG00000080726	0	-	C2	Gm15366
chr1	185819927	185849507	ENSMUSG00000039246	0	-	C3	Lyplal1
chr17	22181532	22290149	ENSMUSG00000053347	0	+	C4	Zfp943
chr16	88759160	88759761	ENSMUSG00000096534	0	-	C2	Krtap16-3
chr14	54586918	54589093	ENSMUSG00000105501	0	-	C4	5330426L24Rik
chr3	59674695	59675661	ENSMUSG00000103986	0	+	C4	Gm5539
chr17	56199092	56205928	ENSMUSG00000003198	0	+	C4	Zfp959
chr17	54136664	54153367	ENSMUSG00000023122	0	-	C3	Sult1c2
chr4	8456165	8456498	ENSMUSG00000082151	0	-	C2	Gm11810
chr7	43806267	43807210	ENSMUSG00000108774	0	-	C2	Gm45136
chr3	124633157	124730509	ENSMUSG00000106423	0	+	C2	Gm42825
chr2	86169332	86169528	ENSMUSG00000111716	0	-	C2	Gm48554
chr3	93615378	93615574	ENSMUSG00000104229	0	+	C2	Gm18433
chr1	18017264	18018663	ENSMUSG00000100554	0	+	C3	Gm7690
chr11	27367989	27368386	ENSMUSG00000080735	0	-	C4	Gm12075
chr17	17089179	17089444	ENSMUSG00000116623	0	+	C3	Gm49775
chr15	82388796	82388856	ENSMUSG00002076338	0	+	C2	Gm54399
chr15	96129750	96152565	ENSMUSG00000097619	0	-	C2	4833422M21Rik
chr12	109510423	109510503	ENSMUSG00000084535	0	+	C2	Mir1906-1
chr13	61294039	61297621	ENSMUSG00000114643	0	-	C3	Gm18064
chr11	121721072	121734249	ENSMUSG00000039198	0	+	C2	Ptchd3
chr2	36701503	36707044	ENSMUSG00000075384	0	-	C2	Or1j1
chr7	128290258	128290542	ENSMUSG00000107062	0	+	C4	Gm43580
chr13	67873178	67873557	ENSMUSG00000114887	0	-	C3	Gm48894
chr10	129184718	129188013	ENSMUSG00000095075	0	+	C3	Or6c6
chr6	129772766	129790899	ENSMUSG00000082069	0	-	C4	Gm16242
chr3	155460607	155460877	ENSMUSG00000103981	0	-	C4	Gm37449
chr18	19499021	19504855	ENSMUSG00000117636	0	-	C4	Gm38432
chr10	85600449	85601626	ENSMUSG00000111996	0	-	C2	Gm47365
chr6	37663173	37664130	ENSMUSG00000107035	0	-	C4	Ybx1-ps2
chrX	113571893	113572163	ENSMUSG00000081354	0	+	C4	Gm14894
chr3	58484056	58500554	ENSMUSG00000075700	0	+	C3	Selenot
chr6	118478268	118539187	ENSMUSG00000007827	0	-	C2	Ankrd26
chr13	4400395	4441264	ENSMUSG00000121353	0	-	C3
chr10	3054118	3054849	ENSMUSG00000110943	0	+	C3	Gm30674
chr10	121910692	121910903	ENSMUSG00000112815	0	+	C3	Gm48828
chr6	149467546	149487111	ENSMUSG00000096299	0	+	C4	Gm21814
chr2	150965772	150965908	ENSMUSG00000119215	0	+	C2	Gm22517
chr1	34472201	34472280	ENSMUSG00000092852	0	-	C3	Mir5103
chr13	4515678	4516565	ENSMUSG00000113214	0	-	C3	Gm48010
chr7	17352094	17352204	ENSMUSG00002076502	0	+	C4	Gm55513
chr9	79944710	79944996	ENSMUSG00002075539	0	+	C2	Gm54836
chr5	3940580	3943933	ENSMUSG00000040429	0	-	C2	Mterf1a
chr4	143655103	143657306	ENSMUSG00000084123	0	-	C3	Gm13106
chrX	77418918	77419364	ENSMUSG00000083927	0	+	C4	Gm14749
chr2	175596775	175597399	ENSMUSG00000083481	0	-	C2	Rps8-ps2
chr9	78727919	78729120	ENSMUSG00000059422	0	-	C2	Gm8116
chr13	106916621	106916728	ENSMUSG00000064854	0	-	C2	Gm24527
chr10	106028238	106028631	ENSMUSG00000056877	0	-	C3	Rps15a-ps1
chr12	23247376	23247496	ENSMUSG00000113762	0	-	C2	Gm47386
chr16	36038291	36038396	ENSMUSG00002075226	0	-	C2	Gm55313
chr1	173501240	173525961	ENSMUSG00000066677	0	+	C2	Ifi208
chr5	33492852	33530640	ENSMUSG00000079562	0	+	C2	Maea
chr14	56188436	56211488	ENSMUSG00000068289	0	+	C3	Cma2
chr5	146474456	146477237	ENSMUSG00000096664	0	+	C3	Gm3409
chr6	68784162	68784692	ENSMUSG00000076533	0	-	C3	Igkv4-90
chr11	106191096	106192691	ENSMUSG00000020713	0	-	C3	Gh
chr5	110283707	110319838	ENSMUSG00000014668	0	+	C2	Chfr
chr12	88097716	88098121	ENSMUSG00000113083	0	-	C2	Gm48513
chr9	17999340	17999652	ENSMUSG00000111728	0	+	C4	Gm48850
chr13	90327335	90365261	ENSMUSG00000114541	0	-	C2	Gm29680
chr2	23382942	23384460	ENSMUSG00000102704	0	+	C2	Gm38309
chr1	85310436	85319807	ENSMUSG00000089937	0	-	C4	Gm7281
chr1	52623676	52624318	ENSMUSG00000100007	0	+	C3	Gm5527
chr10	85545190	85546636	ENSMUSG00000111609	0	-	C2	Gm6713
chr7	41905718	41905840	ENSMUSG00000108562	0	-	C3	Gm44519
chr7	47215068	47216026	ENSMUSG00000099659	0	-	C2	Gm9322
chr7	124506831	124513641	ENSMUSG00000108623	0	+	C2	Gm45092
chr3	19967959	19968519	ENSMUSG00000103781	0	+	C3	Gm37523
chr4	12039354	12090020	ENSMUSG00000049488	0	-	C2	Tmem67
chr13	62154453	62273916	ENSMUSG00000114036	0	-	C4	Gm48228
chr17	65816362	65816487	ENSMUSG00002076584	0	+	C2	Gm54915
chr3	49558675	49558916	ENSMUSG00000103249	0	+	C4	Gm38088
chr3	27066912	27067023	ENSMUSG00000103712	0	+	C3	Gm37659
chr2	88012223	88017263	ENSMUSG00000061342	0	+	C2	Or5d40
chr11	98517185	98529052	ENSMUSG00000064224	0	+	C2	Gsdma3
chr17	38262941	38263970	ENSMUSG00000109376	0	-	C2	Or14j8
chr2	176362314	176410878	ENSMUSG00000078879	0	+	C4	Zfp973
chr3	139734009	139734131	ENSMUSG00000099169	0	+	C2	Mir7j
chr6	90278200	90282431	ENSMUSG00000049694	0	+	C2	BC048671
chr7	59168158	59168237	ENSMUSG00000118902	0	-	C4	Gm24310
chr2	85313937	85349368	ENSMUSG00000075217	0	-	C3	Fads2b
chr18	6733904	6794429	ENSMUSG00000073639	0	+	C3	Rab18
chr13	75627313	75627506	ENSMUSG00000113821	0	-	C4	Gm48234
chrX	3231880	3233568	ENSMUSG00000080876	0	-	C3	Gm14332
chr7	8354411	8360904	ENSMUSG00000092447	0	-	C3	Gm7696
chr6	90273203	90276315	ENSMUSG00000108119	0	+	C2	Gm43891
chr17	71640195	71648799	ENSMUSG00000117199	0	-	C3	Gm4566
chr13	20179190	20179974	ENSMUSG00000050243	0	-	C4	Gm5446
chr15	100178717	100190947	ENSMUSG00000045631	0	+	C2	Tmprss12
chr13	5239801	5239933	ENSMUSG00000077473	0	-	C2	Gm24790
chr1	5140240	5232752	ENSMUSG00000033793	0	+	C3	Atp6v1h
chr5	44295321	44300613	ENSMUSG00000105263	0	+	C4	Gm42427
chr3	95317656	95318518	ENSMUSG00000096177	0	-	C2	Gm5070
chr1	58544306	58562389	ENSMUSG00000085054	0	+	C4	Gm15834
chr6	73200032	73202047	ENSMUSG00000107440	0	+	C2	Gm40377
chr4	143397693	143398254	ENSMUSG00000081227	0	+	C3	Gm13082
chr2	22072636	22074230	ENSMUSG00000081467	0	+	C3	Gm13337
chr13	62532917	62533230	ENSMUSG00000113151	0	+	C2	Gm48690
chr18	3122491	3123412	ENSMUSG00000091539	0	-	C4	Vmn1r238
chr7	59170031	59170110	ENSMUSG00000119682	0	-	C4	Gm22909
chr11	49327450	49336930	ENSMUSG00000047702	0	+	C4	Or2y16
chr2	37240085	37249344	ENSMUSG00000009030	0	-	C3	Pdcl
chr18	68470574	68475517	ENSMUSG00000007480	0	+	C2	Mc5r
chr6	139117767	139117931	ENSMUSG00000107569	0	+	C4	Gm44268
chr1	53387637	53391778	ENSMUSG00000117809	0	-	C3	Gm50478
chr12	23003997	23060285	ENSMUSG00000073164	0	-	C4	2410018L13Rik
chr6	68681491	68681962	ENSMUSG00000096490	0	-	C3	Igkv10-94
chr7	66489482	66802919	ENSMUSG00000058145	0	+	C3	Adamts17
chr5	87354975	87365970	ENSMUSG00000105240	0	-	C2	Gm19418
chr16	83168141	83168621	ENSMUSG00000071475	0	-	C3	Rpl21-ps5
chr7	7018912	7018996	ENSMUSG00000118617	0	+	C2	Gm53037
chr8	120931172	120954969	ENSMUSG00000097960	0	-	C3	A330074K22Rik
chr3	129547406	129557533	ENSMUSG00000105960	0	+	C4	6330410L21Rik
chr1	53365364	53372502	ENSMUSG00000101838	0	-	C2	Gm18800
chr2	163500305	163568078	ENSMUSG00000035268	0	+	C2	Pkig
chr10	85543543	85548232	ENSMUSG00000111435	0	+	C3	Gm47358
chr13	113244606	113244865	ENSMUSG00000051002	0	+	C3	Gm9848
chr9	101634951	101636062	ENSMUSG00000111269	0	-	C4	Gm47933
chr12	87561085	87565036	ENSMUSG00000079034	0	+	C3	Eif1ad8
chrX	71912972	71913871	ENSMUSG00000090089	0	+	C3	Magea9-ps
chr6	85698906	85733508	ENSMUSG00000090256	0	+	C2	Alms1-ps1
chrX	57270438	57271118	ENSMUSG00000084044	0	+	C2	Gm14647
chr2	150946811	150948246	ENSMUSG00000085805	0	+	C3	Gm14145
chr6	149210911	149237161	ENSMUSG00000032712	0	+	C2	Resf1
chr10	81688649	81689112	ENSMUSG00000112697	0	-	C4	Gm8137
chr12	20714517	20719934	ENSMUSG00000116635	0	+	C2	Gm49699
chr18	4484468	4485501	ENSMUSG00000117640	0	+	C4	Gm7411
chr8	125589771	125616796	ENSMUSG00000031985	0	+	C2	Gnpat
chr13	66925504	66927206	ENSMUSG00000114226	0	+	C4	Gm48412
chr8	85835181	85849724	ENSMUSG00000074194	0	-	C2	Zfp791
chr16	17269850	17305298	ENSMUSG00000006134	0	+	C2	Crkl
chr14	44987896	45005055	ENSMUSG00000115321	0	+	C4	Gm34060
chr7	58598681	58599307	ENSMUSG00000109252	0	-	C3	Gm18453
chr5	92589172	92654692	ENSMUSG00000029426	0	-	C2	Scarb2
chr12	11149596	11150078	ENSMUSG00000112298	0	+	C3	Gm48088
chr1	117796251	117827452	ENSMUSG00000100886	0	+	C4	Gm7195
chr12	96013540	96013894	ENSMUSG00000059695	0	-	C3	1700019M22Rik
chr7	30621796	30624106	ENSMUSG00000056978	0	-	C2	Hamp2
chr2	157404280	157404367	ENSMUSG00002075463	0	-	C4	Gm56190
chr3	106534372	106592235	ENSMUSG00000120716	0	-	C2	Gm56790
chr7	27388764	27405909	ENSMUSG00000057093	0	+	C3	Zfp607b
chr13	66660258	66665668	ENSMUSG00000114684	0	+	C3	Vmn2r-ps105
chr7	3759903	3767029	ENSMUSG00000074418	0	-	C2	Pira2-ps2
chr3	116615942	116616197	ENSMUSG00000106511	0	-	C4	Gm43521
chr13	67853427	67877292	ENSMUSG00000071281	0	-	C4	Zfp65
chr18	37813285	37974923	ENSMUSG00000103037	0	+	C4	Pcdhgb1
chr3	95293771	95310152	ENSMUSG00000105734	0	-	C3	Ctxnd2
chr6	129988799	129988861	ENSMUSG00002075615	0	+	C2	Gm55402
chr12	109510221	109510318	ENSMUSG00002074892	0	+	C2	Gm55096
chr5	95528912	95531643	ENSMUSG00000107122	0	+	C2	Gm32072
chr15	98207083	98215234	ENSMUSG00000062037	0	-	C2	Or8s16
chr15	75088224	75094510	ENSMUSG00000047728	0	+	C2	Ly6g2
chr10	58063678	58064473	ENSMUSG00000057216	0	-	C4	Gm10807
chr1	155651774	155688635	ENSMUSG00000033684	0	-	C3	Qsox1
chr10	7390361	7423638	ENSMUSG00000079685	0	-	C2	Ulbp1
chr10	127797424	127797798	ENSMUSG00000112446	0	+	C4	Gm47949
chr10	102267768	102268199	ENSMUSG00000112012	0	-	C4	Gm47025
chr1	117674760	117679102	ENSMUSG00000099571	0	-	C4	Gm18182
chr3	6229954	6232884	ENSMUSG00000103733	0	-	C3	Gm6162
chr6	29750759	29751124	ENSMUSG00000081564	0	+	C2	Gm13717
chrX	94463923	94488478	ENSMUSG00000050332	0	-	C4	Amer1
chr18	8415128	8416047	ENSMUSG00000117484	0	+	C4	Gm5500
chrX	151320496	151347193	ENSMUSG00000091863	0	+	C2	Cldn34a
chr9	57391092	57392587	ENSMUSG00000111414	0	+	C4	Gm18103
chr18	37125423	37320710	ENSMUSG00000103800	0	+	C2	Pcdha8
chr7	22608012	22608451	ENSMUSG00000109072	0	+	C3	Gm18469
chr12	66330152	66331175	ENSMUSG00000060499	0	-	C4	Rpl10l
chr7	59130966	59131045	ENSMUSG00000119665	0	-	C4	Gm22632
chr3	96252602	96265796	ENSMUSG00000097851	0	+	C3	Platr30
chr9	122764876	122771884	ENSMUSG00000121452	0	+	C4
chr17	36366707	36369263	ENSMUSG00000079492	0	-	C3	Gm11127
chr7	59177518	59177597	ENSMUSG00000118787	0	-	C4	Gm26392
chr6	89993128	90004459	ENSMUSG00000060724	0	+	C3	Vmn1r47
chr13	65706981	65707525	ENSMUSG00000113565	0	+	C4	Cbx3-ps2
chrX	18189682	18189801	ENSMUSG00000119205	0	-	C4	n-R5s5
chr11	115656258	115690192	ENSMUSG00000020747	0	+	C2	Tmem94
chr18	90597900	90610652	ENSMUSG00000110277	0	+	C4	Gm45871
chr3	96267268	96267433	ENSMUSG00000118876	0	-	C2	Rnu1b1
chr16	51800738	51825858	ENSMUSG00000116725	0	-	C3	Gm29686
chr13	66044963	66121314	ENSMUSG00000120021	0	+	C4	Gm56616
chr12	88309308	88309459	ENSMUSG00000113826	0	-	C2	Gm48577
chr7	20928521	20928985	ENSMUSG00000109000	0	+	C3	Gm18460
chr13	22397841	22407330	ENSMUSG00000046932	0	-	C2	Vmn1r193
chr17	15012202	15012266	ENSMUSG00000089053	0	-	C4	Gm23352
chr17	23861210	23862118	ENSMUSG00000117258	0	+	C4	Gm7773
chr11	50492910	50698400	ENSMUSG00000036545	0	+	C3	Adamts2
chr2	163465191	163487051	ENSMUSG00000017707	0	-	C2	Serinc3
chr13	15637819	15904611	ENSMUSG00000021318	0	+	C3	Gli3
chr16	20385107	20387258	ENSMUSG00000116604	0	+	C3	Gm49745
chr12	105866069	105868692	ENSMUSG00000113835	0	+	C2	Gm19554
chr12	88106132	88106563	ENSMUSG00000113348	0	-	C3	Gm8607
chr7	141765595	141766327	ENSMUSG00000073786	0	+	C3	Gm7579
chr6	41243820	41244084	ENSMUSG00000104326	0	+	C4	Trbv28
chr1	117590020	117606103	ENSMUSG00000099615	0	+	C2	Gm28362
chr1	15830345	15830892	ENSMUSG00000101652	0	-	C4	Gm6060
chr3	54540301	54541989	ENSMUSG00000104831	0	-	C4	B020017C02Rik
chr1	177557379	177580890	ENSMUSG00000015962	0	+	C3	1700016C15Rik
chrX	169106355	169111844	ENSMUSG00000093806	0	+	C4	Asmt
chr3	10286054	10288493	ENSMUSG00000102705	0	-	C4	4632432E15Rik
chr13	50272041	50272150	ENSMUSG00002076947	0	+	C4	Gm54740
chr9	98649982	98650374	ENSMUSG00000103276	0	+	C4	Gm37917
chr10	53374538	53395085	ENSMUSG00000112739	0	-	C3	Gm20597
chr16	58471852	58475607	ENSMUSG00000116579	0	-	C4	Gm49701
chr7	58601325	58601924	ENSMUSG00000108909	0	+	C2	Gm9373
chr1	67942388	67944691	ENSMUSG00000104395	0	+	C3	Gm37957
chr4	96805181	96805244	ENSMUSG00000088738	0	+	C4	Gm55858
chr4	146695417	146742617	ENSMUSG00000063245	0	+	C4	Zfp993
chr3	104108425	104108541	ENSMUSG00000088479	0	+	C4	Gm23077
chr3	55485525	55490151	ENSMUSG00000106334	0	-	C4	Gm43549
chr18	6371351	6371660	ENSMUSG00000095614	0	-	C4	Gm6291
chr3	67337428	67383862	ENSMUSG00000027774	0	+	C2	Gfm1
chr16	55916076	55917202	ENSMUSG00000116999	0	-	C4	Gm18723
chr14	105664992	105675150	ENSMUSG00000115548	0	+	C3	5430440P10Rik
chr2	143984407	143985293	ENSMUSG00000082480	0	-	C2	Gm11687
chr4	39398044	39450249	ENSMUSG00000090839	0	-	C3	Gm17094
chr10	77650515	77672486	ENSMUSG00000112600	0	+	C2	Gm49918
chr6	19317213	19319377	ENSMUSG00000106885	0	-	C2	Eif3s6-ps4
chr7	15429137	15429242	ENSMUSG00000119732	0	+	C4	Gm23714
chr7	59426471	59426565	ENSMUSG00000119504	0	-	C3	Gm25074
chr10	85600128	85601626	ENSMUSG00000111891	0	-	C2	Gm47366
chr7	59413835	59413929	ENSMUSG00000119047	0	-	C2	Gm22776
chr10	26618074	26618552	ENSMUSG00000112675	0	-	C3	Gm48892
chr12	19874891	19880373	ENSMUSG00000113332	0	-	C3	Gm9259
chr5	120950699	120962228	ENSMUSG00000029605	0	+	C3	Oas1b
chr18	65398599	65527137	ENSMUSG00000032845	0	-	C2	Alpk2
chr6	58054157	58055067	ENSMUSG00000093666	0	-	C3	Vmn1r-ps15
chr5	86952079	86984518	ENSMUSG00000035851	0	+	C3	Ythdc1
chr8	11661582	11685757	ENSMUSG00000031508	0	-	C3	Ankrd10
chr6	85709494	85742736	ENSMUSG00000051262	0	-	C4	Nat8f3
chr9	70976431	70983817	ENSMUSG00000119965	0	+	C3	Gm46120
chr12	88306680	88307544	ENSMUSG00000113490	0	-	C2	Gm18620
chr7	6010748	6014009	ENSMUSG00000066850	0	-	C3	Vmn1r65
chr5	93569530	93571255	ENSMUSG00000106699	0	+	C3	Gm43224
chr18	82712411	82719461	ENSMUSG00000118012	0	+	C4	Gm46620
chrX	8193662	8202476	ENSMUSG00000068219	0	+	C4	Ssxb10
chr1	165279123	165282198	ENSMUSG00000102401	0	-	C4	Gm37864
chr16	48814547	48840072	ENSMUSG00000033031	0	+	C3	Cip2a
chr7	59224326	59224404	ENSMUSG00000118674	0	-	C4	Gm26467
chr6	103565664	103565726	ENSMUSG00000088265	0	+	C4	Gm24784
chr4	135724833	135725198	ENSMUSG00000083852	0	+	C4	Gm13007
chr6	143539078	143597014	ENSMUSG00000086887	0	-	C4	1700060C16Rik
chr10	36487895	36490070	ENSMUSG00000111231	0	-	C4	Gm47054
chr13	67979224	67992154	ENSMUSG00000058246	0	+	C2	Gm10037
chr3	142370204	142371267	ENSMUSG00000105170	0	-	C4	Gm19166
chr5	66068040	66068766	ENSMUSG00000120641	0	+	C2	Gm57277
chr10	62451673	62486997	ENSMUSG00000020076	0	-	C3	Ddx50
chr10	107035772	107041636	ENSMUSG00000112466	0	-	C3	Gm29674
chr18	45418902	45419187	ENSMUSG00000073569	0	-	C2	Gm10540
chr7	11713602	11717839	ENSMUSG00000109860	0	-	C4	Zscan4-ps4
chr13	78575366	78590643	ENSMUSG00000114639	0	+	C2	Gm31946
chr11	121708233	121708435	ENSMUSG00000099690	0	+	C3	Gm29513
chr2	177152067	177152640	ENSMUSG00000083619	0	+	C2	Gm14414
chr5	124242611	124250327	ENSMUSG00000085433	0	-	C4	Gm16001
chr7	93010884	93030071	ENSMUSG00000109315	0	+	C2	Gm45037
chr12	18236151	18241624	ENSMUSG00000113360	0	+	C4	Gm48355
chr1	58669533	58676503	ENSMUSG00000099490	0	+	C3	Gm18802
chr1	58691750	58694992	ENSMUSG00000121483	0	+	C2	Gm20257
chr7	59416358	59416452	ENSMUSG00000119689	0	-	C2	Gm23446
chr7	22136730	22137654	ENSMUSG00000094542	0	-	C4	Vmn1r149
chr17	34243939	34244044	ENSMUSG00000092338	0	-	C3	Gm26940
chr12	109506878	109538165	ENSMUSG00000021268	0	+	C2	Meg3
chr6	37842774	37843499	ENSMUSG00000106853	0	-	C2	Gm7492
chr11	100119670	100122904	ENSMUSG00000084257	0	-	C4	Gm11597
chr16	20779376	20779892	ENSMUSG00000116732	0	-	C3	Gm18769
chr3	18002573	18004375	ENSMUSG00000027564	0	+	C3	Cypt12
chr19	29065002	29067655	ENSMUSG00000118320	0	-	C3	Gm50425
chr6	124935375	124942501	ENSMUSG00000030127	0	-	C3	Cops7a
chr1	98945088	98945188	ENSMUSG00000087804	0	+	C4	Gm23434
chrX	124455395	124455794	ENSMUSG00000095137	0	-	C2	Rps12-ps17
chr7	59428997	59429091	ENSMUSG00000118730	0	-	C4	Gm25157
chr10	62951573	63039731	ENSMUSG00000020067	0	-	C3	Mypn
chrX	33656372	33658057	ENSMUSG00000095659	0	-	C3	Spin2g
chr11	30880773	30904335	ENSMUSG00000020311	0	-	C2	Erlec1
chr5	95211434	95214166	ENSMUSG00000107376	0	+	C2	Gm42661
chr13	14016826	14018835	ENSMUSG00000113493	0	+	C4	Gm7441
chr15	81851188	81852744	ENSMUSG00000116157	0	+	C3	Cyp2d67-ps
chr19	52920356	53028645	ENSMUSG00000025027	0	-	C4	Xpnpep1
chrX	32943123	32944473	ENSMUSG00000079297	0	+	C2	Gm2223
chr1	144118033	144124980	ENSMUSG00000026358	0	-	C3	Rgs1
chr5	38291737	38293441	ENSMUSG00000107276	0	-	C4	Gm42858
chr5	34055259	34093757	ENSMUSG00000029111	0	-	C2	Nelfa
chr13	66482740	66482938	ENSMUSG00000114328	0	-	C2	Gm48246
chr7	108265624	108269466	ENSMUSG00000096209	0	+	C3	Or5p81
chr14	33150598	33150982	ENSMUSG00000115248	0	-	C2	Gm49037
chrX	77401399	77401730	ENSMUSG00000083448	0	-	C3	Gm8749
chr7	59256137	59256216	ENSMUSG00000119505	0	-	C4	Gm22391
chr10	117083925	117086632	ENSMUSG00000078430	0	+	C3	Gm10936
chr7	43726173	43728474	ENSMUSG00000108498	0	-	C2	Gm45026
chr1	117759559	117782153	ENSMUSG00000100305	0	+	C4	Gm28360
chr14	42604839	42607174	ENSMUSG00000090333	0	-	C3	Gm3025
chr7	22556849	22556999	ENSMUSG00000108922	0	-	C4	Gm44825
chr2	175112348	175112972	ENSMUSG00000084323	0	+	C2	Gm14438
chr16	76345682	76348112	ENSMUSG00000116701	0	+	C4	Gm30726
chr10	125872695	125872768	ENSMUSG00002075715	0	+	C3	Gm55037
chr13	54925326	54930904	ENSMUSG00000084949	0	-	C3	Gm16249
chr1	13693553	13730770	ENSMUSG00000025937	0	-	C3	Lactb2
chr7	17352423	17352951	ENSMUSG00000108792	0	+	C4	Gm5418
chr13	62160848	62160958	ENSMUSG00002076676	0	-	C2	Gm55562
chr12	23003995	23010307	ENSMUSG00000113670	0	-	C2	Gm49686
chr2	177190007	177201556	ENSMUSG00000094786	0	+	C3	Gm14403
chr13	68617798	68617951	ENSMUSG00000113382	0	-	C4	Gm48429
chr4	100438474	100438931	ENSMUSG00000082601	0	+	C2	Gm12700
chr7	59418885	59418979	ENSMUSG00000119347	0	-	C4	Gm25210
chr7	42853775	42853885	ENSMUSG00002075127	0	+	C2	Gm54989
chr17	66495252	66496693	ENSMUSG00000117312	0	+	C2	Gm49931
chr12	20246916	20247055	ENSMUSG00000113964	0	+	C3	Gm48667
chr1	85944537	85957680	ENSMUSG00000026226	0	+	C2	Spata3
chr17	81553788	81554167	ENSMUSG00000117496	0	-	C3	Gm50042
chr1	34967589	34969726	ENSMUSG00000103716	0	+	C4	Gm19430
chr4	147209712	147210273	ENSMUSG00000082779	0	+	C4	Gm13162
chr2	151214282	151214418	ENSMUSG00000119525	0	-	C4	Gm23261
chr6	19784684	19784791	ENSMUSG00000106814	0	+	C4	Gm43501
chr7	99412713	99418528	ENSMUSG00000073997	0	+	C2	Or2at1
chr3	36475724	36476271	ENSMUSG00000105792	0	+	C2	Gm17887
chr17	54182017	54182578	ENSMUSG00000105732	0	-	C2	Sult1c2-ps1
chr7	59229938	59230017	ENSMUSG00000118810	0	-	C4	Gm24952
chr4	12153408	12172015	ENSMUSG00000028218	0	-	C3	Cibar1
chr5	137820213	137834543	ENSMUSG00000046245	0	-	C3	Pilra
chr4	101692165	101701220	ENSMUSG00000035201	0	-	C2	Pramel17
chr16	22804603	22848232	ENSMUSG00000060459	0	-	C3	Kng2
chr14	69396119	69396968	ENSMUSG00000098713	0	+	C2	Rps2-ps5
chr17	56056983	56160662	ENSMUSG00000032915	0	+	C3	Adgre4
chr17	34422500	34435295	ENSMUSG00000024339	0	+	C3	Tap2
chr12	18414462	18415471	ENSMUSG00000113132	0	+	C4	Gm9231
chr17	22035865	22064753	ENSMUSG00000069743	0	-	C3	Zfp820
chr3	4458929	4459359	ENSMUSG00000104054	0	-	C3	Gm38131
chr5	137850408	137856368	ENSMUSG00000066684	0	-	C3	Pilrb1
chrX	128057502	128057634	ENSMUSG00000089284	0	-	C3	Gm26029
chr7	20175594	20176518	ENSMUSG00000094545	0	-	C4	Vmn1r101
chr4	117047138	117047254	ENSMUSG00000119227	0	+	C3	Gm25099
chr11	82985045	82988896	ENSMUSG00000111016	0	+	C4	Gm48462
chr16	7687965	7697723	ENSMUSG00000116450	0	+	C4	Gm49534
chr6	52334528	52334809	ENSMUSG00000084282	0	-	C4	Gm15054
chr9	109430183	109455125	ENSMUSG00000062275	0	-	C2	Fbxw24
chr17	33848063	33850753	ENSMUSG00000073423	0	+	C2	Zfp414
chr19	39377999	39451519	ENSMUSG00000032808	0	-	C3	Cyp2c38
chr7	59423937	59424031	ENSMUSG00000119055	0	-	C3	Gm22851
chrX	34136107	34157148	ENSMUSG00000084363	0	-	C2	Gm2288
chr12	21092959	21098328	ENSMUSG00000092229	0	+	C3	Gm5977
chr5	137991308	137991686	ENSMUSG00000063739	0	-	C2	Gm4963
chr4	3327174	3327329	ENSMUSG00000083632	0	+	C3	Gm11786
chr17	34243985	34244045	ENSMUSG00000105964	0	+	C2	Mir219c
chr7	126771130	126772377	ENSMUSG00000108717	0	-	C4	Gm44940
chr13	65712019	65725838	ENSMUSG00000113381	0	-	C4	Vmn2r-ps97
chr5	144704541	144796588	ENSMUSG00000045482	0	+	C3	Trrap
chr13	66026341	66037545	ENSMUSG00000113945	0	+	C4	Vmn2r-ps99
chr3	83966274	83970759	ENSMUSG00000103261	0	-	C3	Gm36981
chrX	3860078	3862027	ENSMUSG00000101381	0	-	C3	Btbd35f16
chr7	47402469	47402579	ENSMUSG00002076926	0	+	C4	Gm56336
chr13	66023697	66034204	ENSMUSG00000121453	0	+	C4
chr9	121148450	121150696	ENSMUSG00000110751	0	+	C3	C230053D17Rik
chr10	62934127	62934469	ENSMUSG00000104481	0	+	C3	Gm38063
chr8	21433709	21434726	ENSMUSG00000079120	0	-	C2	AY761185
chr13	43551865	43560573	ENSMUSG00000063200	0	+	C2	Nol7
chr14	11187211	11187296	ENSMUSG00000099218	0	-	C3	Mir5124b
chr2	177534430	177535057	ENSMUSG00000082901	0	+	C2	Rps8-ps5
chr15	12068333	12085283	ENSMUSG00000115441	0	-	C3	Gm34759
chr17	34243956	34244066	ENSMUSG00000065555	0	-	C3	Mir219a-1
chr8	48085363	48085799	ENSMUSG00000062458	0	-	C4	Gm8623
chr13	66042028	66042573	ENSMUSG00000074841	0	-	C2	Cbx3-ps1
chr7	21384838	21385312	ENSMUSG00000109557	0	+	C3	Gm18463
chr9	119939439	119953570	ENSMUSG00000032519	0	+	C2	Slc25a38
chr12	20716341	20720195	ENSMUSG00000121316	0	+	C2
chr11	20240062	20240383	ENSMUSG00000083792	0	-	C4	Rpl12-ps2
chr7	59328256	59328350	ENSMUSG00000118926	0	-	C2	Gm22285
chr6	112694931	112924227	ENSMUSG00000030257	0	-	C3	Srgap3
chr15	82388827	82394147	ENSMUSG00000115931	0	+	C2	Gm27825
chr5	3149389	3149663	ENSMUSG00000106399	0	+	C4	Gm43530
chr4	147953435	147954815	ENSMUSG00000070583	0	+	C4	Fv1
chr8	72631623	72632407	ENSMUSG00000110490	0	+	C3	Vmn2r-ps91
chr6	90012914	90013823	ENSMUSG00000057592	0	-	C4	Vmn1r48
chr6	142119093	142145191	ENSMUSG00000118597	0	+	C4	Gm54515
chr4	71204178	71204615	ENSMUSG00000082017	0	+	C3	Gm11229
chr7	11686348	11687330	ENSMUSG00000110271	0	-	C3	Gm45387
chr3	108847188	108847762	ENSMUSG00000051638	0	-	C4	Gm9857
chr11	16186928	16187546	ENSMUSG00000082410	0	+	C2	Gm12011
chr15	102858210	102858367	ENSMUSG00002076870	0	+	C4	Gm55344
chrX	144073354	144132085	ENSMUSG00000041700	0	-	C3	Lhfpl1
chr7	59233681	59233760	ENSMUSG00000119375	0	-	C4	Gm23944
chr12	88048490	88051974	ENSMUSG00000114075	0	+	C3	Eif1ad18
chr1	74700903	74742889	ENSMUSG00000033257	0	+	C2	Ttll4
chr5	138358099	138358303	ENSMUSG00000106161	0	+	C2	Pvrig-ps
chr3	111696807	111698418	ENSMUSG00000105882	0	+	C3	Gm42905
chr16	19424445	19430632	ENSMUSG00000062245	0	-	C3	Or2aj5
chr5	94881214	94883946	ENSMUSG00000107064	0	+	C2	Gm42561
chr2	86176967	86180628	ENSMUSG00000075189	0	-	C3	Or8k53
chr2	70708172	70714752	ENSMUSG00000085868	0	+	C4	Gm13632
chr13	22574542	22584222	ENSMUSG00000101073	0	+	C3	Vmn1r200
chr7	29794201	29807047	ENSMUSG00000049421	0	+	C4	Zfp260
chr4	54004056	54004187	ENSMUSG00000089552	0	+	C3	Gm24177
chr10	82266537	82268227	ENSMUSG00000112163	0	+	C3	Gm8188
chr2	176115386	176128006	ENSMUSG00000089951	0	+	C3	Zfp968-ps
chr1	109550737	109550867	ENSMUSG00000089037	0	-	C3	Gm22159
chr6	89675700	89676499	ENSMUSG00000100128	0	-	C4	Vmn1r-ps25
chr4	111845846	111846155	ENSMUSG00002076910	0	-	C4	Gm55392
chr11	6161012	6180143	ENSMUSG00000020447	0	-	C2	Npc1l1
chr11	3599190	3640477	ENSMUSG00000034543	0	+	C2	Morc2a
chr7	59261752	59261831	ENSMUSG00000118955	0	-	C4	Gm22912
chr18	82720556	82724299	ENSMUSG00000117824	0	+	C2	Gm50350
chr7	59350625	59350719	ENSMUSG00000119327	0	-	C3	Gm25155
chr1	85224571	85233186	ENSMUSG00000090252	0	+	C2	Gm16028
chr18	20509785	20543253	ENSMUSG00000061928	0	+	C3	Dsg1b
chr9	122967530	122968706	ENSMUSG00000111490	0	+	C3	Gm47159
chr15	96395782	96396769	ENSMUSG00000116160	0	+	C4	Gm41392
chr12	23953253	23953370	ENSMUSG00000113606	0	+	C3	Gm47441
chr7	131568188	131596134	ENSMUSG00000040125	0	+	C3	Gpr26
chr1	117893668	117914614	ENSMUSG00000100617	0	+	C4	Gm7145
chr3	25480378	26386609	ENSMUSG00000063887	0	-	C3	Nlgn1
chr7	59358216	59358310	ENSMUSG00000118997	0	-	C4	Gm23767
chr7	103913889	103913997	ENSMUSG00000088658	0	-	C2	Gm24846
chr13	13593350	13593754	ENSMUSG00000094865	0	-	C4	Gm7426
chr13	8935536	8942487	ENSMUSG00000058258	0	+	C3	Idi1
chr10	62438128	62439907	ENSMUSG00000112347	0	+	C3	Gm47257
chr7	59231810	59231888	ENSMUSG00000119647	0	-	C4	Gm25087
chr10	82402605	82403341	ENSMUSG00000112560	0	+	C3	Gm19186
chr9	72182141	72271059	ENSMUSG00000038535	0	+	C2	Zfp280d
chr5	104923644	104925093	ENSMUSG00000048334	0	+	C4	Gm8258
chr7	7789149	7822866	ENSMUSG00000096399	0	-	C4	Vmn2r35
chr12	23515695	23515965	ENSMUSG00000113451	0	+	C4	Gm47421
chr13	19495414	19495474	ENSMUSG00000105830	0	-	C4	Trgj2
chr11	18752253	18752422	ENSMUSG00000089390	0	-	C2	Gm23021
chr6	123909251	123916452	ENSMUSG00000108198	0	-	C2	Gm44823
chr7	15022175	15023115	ENSMUSG00000098404	0	-	C3	Mrip-ps
chr18	37617847	37622507	ENSMUSG00000046387	0	+	C4	Pcdhb17
chr15	14143040	14143313	ENSMUSG00000115551	0	+	C4	Gm49115
chr15	82305651	82307648	ENSMUSG00000116419	0	-	C2	Gm19267
chr12	31797323	31797671	ENSMUSG00000112033	0	+	C2	Gm48808
chr2	7635886	7636159	ENSMUSG00000083252	0	+	C4	Gm13210
chr10	82000080	82002618	ENSMUSG00000112847	0	+	C2	Gm47573
chr11	59340870	59349393	ENSMUSG00000036819	0	+	C3	Jmjd4
chr11	106167497	106179571	ENSMUSG00000020712	0	+	C3	Tcam1
chr11	50701912	50718551	ENSMUSG00000044807	0	-	C4	Zfp354c
chr12	13473260	13475718	ENSMUSG00000113476	0	-	C4	Gm48309
chr2	87771988	87775481	ENSMUSG00000075145	0	-	C3	Or5d16
chr4	147527927	147528486	ENSMUSG00000082248	0	+	C3	Gm13161
chr3	98220485	98247306	ENSMUSG00000053398	0	-	C3	Phgdh
chr17	12499003	12499421	ENSMUSG00000117325	0	+	C3	Gm49962
chr2	24121879	24123663	ENSMUSG00000104173	0	+	C4	Gm37703
chr7	59529206	59529300	ENSMUSG00000119637	0	-	C4	Snord116l8
chr7	59183133	59183212	ENSMUSG00000118873	0	-	C4	Gm22627
chrX	29530725	29551757	ENSMUSG00000095152	0	-	C2	Gm3657
chr10	126021765	126022192	ENSMUSG00000112632	0	-	C4	Gm4510
chr13	83213575	83342466	ENSMUSG00000114372	0	+	C3	2310067P03Rik
chr5	138362521	138363814	ENSMUSG00000080935	0	-	C4	Got2-ps1
chrY	6237452	6237995	ENSMUSG00000118404	0	-	C4	Gm21746
chr8	91911546	91911811	ENSMUSG00002076895	0	-	C4	Gm55506
chr9	14000915	14029597	ENSMUSG00000111489	0	+	C3	1700019J19Rik
chr10	59231576	59232206	ENSMUSG00000069622	0	+	C2	Gm10273
chr10	17387861	17396356	ENSMUSG00000112587	0	-	C3	Gm47769
chr9	4309832	4331732	ENSMUSG00000025893	0	+	C3	Kbtbd3
chr13	27616663	27622671	ENSMUSG00000021345	0	-	C2	Prl8a6
chr8	20697984	20698095	ENSMUSG00000110458	0	+	C3	Gm21769
chr8	119010471	120051660	ENSMUSG00000031841	0	+	C3	Cdh13
chr13	14395129	14396523	ENSMUSG00000113563	0	-	C3	Gm2492
chr5	66068966	66073289	ENSMUSG00000107254	0	+	C2	Gm43769
chr1	66071341	66072084	ENSMUSG00000081623	0	-	C3	Gm8809
chr13	61951954	61952062	ENSMUSG00002076825	0	-	C2	Gm55560
chr16	20401858	20402174	ENSMUSG00000116808	0	+	C2	Gm20164
chr11	53091510	53091885	ENSMUSG00000058073	0	+	C4	Gm11189
chrX	108066961	108067068	ENSMUSG00000119240	0	-	C4	Gm25797
chr3	90683125	90685187	ENSMUSG00000096621	0	-	C3	Gm5849
chr8	46387655	46397182	ENSMUSG00000071104	0	+	C2	Ccdc110
chr9	124054433	124075326	ENSMUSG00000074829	0	-	C2	2010315B03Rik
chr9	109008294	109025043	ENSMUSG00000049314	0	-	C3	Fbxw13
chr17	74177425	74178345	ENSMUSG00000117257	0	-	C3	Gm4948
chr1	150141285	150141750	ENSMUSG00000099875	0	-	C4	Rbm3-ps
chr11	88814845	88846291	ENSMUSG00000000278	0	-	C3	Scpep1
chr5	70710950	70711564	ENSMUSG00000106613	0	-	C2	Gm42652
chr12	3104926	3105401	ENSMUSG00000112240	0	-	C2	Gm48310
chr14	73411259	73424761	ENSMUSG00000090706	0	-	C2	Gm17233
chr7	59250523	59250602	ENSMUSG00000119428	0	-	C4	Gm22253
chr6	18866316	18879585	ENSMUSG00000029517	0	+	C2	Ankrd7
chr13	66498977	66549932	ENSMUSG00000121455	0	-	C3
chr8	122523051	122556308	ENSMUSG00000040263	0	-	C2	Klhdc4
chr11	99609717	99609854	ENSMUSG00000083581	0	-	C3	Gm14186
chr2	177006312	177016100	ENSMUSG00000078868	0	-	C4	Gm14412
chr5	45814289	45814914	ENSMUSG00000105634	0	-	C2	Gm43367
chr1	177614421	177615031	ENSMUSG00000089657	0	+	C4	Gm16585
chr2	88416797	88423106	ENSMUSG00000068808	0	+	C4	Or4c102
chr2	85780780	85784254	ENSMUSG00000057207	0	+	C3	Or5m11
chr19	44321530	44335182	ENSMUSG00000050195	0	+	C2	Scd4
chr3	144653321	144673693	ENSMUSG00000085773	0	+	C2	Gm16233
chr7	59055077	59055156	ENSMUSG00000118878	0	-	C4	Gm22348
chr7	59241169	59241248	ENSMUSG00000119101	0	-	C4	Gm25452
chr12	46316532	46320667	ENSMUSG00000112915	0	-	C4	Gm18112
chr12	20467722	20468443	ENSMUSG00000113749	0	+	C4	Mrto4-ps1
chr10	30055721	30056220	ENSMUSG00000110776	0	+	C2	Gm2829
chr2	176490404	176503016	ENSMUSG00000078877	0	+	C4	Gm14295
chr9	37241062	37245725	ENSMUSG00000111481	0	-	C4	Gm47652
chr8	82879348	82879411	ENSMUSG00000089147	0	-	C4	Gm25267
chr7	59246782	59246861	ENSMUSG00000119250	0	-	C4	Gm24759
chr12	18955926	18961359	ENSMUSG00000113857	0	+	C4	Gm46338
chr13	62065362	62065962	ENSMUSG00000113887	0	+	C4	Gm35619
chr12	24018681	24018846	ENSMUSG00000114022	0	-	C3	Gm17330
chr9	44274748	44275025	ENSMUSG00002075510	0	+	C3	Gm55507
chr3	90917389	90924491	ENSMUSG00000106257	0	-	C3	Gm9023
chr2	25627020	25630109	ENSMUSG00000079539	0	+	C3	Obp2b
chr8	72662478	72688473	ENSMUSG00000066880	0	+	C4	Zfp617
chr8	80473895	80479042	ENSMUSG00000110202	0	-	C2	Gm45435
chr12	20362515	20362641	ENSMUSG00000116558	0	+	C3	Gm49697
chr7	59368335	59368429	ENSMUSG00000118978	0	-	C4	Gm23089
chr7	59185003	59185082	ENSMUSG00000118676	0	-	C4	Gm24585
chr8	67629422	67630439	ENSMUSG00000110512	0	+	C4	Gm45827
chr6	136463119	136464184	ENSMUSG00000091408	0	-	C4	Gm6728
chr7	59207474	59207553	ENSMUSG00000119927	0	-	C4	Gm24040
chr3	106085147	106086491	ENSMUSG00000104855	0	-	C2	Gm43709
chr7	59259880	59259959	ENSMUSG00000118716	0	-	C4	Gm24137
chr19	8233587	8234951	ENSMUSG00000118345	0	-	C3	Gm7105
chr6	48916731	48917061	ENSMUSG00000068537	0	-	C2	Gm10242
chr1	95628908	95644243	ENSMUSG00000100777	0	-	C3	4930598F16Rik
chr18	56354905	56355090	ENSMUSG00002075430	0	+	C4	Gm54362
chr7	128197702	128198002	ENSMUSG00000096557	0	-	C2	Gm7258
chr9	122651840	122673100	ENSMUSG00000107504	0	-	C2	Gm35549
chrX	28908561	28929602	ENSMUSG00000095802	0	+	C2	Gm7415
chr12	22956038	22956164	ENSMUSG00000113876	0	-	C3	Gm48042
chr7	13696896	13700140	ENSMUSG00000099596	0	-	C2	Zbed4-ps3
chr4	134847962	134905301	ENSMUSG00000070691	0	+	C3	Runx3
chr7	108166051	108166582	ENSMUSG00000108837	0	+	C4	Gm44865
chr14	42436182	42436303	ENSMUSG00002074887	0	-	C2	Gm55309
chr8	46816287	46820241	ENSMUSG00000110035	0	+	C2	Gm30931
chr7	41909476	41950179	ENSMUSG00000090967	0	+	C2	Vmn2r61
chr6	22759397	22760583	ENSMUSG00000107303	0	+	C2	Gm18861
chr5	57853338	57853719	ENSMUSG00000106517	0	-	C4	Gm42634
chr4	117994153	118037240	ENSMUSG00000033326	0	-	C2	Kdm4a
chr9	98305013	98328628	ENSMUSG00000046402	0	+	C3	Rbp1
chr6	131857630	131857840	ENSMUSG00000107983	0	+	C3	Gm43973
chr5	6476843	6479232	ENSMUSG00000104663	0	-	C4	Gm3203
chr4	71898713	71917796	ENSMUSG00000086696	0	+	C3	Gm11234
chr16	76810593	76913668	ENSMUSG00000022867	0	+	C3	Usp25
chr4	61696560	61700506	ENSMUSG00000078673	0	-	C3	Mup19
chr7	108074962	108076614	ENSMUSG00000109213	0	-	C2	Or5ag1-ps1
chr12	19437809	19483082	ENSMUSG00000093908	0	+	C4	Gm5784
chr15	32779001	32796155	ENSMUSG00000115317	0	+	C3	Gm32618
chr7	62227075	62227964	ENSMUSG00000108928	0	-	C3	Vmn2r-ps61
chr19	39597285	39637495	ENSMUSG00000062624	0	-	C3	Cyp2c67
chr10	104710072	104710345	ENSMUSG00000112044	0	-	C4	Gm48184
chr17	53666954	53668917	ENSMUSG00000117241	0	+	C3	Gm9214
chr9	109370768	109371981	ENSMUSG00000105948	0	-	C4	Gm43089
chr5	11535301	11551419	ENSMUSG00000105688	0	-	C3	4930437M23Rik
chr13	4484304	4507876	ENSMUSG00000021210	0	+	C3	Akr1c6
chr6	121612334	121656186	ENSMUSG00000030111	0	+	C3	A2m
chr6	142031486	142154247	ENSMUSG00000079262	0	-	C4	Slco1a6
chr7	30626092	30626572	ENSMUSG00000108352	0	-	C2	Usf2-ps1
chr3	62030627	62030986	ENSMUSG00000103322	0	+	C4	Gm37404
chr8	43748099	43760017	ENSMUSG00000051176	0	-	C2	Zfp42
chrX	33012860	33014777	ENSMUSG00000101294	0	-	C3	Btbd35f15
chr16	87151072	87165630	ENSMUSG00000044442	0	+	C3	N6amt1
chr12	22609021	22609202	ENSMUSG00000113242	0	+	C3	Gm48016
chr5	110257957	110277660	ENSMUSG00000023284	0	+	C4	Zfp605
chr1	170878742	170892504	ENSMUSG00000059498	0	-	C2	Fcgr3
chr6	136672002	136672281	ENSMUSG00000107850	0	-	C4	Gm4714
chr16	36041837	36077810	ENSMUSG00000095620	0	+	C4	Csta2
chr1	108344806	108347562	ENSMUSG00000104478	0	+	C2	Gm38212
chr14	98861625	98861732	ENSMUSG00000119462	0	+	C4	Gm26139
chr4	143226004	143228665	ENSMUSG00000083403	0	+	C2	Gm13041
chr10	92520607	92558282	ENSMUSG00000019988	0	-	C4	Nedd1
chr12	97643313	97643800	ENSMUSG00000112004	0	-	C4	Gm8785
chr7	32616570	32616691	ENSMUSG00002076642	0	+	C4	Gm56356
chr13	23180433	23180670	ENSMUSG00000079064	0	-	C4	Vmn1r-ps123
chr10	11219147	11335388	ENSMUSG00000055493	0	+	C3	Epm2a
chr13	67198798	67199089	ENSMUSG00000114834	0	+	C2	Gm48705
chrX	29871253	29892535	ENSMUSG00000096311	0	-	C4	Gm3681
chr17	34239765	34243654	ENSMUSG00000024325	0	-	C3	Ring1
chr1	162781368	162812097	ENSMUSG00000026691	0	-	C4	Fmo3
chr13	50036992	50037800	ENSMUSG00000113333	0	+	C2	Gm19011
chr1	107181282	107182020	ENSMUSG00000081114	0	-	C3	Gm15390
chr12	65012577	65069347	ENSMUSG00000035614	0	+	C3	Togaram1
chr8	85838640	85838697	ENSMUSG00002076940	0	-	C4	Gm55286
chr4	73541220	73545264	ENSMUSG00000094116	0	+	C4	Gm11237
chr12	62037087	62038555	ENSMUSG00000113725	0	-	C2	Gm48358
chr8	13885232	13888389	ENSMUSG00000057116	0	-	C2	Semp2l2a
chr6	48911727	48911857	ENSMUSG00000089335	0	+	C3	Gm24348
chr4	145472315	145473971	ENSMUSG00000082334	0	+	C4	Gm13244
chr7	141782531	141783708	ENSMUSG00000073785	0	-	C2	Krtap5-5
chr1	111732663	111735505	ENSMUSG00000100555	0	-	C4	Gm8173
chr6	19773953	19777544	ENSMUSG00000107100	0	-	C4	Gm18482
chr7	59134695	59134774	ENSMUSG00000119357	0	-	C4	Gm26390
chr6	30932957	30936013	ENSMUSG00000073209	0	-	C4	Klf14
chr18	19266273	19334773	ENSMUSG00000117378	0	+	C2	Gm31086
chr4	146200128	146200760	ENSMUSG00000081460	0	+	C4	Gm13168
chr6	123798604	123830422	ENSMUSG00000094672	0	-	C3	Vmn2r25
chr4	59035087	59041903	ENSMUSG00000038607	0	+	C2	Gng10
chr9	123921579	123947736	ENSMUSG00000079227	0	+	C3	Ccr5
chr7	89951459	90059927	ENSMUSG00000030616	0	+	C3	Sytl2
chr18	24122688	24138433	ENSMUSG00000063281	0	+	C4	Zfp35
chr1	142650884	142657733	ENSMUSG00000101909	0	+	C4	Gm28724
chr14	42446873	42446994	ENSMUSG00002075543	0	-	C3	Gm55310
chr6	58882217	58884061	ENSMUSG00000055430	0	-	C4	Nap1l5
chr7	59188745	59188824	ENSMUSG00000119057	0	-	C4	Gm24206
chr1	159811065	159811175	ENSMUSG00000088145	0	-	C3	Gm24719
chr12	23618528	23623982	ENSMUSG00000095564	0	-	C4	Gm20474
chr16	35956308	35958101	ENSMUSG00000060956	0	+	C3	Gm10092
chr4	146188398	146215004	ENSMUSG00000085525	0	+	C4	Gm13166
chr7	60404629	60406527	ENSMUSG00000109533	0	+	C3	Gm7394
chrX	33578959	33580888	ENSMUSG00000118429	0	-	C3	Btbd35f9
chrX	30381012	30402054	ENSMUSG00000096539	0	+	C2	Gm7438
chr2	55665559	55667054	ENSMUSG00000082971	0	+	C3	Gm13517
chr6	71016562	71016717	ENSMUSG00000077369	0	-	C3	Gm23485
chr9	44286040	44286478	ENSMUSG00000060467	0	-	C3	Gm10080
chr17	33579480	33613615	ENSMUSG00000055240	0	-	C3	Zfp101
chr9	101635740	101636008	ENSMUSG00000111672	0	+	C4	Gm47934
chr18	37807359	37974926	ENSMUSG00000104346	0	+	C4	Pcdhga3
chr12	40925535	40925865	ENSMUSG00000113435	0	+	C4	Gm19441
chr10	78864574	78872108	ENSMUSG00000060205	0	+	C3	Or7a41
chr7	42157023	42158758	ENSMUSG00000108491	0	-	C2	Gm44523
chrX	27908313	27929342	ENSMUSG00000095494	0	+	C2	Gm7391
chr7	14646282	14646387	ENSMUSG00000119510	0	+	C3	Gm24701
chr13	74699442	74712375	ENSMUSG00000113047	0	-	C4	Gm47469
chr7	59213092	59213171	ENSMUSG00000118755	0	-	C4	Gm24021
chr10	17744359	17823815	ENSMUSG00000039879	0	-	C2	Heca
chr6	90212670	90213255	ENSMUSG00000092552	0	+	C2	Gm4287
chr12	32404883	32405201	ENSMUSG00002076203	0	-	C4	Gm54696
chr19	53576598	53577499	ENSMUSG00000071497	0	-	C4	Nutf2-ps1
chr8	110453082	110464371	ENSMUSG00000069895	0	-	C2	Atxn1l
chr4	62107776	62149284	ENSMUSG00000028389	0	-	C4	Zfp37
chr13	67639270	67674270	ENSMUSG00000097565	0	-	C4	Gm26965
chr18	82710408	82712301	ENSMUSG00000097141	0	+	C3	Gm10524
chr2	157401997	157404442	ENSMUSG00000067786	0	+	C4	Nnat
chr13	33913015	33913832	ENSMUSG00000097190	0	-	C4	Gm11394
chr7	129260651	129333371	ENSMUSG00000108580	0	+	C3	Gm39094
chr11	49346169	49354828	ENSMUSG00000063386	0	+	C2	Or2y15
chr2	36279143	36279431	ENSMUSG00000083101	0	+	C4	Gm13430
chr7	59244912	59244991	ENSMUSG00000119929	0	-	C4	Gm25146
chr10	119489968	119492300	ENSMUSG00000112106	0	+	C4	Gm47026
chr2	172915004	172915858	ENSMUSG00000120642	0	+	C2	Gm57426
chr4	62366889	62389133	ENSMUSG00000028391	0	-	C3	Wdr31
chr7	59373391	59373485	ENSMUSG00000118737	0	-	C4	Gm26188
chr7	59375908	59376002	ENSMUSG00000118856	0	-	C4	Gm23265
chr6	128639347	128654337	ENSMUSG00000030364	0	+	C3	Clec2h
chr9	122980010	122986497	ENSMUSG00000025784	0	+	C2	Clec3b
chr1	170892159	170892221	ENSMUSG00000118979	0	-	C2	Mir6546
chr18	37802005	37974923	ENSMUSG00000103332	0	+	C4	Pcdhga2
chr3	122789059	122792651	ENSMUSG00000105478	0	+	C4	Gm43285
chr9	8994329	9239106	ENSMUSG00000050730	0	-	C3	Arhgap42
chr6	148256097	148257431	ENSMUSG00000063171	0	+	C4	Rps4l
chr7	59220582	59220661	ENSMUSG00000119724	0	-	C4	Gm23688
chr12	19656929	19673086	ENSMUSG00000113957	0	+	C3	Gm9257
chr1	190894780	190897014	ENSMUSG00000091017	0	-	C3	Garin4
chr8	64153896	64192611	ENSMUSG00000109825	0	-	C2	Gm45589
chr15	72677448	72682173	ENSMUSG00000106847	0	-	C4	Peg13
chr6	146683966	146684772	ENSMUSG00000107788	0	+	C3	Gm6266
chr12	88307661	88308729	ENSMUSG00000118658	0	-	C2	Gm54546
chrX	27552016	27573029	ENSMUSG00000094424	0	+	C2	Gm7386
chrX	135387718	135389633	ENSMUSG00000082021	0	+	C3	Gm14991
chr9	119924728	119926904	ENSMUSG00000111546	0	+	C3	Gm47050
chr19	58594760	58618185	ENSMUSG00000100001	0	+	C4	1810007D17Rik
chr6	149210342	149211173	ENSMUSG00000121190	0	-	C3	Gm56997
chr12	87153634	87194742	ENSMUSG00000034126	0	-	C2	Pomt2
[truncated: 54,827 more rows]

## Sheet: 50kbFlank
Chrom	ChromStart	ChromEnd	Ensembl	Score	Strand	Cluster	Name
chr9	35213017	35218895	ENSMUSG00000111059	0	-	C4	Gm33838
chr4	145173309	145177458	ENSMUSG00000082082	0	+	C1	Gm13230
chr13	65797371	65798163	ENSMUSG00000113870	0	+	C1	Gm48185
chr13	65660491	65660662	ENSMUSG00000063905	0	+	C1	Gm10139
chr13	65662000	65662792	ENSMUSG00000113008	0	+	C1	Gm48171
chr19	9584467	9585740	ENSMUSG00000100141	0	+	C1	Gm6445
chr6	103487546	103727172	ENSMUSG00000030077	0	+	C5	Chl1
chr13	65801317	65801556	ENSMUSG00000113461	0	+	C1	Gm48186
chr4	145182202	145182949	ENSMUSG00000083081	0	+	C2	Gm13223
chr4	147605987	147606369	ENSMUSG00000096440	0	+	C1	Vmn2r-ps20
chr13	65665987	65666226	ENSMUSG00000113661	0	+	C1	Gm48169
chr4	145359073	145359820	ENSMUSG00000083562	0	+	C1	Gm13234
chr4	147604924	147605324	ENSMUSG00000081301	0	-	C1	Gm15951
chr4	147576873	147597943	ENSMUSG00000078496	0	+	C1	Zfp982
chr4	145995345	145996093	ENSMUSG00000081595	0	+	C1	Gm13036
chr4	147830273	147831018	ENSMUSG00000083642	0	-	C1	Gm13148
chr17	95122168	95123491	ENSMUSG00000117499	0	-	C1	Gm50010
chr17	22932762	22935918	ENSMUSG00000117183	0	-	C1	Gm20008
chr11	121747598	121752053	ENSMUSG00000084401	0	+	C1	Gm12586
chr4	146559788	146560568	ENSMUSG00000073716	0	+	C1	Gm13241
chr4	145311735	145351915	ENSMUSG00000078502	0	+	C1	Zfp268
chr4	147147822	147152893	ENSMUSG00000093617	0	-	C1	4933438K21Rik
chr17	95119038	95120350	ENSMUSG00000117653	0	-	C1	Gm50009
chr4	145136814	145176326	ENSMUSG00000085101	0	+	C1	Platr16
chr4	145551806	145556512	ENSMUSG00000084350	0	+	C1	Znf41-ps
chr4	147390130	147418191	ENSMUSG00000078498	0	+	C1	Zfp988
chr4	146533479	146554749	ENSMUSG00000070605	0	+	C1	Zfp992
chr8	69678187	69678444	ENSMUSG00000110538	0	-	C1	Gm33178
chr4	145367926	145370969	ENSMUSG00000081885	0	+	C1	Gm13231
chr13	66428949	66431965	ENSMUSG00000118666	0	-	C1	Gm46426
chr3	12920895	12923693	ENSMUSG00000095661	0	+	C1	Gm8935
chr4	146004321	146007498	ENSMUSG00000082195	0	+	C1	Gm13034
chr4	147752974	147755311	ENSMUSG00000086130	0	-	C2	Gm16211
chr10	81845314	81845634	ENSMUSG00000112502	0	-	C1	Gm46194
chr7	29851265	29852353	ENSMUSG00000108926	0	+	C1	Gm10988
chr13	66566172	66589179	ENSMUSG00000074832	0	-	C1	Zfp998
chr7	42254579	42254689	ENSMUSG00002075211	0	-	C1	Gm54949
chr13	66375132	66375387	ENSMUSG00000091347	0	-	C1	Gm10772
chr12	18074067	18077468	ENSMUSG00000113416	0	+	C1	Gm49328
chr4	145563788	145564568	ENSMUSG00000096233	0	+	C1	Gm13238
chr5	138609000	138609551	ENSMUSG00000081142	0	+	C1	Gm15497
chr13	62818112	62818717	ENSMUSG00000113473	0	-	C1	Gm7045
chr4	145237328	145265758	ENSMUSG00000078503	0	+	C1	Zfp990
chr8	20555602	20557774	ENSMUSG00000120747	0	+	C1	Gm56847
chr4	12114283	12116236	ENSMUSG00000083246	0	+	C1	Gm11839
chr4	147612175	147612631	ENSMUSG00000082599	0	-	C1	Gm13141
chr4	145190773	145193990	ENSMUSG00000052912	0	+	C1	Smarca5-ps
chr6	140265355	140265459	ENSMUSG00002074856	0	+	C1	Gm55752
chr12	18698214	18699999	ENSMUSG00000116815	0	+	C1	Gm49760
chr4	147445759	147475461	ENSMUSG00000078497	0	+	C1	Zfp978
chr13	74588284	74588651	ENSMUSG00000113212	0	+	C3	Gm47435
chr13	65771217	65771866	ENSMUSG00000113641	0	+	C1	Gm48164
chr12	20286016	20286119	ENSMUSG00000113443	0	-	C1	Gm48668
chr9	83056699	83057830	ENSMUSG00000104080	0	-	C1	Gm38279
chr12	23829278	23830179	ENSMUSG00000071362	0	-	C1	Gm10330
chr10	81850306	81853064	ENSMUSG00000112790	0	+	C1	Gm33378
chr12	17952389	17954676	ENSMUSG00000114025	0	+	C1	Gm49331
chr4	147838430	147894245	ENSMUSG00000078495	0	-	C1	Zfp984
chr7	41139774	41141145	ENSMUSG00000083500	0	+	C1	Gm15470
chr2	181538615	181540505	ENSMUSG00000083397	0	+	C1	Gm5466
chr13	66639010	66639211	ENSMUSG00000114406	0	+	C1	Gm48323
chr12	20948574	20952660	ENSMUSG00000069755	0	-	C1	Zfp125
chr8	69819161	69848191	ENSMUSG00000110444	0	-	C1	Gm10033
chr13	65635621	65636270	ENSMUSG00000113468	0	+	C1	Gm48165
chr13	65437266	65438608	ENSMUSG00000114016	0	+	C1	Gm47258
chr10	81844212	81844689	ENSMUSG00000111985	0	+	C1	Gm8290
chr17	22139184	22140153	ENSMUSG00000117049	0	-	C1	Gm6540
chr4	147819933	147822883	ENSMUSG00000081179	0	-	C1	Gm13136
chr1	171552972	171553206	ENSMUSG00000104224	0	-	C1	Gm37693
chr9	20311217	20313156	ENSMUSG00000110761	0	-	C1	Gm29761
chr4	147272164	147272944	ENSMUSG00000095054	0	+	C2	Gm13146
chr3	19988405	19989552	ENSMUSG00000104031	0	+	C1	Gm17771
chr10	81891941	81893073	ENSMUSG00000112373	0	-	C1	Gm18556
chr5	110194004	110220379	ENSMUSG00000090963	0	-	C1	Gm17655
chr1	194941606	194942156	ENSMUSG00000104297	0	-	C1	Gm38046
chr10	81563756	81564706	ENSMUSG00000112621	0	+	C1	Gm5173
chr13	66427732	66427871	ENSMUSG00000114239	0	-	C1	Gm48245
chr4	146565123	146565383	ENSMUSG00000081998	0	+	C1	Gm13245
chr13	66940133	66950624	ENSMUSG00000114353	0	-	C1	Gm7896
chr13	66056036	66056718	ENSMUSG00000114625	0	+	C1	Gm48218
chr13	65689803	65690019	ENSMUSG00000113482	0	-	C1	Gm48167
chr10	81711984	81712501	ENSMUSG00000112760	0	-	C1	Gm47539
chr10	81722846	81723798	ENSMUSG00000112311	0	+	C2	Gm8153
chr4	147637733	147669655	ENSMUSG00000065999	0	+	C1	Zfp985
chr1	155641891	155642020	ENSMUSG00000103180	0	+	C1	Gm37089
chr12	23830857	23834132	ENSMUSG00000113691	0	-	C1	Gm38699
chr13	65492940	65493096	ENSMUSG00000114142	0	+	C2	Gm47264
chr12	22775142	22776591	ENSMUSG00000113569	0	-	C1	Gm48035
chr5	104719507	104732487	ENSMUSG00000120166	0	+	C1	Zfp33b
chr5	109883855	109899752	ENSMUSG00000072762	0	-	C1	4930522L14Rik
chr13	65480720	65480927	ENSMUSG00000113990	0	-	C2	Gm47263
chr12	19458348	19458741	ENSMUSG00000116705	0	+	C1	Gm29737
chr4	146009826	146010168	ENSMUSG00000083733	0	-	C1	Gm13035
chr10	81552872	81553391	ENSMUSG00000112339	0	-	C1	Gm47529
chr12	19915126	19915496	ENSMUSG00000113411	0	-	C1	Gm48643
chr13	120071300	120075008	ENSMUSG00000114945	0	-	C3	Gm48265
chr5	110034096	110039003	ENSMUSG00000097140	0	+	C1	Gm26779
chr12	17945312	17945473	ENSMUSG00000113612	0	-	C1	Gm48315
chr12	22634129	22637636	ENSMUSG00000113506	0	-	C1	Gm49377
chr13	62597130	62599423	ENSMUSG00000113841	0	-	C1	Gm48701
chr9	83820421	83820528	ENSMUSG00000119127	0	-	C1	Gm29163
chr17	95110620	95111246	ENSMUSG00000117642	0	+	C1	Amd-ps7
chr7	42226954	42242009	ENSMUSG00000092335	0	-	C1	Zfp977
chr4	145301097	145301731	ENSMUSG00000082352	0	+	C1	Gm13228
chr13	66369191	66370284	ENSMUSG00000113713	0	-	C2	Gm48240
chr12	20946239	20946639	ENSMUSG00000073179	0	-	C1	Gm10478
chr3	63960451	63963031	ENSMUSG00000090303	0	-	C1	Vmn2r-ps3
chr5	145630858	145656946	ENSMUSG00000075551	0	-	C3	Cyp3a41a
chr12	18068493	18068641	ENSMUSG00000113197	0	-	C1	Gm48318
chr4	147906233	147906659	ENSMUSG00000080059	0	-	C1	Rps19-ps3
chr5	109981366	109982011	ENSMUSG00000105044	0	-	C1	Gm10416
chr4	147106306	147145251	ENSMUSG00000067919	0	+	C1	Rex2
chr2	150240175	150241319	ENSMUSG00000083964	0	-	C2	Gm14122
chr11	62667810	62667951	ENSMUSG00000064692	0	+	C1	Gm24151
chr10	81551778	81552243	ENSMUSG00000112061	0	+	C1	Gm8249
chr10	81710891	81711354	ENSMUSG00000112196	0	+	C1	Gm8274
chr4	146093393	146135325	ENSMUSG00000066007	0	+	C1	Zfp600
chr12	23205957	23206065	ENSMUSG00000113085	0	+	C1	Gm47383
chr13	65484035	65496411	ENSMUSG00000113406	0	-	C1	Gm7762
chr2	175008047	175017664	ENSMUSG00000078902	0	-	C3	Gm14443
chr2	150249060	150293406	ENSMUSG00000068130	0	-	C1	Zfp442
chr15	33831593	33834499	ENSMUSG00000115318	0	+	C1	Gm49089
chr4	147216494	147265036	ENSMUSG00000067916	0	+	C1	Zfp991
chr13	66997714	67002935	ENSMUSG00000114816	0	-	C1	Gm10323
chr4	145373340	145373685	ENSMUSG00000095517	0	-	C3	Gm13249
chr7	41128297	41149314	ENSMUSG00000074166	0	-	C1	AW146154
chr6	132501995	132504215	ENSMUSG00000107632	0	+	C1	Gm44070
chr17	17225326	17261817	ENSMUSG00000120995	0	+	C1	Gm51425
chr13	62676029	62676774	ENSMUSG00000113428	0	-	C1	Gm7664
chr3	106632914	106637592	ENSMUSG00000102780	0	+	C3	Gm38253
chr1	117553251	117555757	ENSMUSG00000101373	0	+	C1	Zfp813-ps
chr13	66602708	66603415	ENSMUSG00000114343	0	-	C1	Gm48322
chr13	66739976	66740077	ENSMUSG00000114262	0	-	C1	Gm49532
chr17	17171800	17194425	ENSMUSG00000060149	0	+	C1	BC002059
chr10	9727762	9727893	ENSMUSG00000064609	0	-	C1	Gm25635
chr2	150059992	150082645	ENSMUSG00000060336	0	+	C1	Zfp937
chr7	72298504	72299059	ENSMUSG00000081895	0	-	C1	Rpl17-ps10
chr9	122768021	122768586	ENSMUSG00000111163	0	+	C1	Gm46136
chr12	22927247	22927355	ENSMUSG00000114119	0	+	C1	Gm48039
chr13	65400517	65401517	ENSMUSG00000113238	0	-	C1	Gm47251
chr10	81856384	81857329	ENSMUSG00000112381	0	+	C2	Gm8170
chr10	81737744	81766314	ENSMUSG00000096718	0	-	C1	Zfp781
chr2	150153350	150168932	ENSMUSG00000095315	0	+	C1	Gm10130
chr10	111937144	111937453	ENSMUSG00000089667	0	-	C1	Gm15914
chr3	120111532	120111638	ENSMUSG00000065684	0	-	C1	Gm23733
chr4	145397254	145431011	ENSMUSG00000058186	0	+	C1	Zfp980
chr7	42210837	42227659	ENSMUSG00000108446	0	-	C2	Gm44997
chr10	130378173	130408584	ENSMUSG00000112742	0	+	C1	Gm31793
chrX	149150708	149150912	ENSMUSG00000081928	0	-	C1	Gm15105
chr13	65407352	65408640	ENSMUSG00000074847	0	+	C1	Gm10775
chr1	85942124	85943608	ENSMUSG00000099342	0	-	C1	Gm18180
chr5	34104923	34106334	ENSMUSG00000106688	0	-	C1	Gm42851
chr6	38261460	38261884	ENSMUSG00000107026	0	+	C1	Gm7504
chr10	81578654	81606995	ENSMUSG00000094622	0	-	C1	Gm3055
chr10	81540658	81562520	ENSMUSG00000096795	0	+	C1	Zfp433
chr7	42258949	42292012	ENSMUSG00000074158	0	-	C1	Zfp976
chr13	65909038	65910327	ENSMUSG00000113712	0	-	C1	Gm38428
chr8	3853068	3853358	ENSMUSG00000088025	0	-	C1	Rprl3
chrX	30998118	30998758	ENSMUSG00000086580	0	-	C1	Gm15280
chr13	62926595	62926925	ENSMUSG00000095895	0	+	C2	Gm21963
chr5	34104369	34106176	ENSMUSG00000107043	0	+	C1	Gm42849
chr10	81919186	81947050	ENSMUSG00000112160	0	+	C1	BC024063
chr3	49091911	49092976	ENSMUSG00000104186	0	+	C1	Gm37819
chr7	11759377	11764331	ENSMUSG00000109758	0	+	C1	Gm18854
chr13	65544368	65545492	ENSMUSG00000113911	0	-	C1	Gm21930
chr10	81883956	81900579	ENSMUSG00000061371	0	+	C1	Zfp873
chr1	195003590	195005801	ENSMUSG00000102307	0	+	C1	Gm38194
chr5	65054265	65056312	ENSMUSG00000118495	0	-	C1	Gm21011
chr4	147757958	147787010	ENSMUSG00000062518	0	-	C1	Zfp534
chr17	17341676	17367093	ENSMUSG00000095990	0	+	C1	Zfp97
chr12	19351653	19355192	ENSMUSG00000113959	0	+	C1	Gm46339
chr4	146114693	146115336	ENSMUSG00000081522	0	+	C1	Gm13170
chr13	62163418	62198800	ENSMUSG00000113836	0	+	C1	Gm3325
chr8	129990060	130009325	ENSMUSG00000110605	0	+	C1	Gm32856
chr17	22145940	22181445	ENSMUSG00000071267	0	-	C1	Zfp942
chr16	97798327	97833001	ENSMUSG00000080717	0	+	C1	B230307C23Rik
chr4	145196280	145196620	ENSMUSG00000087076	0	-	C3	Gm13229
chr4	146104091	146142302	ENSMUSG00000086654	0	-	C1	Gm13165
chr2	174995790	174996021	ENSMUSG00000087588	0	+	C3	Gm16355
chr13	62600829	62614646	ENSMUSG00000113450	0	-	C1	Zfp935
chr10	81699767	81716915	ENSMUSG00000112640	0	+	C1	Gm32687
chr9	55869872	55917834	ENSMUSG00000050702	0	-	C3	4930563M21Rik
chr6	69303827	69304154	ENSMUSG00000088675	0	-	C1	Rprl1
chr17	17455114	17486611	ENSMUSG00000116802	0	+	C1	Gm5165
chr3	22305537	22305827	ENSMUSG00000087775	0	+	C1	Rprl2
chr4	147017198	147017846	ENSMUSG00000093919	0	+	C1	Gm20760
chr13	62183235	62183977	ENSMUSG00000074868	0	+	C1	Gm6478
chr18	37650923	37657532	ENSMUSG00000073591	0	+	C3	Pcdhb22
chr7	11738992	11740237	ENSMUSG00000092318	0	+	C1	Vmn1r-ps60
chr3	133013278	133015769	ENSMUSG00000105957	0	-	C1	Gm43254
chr3	106592302	106643893	ENSMUSG00000056260	0	+	C1	Lrif1
chr4	146033867	146063191	ENSMUSG00000066009	0	+	C1	Zfp987
chr11	70960248	70960960	ENSMUSG00000082098	0	+	C1	Gm15377
chr13	62691016	62691149	ENSMUSG00000119589	0	-	C2	Gm24095
chr17	33548315	33577852	ENSMUSG00000003929	0	-	C1	Zfp81
chr5	55810290	55810489	ENSMUSG00000105186	0	+	C1	Gm43778
chr12	20369605	20372796	ENSMUSG00000116715	0	+	C1	Gm40881
chr17	22224974	22226580	ENSMUSG00000040775	0	-	C1	Gm9772
chr6	128668035	128670746	ENSMUSG00000107495	0	-	C1	Gm44215
chr17	27572834	27573642	ENSMUSG00000116692	0	-	C1	Gm49795
chr2	177665076	177675815	ENSMUSG00000074519	0	+	C3	Zfp971
chr13	65635252	65772017	ENSMUSG00000121288	0	+	C1
chr6	69303920	69304158	ENSMUSG00000106222	0	-	C1	Rprl1
chr12	44002461	44007880	ENSMUSG00000111960	0	-	C1	Gm46349
chr11	27996034	27999117	ENSMUSG00000083201	0	+	C1	Gm12080
chr3	40818382	40819488	ENSMUSG00000107524	0	-	C1	Gm44136
chr3	66963290	66963397	ENSMUSG00000118721	0	+	C1	Gm22295
chr13	66266853	66277507	ENSMUSG00000118427	0	-	C1	Gm50489
chr12	21040538	21063057	ENSMUSG00000090370	0	+	C1	Gm21989
chr13	66261293	66271953	ENSMUSG00000095909	0	+	C1	Zfp997
chr12	119528105	119530986	ENSMUSG00000114186	0	-	C3	Gm48681
chr5	145892861	145901860	ENSMUSG00000104805	0	+	C1	Gm43624
chr12	62582131	62583935	ENSMUSG00000113890	0	+	C1	Gm48368
chr13	62516141	62530991	ENSMUSG00000094942	0	-	C1	Gm3604
chr10	81992934	81996295	ENSMUSG00000112922	0	+	C2	Gm47572
chr12	23048355	23048469	ENSMUSG00000113289	0	+	C2	Gm48044
chr13	66311592	66312876	ENSMUSG00000113477	0	+	C1	Gm45965
chr10	17193832	17198976	ENSMUSG00000112478	0	-	C1	Gm47761
chr13	13209442	13213521	ENSMUSG00000113049	0	+	C3	Gm48544
chr12	84133772	84134415	ENSMUSG00000044515	0	-	C2	Gm8385
chr15	37868329	37868732	ENSMUSG00000097679	0	+	C1	Rps19-ps5
chr4	12125289	12127252	ENSMUSG00000081593	0	+	C2	Gm11841
chr8	50291102	50292463	ENSMUSG00000110051	0	+	C1	Gm45322
chr8	69661689	69683188	ENSMUSG00000059897	0	+	C1	Zfp930
chr18	37847331	37859174	ENSMUSG00000104512	0	-	C1	Gm37165
chr2	174879913	174882829	ENSMUSG00000082112	0	+	C1	Gm14445
chr19	9582484	9591398	ENSMUSG00000096818	0	+	C1	Gm29231
chr4	145303458	145303862	ENSMUSG00000083454	0	-	C1	Gm13226
chr10	81963846	81988899	ENSMUSG00000078435	0	+	C1	AU041133
chr11	3594775	3594952	ENSMUSG00002075304	0	-	C1	Gm56423
chr13	66180022	66188061	ENSMUSG00000113760	0	+	C1	Gm48222
chr3	68640469	68645410	ENSMUSG00000058360	0	+	C1	Gm10040
chr13	65641303	65778588	ENSMUSG00000113618	0	+	C1	Gm48166
chr13	66993887	66994100	ENSMUSG00000114793	0	-	C2	Gm48414
chr17	22580433	22596262	ENSMUSG00000044501	0	+	C3	Zfp758
chr17	17284374	17309890	ENSMUSG00000096696	0	+	C1	Zfp960
chr13	61952066	62009489	ENSMUSG00000113626	0	+	C1	Gm7240
chr6	149185335	149188271	ENSMUSG00000107894	0	-	C1	Gm10388
chr5	138601913	138618023	ENSMUSG00000058291	0	-	C1	Zfp68
chr7	11731651	11733590	ENSMUSG00000110292	0	-	C2	Gm17850
chr9	22158725	22171191	ENSMUSG00000062794	0	-	C1	Zfp599
chr15	97455671	97456171	ENSMUSG00000116131	0	-	C3	Gm49506
chr7	29860693	29869175	ENSMUSG00000037029	0	-	C3	Zfp146
chr11	50789538	50806992	ENSMUSG00000049321	0	-	C1	Zfp2
chr3	28933960	28937607	ENSMUSG00000102482	0	+	C1	Gm37924
chr19	9535155	9536547	ENSMUSG00000071640	0	-	C3	Stxbp3-ps
chr1	171557482	171558034	ENSMUSG00000104440	0	+	C2	Gm19030
chr2	149952501	149953496	ENSMUSG00000083055	0	-	C2	Gm14140
chr18	37879611	37901295	ENSMUSG00000097330	0	-	C1	Gm26672
chr13	74757355	74758155	ENSMUSG00000120784	0	+	C1	Gm56577
chr12	18063612	18063715	ENSMUSG00000114040	0	+	C3	Gm48319
chr13	66456201	66457194	ENSMUSG00000114776	0	-	C1	Gm18260
chr2	177156525	177169922	ENSMUSG00000078866	0	+	C3	Zfp970
chr4	61668311	61668597	ENSMUSG00000095307	0	+	C1	Gm12573
chr4	34354042	34354423	ENSMUSG00000062554	0	+	C2	Gm12751
chr17	17067656	17068341	ENSMUSG00000116958	0	+	C1	Gm6705
chr17	22906700	22909441	ENSMUSG00000117055	0	+	C1	Gm9805
chr12	22643133	22643241	ENSMUSG00000113915	0	+	C2	Gm48019
chr9	22188043	22218944	ENSMUSG00000066829	0	-	C3	Zfp810
chr8	81924258	81924977	ENSMUSG00000094615	0	-	C3	Gm4899
chr1	173393848	173426840	ENSMUSG00000073491	0	-	C1	Ifi213
chr4	147337753	147343795	ENSMUSG00000087207	0	+	C1	Gm13147
chr12	23987396	23987504	ENSMUSG00000114151	0	+	C2	Gm47442
chr5	23903293	23917684	ENSMUSG00000105987	0	-	C1	AI506816
chr12	81405799	81531901	ENSMUSG00000091803	0	-	C3	Cox16
chr13	74681644	74682702	ENSMUSG00000113660	0	+	C2	Gm5626
chr7	12568687	12584504	ENSMUSG00000058638	0	+	C1	Zfp110
chr13	62787699	62791066	ENSMUSG00000114172	0	-	C1	Gm36298
chr6	133540899	133541131	ENSMUSG00000108023	0	-	C1	Gm44245
chr13	74654927	74670607	ENSMUSG00000113019	0	-	C2	Gm47467
chr17	22504851	22533818	ENSMUSG00000117284	0	-	C1	Gm7072
chr6	80632011	80636086	ENSMUSG00000108173	0	+	C1	Gm44231
chr3	115707457	115707712	ENSMUSG00000105017	0	-	C1	Gm43107
chr13	62298983	62299728	ENSMUSG00000113690	0	+	C3	Gm36501
chr4	145416411	145417048	ENSMUSG00000082615	0	+	C3	Gm13239
chr6	124928283	124928728	ENSMUSG00000107578	0	-	C1	Gm32536
chr13	65391530	65391681	ENSMUSG00000113946	0	-	C2	Gm47250
chr5	110144386	110158277	ENSMUSG00000066613	0	+	C1	Zfp932
chr9	120620530	120620851	ENSMUSG00002076330	0	-	C1	Gm56077
chr10	25775176	25779814	ENSMUSG00000112324	0	+	C1	Gm47939
chr13	74581039	74611548	ENSMUSG00000112964	0	-	C1	E430024I08Rik
chr3	115707538	115707831	ENSMUSG00000104803	0	+	C2	Gm43108
chr2	95528261	95528381	ENSMUSG00000083846	0	-	C1	Gm13797
chr4	147866775	147894297	ENSMUSG00000093594	0	-	C1	Gm20707
chr2	150311330	150312085	ENSMUSG00000082740	0	-	C2	Gm14127
chr5	109822410	109838907	ENSMUSG00000072763	0	-	C1	5430403G16Rik
chr4	146586483	146623852	ENSMUSG00000056300	0	+	C1	Zfp981
chr11	98515176	98516487	ENSMUSG00000078134	0	-	C3	Srsf3-ps
chr7	27582179	27583935	ENSMUSG00000108314	0	-	C1	Prkcz2
chr12	81405633	81579679	ENSMUSG00000021139	0	-	C3	Gm20498
chr7	27684278	27713540	ENSMUSG00000096916	0	-	C1	Zfp850
chr17	22550836	22551975	ENSMUSG00000117164	0	-	C2	Gm49951
chr13	66829017	66857021	ENSMUSG00000114327	0	+	C2	Gm40988
chrX	122162834	122170512	ENSMUSG00000084776	0	+	C1	Gm14951
chr11	114846941	114859983	ENSMUSG00000058728	0	-	C2	Cd300c
chr4	146976152	146993984	ENSMUSG00000045699	0	-	C1	Gm21411
chr12	23216335	23216455	ENSMUSG00000113579	0	-	C3	Gm47384
chr15	5743514	5743784	ENSMUSG00000115185	0	+	C1	Gm18715
chr4	147056432	147075212	ENSMUSG00000086147	0	+	C1	Zfp989
chr15	81856590	81857046	ENSMUSG00000061848	0	+	C1	Gm5805
chr12	20665343	20687949	ENSMUSG00000116883	0	+	C1	Gm49700
chr15	100167922	100169865	ENSMUSG00000121144	0	+	C1	Gm56733
chr5	104961034	105007936	ENSMUSG00000072774	0	-	C1	Zfp951
chr13	66769749	66770969	ENSMUSG00000114814	0	-	C1	Gm48361
chr2	85729253	85730888	ENSMUSG00000111834	0	-	C1	Gm40020
chr13	65388737	65397980	ENSMUSG00000110393	0	+	C1	Gm36445
chr2	124946928	124947035	ENSMUSG00000118793	0	+	C1	Gm22352
chr4	147032616	147032955	ENSMUSG00000081260	0	-	C1	Gm13149
chr11	51033358	51034294	ENSMUSG00000083312	0	+	C3	Or2y9-ps1
chr17	13038705	13039729	ENSMUSG00000089817	0	-	C2	Gm7162
chr7	21984893	21985414	ENSMUSG00000108944	0	+	C3	Gm4558
chr9	55845529	55859848	ENSMUSG00000111662	0	+	C3	Gm7435
chr18	74416160	74493057	ENSMUSG00000035394	0	+	C3	Cfap53
chr15	93132243	93132581	ENSMUSG00002076809	0	+	C1	Gm54754
chr9	110803499	110803663	ENSMUSG00000106234	0	+	C1	Gm43535
chr9	124032869	124044853	ENSMUSG00000110834	0	-	C1	Gm39469
chr6	133173602	133173712	ENSMUSG00002075805	0	+	C1	Gm55447
chr4	147351829	147352565	ENSMUSG00000081627	0	+	C2	Gm13158
chr4	7763263	7763500	ENSMUSG00000082024	0	-	C1	Gm11794
chr13	65626198	65627106	ENSMUSG00000114031	0	-	C2	Gm48136
chr5	110014593	110031560	ENSMUSG00000121596	0	+	C1
chr3	40812290	40829823	ENSMUSG00000107741	0	+	C3	Gm2011
chr12	20476913	20485418	ENSMUSG00000116606	0	+	C1	Gm10479
chr16	22042993	22043101	ENSMUSG00000064686	0	+	C1	Gm25810
chr17	17514676	17540058	ENSMUSG00000072761	0	+	C1	Gm6712
chr7	27658559	27678596	ENSMUSG00000063047	0	-	C2	Zfp780b
chr9	98770263	98770960	ENSMUSG00000110788	0	+	C2	Gm33700
chr4	147279332	147279668	ENSMUSG00000082176	0	-	C3	Gm13163
chr16	88966377	88966536	ENSMUSG00000068068	0	+	C2	Gm7735
chr5	145440906	145443864	ENSMUSG00000105270	0	-	C1	Gm42863
chr18	11885335	11885612	ENSMUSG00000117589	0	-	C1	Gm18713
chr7	142805103	142805563	ENSMUSG00002074922	0	+	C1	Gm56428
chr2	128448904	128449114	ENSMUSG00000080789	0	+	C1	Gm14007
chr13	65763637	65768057	ENSMUSG00000113135	0	-	C2	Gm48170
chr7	72834761	72835141	ENSMUSG00000101843	0	-	C3	Gm28746
chr10	66527120	66527394	ENSMUSG00000112247	0	-	C1	Gm47894
chr17	13037679	13038424	ENSMUSG00000089769	0	+	C3	Gm16574
chr4	93949609	93949874	ENSMUSG00000081685	0	+	C1	Gm12647
chr13	74727466	74766064	ENSMUSG00000113204	0	-	C1	Gm46430
chr2	4946984	4947295	ENSMUSG00000086670	0	+	C1	Gm13194
chr4	147817244	147817589	ENSMUSG00000096521	0	+	C3	Gm13137
chr12	17950734	18115611	ENSMUSG00000121307	0	+	C2
chr1	47106947	47107185	ENSMUSG00000101921	0	+	C1	Gm28825
chr5	75146516	75149727	ENSMUSG00000107306	0	-	C1	Gm42577
chr13	66392083	66599338	ENSMUSG00000114616	0	+	C1	Gm26754
chr10	82060683	82077114	ENSMUSG00000062931	0	-	C1	Zfp938
chr5	110071265	110091802	ENSMUSG00000090015	0	+	C1	Gm15446
chr13	62819597	62908523	ENSMUSG00000074863	0	-	C3	Platr25
chr3	24616237	24616344	ENSMUSG00000070227	0	+	C1	Gm24704
chr9	93273420	93274423	ENSMUSG00000098171	0	-	C1	Gm9621
chr13	65412490	65412692	ENSMUSG00000112960	0	-	C3	Gm47254
chr12	22647021	22647126	ENSMUSG00000113958	0	-	C3	Gm48020
chr17	95177300	95177416	ENSMUSG00000065658	0	-	C2	Gm23102
chr7	114014515	114138486	ENSMUSG00000030671	0	+	C2	Pde3b
chr3	115704018	115704182	ENSMUSG00000105108	0	+	C3	Gm42687
chr7	20023708	20024259	ENSMUSG00000108843	0	+	C3	Gm4501
chr7	42309528	42342166	ENSMUSG00000069727	0	-	C1	Zfp975
chr2	159298089	159298377	ENSMUSG00000083913	0	-	C2	Gm14219
chr4	145305605	145305743	ENSMUSG00000080732	0	+	C2	Gm13222
chr13	65837426	65861268	ENSMUSG00000113260	0	-	C3	Gm53057
chr10	81484892	81503195	ENSMUSG00000096856	0	+	C3	Gm10778
chr2	177538888	177551310	ENSMUSG00000074521	0	+	C2	Gm14327
chr12	22635889	22673346	ENSMUSG00000113123	0	-	C3	Gm40864
chr17	56171891	56185930	ENSMUSG00000057835	0	-	C1	Zfp119a
chr7	23811878	23816025	ENSMUSG00000108703	0	-	C3	Gm44793
chr18	37836591	37838107	ENSMUSG00000118501	0	+	C3	Gm53048
chr12	23991284	23991385	ENSMUSG00000112958	0	-	C3	Gm47443
chr6	81841224	81852845	ENSMUSG00000107817	0	-	C3	Gm38840
chr4	145570973	145571288	ENSMUSG00000083235	0	-	C3	Gm13246
chr4	147360432	147363553	ENSMUSG00000082925	0	+	C2	Gm13135
chr9	102363988	102364279	ENSMUSG00000111859	0	+	C1	Gm47983
chr7	23811738	23827377	ENSMUSG00000052675	0	+	C2	Zfp112
chr1	45786054	45786185	ENSMUSG00000065255	0	+	C1	Gm23974
chr6	124601583	124613044	ENSMUSG00000079343	0	-	C3	C1s2
chr9	25766610	25770948	ENSMUSG00000110866	0	-	C1	Gm48362
chr7	42763652	42841533	ENSMUSG00000064194	0	+	C1	Zfp936
chr15	13714057	13714327	ENSMUSG00000115081	0	-	C1	Gm18714
chr13	62601528	62706325	ENSMUSG00000055228	0	-	C3	Gm49359
chr4	47101031	47101478	ENSMUSG00000094286	0	+	C1	Gm12424
chr5	110071543	110157884	ENSMUSG00000121597	0	+	C3
chr7	51044576	51044696	ENSMUSG00000109443	0	+	C1	Gm45002
chr6	67570995	67571292	ENSMUSG00000104931	0	+	C2	Igkv1-136
chr13	12879012	12880958	ENSMUSG00000113053	0	+	C2	Gm18262
chr13	62829005	62830315	ENSMUSG00000113601	0	-	C3	Gm48735
chr9	87380164	87380551	ENSMUSG00000102683	0	+	C2	Gm37375
chr7	12212219	12230162	ENSMUSG00000030386	0	+	C1	Zfp606
chr9	6594236	6594561	ENSMUSG00000111257	0	+	C3	Gm21089
chr9	109401799	109403292	ENSMUSG00000106495	0	-	C1	Gm42755
chr5	138201998	138205572	ENSMUSG00000121451	0	-	C2
chr13	65426627	65452035	ENSMUSG00000021514	0	+	C1	Zfp369
chr4	89101217	89101357	ENSMUSG00000088504	0	-	C2	Gm26490
chr17	33524012	33524719	ENSMUSG00000091515	0	-	C3	Zfp422-ps
chr13	62920013	62933622	ENSMUSG00000091183	0	-	C1	Gm5141
chr10	79248795	79253739	ENSMUSG00000112907	0	-	C1	Gm47015
chr6	130498276	130499300	ENSMUSG00000098025	0	-	C2	Gm27013
chr9	122676083	122677483	ENSMUSG00000111325	0	-	C2	Gm47140
chr2	150023674	150035199	ENSMUSG00000079009	0	+	C1	Gm14139
chr12	19866968	19867368	ENSMUSG00000114096	0	-	C1	Gm48641
chr13	66141851	66142942	ENSMUSG00000113653	0	+	C1	Gm48220
chr13	65639602	65644607	ENSMUSG00000113955	0	-	C3	Gm48168
chr12	109496816	109498828	ENSMUSG00000113704	0	+	C3	Gm27528
chr7	58852138	58853550	ENSMUSG00000109332	0	-	C2	Gm44742
chr7	11729989	11730683	ENSMUSG00000109752	0	-	C2	Gm18597
chr8	129942834	129960887	ENSMUSG00000071302	0	-	C3	2610044O15Rik8
chr12	114594299	114594593	ENSMUSG00000090765	0	+	C3	Gm54637
chr2	47431995	47432097	ENSMUSG00002075748	0	+	C3	Gm56479
chr4	147125141	147125778	ENSMUSG00000083704	0	+	C3	Gm13153
chr7	11770678	11783222	ENSMUSG00000095864	0	+	C2	Vmn1r77
chr12	114594299	114594731	ENSMUSG00000102587	0	-	C2	Ighv1-13
chr4	147907442	147932823	ENSMUSG00000059423	0	-	C1	Zfp933
chr2	149956325	149978628	ENSMUSG00000068134	0	-	C1	Zfp120
chr19	32417340	32418424	ENSMUSG00000118329	0	-	C2	Gm9563
chr12	19345769	19345878	ENSMUSG00000113408	0	-	C2	Gm48540
chr2	175116855	175132453	ENSMUSG00000078901	0	+	C2	Gm14440
chr11	114873099	114880748	ENSMUSG00000034641	0	-	C3	Cd300ld
chr6	116483476	116494926	ENSMUSG00000053251	0	+	C2	Or6d12
chr4	12140263	12146731	ENSMUSG00000046667	0	+	C1	Rbm12b1
chr3	95322336	95322736	ENSMUSG00000104646	0	-	C2	Gm9173
chr5	138200395	138205448	ENSMUSG00000089783	0	-	C2	Gm454
chr10	50689820	50690086	ENSMUSG00000112594	0	+	C1	Gm48333
chr10	81648019	81662324	ENSMUSG00000094076	0	+	C3	Gm4767
chrX	140683577	140685451	ENSMUSG00000086907	0	-	C1	Gm15298
chr2	150152854	150204685	ENSMUSG00000063364	0	-	C1	3300002I08Rik
chrX	20895177	20928555	ENSMUSG00000054737	0	-	C3	Zfp182
chr10	23727359	23745741	ENSMUSG00000020010	0	+	C3	Vnn3
chr12	19342813	19351265	ENSMUSG00000073184	0	+	C3	Gm49957
chr5	60110853	60113483	ENSMUSG00000104563	0	-	C1	Gm43041
chr16	97802509	97883650	ENSMUSG00000116673	0	-	C1	A630089N07Rik
chr16	30732007	30754447	ENSMUSG00000116581	0	-	C3	Gm46565
chr10	24390176	24390409	ENSMUSG00000083196	0	-	C3	Gm15272
chr13	61971357	61971478	ENSMUSG00002076605	0	-	C2	Gm55561
chr16	3176382	3176632	ENSMUSG00000116412	0	+	C3	Gm49505
chr13	61803116	61891584	ENSMUSG00000113295	0	+	C3	Gm49357
chr5	138205769	138206234	ENSMUSG00000106338	0	+	C3	Gm43645
chr9	22171397	22174585	ENSMUSG00000111205	0	+	C3	Gm39307
chr2	175465995	175466284	ENSMUSG00000084852	0	+	C3	Gm16359
chr5	64721113	64721262	ENSMUSG00000104961	0	+	C1	Gm43835
chr7	132512817	132521461	ENSMUSG00000109842	0	+	C1	Gm45502
chr12	116011343	116026980	ENSMUSG00000042063	0	+	C1	Zfp386
chr19	61163123	61164747	ENSMUSG00000094649	0	-	C2	Gm7102
chr17	22996190	23026710	ENSMUSG00000117333	0	-	C1	Gm16386
chr4	147210586	147210966	ENSMUSG00000094849	0	+	C1	Vmn2r-ps18
chr8	41201039	41202129	ENSMUSG00000110370	0	-	C3	Gm5749
chr2	175243456	175243747	ENSMUSG00000095231	0	-	C3	Gm14297
chr13	66674042	66677408	ENSMUSG00000114777	0	+	C1	Gm46427
chr15	8947281	8958655	ENSMUSG00000098190	0	-	C1	Gm5210
chr1	128813645	128813756	ENSMUSG00000064737	0	-	C2	Gm23056
chr3	40831411	40831682	ENSMUSG00000107892	0	-	C2	Gm44524
chr3	95334886	95338402	ENSMUSG00000121472	0	+	C2
chrX	57403311	57403418	ENSMUSG00000119633	0	-	C2	Gm25851
chr10	78900207	78933434	ENSMUSG00000060301	0	-	C1	2610008E11Rik
chr10	88485967	88494092	ENSMUSG00000112428	0	-	C1	Gm48106
chr15	61160289	61265671	ENSMUSG00000116299	0	+	C2	Gm29904
chr15	6737859	6829882	ENSMUSG00000050310	0	+	C3	Rictor
chr9	90821032	90821248	ENSMUSG00000099406	0	+	C2	Gm29408
chr2	150099436	150112220	ENSMUSG00000079008	0	+	C1	Gm14124
chr8	4663166	4680231	ENSMUSG00000058748	0	+	C1	Zfp958
chr8	126396556	126400098	ENSMUSG00000050930	0	+	C1	Map10
chr7	20702148	20702699	ENSMUSG00000109272	0	+	C3	Gm4528
chr13	66141862	66143214	ENSMUSG00000113173	0	-	C1	Gm48221
chr7	81805624	81806772	ENSMUSG00000108845	0	-	C2	Gm45090
chr16	10004156	10045388	ENSMUSG00000115943	0	-	C3	Gm49455
chr4	42232135	42233438	ENSMUSG00000083929	0	+	C2	Gm10600
chr10	130393216	130393333	ENSMUSG00000096766	0	-	C2	Gm23793
chr1	166589713	166598054	ENSMUSG00000085841	0	+	C1	Gm4954
chr1	131304198	131306269	ENSMUSG00000104060	0	-	C1	Gm37954
chr10	113567653	113568088	ENSMUSG00000112181	0	+	C2	Gm47538
chr9	22137009	22154650	ENSMUSG00000057982	0	+	C3	Zfp809
chr7	14547192	14547589	ENSMUSG00000106552	0	-	C2	Obox4-ps5
chr12	22932223	22932343	ENSMUSG00000113060	0	-	C3	Gm48041
chr10	41622716	41659433	ENSMUSG00000102114	0	+	C3	BC048559
chr5	64721519	64722162	ENSMUSG00000104806	0	-	C1	Gm42566
chr17	33235836	33252376	ENSMUSG00000067430	0	-	C1	Zfp763
chr6	130930319	130930425	ENSMUSG00000107581	0	-	C2	Gm44828
chr16	56155948	56157741	ENSMUSG00000116998	0	-	C3	Gm21050
chr19	8229331	8294543	ENSMUSG00000118280	0	+	C2	Gm41804
chr4	60340492	60340694	ENSMUSG00000096654	0	+	C3	Mup-ps29
chr14	8113751	8123488	ENSMUSG00000068758	0	-	C2	Il3ra
chr17	34236013	34236268	ENSMUSG00000118082	0	+	C1	Gm7326
chr6	141653843	141719536	ENSMUSG00000084927	0	-	C3	Gm5724
chr18	37646673	37651378	ENSMUSG00000044022	0	+	C3	Pcdhb21
chr19	33425012	33425198	ENSMUSG00000118289	0	-	C3	Gm19724
chr17	33458691	33474119	ENSMUSG00000094441	0	-	C3	Zfp955a
chr13	66817991	66846307	ENSMUSG00000074830	0	-	C1	Zfp640
chr9	32750822	32751218	ENSMUSG00000102467	0	-	C2	Gm37167
chr4	145287082	145287459	ENSMUSG00000096864	0	+	C3	Gm21978
chr9	6801842	6802419	ENSMUSG00000111464	0	+	C3	Gm48675
chr7	32732695	32733158	ENSMUSG00000101974	0	+	C3	Gm28384
chr1	80124689	80126518	ENSMUSG00000102518	0	-	C3	Gm38339
chr15	6843057	6904450	ENSMUSG00000022146	0	-	C3	Osmr
chr10	38696536	38697775	ENSMUSG00000094311	0	-	C2	Rfpl4b
chr6	38264330	38276194	ENSMUSG00000047749	0	-	C3	Zc3hav1l
chr6	140254796	140255466	ENSMUSG00000108229	0	+	C3	1700102F20Rik
chr18	74400675	74415803	ENSMUSG00000024561	0	+	C2	Mbd1
chr4	147026932	147030282	ENSMUSG00000083027	0	+	C3	Gm13140
chr11	121150815	121200722	ENSMUSG00000039275	0	+	C3	Foxk2
chr13	62627640	62719013	ENSMUSG00000074865	0	-	C3	Zfp934
chr6	149263183	149264645	ENSMUSG00000081126	0	+	C2	Gm15784
chr6	14457043	14457149	ENSMUSG00000077334	0	-	C2	Gm23013
chr13	99130658	99133926	ENSMUSG00000114203	0	+	C3	Gm35279
chr13	26864550	26864676	ENSMUSG00000114225	0	-	C2	Gm47883
chr13	66651223	66667951	ENSMUSG00000097483	0	-	C3	Gm26806
chr14	110835047	110835154	ENSMUSG00000119581	0	-	C1	Gm25670
chr13	62484276	62488541	ENSMUSG00000113495	0	-	C2	Gm19792
chrX	20934644	20944202	ENSMUSG00000037167	0	+	C3	Spaca5
chr4	147314740	147343085	ENSMUSG00000121438	0	+	C3
chr11	3595285	3595521	ENSMUSG00002076556	0	-	C3	Gm56424
chr17	95172316	95185749	ENSMUSG00000095193	0	+	C1	Gm20939
chr19	13577023	13577132	ENSMUSG00002075623	0	-	C1	Gm55220
chr15	101574440	101574581	ENSMUSG00000118545	0	+	C1	Gm53017
chr17	54197617	54197963	ENSMUSG00000105235	0	-	C3	Hcfc1r1-ps1
chr19	33570006	33570113	ENSMUSG00002075994	0	-	C2	Gm54644
chr1	34466082	34472421	ENSMUSG00000102336	0	-	C1	Gm37233
chr6	133168754	133168864	ENSMUSG00002074979	0	+	C3	Gm55446
chr14	12283721	12291153	ENSMUSG00000114391	0	-	C1	Gm48439
chr7	32505793	32506256	ENSMUSG00000099821	0	+	C3	Gm28408
chr12	88055903	88056746	ENSMUSG00000071207	0	+	C3	Gm8587
chr1	117968378	117968720	ENSMUSG00000101363	0	+	C1	Gm29490
chr8	72635862	72649571	ENSMUSG00000056019	0	+	C1	Zfp709
chr2	150020694	150021684	ENSMUSG00000074837	0	-	C1	Gm10770
chr18	47245205	47245720	ENSMUSG00000117621	0	+	C1	Hspe1-rs1
chr12	4967352	5097394	ENSMUSG00000052812	0	+	C3	Atad2b
chr2	175580128	175592886	ENSMUSG00000078889	0	-	C2	Gm14288
chr10	113565954	113566207	ENSMUSG00000112438	0	-	C3	Gm40810
chr4	146603495	146631330	ENSMUSG00000086046	0	-	C4	1700095A21Rik
chr3	40840331	40848628	ENSMUSG00000097583	0	-	C3	6430590A07Rik
chr2	45219243	45219477	ENSMUSG00000081830	0	+	C1	Gm13475
chr2	176859082	176864663	ENSMUSG00000081590	0	-	C2	Gm14413
chr17	61323612	61324360	ENSMUSG00000117320	0	+	C3	Gm18070
chr7	29592757	29605997	ENSMUSG00000062040	0	-	C3	Zfp27
chr2	167123338	167123697	ENSMUSG00000083661	0	-	C2	Gm11473
chr13	22307458	22308361	ENSMUSG00000081469	0	+	C2	Vmn1r-ps95
chr17	22286244	22288869	ENSMUSG00000117234	0	-	C1	Gm7818
chr12	88120443	88123021	ENSMUSG00000114060	0	+	C3	Gm18630
chr2	175693517	175693686	ENSMUSG00000085288	0	+	C3	Gm16356
chr5	104674323	104686839	ENSMUSG00000118625	0	+	C2	Gm55006
chr1	171560866	171560973	ENSMUSG00000119062	0	-	C3	Gm22950
chr8	85878552	85900251	ENSMUSG00000062687	0	+	C2	Cks1brt
chr17	22027166	22027425	ENSMUSG00000047189	0	+	C3	Gm9818
chr17	22098550	22128907	ENSMUSG00000078546	0	-	C2	Zfp995
chr1	34389855	34390242	ENSMUSG00000102839	0	+	C2	Gm37385
chr2	175311777	175323964	ENSMUSG00000078896	0	+	C3	Zfp965
chr10	50298229	50298904	ENSMUSG00000110720	0	-	C4	Gm46223
chr12	103884990	103892550	ENSMUSG00000092040	0	-	C2	Gm17198
chr6	139776112	139776277	ENSMUSG00000107870	0	+	C1	Gm43940
chr1	144097716	144099388	ENSMUSG00000100389	0	-	C2	Rbm6-ps2
chr11	74004537	74013767	ENSMUSG00000070380	0	+	C3	Or3a1b
chr5	151436599	151472732	ENSMUSG00000106703	0	-	C1	Vmn2r-ps26
chr3	129471213	129548965	ENSMUSG00000028017	0	-	C2	Egf
chrY	7027310	7028007	ENSMUSG00000102039	0	-	C4	Gm20788
chr7	81769800	81811467	ENSMUSG00000108868	0	+	C3	Gm32850
chr13	12881611	12888673	ENSMUSG00000113117	0	-	C3	Gm2544
chr10	56532289	56532982	ENSMUSG00000045048	0	+	C2	Gm9795
chrX	20945412	20955766	ENSMUSG00000031079	0	-	C3	Zfp300
chr4	123753471	123756958	ENSMUSG00000073761	0	+	C3	4933427I04Rik
chr1	84989834	84990425	ENSMUSG00000064281	0	+	C2	Rpl19-ps1
chr13	62614678	62614785	ENSMUSG00002075182	0	+	C2	Gm55565
chr13	111862050	111871658	ENSMUSG00000086480	0	+	C1	Gm15287
chr7	63460573	63461078	ENSMUSG00000108700	0	-	C3	Gm7482
chr6	129825655	129827204	ENSMUSG00000108235	0	+	C4	Gm44248
chr16	10010575	10069342	ENSMUSG00000039200	0	+	C2	Atf7ip2
chr6	116466051	116475182	ENSMUSG00000053391	0	+	C3	Or13a1
chr4	8118619	8119736	ENSMUSG00000083068	0	+	C1	Gm11800
chr4	120991853	120992172	ENSMUSG00002076717	0	+	C3	Gm55975
chr13	27867181	27874851	ENSMUSG00000083946	0	-	C3	Gm11359
chr2	176795356	176798281	ENSMUSG00000082377	0	-	C3	Gm14415
chr16	4568211	4608156	ENSMUSG00000004071	0	-	C3	Cdip1
chr8	77872979	77873109	ENSMUSG00000089309	0	-	C3	Gm24838
chr15	8943967	8944787	ENSMUSG00000107028	0	+	C3	Gm5043
chr13	66830902	66836416	ENSMUSG00000114549	0	-	C3	Vmn2r-ps106
chr7	23781348	23807138	ENSMUSG00000057101	0	+	C1	Zfp180
chr7	12494634	12495475	ENSMUSG00000110031	0	+	C4	Gm18205
chr12	109498366	109498571	ENSMUSG00002076191	0	+	C3	Gm55083
chr14	53932029	53932332	ENSMUSG00000104673	0	-	C3	Gm43550
chr14	19665197	19678700	ENSMUSG00000068776	0	+	C3	4930469B13Rik
chr8	46373908	46375461	ENSMUSG00000110071	0	+	C3	Gm45512
chr13	66060339	66060573	ENSMUSG00000114013	0	+	C2	Gm48219
chrY	4164027	4164705	ENSMUSG00000101108	0	-	C3	Gm29038
chr13	67186659	67209234	ENSMUSG00000090641	0	-	C2	Zfp712
chr2	175145889	175146126	ENSMUSG00000085699	0	-	C3	Gm14298
chr2	175563645	175563855	ENSMUSG00000085366	0	+	C3	Gm16358
chr14	15579555	15601271	ENSMUSG00000090691	0	+	C2	Gm3667
chr7	22593164	22599039	ENSMUSG00000102023	0	-	C4	Gm8708
chr4	12089438	12096243	ENSMUSG00000052137	0	+	C3	Rbm12b2
chr3	144616681	144638290	ENSMUSG00000074195	0	-	C2	Clca4b
chr12	87859577	87863503	ENSMUSG00000113971	0	+	C3	Eif1ad4
chr5	73616671	73617065	ENSMUSG00000106675	0	-	C2	Gm43798
chr13	83337683	83337828	ENSMUSG00000114735	0	-	C2	Gm48156
chr17	35595996	35599268	ENSMUSG00000079505	0	-	C3	Gm11131
chr1	58501929	58544268	ENSMUSG00000026037	0	-	C2	Orc2
chr8	69691853	69692682	ENSMUSG00000110657	0	-	C3	Gm7684
chr3	95335873	95337749	ENSMUSG00000097532	0	+	C2	Gm4349
chr2	36263530	36272445	ENSMUSG00000068950	0	+	C2	Or1j10
chr3	142418577	142420875	ENSMUSG00000120786	0	+	C1	Gm56810
chr6	85866307	85866943	ENSMUSG00000106784	0	+	C2	Gm43309
chr7	22590689	22591510	ENSMUSG00000109514	0	+	C3	Gm19900
chr5	145495473	145521540	ENSMUSG00000075552	0	-	C3	Cyp3a41b
chr12	19540308	19542291	ENSMUSG00000059229	0	+	C3	Gm6802
chr4	156249746	156281945	ENSMUSG00000041936	0	-	C3	Agrn
chr17	38753896	38754026	ENSMUSG00000092566	0	-	C4	Gm20409
chr10	50300181	50300436	ENSMUSG00000111083	0	+	C4	Gm48274
chr7	72835470	72839194	ENSMUSG00000108778	0	+	C2	Gm20083
chr8	122559985	122567917	ENSMUSG00000110631	0	+	C4	Gm42047
chr2	88402395	88410088	ENSMUSG00000081073	0	+	C4	Gm13758
chrY	6724210	6727474	ENSMUSG00000101388	0	-	C2	Gm28444
chr9	79951152	79951498	ENSMUSG00000111574	0	-	C4	Gm46146
chr10	129761026	129766350	ENSMUSG00000107399	0	-	C1	Or6c218-ps1
chr4	147365902	147366247	ENSMUSG00000094318	0	-	C3	Gm13144
chr18	37770430	37771776	ENSMUSG00000050304	0	-	C4	Slc25a2
chr2	116358323	116358971	ENSMUSG00000081787	0	-	C2	Gm13991
chr10	50301139	50301426	ENSMUSG00000111202	0	-	C4	Gm48275
chr3	6332842	6332960	ENSMUSG00000104270	0	-	C4	Gm38298
chr3	133015870	133083996	ENSMUSG00000028013	0	+	C2	Ppa2
chr6	19788051	19789017	ENSMUSG00000107067	0	+	C1	Gm42581
chr8	67804755	67817656	ENSMUSG00000074292	0	-	C2	Gm10660
chr2	150312910	150327011	ENSMUSG00000074731	0	-	C1	Zfp345
chr13	98750008	98751002	ENSMUSG00000114733	0	+	C4	Gm4815
chr9	22099385	22113419	ENSMUSG00000074472	0	+	C2	Zfp872
chr13	67737557	67757826	ENSMUSG00000058093	0	-	C4	Zfp729b
chr10	32793203	32815681	ENSMUSG00000112469	0	-	C4	Gm47823
chr3	90666038	90666870	ENSMUSG00000105892	0	+	C3	Gm35013
chr2	174136863	174136985	ENSMUSG00002076297	0	+	C4	Gm56458
chr12	115530768	115531211	ENSMUSG00000095170	0	-	C3	Ighv8-11
chr13	66720984	66723975	ENSMUSG00000114426	0	+	C1	Gm10769
chr6	127462755	127465085	ENSMUSG00000106962	0	+	C4	Gm43633
chr13	23450703	23450991	ENSMUSG00000082593	0	+	C2	Gm11331
chr7	41117073	41117290	ENSMUSG00000108312	0	-	C2	Gm44521
chr1	177810988	178000271	ENSMUSG00000091476	0	+	C3	Catspere2
chr10	41284168	41284273	ENSMUSG00002076974	0	-	C2	Gm54946
chr5	109844838	109899584	ENSMUSG00000121595	0	-	C4
chrX	124582455	124582854	ENSMUSG00000096763	0	-	C2	Rps12-ps13
chr10	22138640	22139266	ENSMUSG00000097295	0	-	C4	Hmgb1-ps8
chr10	106018881	106019752	ENSMUSG00000112523	0	+	C4	Gm48377
chr14	31558840	31559138	ENSMUSG00000093191	0	-	C1	Gm22876
chr13	60353284	60363837	ENSMUSG00000050765	0	+	C2	Gm5084
chr1	140751064	140751456	ENSMUSG00000102500	0	+	C2	Gm37371
chr14	8137971	8146935	ENSMUSG00000072707	0	-	C3	Or2t1
chr2	39414884	39415367	ENSMUSG00000081839	0	-	C2	Gm13454
chr7	81822412	81824452	ENSMUSG00000109140	0	-	C3	Gm45089
chr2	127410496	127411346	ENSMUSG00000083648	0	-	C1	Gm14229
chr7	102920756	102921077	ENSMUSG00002074985	0	+	C4	Gm56381
chr13	65738106	65739375	ENSMUSG00000097562	0	-	C4	Gm26639
chr6	13461460	13461956	ENSMUSG00000107500	0	-	C3	Gm2796
chr6	128755447	128766178	ENSMUSG00000030325	0	-	C3	Klrb1c
chr3	155970222	155970688	ENSMUSG00000104573	0	+	C2	Gm42886
chrX	122645507	122645909	ENSMUSG00000093796	0	+	C2	Rps12-ps23
chr18	49829211	49888668	ENSMUSG00000024505	0	-	C3	Dtwd2
chr5	109621261	109621845	ENSMUSG00000105303	0	+	C3	Gm18555
chr6	128757247	128803278	ENSMUSG00000107872	0	-	C3	Gm44511
chr15	82317727	82320776	ENSMUSG00000116325	0	+	C2	Gm46501
chr7	20963580	20964122	ENSMUSG00000109253	0	+	C3	Gm4536
chr6	68787652	68787837	ENSMUSG00000104849	0	+	C4	Gm42924
chr5	117437953	117440545	ENSMUSG00000106714	0	+	C4	Gm42546
chr14	106343631	106373293	ENSMUSG00000022113	0	+	C3	Trim52
chr5	109983005	109992949	ENSMUSG00000120227	0	-	C1	Gm57295
chr7	10642837	10643228	ENSMUSG00000109971	0	+	C3	Gm45279
chr13	81233509	81235683	ENSMUSG00000114836	0	-	C1	Gm18517
chr7	102731091	102737522	ENSMUSG00000073959	0	+	C2	Or52r1c
chr17	22705535	22705731	ENSMUSG00000117094	0	+	C3	Gm49956
chr11	3597178	3597325	ENSMUSG00002075685	0	-	C3	Gm56426
chr9	57390258	57390852	ENSMUSG00000111380	0	+	C4	D9Wsu149
chr8	4728430	4738497	ENSMUSG00000097308	0	+	C2	Gm6410
chr2	156631731	156632323	ENSMUSG00000082196	0	-	C2	Gm14231
chr7	29626402	29629830	ENSMUSG00000109105	0	+	C4	Gm44873
chr7	32732461	32732600	ENSMUSG00000101375	0	-	C2	Gm28383
chr17	22363339	22385171	ENSMUSG00000063383	0	-	C3	Zfp947
chr5	110224001	110242328	ENSMUSG00000109771	0	-	C1	Gm35315
chr2	111279486	111280404	ENSMUSG00000095586	0	+	C2	Or4k41
chr8	4691465	4692857	ENSMUSG00000109489	0	+	C4	Gm7451
chr7	27935075	27935345	ENSMUSG00000109502	0	-	C3	Gm18672
chr16	75443098	75501354	ENSMUSG00000121375	0	+	C2
chrX	124894588	124894987	ENSMUSG00000096437	0	-	C2	Rps12-ps16
chr7	42546134	42583246	ENSMUSG00000090751	0	-	C3	Vmn2r63
chr4	60435406	60435608	ENSMUSG00000094202	0	+	C4	Mup-ps26
chrX	123912866	123913265	ENSMUSG00000096135	0	-	C2	Rps12-ps18
chr10	127612254	127628566	ENSMUSG00000056148	0	+	C3	Rdh9
chr7	70180969	70181197	ENSMUSG00000108899	0	+	C1	Gm44811
chr17	95067365	95142249	ENSMUSG00000066057	0	-	C2	Gm1976
chr7	32505559	32505698	ENSMUSG00000099549	0	-	C2	Gm29432
chr5	45817408	45820063	ENSMUSG00000104665	0	+	C1	Gm43366
chr15	39043905	39044831	ENSMUSG00000098021	0	+	C4	Gm9522
chr13	67291735	67293430	ENSMUSG00000114568	0	-	C4	Gm48732
chr2	60407880	60409022	ENSMUSG00000084115	0	+	C2	Gm13566
chr3	123265618	123266005	ENSMUSG00000105058	0	+	C4	Gm43590
chr11	50763546	50778478	ENSMUSG00000048728	0	-	C2	Zfp454
chr10	129219951	129226067	ENSMUSG00000094347	0	+	C3	Or6c208
chr5	70718607	70721446	ENSMUSG00000106549	0	+	C4	Gm42653
chr1	72146313	72161160	ENSMUSG00000102123	0	-	C2	Gm4319
chr10	58065800	58068497	ENSMUSG00000075046	0	-	C4	Duxf3
chr13	65501069	65512241	ENSMUSG00000113145	0	-	C3	Vmn2r-ps95
chr2	176144419	176144633	ENSMUSG00000086489	0	-	C3	Gm16362
chr16	87417901	87418008	ENSMUSG00000064670	0	-	C2	Gm22808
chr8	124138162	124148754	ENSMUSG00000062380	0	+	C3	Tubb3
chr7	21369971	21375845	ENSMUSG00000101280	0	-	C4	Gm8600
chr16	65590256	65591223	ENSMUSG00000116622	0	+	C2	Gm5221
chr6	132951339	132951768	ENSMUSG00000107466	0	+	C2	Gm44425
chr4	144072166	144072619	ENSMUSG00000084312	0	-	C2	Gm13122
chr7	5908017	5908149	ENSMUSG00000092393	0	+	C4	Gm20399
chr12	21826159	21826708	ENSMUSG00000091105	0	-	C3	Mrto4-ps2
chr7	33735871	33736857	ENSMUSG00000083434	0	-	C4	Gm12760
chr4	100876347	100877894	ENSMUSG00000073789	0	-	C3	Gm10577
chr1	162810582	162894251	ENSMUSG00000103288	0	+	C2	Gm37273
chr6	149477958	149478059	ENSMUSG00002075364	0	+	C3	Gm55231
chr1	84968358	84970753	ENSMUSG00000099693	0	-	C2	Gm29284
chr1	80113182	80113289	ENSMUSG00000118883	0	+	C3	Gm23934
chr17	22705207	22705357	ENSMUSG00000117058	0	-	C2	Gm49955
chr10	70666584	70673693	ENSMUSG00000112870	0	+	C3	Gm40689
chr8	126311370	126352344	ENSMUSG00000110629	0	+	C3	4930567H12Rik
chr1	58685846	58686398	ENSMUSG00000059647	0	+	C2	Cbx3-ps7
chr5	59157642	59158336	ENSMUSG00000106509	0	-	C2	Gm43394
chr6	30735027	30735923	ENSMUSG00000107825	0	-	C4	Gm44296
chr12	107454890	107455895	ENSMUSG00000060375	0	+	C4	3110018I06Rik
chr18	10150976	10151140	ENSMUSG00000095616	0	-	C2	Gm26244
chrX	123259421	123259820	ENSMUSG00000096831	0	-	C2	Rps12-ps6
chr5	109905390	109905753	ENSMUSG00000049477	0	-	C2	Gm8508
chr13	58527630	58533039	ENSMUSG00000021550	0	-	C3	2210016F16Rik
chr13	65543820	65543952	ENSMUSG00000113301	0	-	C2	Gm48103
chr12	87877734	87880315	ENSMUSG00000113452	0	-	C3	Gm18616
chr7	15554091	15559740	ENSMUSG00000092576	0	-	C3	Obox4-ps35
chrX	122866970	122867372	ENSMUSG00000094015	0	+	C2	Rps12-ps20
chr5	109845523	109944164	ENSMUSG00000105471	0	-	C4	A430073D23Rik
chr4	18472188	18474298	ENSMUSG00000083660	0	+	C3	Gm11853
chr12	116365566	116368830	ENSMUSG00000112980	0	-	C1	D430020J02Rik
chr11	17888755	17903875	ENSMUSG00000016984	0	-	C3	Etaa1
chr17	75079136	75126930	ENSMUSG00000117444	0	-	C2	Gm50020
chr4	147696393	147726970	ENSMUSG00000066000	0	-	C3	Zfp979
chr9	6706341	6706446	ENSMUSG00000065382	0	-	C3	Gm23097
chr6	149254879	149255324	ENSMUSG00000084083	0	-	C2	Gm15782
chr16	20390159	20390432	ENSMUSG00000116538	0	+	C3	Gm49746
chr5	145346457	145346650	ENSMUSG00000105764	0	+	C3	Gm42859
chr13	22310910	22311209	ENSMUSG00000114620	0	+	C2	Vmn1r-ps96
chr18	37827432	37974926	ENSMUSG00000103567	0	+	C2	Pcdhga5
chr13	67402981	67426530	ENSMUSG00000055480	0	-	C3	Zfp458
chr13	66734873	66734980	ENSMUSG00002075993	0	-	C2	Gm55622
chr2	175479716	175495472	ENSMUSG00000095545	0	-	C3	Zfp969
chr11	105055601	105057446	ENSMUSG00000081965	0	-	C4	Gm11620
chr4	60345859	60346148	ENSMUSG00000083293	0	+	C2	Mup-ps28
chr13	66488644	66490994	ENSMUSG00000114729	0	-	C4	C330022B21Rik
chr14	56226519	56227142	ENSMUSG00000115757	0	+	C2	Gm48934
chr13	68208574	68208727	ENSMUSG00000113365	0	-	C2	Gm48424
chr9	72175895	72182138	ENSMUSG00000098340	0	-	C4	Gm27253
chr17	52166194	52170245	ENSMUSG00000103378	0	+	C3	Gm37176
chr12	84147427	84158123	ENSMUSG00000043487	0	+	C2	Acot6
chr4	147170814	147171441	ENSMUSG00000094017	0	-	C2	Gm13160
chr10	33770088	33770252	ENSMUSG00000112534	0	-	C3	Gm47940
chr4	146176523	146178203	ENSMUSG00000084127	0	+	C4	Gm13169
chr15	14735138	14735370	ENSMUSG00002075345	0	-	C3	Gm54576
chr12	23684350	23684476	ENSMUSG00000112997	0	-	C2	Gm49386
chr12	81466216	81468720	ENSMUSG00000072972	0	-	C2	Adam4
chr9	122673593	122695071	ENSMUSG00000047036	0	-	C4	Zfp445
chr13	100552072	100552450	ENSMUSG00000051723	0	+	C4	Rpl31-ps13
chr2	107425974	107430884	ENSMUSG00000052005	0	-	C4	Gm9864
chr8	123891993	123905504	ENSMUSG00000110537	0	+	C4	Gm4316
chr8	55162021	55163416	ENSMUSG00000089719	0	+	C4	Gm15758
chr17	22556969	22580381	ENSMUSG00000033972	0	-	C2	Zfp944
chr12	20018526	20018635	ENSMUSG00000112956	0	-	C2	Gm48645
chr1	85286379	85305006	ENSMUSG00000091199	0	-	C4	Gm2619
chr18	6368359	6368797	ENSMUSG00000117387	0	+	C3	Gm49986
chr12	54669375	54670003	ENSMUSG00000112145	0	+	C3	Gm6218
chr9	36478996	36479265	ENSMUSG00000110880	0	+	C4	Gm48431
chr5	44293961	44294263	ENSMUSG00000105353	0	+	C4	Gm42428
chr12	18564510	18585255	ENSMUSG00000073197	0	+	C4	5730507C01Rik
chr12	106293626	106297080	ENSMUSG00000091280	0	+	C3	Gm17032
chr10	81514955	81516345	ENSMUSG00000112585	0	+	C2	Gm47527
chrX	124765305	124765704	ENSMUSG00000095499	0	-	C2	Rps12-ps14
chr4	23517361	23518440	ENSMUSG00000082876	0	-	C2	Gm11889
chr17	33508517	33526215	ENSMUSG00000096910	0	+	C3	Zfp955b
chr10	81654309	81654774	ENSMUSG00000112740	0	-	C2	Gm8264
chr10	47516218	47516630	ENSMUSG00000112702	0	+	C4	Gm47571
chr5	10117327	10120641	ENSMUSG00000091487	0	+	C3	Gm6586
chr12	87196248	87202260	ENSMUSG00000113918	0	-	C4	Gm6566
chr10	120995686	120997434	ENSMUSG00000112431	0	-	C2	Gm10741
chr16	88595779	88617780	ENSMUSG00000116983	0	+	C2	4930553J12Rik
chr7	12502016	12537562	ENSMUSG00000070822	0	-	C2	Zscan18
chr18	10064400	10182045	ENSMUSG00000024290	0	-	C3	Rock1
chr11	50700477	50700590	ENSMUSG00002076575	0	+	C3	Gm55860
chr5	145905219	145905379	ENSMUSG00000105394	0	+	C2	Gm43115
chr6	18727290	18727397	ENSMUSG00000119543	0	+	C4	Gm23648
chr17	22187467	22187775	ENSMUSG00000117025	0	-	C2	Gm49950
chr3	23852265	25198425	ENSMUSG00000102758	0	-	C2	Naaladl2
chr4	89055358	89099318	ENSMUSG00000062937	0	+	C3	Mtap
chr12	4860493	4867142	ENSMUSG00000118546	0	+	C2	Gm20348
chr10	127637020	127682434	ENSMUSG00000069456	0	+	C2	Rdh16
chr10	81799631	81800921	ENSMUSG00000112205	0	+	C3	Gm47546
chr11	104705241	104706466	ENSMUSG00000081513	0	+	C4	Gm11623
chr13	65552109	65555950	ENSMUSG00000113388	0	+	C2	Gm48111
chr18	37853421	37974923	ENSMUSG00000103585	0	+	C2	Pcdhgb4
chr14	8122498	8141759	ENSMUSG00000114883	0	+	C4	Gm48860
chr3	116612463	116612627	ENSMUSG00000106128	0	+	C4	Gm43520
chr4	123727414	123753306	ENSMUSG00000086275	0	-	C2	1700121C08Rik
chr12	101067935	101083473	ENSMUSG00000121355	0	-	C3
chr5	30428091	30437398	ENSMUSG00000120241	0	-	C4	Gm57315
chr7	72286959	72287264	ENSMUSG00000100138	0	-	C2	Gm28745
chr12	70959032	70961259	ENSMUSG00000113707	0	+	C3	Gm10457
chr13	60177524	60264483	ENSMUSG00000114531	0	+	C2	A530065N20Rik
chr6	102139615	102550062	ENSMUSG00000030075	0	-	C2	Cntn3
chr4	147463385	147464031	ENSMUSG00000096354	0	+	C3	Gm8178
chr2	16027918	16028236	ENSMUSG00000103865	0	-	C4	Gm37416
chr1	6499878	6511520	ENSMUSG00000103845	0	-	C4	Gm19026
chr9	88958064	88958395	ENSMUSG00000100602	0	-	C3	Gm19498
chr4	18471668	18472114	ENSMUSG00000080919	0	-	C2	Gm11854
chr3	9112230	9112552	ENSMUSG00000103461	0	-	C4	Gm37616
chr7	27556951	27580250	ENSMUSG00000020420	0	+	C3	Zfp607a
chr1	8862146	8862386	ENSMUSG00000084353	0	-	C3	Gm15452
chr6	129875958	129894613	ENSMUSG00000030173	0	-	C2	Klra5
chr6	147074978	147076614	ENSMUSG00000080760	0	+	C4	Gm7571
chr4	61875385	61878148	ENSMUSG00000082644	0	-	C3	Mup-ps19
chr10	3067804	3068987	ENSMUSG00000111106	0	-	C3	Gm3318
chr10	78616329	78650599	ENSMUSG00000005357	0	+	C3	Slc1a6
chr3	144331163	144331725	ENSMUSG00000105045	0	-	C3	Rpl9-ps8
chr18	37858758	37974926	ENSMUSG00000103897	0	+	C2	Pcdhga8
chr7	33794855	33800262	ENSMUSG00000078752	0	+	C4	Scgb1b30
chr17	22643202	22675670	ENSMUSG00000071266	0	+	C3	Zfp946
chr5	30263199	30278615	ENSMUSG00000025747	0	-	C3	Tyms
chr4	10487955	10489362	ENSMUSG00000086455	0	-	C4	Gm11815
chr7	117879083	117879188	ENSMUSG00000087922	0	+	C3	Gm23229
chr7	11725156	11725328	ENSMUSG00000110184	0	+	C3	Gm45429
chr14	79663950	79668476	ENSMUSG00000043881	0	+	C4	Kbtbd7
chr5	145202688	145203187	ENSMUSG00000106188	0	-	C4	Gm9710
chr7	48013668	48014248	ENSMUSG00000100687	0	+	C3	Gm18357
chr18	24618016	24663261	ENSMUSG00000040446	0	-	C2	Rprd1a
chr6	117693302	117695829	ENSMUSG00000104222	0	+	C3	Gm7292
chrX	74749014	74749287	ENSMUSG00000082551	0	+	C4	Gm15065
chr12	115232043	115232476	ENSMUSG00000102295	0	-	C2	Ighv1-57
chr10	31369188	31485180	ENSMUSG00000063760	0	-	C3	Rnf217
chr9	36001215	36003655	ENSMUSG00000111619	0	-	C4	Gm48348
chr2	175214228	175230029	ENSMUSG00000078898	0	+	C3	Zfp968
chrX	73802144	73802528	ENSMUSG00000082288	0	-	C4	Gm14755
chrX	135828073	135829125	ENSMUSG00000048155	0	+	C4	H2bw2
chr9	72164317	72164421	ENSMUSG00000089530	0	-	C3	Gm25163
chr10	82278450	82278775	ENSMUSG00000112070	0	+	C4	Gm47809
chr6	89974593	89981571	ENSMUSG00000092303	0	+	C2	Vmn1r-ps29
chr11	73324116	73325050	ENSMUSG00000084387	0	-	C2	Or1e20-ps1
chr2	18254175	18254654	ENSMUSG00000083070	0	-	C2	Gm13350
chr4	42216907	42220148	ENSMUSG00000118434	0	+	C3	Gm13301
chr17	23065670	23086108	ENSMUSG00000059142	0	-	C4	Zfp945
chr3	121548692	121552295	ENSMUSG00000104676	0	-	C3	Gm42777
chr17	22713602	22714543	ENSMUSG00000117259	0	+	C2	Gm19012
chr14	59482148	59497629	ENSMUSG00000090881	0	-	C3	Phf11
chr6	128896829	128896943	ENSMUSG00000107992	0	+	C3	Gm44223
chr3	49558009	49558325	ENSMUSG00000102731	0	+	C4	Gm38261
chr8	21096708	21097502	ENSMUSG00000095766	0	-	C2	Gm21182
chr16	9988089	9992775	ENSMUSG00000039209	0	+	C3	Rpl39l
chr19	29675223	29686034	ENSMUSG00000024806	0	+	C2	Mlana
chr13	66388590	66388743	ENSMUSG00000113253	0	+	C2	Gm48241
chr10	66534019	66541740	ENSMUSG00000112202	0	+	C2	Gm31181
chr9	65249269	65249456	ENSMUSG00000110913	0	-	C4	Gm47192
chr18	7844683	7844935	ENSMUSG00000117462	0	-	C4	Gm50027
chr10	96636900	96720570	ENSMUSG00000111912	0	+	C3	Gm48521
chr8	78032161	78039928	ENSMUSG00000110410	0	+	C2	4933421D24Rik
chr13	66325160	66325914	ENSMUSG00000113156	0	+	C4	Gm48223
chr5	133503961	133504375	ENSMUSG00000058905	0	+	C2	Gm10051
chr19	13582362	13582471	ENSMUSG00002076425	0	-	C3	Gm55221
chr8	19102841	19114826	ENSMUSG00000061847	0	-	C3	Defb39
chr18	37888783	37974926	ENSMUSG00000102742	0	+	C2	Pcdhga11
chr7	41195097	41223086	ENSMUSG00000090744	0	-	C4	Gm6871
chr9	57391245	57391654	ENSMUSG00000074280	0	+	C4	Gm6166
chr12	20927084	20971263	ENSMUSG00000121319	0	-	C4
chr10	17693126	17694066	ENSMUSG00000093537	0	+	C4	Gm7584
chr13	66091849	66096396	ENSMUSG00000113723	0	+	C3	Vmn2r-ps100
chrX	168792654	168802277	ENSMUSG00000095562	0	+	C4	Gm55594
chr12	6749752	6853300	ENSMUSG00000112454	0	+	C3	Gm48619
chr12	104280811	104286984	ENSMUSG00000079013	0	+	C2	Serpina3j
chr10	3069840	3079546	ENSMUSG00000071434	0	+	C2	9230019H11Rik
chr11	3583011	3583442	ENSMUSG00000079889	0	-	C2	Gm11951
chr7	12538903	12552785	ENSMUSG00000057894	0	-	C4	Zfp329
chr4	120987314	120988496	ENSMUSG00000081305	0	+	C3	Gm12879
chr6	132933846	132934882	ENSMUSG00000057699	0	-	C2	Tas2r131
chr18	37864061	37974926	ENSMUSG00000103749	0	+	C2	Pcdhgb5
chrX	122424123	122424525	ENSMUSG00000095277	0	+	C2	Rps12-ps22
chr6	128839511	128842157	ENSMUSG00000107633	0	-	C4	Gm44078
chr8	19542951	19543542	ENSMUSG00000081094	0	+	C2	Rpl19-ps11
chr4	42234013	42236330	ENSMUSG00000096862	0	+	C2	Gm5859
chr1	57615855	57618965	ENSMUSG00000121279	0	+	C3	Gm57188
chr6	50596820	50598864	ENSMUSG00000107821	0	-	C3	Gm8038
chr7	33217905	33219883	ENSMUSG00000099900	0	-	C3	Scgb2b21
chr7	42528019	42529429	ENSMUSG00000092191	0	+	C3	Gm7211
chr17	71728541	71728692	ENSMUSG00000117103	0	+	C4	Gm49916
chr10	127595655	127628563	ENSMUSG00000099009	0	+	C3	Rdh16f1
chr17	23710304	23711445	ENSMUSG00000109027	0	-	C2	Or14c47-ps1
chr10	40441911	40442668	ENSMUSG00000111108	0	-	C3	Gm17795
chr11	3589784	3599673	ENSMUSG00000056579	0	-	C4	Tug1
chr5	62586061	62586420	ENSMUSG00000105285	0	+	C4	Gm43238
chr2	177233473	177234350	ENSMUSG00000085513	0	-	C2	Gm16363
chr6	30734416	30734646	ENSMUSG00002074898	0	+	C4	Gm55854
chr3	28906181	28908406	ENSMUSG00000104275	0	-	C4	Gm37867
chr7	128079737	128079862	ENSMUSG00002075535	0	-	C2	Gm56001
chr6	136491973	136496029	ENSMUSG00000107702	0	-	C2	Gm44140
chr6	3190690	3190902	ENSMUSG00000107233	0	+	C4	Gm42959
chr10	34774251	34774816	ENSMUSG00000110935	0	+	C4	Gm8834
chr4	100424304	100425245	ENSMUSG00000081553	0	-	C2	Ccdc50-ps
chr4	147708696	147709342	ENSMUSG00000096065	0	-	C3	Gm13155
chr11	66847463	66855842	ENSMUSG00000085683	0	+	C2	Tmem238l
chr3	4569890	4570129	ENSMUSG00000104073	0	+	C4	Gm37029
chr12	20925640	20971263	ENSMUSG00000121318	0	-	C4
chr10	121914018	121933276	ENSMUSG00000034620	0	-	C4	Rxylt1
chr5	60961058	60965049	ENSMUSG00000106044	0	-	C4	Gm42860
chr13	81872108	81873147	ENSMUSG00000114905	0	-	C3	Gm48113
chr7	104599121	104599496	ENSMUSG00000094685	0	-	C4	Gm5900
chr18	44403193	44410767	ENSMUSG00000038071	0	+	C2	Npy6r
chr17	67317479	67326389	ENSMUSG00000114492	0	+	C2	Gm9984
chr17	39771220	39771330	ENSMUSG00002076002	0	-	C2	Gm55502
chr16	20880962	20881844	ENSMUSG00000116710	0	-	C3	Gm6557
chr13	22348055	22349977	ENSMUSG00000083319	0	-	C2	Gm11284
chr9	113886207	113927796	ENSMUSG00000086596	0	+	C3	Susd5
chr6	23165339	23167413	ENSMUSG00000107032	0	-	C4	Gm5301
chr14	104828529	104828636	ENSMUSG00000077541	0	+	C2	Gm22021
chr9	88709574	88710478	ENSMUSG00000101698	0	+	C2	Gm29562
chr6	136425663	136426328	ENSMUSG00000121218	0	-	C3	Gm57011
chr2	111205866	111210958	ENSMUSG00000108931	0	+	C3	Or4g17
chr2	150341385	150342765	ENSMUSG00000083325	0	-	C4	Gm14121
chr10	40446331	40480128	ENSMUSG00000019834	0	+	C2	Slc22a16
chr8	85852500	85858918	ENSMUSG00000110386	0	-	C4	Gm42031
chr11	6192377	6192721	ENSMUSG00000081153	0	+	C2	Gm11401
chr4	12131550	12131975	ENSMUSG00000082676	0	-	C3	Gm11843
chr7	81823587	81956627	ENSMUSG00000030638	0	+	C2	Sh3gl3
chr4	3455701	3456302	ENSMUSG00000081711	0	+	C3	Gm11785
chr14	65408563	65412408	ENSMUSG00000114658	0	-	C2	Gm30008
chr11	116655850	116666333	ENSMUSG00000009588	0	-	C3	St6galnac1
chr18	11766332	11878278	ENSMUSG00000041238	0	+	C3	Rbbp8
chr12	87565041	87567640	ENSMUSG00000114187	0	+	C3	Gm18626
chr8	122557174	122557281	ENSMUSG00000119380	0	+	C3	Gm24283
chr2	4923829	4943541	ENSMUSG00000026664	0	+	C3	Phyh
chr17	35577964	35578948	ENSMUSG00000092253	0	+	C3	H2-Q3
chr2	57104065	57104254	ENSMUSG00000080812	0	-	C2	Atp5k-ps4
chr6	142107218	142119522	ENSMUSG00000092500	0	+	C2	Gm20400
chr4	62066168	62069100	ENSMUSG00000066153	0	-	C3	Mup21
chr7	22643053	22643595	ENSMUSG00000109345	0	+	C3	Gm4574
chr6	69301160	69301636	ENSMUSG00000104697	0	-	C4	Igkv12-67
chr13	13587024	13587379	ENSMUSG00000113445	0	-	C4	Gm48661
chr6	65209695	65210046	ENSMUSG00000108252	0	-	C4	Gm44059
chr16	58936899	58941432	ENSMUSG00000063020	0	-	C2	Or5ac15
chr18	37869988	37974923	ENSMUSG00000102440	0	+	C2	Pcdhga9
chr13	67895918	67903347	ENSMUSG00000058331	0	-	C4	Zfp85
chr7	85675923	85676780	ENSMUSG00000092608	0	+	C3	Vmn2r-ps81
chr2	68384898	68385273	ENSMUSG00000075312	0	+	C2	Gm13597
chr13	94890709	94891101	ENSMUSG00000113547	0	-	C4	Gm46389
chr14	105436761	105438535	ENSMUSG00000115247	0	-	C2	Gm6201
chr1	170763339	170763634	ENSMUSG00000104386	0	+	C3	Gm37030
chrX	122194740	122195142	ENSMUSG00000096362	0	+	C2	Rps12-ps21
chr5	138617549	138619019	ENSMUSG00000104686	0	+	C2	Gm42815
chr6	131015206	131029432	ENSMUSG00000121364	0	-	C2
chr7	15327155	15327260	ENSMUSG00000119159	0	+	C3	Gm25354
chr19	7804467	7826032	ENSMUSG00000118312	0	-	C4	Gm7096
chr18	37113109	37122628	ENSMUSG00000104240	0	+	C4	Gm36858
chr7	29559403	29576717	ENSMUSG00000058402	0	+	C3	Zfp420
chrX	123509060	123509459	ENSMUSG00000093990	0	-	C2	Rps12-ps12
chr10	62935429	62937058	ENSMUSG00000036816	0	+	C3	Atoh7
chr11	66796546	66837912	ENSMUSG00000072834	0	-	C2	Gm12298
chr13	67144882	67180472	ENSMUSG00000114362	0	-	C2	4933433G19Rik
chr18	37630043	37637181	ENSMUSG00000043313	0	+	C4	Pcdhb19
chr6	50585616	50587662	ENSMUSG00000107418	0	+	C4	Gm4782
chr15	3158045	3190446	ENSMUSG00000115013	0	+	C2	Gm49231
chr2	177544872	177567462	ENSMUSG00000074529	0	-	C2	Zfp972
chr12	18193935	18194083	ENSMUSG00000113155	0	-	C2	Gm48354
chr4	16861688	16861794	ENSMUSG00000064619	0	-	C4	Gm23975
chr18	37053448	37055068	ENSMUSG00000063514	0	+	C4	Gm6756
chr3	40809110	40809558	ENSMUSG00000074620	0	-	C2	Gm10731
chr10	51764720	51764848	ENSMUSG00000088198	0	+	C2	Gm23906
chr8	107141958	107153230	ENSMUSG00000031907	0	+	C4	Zfp90
chr6	123931841	123931948	ENSMUSG00000088999	0	+	C2	Gm22763
chr18	37822880	37974926	ENSMUSG00000102748	0	+	C2	Pcdhgb2
chr5	139830684	139831005	ENSMUSG00002075041	0	+	C4	Gm56244
chr8	4727538	4728365	ENSMUSG00000048484	0	-	C2	Gm7461
chr5	151359430	151385330	ENSMUSG00000107123	0	-	C2	Vmn2r-ps25
chr17	58048793	58050066	ENSMUSG00000117082	0	+	C2	Gm18139
chr6	130378519	130378858	ENSMUSG00000082777	0	-	C4	Gm15861
chr6	123350471	123395075	ENSMUSG00000094145	0	-	C3	Vmn2r20
chr7	35141990	35144662	ENSMUSG00000100776	0	-	C4	Gm18254
chr18	24142758	24153867	ENSMUSG00000051469	0	-	C3	Zfp24
chr14	90133663	90136883	ENSMUSG00000062093	0	-	C2	Gm10110
chr8	20576699	20584337	ENSMUSG00000110649	0	+	C2	Gm40466
chr6	123934537	123955000	ENSMUSG00000093385	0	-	C3	A330044P14Rik
chr5	64715525	64715906	ENSMUSG00000106566	0	+	C3	Gm43836
chr18	37894853	37974923	ENSMUSG00000103081	0	+	C2	Pcdhgb8
chr19	5456435	5456657	ENSMUSG00000120167	0	-	C4	Gm56655
chr18	60574836	60576052	ENSMUSG00000063388	0	+	C3	BC023105
chr13	47163008	47164421	ENSMUSG00000114858	0	-	C4	Gm5790
chr5	145855365	145855688	ENSMUSG00000105405	0	-	C2	Gm42431
chr17	36376999	36378645	ENSMUSG00000091373	0	-	C2	Gm8810
chr9	119049553	119060800	ENSMUSG00000092212	0	-	C3	Slc22a13b
chr5	13927179	13927690	ENSMUSG00000105521	0	+	C4	Gm35702
chr10	70682846	70689556	ENSMUSG00000112883	0	+	C2	Gm48023
chr13	65425034	65426547	ENSMUSG00000120981	0	-	C2	Gm56590
chr10	81529554	81530019	ENSMUSG00000112001	0	-	C2	Gm8112
chr18	37847816	37974926	ENSMUSG00000103472	0	+	C2	Pcdhga7
chr17	22953935	22954353	ENSMUSG00000098210	0	+	C2	Gm5224
chr6	23157983	23160060	ENSMUSG00000106989	0	-	C4	Gm5989
chr3	92102742	92104355	ENSMUSG00000118547	0	+	C2	Gm52952
chr2	7080904	7081225	ENSMUSG00002075987	0	-	C4	Gm55636
chr5	107402203	107404370	ENSMUSG00000106671	0	-	C4	Gm42900
chr18	37637316	37640875	ENSMUSG00000046191	0	+	C4	Pcdhb20
chr3	35918025	35919014	ENSMUSG00000097713	0	+	C3	Gm7741
chr11	41109663	41111923	ENSMUSG00000086475	0	+	C4	Platr13
chr16	36141842	36141946	ENSMUSG00000088517	0	+	C3	Gm24437
chr9	88708656	88708866	ENSMUSG00000103837	0	-	C4	Gm37614
chr7	21419884	21420393	ENSMUSG00000109276	0	+	C3	Gm4548
chr11	116642992	116650199	ENSMUSG00000056032	0	+	C3	BC018473
chr6	48741397	48747785	ENSMUSG00000039264	0	-	C2	Gimap3
chr18	37622517	37627558	ENSMUSG00000048347	0	+	C4	Pcdhb18
chr16	36125703	36133092	ENSMUSG00000116816	0	+	C2	Cstdc3
chrX	77781368	77783007	ENSMUSG00000078315	0	+	C3	Fam47c
chr15	75083734	75088042	ENSMUSG00000120209	0	-	C3	Gm56694
chr12	101071343	101071766	ENSMUSG00000113817	0	-	C3	Gm21056
chr1	64225149	64342202	ENSMUSG00000101895	0	-	C3	Gm28981
chr2	86423755	86429310	ENSMUSG00000111689	0	-	C3	Or8k35
chr18	90603595	90603989	ENSMUSG00000109923	0	+	C3	Gm20039
chr13	21820792	21826688	ENSMUSG00000036658	0	-	C3	Or2b6
chr11	79130197	79145497	ENSMUSG00000017677	0	-	C3	Wsb1
chr4	7759669	7763930	ENSMUSG00000085630	0	+	C4	Gm11795
chr13	66904397	66904550	ENSMUSG00000114423	0	-	C4	Gm48404
chr12	99609333	99613482	ENSMUSG00000113136	0	+	C4	Gm19951
chr7	11728809	11729008	ENSMUSG00000092398	0	+	C3	Vmn1r-ps59
chr16	88954839	88955236	ENSMUSG00000044227	0	+	C3	Gm9789
chr8	69723731	69766859	ENSMUSG00000079038	0	+	C4	D130040H23Rik
chr15	56035383	56035785	ENSMUSG00000114969	0	-	C2	Hba-ps3
chr17	23386311	23386962	ENSMUSG00000093714	0	-	C2	Vmn2r-ps132
chr19	31060236	31064469	ENSMUSG00000053536	0	+	C4	Cstf2t
chr12	97530407	97531327	ENSMUSG00000112590	0	-	C4	Gm5186
chr8	46338497	46372585	ENSMUSG00000031636	0	+	C3	Pdlim3
chr4	146665085	146666769	ENSMUSG00000083038	0	+	C4	Gm13233
chr2	72464279	72464951	ENSMUSG00000081957	0	+	C4	Ak3l2-ps
chr2	174946246	174951808	ENSMUSG00000081949	0	-	C2	Gm14392
chr15	38924800	38925199	ENSMUSG00000115841	0	+	C3	Gm49105
chr2	84395088	84402881	ENSMUSG00000118570	0	+	C4	Gm52947
chr16	15568786	15569056	ENSMUSG00000116118	0	+	C2	Gm49511
chr13	67760881	67785910	ENSMUSG00000021510	0	-	C4	Zfp729a
chrX	124030687	124031086	ENSMUSG00000095017	0	-	C2	Rps12-ps15
chr12	22165756	22206647	ENSMUSG00000093846	0	-	C4	Gm4425
chr17	56245380	56256500	ENSMUSG00000062101	0	-	C4	Zfp119b
chr9	90745211	90745360	ENSMUSG00000103547	0	+	C2	Gm37665
chr5	151559455	151564733	ENSMUSG00000106759	0	+	C2	Vmn2r-ps28
chr15	42060179	42064698	ENSMUSG00000115988	0	+	C4	Gm49441
chr13	66682088	66682286	ENSMUSG00000114685	0	+	C2	Gm48351
chr16	36142026	36154694	ENSMUSG00000079594	0	-	C4	Cstdc6
chr3	96281336	96281501	ENSMUSG00000119030	0	+	C2	Rnu1b2
chr12	19575993	19613095	ENSMUSG00000114140	0	+	C2	Gm6943
chr15	9354829	9357201	ENSMUSG00000120282	0	-	C4	Gm56738
chr5	143755794	143759500	ENSMUSG00000104708	0	+	C3	Gm42503
chr1	116561506	116561906	ENSMUSG00000102033	0	+	C4	Gm28263
chr13	15614886	15638321	ENSMUSG00000097806	0	-	C3	Gm6556
chr10	58058793	58060752	ENSMUSG00000058537	0	-	C2	AW822073
chr18	37875146	37974926	ENSMUSG00000103088	0	+	C2	Pcdhgb6
chr4	153230046	153231400	ENSMUSG00000085648	0	-	C4	Gm13173
chrY	8853287	8853396	ENSMUSG00000101732	0	+	C4	Gm28328
chr4	10874497	10899425	ENSMUSG00000059482	0	+	C2	Cfap418
chr6	70663929	70664518	ENSMUSG00000094478	0	+	C3	Igkv3-3
chr17	34990368	35020597	ENSMUSG00000092200	0	+	C4	Tnxa
chr12	20665014	20714804	ENSMUSG00000113157	0	+	C4	Gm48693
chr1	39120332	39122419	ENSMUSG00000103182	0	-	C4	Gm37091
chr18	37898632	37974926	ENSMUSG00000102428	0	+	C2	Pcdhga12
chr11	62643402	62680288	ENSMUSG00000047342	0	-	C2	Zfp286
chr7	27925782	27928079	ENSMUSG00000108968	0	+	C4	Gm45011
chr16	97795791	97798619	ENSMUSG00000097874	0	-	C2	C030010L15Rik
chr15	103883684	103883785	ENSMUSG00002075939	0	-	C3	Gm54416
chr10	86521752	86524493	ENSMUSG00000097412	0	+	C2	1810014B01Rik
chr6	58050580	58056114	ENSMUSG00000121371	0	-	C3
chr18	37884652	37974926	ENSMUSG00000104063	0	+	C2	Pcdhgb7
chr13	66124156	66138929	ENSMUSG00000113559	0	-	C2	Gm40987
chr8	105594119	105600493	ENSMUSG00000031884	0	+	C2	Ces2d-ps
chr4	147186783	147188438	ENSMUSG00000081405	0	+	C2	Gm13142
chr13	66957084	66963283	ENSMUSG00000117784	0	-	C3	Vmn2r-ps108
chr3	5578054	5580393	ENSMUSG00000093557	0	-	C2	4930555M17Rik
chr1	169799875	169938331	ENSMUSG00000026674	0	-	C2	Ddr2
chr5	75158648	75205435	ENSMUSG00000029229	0	-	C3	Chic2
chr14	59438657	59474714	ENSMUSG00000035469	0	+	C3	Rcbtb1
chr5	30437578	30477425	ENSMUSG00000075703	0	+	C2	Selenoi
chr1	186699612	186702824	ENSMUSG00000039224	0	+	C4	D1Pas1
chr9	119022039	119038164	ENSMUSG00000074028	0	-	C2	Slc22a13
chr10	39628254	39628864	ENSMUSG00000081608	0	-	C2	Gm16210
chr7	15323577	15325285	ENSMUSG00000093513	0	+	C3	Obox4-ps31
chr13	62531050	62531158	ENSMUSG00002075395	0	+	C2	Gm55564
chr13	62284743	62284876	ENSMUSG00000119163	0	+	C3	Gm24539
chr7	15077442	15078166	ENSMUSG00000093554	0	+	C3	Obox4-ps26
chr7	17406216	17415985	ENSMUSG00000121341	0	+	C2	Psg-ps1
chr13	99143606	99158203	ENSMUSG00000114414	0	+	C2	A930014D07Rik
chr6	131048782	131049008	ENSMUSG00000108054	0	+	C2	Gm44149
chr2	111076475	111086508	ENSMUSG00000084933	0	-	C4	Gm13962
chr11	19733651	19734483	ENSMUSG00000081820	0	+	C3	Gm12029
chr2	51962843	52012395	ENSMUSG00000036202	0	+	C3	Rif1
chr1	85005674	85006565	ENSMUSG00000118640	0	-	C2	Gm7582
chr7	47261136	47262088	ENSMUSG00000100665	0	-	C2	Mrgprc1-ps
chr10	33733716	33755528	ENSMUSG00000069668	0	+	C3	Sult3a1
chr7	17406216	17415616	ENSMUSG00000108558	0	+	C2	Psg-ps1
chr1	62573649	62575101	ENSMUSG00000100750	0	-	C2	Gm29084
chr9	109381669	109397330	ENSMUSG00000074060	0	-	C2	Fbxw15
chr9	109345455	109363112	ENSMUSG00000104572	0	-	C3	Fbxw23
chr10	86521386	86530670	ENSMUSG00000121489	0	+	C2	1810014B01Rik
chr12	20161164	20194846	ENSMUSG00000113039	0	+	C2	Gm9265
chr17	15818189	15818710	ENSMUSG00000116550	0	+	C3	Gm3507
chr4	96133796	96162507	ENSMUSG00000084286	0	-	C2	Cyp2j15-ps
chr7	54581525	54582297	ENSMUSG00000108581	0	-	C2	Gm44896
chr3	5625247	5641299	ENSMUSG00000040374	0	-	C3	Pex2
chr11	84963294	84963821	ENSMUSG00000082917	0	-	C3	Gm11440
chr14	122068425	122068870	ENSMUSG00000115443	0	+	C3	Gm9395
chr5	127954396	127955554	ENSMUSG00000061331	0	+	C4	Gm17132
chr14	40913357	40913610	ENSMUSG00000114927	0	-	C4	Gm47114
chr17	22186481	22187223	ENSMUSG00000099397	0	-	C2	Gm7809
chr18	34226497	34226623	ENSMUSG00000077263	0	+	C2	Gm24432
chr9	33071357	33071986	ENSMUSG00000102712	0	-	C4	Gm37758
chr13	62277699	62383958	ENSMUSG00000074867	0	+	C4	Zfp808
chr16	15269867	15270626	ENSMUSG00000116423	0	+	C3	Gm7085
chr16	16750724	16750959	ENSMUSG00000116703	0	+	C3	Gm46540
chr2	176433964	176434288	ENSMUSG00000081003	0	+	C2	Gm14301
chr12	65083106	65110160	ENSMUSG00000035597	0	+	C2	Prpf39
chrX	123379655	123380054	ENSMUSG00000094238	0	-	C2	Rps12-ps11
chr2	132850406	132850574	ENSMUSG00000065050	0	+	C3	Gm25704
chr9	85823090	85825253	ENSMUSG00000110946	0	-	C4	Gm47604
chr12	19779035	19779144	ENSMUSG00000114002	0	-	C2	Gm48637
chr6	132541934	132542055	ENSMUSG00002075937	0	+	C2	Gm55438
chr1	178014982	178084867	ENSMUSG00000026502	0	+	C2	Desi2
chr7	107462245	107462707	ENSMUSG00000066245	0	+	C4	Gm10156
chr2	176293998	176294289	ENSMUSG00000094360	0	-	C4	Gm14307
chr7	18479027	18479134	ENSMUSG00000119516	0	-	C4	Gm24464
chr2	166341955	166364293	ENSMUSG00000085682	0	-	C2	Gm14267
chr4	143380329	143387210	ENSMUSG00000078513	0	-	C3	Pramel22
chr12	20241900	20359079	ENSMUSG00000116736	0	+	C4	Gm49692
chr10	58593091	58595389	ENSMUSG00000112424	0	+	C3	Gm6494
chr13	62411379	62423067	ENSMUSG00000113081	0	+	C4	Gm3333
chr12	72697126	72711683	ENSMUSG00000021094	0	-	C3	Dhrs7
chr1	26505316	26505967	ENSMUSG00000099458	0	+	C3	Gm19123
chr2	26778639	26792891	ENSMUSG00000036160	0	-	C3	Surf6
chr7	127206202	127214969	ENSMUSG00000045639	0	-	C2	Zfp629
chr1	53383775	53391911	ENSMUSG00000026095	0	-	C3	Asnsd1
chr17	22416245	22444597	ENSMUSG00000096433	0	-	C4	Zfp994
chr1	91397627	91397820	ENSMUSG00000101911	0	-	C2	Gm28381
chr4	17656674	17657963	ENSMUSG00000085478	0	-	C4	Gm11851
chr11	121720271	121720929	ENSMUSG00000085970	0	-	C3	Gm15643
chr9	120621051	120623948	ENSMUSG00000111270	0	+	C4	Gm47066
chr7	42749142	42749267	ENSMUSG00000071952	0	+	C4	Gm10351
chr10	100413287	100419573	ENSMUSG00000112000	0	+	C4	Gm47956
chr13	66022052	66022633	ENSMUSG00000113954	0	+	C4	Gm7822
chrX	9216865	9217375	ENSMUSG00000100448	0	+	C2	H2al1k
chr13	67686759	67701949	ENSMUSG00000095432	0	-	C3	Zfp748
chr1	58686061	58735148	ENSMUSG00000047528	0	-	C3	Flacc1
chr15	81864740	81865764	ENSMUSG00000061633	0	+	C2	Ndufb11b
chr16	36270898	36275754	ENSMUSG00000054905	0	-	C3	Stfa3
chr6	87925445	87925859	ENSMUSG00000068689	0	-	C4	Rps19-ps9
chr6	10334295	10334920	ENSMUSG00000107762	0	+	C3	Gm18421
chr2	39614006	39617611	ENSMUSG00000107699	0	+	C4	Gm43970
chr18	3616280	3618242	ENSMUSG00000117506	0	+	C3	Gm50091
chr4	75065845	75067226	ENSMUSG00000081067	0	+	C3	Gm12912
chr18	74553875	74554599	ENSMUSG00000118303	0	+	C4	Gm50168
chr3	137966751	137996459	ENSMUSG00000074207	0	+	C3	Adh1
chr13	66560540	66560916	ENSMUSG00000114261	0	+	C4	Gm48243
chr15	74722858	74728167	ENSMUSG00000022589	0	-	C2	Cyp11b2
chr2	99385595	99386223	ENSMUSG00000084313	0	+	C2	Gm13809
chr17	53661539	53661849	ENSMUSG00000117248	0	+	C4	Gm29770
chr12	22090913	22091023	ENSMUSG00002076610	0	+	C3	Gm54485
chr9	22096902	22097517	ENSMUSG00000061167	0	-	C3	Rpl15-ps3
chr10	81821771	81822236	ENSMUSG00000112051	0	-	C4	Gm8158
chr1	87070595	87074705	ENSMUSG00000099839	0	-	C3	Gm29374
chr18	37488173	37491657	ENSMUSG00000045876	0	+	C3	Pcdhb8
chrX	74502417	74503065	ENSMUSG00000082208	0	+	C4	Gm15379
chr17	19209882	19211197	ENSMUSG00000093607	0	+	C3	Vmn2r-ps118
chr17	36316586	36331452	ENSMUSG00000053835	0	-	C4	H2-T24
chr12	17974294	17975669	ENSMUSG00000067356	0	+	C4	B430203G13Rik
chr18	37880045	37974926	ENSMUSG00000102222	0	+	C2	Pcdhga10
chr13	62532731	62532866	ENSMUSG00000089002	0	+	C2	Gm23855
chr2	176875245	176898253	ENSMUSG00000078870	0	-	C3	Gm14410
chrX	3655958	3657910	ENSMUSG00000095716	0	-	C3	Btbd35f10
chr1	130316273	130350746	ENSMUSG00000026401	0	-	C3	Cd55b
chr18	37840091	37974926	ENSMUSG00000103793	0	+	C2	Pcdhga6
chr6	41230261	41230705	ENSMUSG00000103042	0	+	C2	Gm2719
chr4	25854514	25854899	ENSMUSG00000083835	0	-	C3	Gm11898
chr17	58987341	59143036	ENSMUSG00000117100	0	-	C2	A330072L02Rik
chr9	88430072	88453114	ENSMUSG00000032425	0	+	C4	Zfp949
chr6	131015143	131028470	ENSMUSG00000108066	0	-	C2	Gm44134
chr1	64825141	64995983	ENSMUSG00000051344	0	-	C2	Plekhm3
chr10	24972044	24974007	ENSMUSG00000120461	0	-	C2	Gm56960
chrY	90796006	90827734	ENSMUSG00000096768	0	+	C4	Gm47283
chr13	25219041	25219311	ENSMUSG00000114228	0	+	C4	Gm47605
chr8	85862393	85862555	ENSMUSG00000110200	0	+	C2	Gm45316
chr4	60513568	60513854	ENSMUSG00000094235	0	+	C2	Mup-ps24
chr7	114148916	114162207	ENSMUSG00000030670	0	-	C3	Cyp2r1
chr5	140491304	140511479	ENSMUSG00000036599	0	+	C3	Chst12
chr10	26617421	26617559	ENSMUSG00000112389	0	-	C3	Gm48891
chr14	58286685	58287280	ENSMUSG00000114918	0	-	C2	Gm9012
chr3	35467981	35468149	ENSMUSG00000106512	0	+	C4	Gm43078
chr13	89531827	89532943	ENSMUSG00000121063	0	-	C4	Gm56614
chr17	26505336	26506035	ENSMUSG00000084893	0	-	C2	Hba-ps4
chr10	118696730	118699447	ENSMUSG00000104443	0	+	C4	4932442E05Rik
chr5	96633624	96634009	ENSMUSG00000105446	0	+	C4	Gm42605
chr11	55141434	55227390	ENSMUSG00000055333	0	-	C3	Fat2
chr19	23664792	23709032	ENSMUSG00000074925	0	+	C3	Ptar1
chr8	4911168	4911651	ENSMUSG00000062152	0	+	C2	Rpl21-ps14
chr3	94644649	94645022	ENSMUSG00000104881	0	+	C2	Gm43711
chr7	27465075	27470397	ENSMUSG00000121480	0	+	C3	Gm10046
chr4	11156430	11174379	ENSMUSG00000028211	0	+	C3	Trp53inp1
chr13	23453049	23453644	ENSMUSG00000084096	0	+	C2	Vmn1r-ps135
chr10	82190088	82258716	ENSMUSG00000073427	0	+	C4	Gm4924
chr2	52026658	52268486	ENSMUSG00000026950	0	-	C3	Neb
chr13	67961858	67975121	ENSMUSG00000030446	0	+	C4	Zfp273
chr13	103727902	103844141	ENSMUSG00000114206	0	-	C2	Gm30551
chr2	175710673	175722893	ENSMUSG00000089756	0	-	C3	Zfp966
chrX	159081473	159081766	ENSMUSG00000083318	0	+	C2	Gm15192
chr2	53081737	53109232	ENSMUSG00000026960	0	+	C3	Arl6ip6
chr13	111858012	111860868	ENSMUSG00000084217	0	-	C2	Setd9-ps
chr15	82317637	82341046	ENSMUSG00000068086	0	+	C2	Cyp2d9
chr12	69608002	69608111	ENSMUSG00002075915	0	-	C4	Gm54613
chr16	35958241	35958344	ENSMUSG00000088471	0	-	C2	Gm23080
chr5	52598500	52600594	ENSMUSG00000106380	0	+	C4	Gm3519
chr7	108085114	108086047	ENSMUSG00000108939	0	+	C4	Or5p74-ps1
chr11	3901713	3902716	ENSMUSG00000082816	0	+	C4	Gm11953
chr17	13614286	13624453	ENSMUSG00000101639	0	-	C2	Gm8597
chr2	76553119	76617052	ENSMUSG00000086354	0	+	C2	Gm13938
chr18	37818262	37974926	ENSMUSG00000103677	0	+	C2	Pcdhga4
chr12	80958250	80958357	ENSMUSG00000119334	0	+	C4	Gm23298
chr11	85188277	85188575	ENSMUSG00002075649	0	-	C3	Gm56214
chr12	24093202	24147247	ENSMUSG00000073158	0	-	C4	9030624G23Rik
chr1	85016785	85019679	ENSMUSG00000061852	0	-	C4	Gm53056
chr15	20018551	20018951	ENSMUSG00000115830	0	-	C4	Gm49176
chr6	14081329	14081634	ENSMUSG00000108205	0	-	C2	Gm19252
chrX	64130443	64130780	ENSMUSG00000083074	0	+	C4	Gm14670
chr8	105512459	105514244	ENSMUSG00000110694	0	+	C2	Gm45782
chr12	109878218	109879952	ENSMUSG00000112940	0	+	C2	4930511J24Rik
chr13	66155550	66156231	ENSMUSG00000055763	0	+	C3	Rybp-ps
chr15	96392457	96392824	ENSMUSG00000116253	0	+	C4	Gm41392
chr7	116402860	116403734	ENSMUSG00000108740	0	-	C3	Gm6008
chr16	88971622	88972087	ENSMUSG00000068067	0	+	C2	1110057P08Rik
chr2	36658699	36659272	ENSMUSG00000082251	0	+	C3	Gm13438
chr11	69707391	69709291	ENSMUSG00000044084	0	-	C4	Spem2
chr4	74999736	74999937	ENSMUSG00000082533	0	-	C3	Gm11253
chr18	37795004	37795685	ENSMUSG00000103956	0	-	C4	Gm37118
chr2	163486769	163487721	ENSMUSG00000058812	0	+	C3	0610039K10Rik
chr9	109474189	109493720	ENSMUSG00000094992	0	-	C3	Fbxw25
chr6	116449814	116450334	ENSMUSG00000107914	0	+	C4	Gm44076
chr16	36139503	36139967	ENSMUSG00000116897	0	+	C3	Gm49647
chr18	68433425	68457923	ENSMUSG00000009535	0	+	C3	Rnmt
chr13	66886434	66889377	ENSMUSG00000114839	0	-	C4	Gm40989
chr4	10874063	10874170	ENSMUSG00002075454	0	+	C2	Gm56194
chr7	41022346	41042803	ENSMUSG00000056383	0	-	C4	AI987944
chr7	129953767	129956092	ENSMUSG00000082988	0	-	C2	Gm5903
chr1	85304449	85320336	ENSMUSG00000089652	0	+	C2	Gm16025
chr9	20256431	20296473	ENSMUSG00000045519	0	-	C4	Zfp560
chr7	10634666	10638977	ENSMUSG00000095339	0	-	C2	Zscan4b
chr2	156644135	156681821	ENSMUSG00000087179	0	-	C3	5730471H19Rik
chr2	111084860	111092371	ENSMUSG00000063844	0	+	C2	Or4f53
chr6	67725543	67725714	ENSMUSG00000104584	0	-	C3	Rpl18a-ps3
chr2	128443684	128451550	ENSMUSG00000109931	0	-	C4	Gm39929
chr1	117626584	117656155	ENSMUSG00000100265	0	+	C4	Gm28363
chr7	89476425	89477767	ENSMUSG00000109150	0	+	C2	Gm45793
chr12	88052080	88054174	ENSMUSG00000106721	0	+	C3	Gm5442
chr7	23239156	23246873	ENSMUSG00000074291	0	+	C3	Vmn1r168
chr17	11059270	12282248	ENSMUSG00000023826	0	+	C3	Prkn
chr4	145595363	145626545	ENSMUSG00000078500	0	+	C4	Zfp986
chrX	9210264	9210571	ENSMUSG00000083608	0	+	C3	Gm14863
chr7	141777257	141778503	ENSMUSG00000109581	0	+	C2	Gm19094
chr7	86298268	86315253	ENSMUSG00000063394	0	+	C3	Or14c40
chr13	3616034	3661108	ENSMUSG00000033799	0	-	C2	Tasor2
chr2	176212792	176225578	ENSMUSG00000095199	0	+	C3	Zfp967
chr3	115277664	115277785	ENSMUSG00002075856	0	-	C4	Gm55942
chr6	89819554	89853395	ENSMUSG00000068232	0	-	C3	Vmn1r42
chr12	18335572	18336535	ENSMUSG00000112994	0	+	C2	Gm46312
chr13	22812240	22813334	ENSMUSG00000083413	0	-	C2	Vmn1r-ps110
chr3	97047867	97047977	ENSMUSG00000088511	0	-	C3	Gm24435
chr14	65409782	65422881	ENSMUSG00000114693	0	+	C4	Gm41177
chr3	56030576	56033580	ENSMUSG00000106211	0	-	C4	Gm42842
chr4	8438521	8454247	ENSMUSG00000103127	0	-	C2	Gm37386
chr6	68233372	68233853	ENSMUSG00000095771	0	+	C2	Igkv14-111
chr14	7170901	7171240	ENSMUSG00000114683	0	+	C4	Gm47763
chr18	37773543	37777257	ENSMUSG00000051316	0	-	C3	Taf7
chr4	60374044	60377951	ENSMUSG00000078686	0	-	C3	Mup9
chr10	85601763	85603441	ENSMUSG00000112504	0	-	C2	Gm47367
chr17	19134561	19178349	ENSMUSG00000091491	0	+	C3	Vmn2r97
chr13	74718565	74718674	ENSMUSG00000113279	0	-	C2	Gm47470
chr13	65515963	65516560	ENSMUSG00000113551	0	-	C4	Gm7768
chr12	20854562	20854709	ENSMUSG00000101813	0	-	C4	Gm28503
chr7	42114311	42114793	ENSMUSG00000092301	0	-	C4	Gm6887
chr7	128213051	128298149	ENSMUSG00000042105	0	+	C2	Inpp5f
chr12	21040536	21090429	ENSMUSG00000116627	0	+	C4	Gm30124
chr4	121002569	121072281	ENSMUSG00000049878	0	-	C3	Rlf
chr2	39127137	39127453	ENSMUSG00000083686	0	-	C4	Gm13504
chr15	9505873	9530262	ENSMUSG00000003882	0	-	C3	Il7r
chr12	88092458	88094837	ENSMUSG00000113400	0	+	C3	Gm8605
chr17	35598592	35604266	ENSMUSG00000035929	0	+	C2	H2-Q4
chr8	19087443	19088462	ENSMUSG00000080726	0	-	C2	Gm15366
chr1	185819927	185849507	ENSMUSG00000039246	0	-	C3	Lyplal1
chr17	22181532	22290149	ENSMUSG00000053347	0	+	C4	Zfp943
chr16	88759160	88759761	ENSMUSG00000096534	0	-	C2	Krtap16-3
chr14	54586918	54589093	ENSMUSG00000105501	0	-	C4	5330426L24Rik
chr3	59674695	59675661	ENSMUSG00000103986	0	+	C4	Gm5539
chr17	56199092	56205928	ENSMUSG00000003198	0	+	C4	Zfp959
chr17	54136664	54153367	ENSMUSG00000023122	0	-	C3	Sult1c2
chr2	86169332	86169528	ENSMUSG00000111716	0	-	C2	Gm48554
chr4	8456165	8456498	ENSMUSG00000082151	0	-	C2	Gm11810
chr7	43806267	43807210	ENSMUSG00000108774	0	-	C2	Gm45136
chr3	93615378	93615574	ENSMUSG00000104229	0	+	C2	Gm18433
chr3	124633157	124730509	ENSMUSG00000106423	0	+	C2	Gm42825
chr1	18017264	18018663	ENSMUSG00000100554	0	+	C3	Gm7690
chr11	27367989	27368386	ENSMUSG00000080735	0	-	C4	Gm12075
chr17	17089179	17089444	ENSMUSG00000116623	0	+	C3	Gm49775
chr15	96129750	96152565	ENSMUSG00000097619	0	-	C2	4833422M21Rik
chr13	61294039	61297621	ENSMUSG00000114643	0	-	C3	Gm18064
chr11	121721072	121734249	ENSMUSG00000039198	0	+	C2	Ptchd3
chr2	36701503	36707044	ENSMUSG00000075384	0	-	C2	Or1j1
chr13	67873178	67873557	ENSMUSG00000114887	0	-	C3	Gm48894
chr7	128290258	128290542	ENSMUSG00000107062	0	+	C4	Gm43580
chr10	129184718	129188013	ENSMUSG00000095075	0	+	C3	Or6c6
chr6	129772766	129790899	ENSMUSG00000082069	0	-	C4	Gm16242
chr18	19499021	19504855	ENSMUSG00000117636	0	-	C4	Gm38432
chr3	155460607	155460877	ENSMUSG00000103981	0	-	C4	Gm37449
chr10	85600449	85601626	ENSMUSG00000111996	0	-	C2	Gm47365
chr6	37663173	37664130	ENSMUSG00000107035	0	-	C4	Ybx1-ps2
chrX	113571893	113572163	ENSMUSG00000081354	0	+	C4	Gm14894
chr3	58484056	58500554	ENSMUSG00000075700	0	+	C3	Selenot
chr6	118478268	118539187	ENSMUSG00000007827	0	-	C2	Ankrd26
chr13	4400395	4441264	ENSMUSG00000121353	0	-	C3
chr10	3054118	3054849	ENSMUSG00000110943	0	+	C3	Gm30674
chr10	121910692	121910903	ENSMUSG00000112815	0	+	C3	Gm48828
chr6	149467546	149487111	ENSMUSG00000096299	0	+	C4	Gm21814
chr2	150965772	150965908	ENSMUSG00000119215	0	+	C2	Gm22517
chr7	17352094	17352204	ENSMUSG00002076502	0	+	C4	Gm55513
chr13	4515678	4516565	ENSMUSG00000113214	0	-	C3	Gm48010
chr5	3940580	3943933	ENSMUSG00000040429	0	-	C2	Mterf1a
chr9	79944710	79944996	ENSMUSG00002075539	0	+	C2	Gm54836
chr4	143655103	143657306	ENSMUSG00000084123	0	-	C3	Gm13106
chr2	175596775	175597399	ENSMUSG00000083481	0	-	C2	Rps8-ps2
chrX	77418918	77419364	ENSMUSG00000083927	0	+	C4	Gm14749
chr9	78727919	78729120	ENSMUSG00000059422	0	-	C2	Gm8116
chr16	36038291	36038396	ENSMUSG00002075226	0	-	C2	Gm55313
chr10	106028238	106028631	ENSMUSG00000056877	0	-	C3	Rps15a-ps1
chr12	23247376	23247496	ENSMUSG00000113762	0	-	C2	Gm47386
chr13	106916621	106916728	ENSMUSG00000064854	0	-	C2	Gm24527
chr1	173501240	173525961	ENSMUSG00000066677	0	+	C2	Ifi208
chr5	33492852	33530640	ENSMUSG00000079562	0	+	C2	Maea
chr14	56188436	56211488	ENSMUSG00000068289	0	+	C3	Cma2
chr5	146474456	146477237	ENSMUSG00000096664	0	+	C3	Gm3409
chr6	68784162	68784692	ENSMUSG00000076533	0	-	C3	Igkv4-90
chr11	106191096	106192691	ENSMUSG00000020713	0	-	C3	Gh
chr5	110283707	110319838	ENSMUSG00000014668	0	+	C2	Chfr
chr12	88097716	88098121	ENSMUSG00000113083	0	-	C2	Gm48513
chr9	17999340	17999652	ENSMUSG00000111728	0	+	C4	Gm48850
chr1	85310436	85319807	ENSMUSG00000089937	0	-	C4	Gm7281
chr2	23382942	23384460	ENSMUSG00000102704	0	+	C2	Gm38309
chr13	90327335	90365261	ENSMUSG00000114541	0	-	C2	Gm29680
chr1	52623676	52624318	ENSMUSG00000100007	0	+	C3	Gm5527
chr10	85545190	85546636	ENSMUSG00000111609	0	-	C2	Gm6713
chr7	47215068	47216026	ENSMUSG00000099659	0	-	C2	Gm9322
chr7	41905718	41905840	ENSMUSG00000108562	0	-	C3	Gm44519
chr7	124506831	124513641	ENSMUSG00000108623	0	+	C2	Gm45092
chr3	19967959	19968519	ENSMUSG00000103781	0	+	C3	Gm37523
chr4	12039354	12090020	ENSMUSG00000049488	0	-	C2	Tmem67
chr13	62154453	62273916	ENSMUSG00000114036	0	-	C4	Gm48228
chr3	49558675	49558916	ENSMUSG00000103249	0	+	C4	Gm38088
chr2	88012223	88017263	ENSMUSG00000061342	0	+	C2	Or5d40
chr3	27066912	27067023	ENSMUSG00000103712	0	+	C3	Gm37659
chr17	38262941	38263970	ENSMUSG00000109376	0	-	C2	Or14j8
chr11	98517185	98529052	ENSMUSG00000064224	0	+	C2	Gsdma3
chr2	176362314	176410878	ENSMUSG00000078879	0	+	C4	Zfp973
chr3	139734009	139734131	ENSMUSG00000099169	0	+	C2	Mir7j
chr6	90278200	90282431	ENSMUSG00000049694	0	+	C2	BC048671
chr18	6733904	6794429	ENSMUSG00000073639	0	+	C3	Rab18
chr2	85313937	85349368	ENSMUSG00000075217	0	-	C3	Fads2b
chr17	65816362	65816487	ENSMUSG00002076584	0	+	C2	Gm54915
chr7	8354411	8360904	ENSMUSG00000092447	0	-	C3	Gm7696
chrX	3231880	3233568	ENSMUSG00000080876	0	-	C3	Gm14332
chr6	90273203	90276315	ENSMUSG00000108119	0	+	C2	Gm43891
chr13	75627313	75627506	ENSMUSG00000113821	0	-	C4	Gm48234
chr17	71640195	71648799	ENSMUSG00000117199	0	-	C3	Gm4566
chr15	100178717	100190947	ENSMUSG00000045631	0	+	C2	Tmprss12
chr13	5239801	5239933	ENSMUSG00000077473	0	-	C2	Gm24790
chr13	20179190	20179974	ENSMUSG00000050243	0	-	C4	Gm5446
chr1	5140240	5232752	ENSMUSG00000033793	0	+	C3	Atp6v1h
chr5	44295321	44300613	ENSMUSG00000105263	0	+	C4	Gm42427
chr1	58544306	58562389	ENSMUSG00000085054	0	+	C4	Gm15834
chr3	95317656	95318518	ENSMUSG00000096177	0	-	C2	Gm5070
chr6	73200032	73202047	ENSMUSG00000107440	0	+	C2	Gm40377
chr4	143397693	143398254	ENSMUSG00000081227	0	+	C3	Gm13082
chr2	22072636	22074230	ENSMUSG00000081467	0	+	C3	Gm13337
chr18	3122491	3123412	ENSMUSG00000091539	0	-	C4	Vmn1r238
chr13	62532917	62533230	ENSMUSG00000113151	0	+	C2	Gm48690
chr11	49327450	49336930	ENSMUSG00000047702	0	+	C4	Or2y16
chr2	37240085	37249344	ENSMUSG00000009030	0	-	C3	Pdcl
chr18	68470574	68475517	ENSMUSG00000007480	0	+	C2	Mc5r
chr6	139117767	139117931	ENSMUSG00000107569	0	+	C4	Gm44268
chr1	53387637	53391778	ENSMUSG00000117809	0	-	C3	Gm50478
chr6	68681491	68681962	ENSMUSG00000096490	0	-	C3	Igkv10-94
chr12	23003997	23060285	ENSMUSG00000073164	0	-	C4	2410018L13Rik
chr7	66489482	66802919	ENSMUSG00000058145	0	+	C3	Adamts17
chr5	87354975	87365970	ENSMUSG00000105240	0	-	C2	Gm19418
chr16	83168141	83168621	ENSMUSG00000071475	0	-	C3	Rpl21-ps5
chr8	120931172	120954969	ENSMUSG00000097960	0	-	C3	A330074K22Rik
chr3	129547406	129557533	ENSMUSG00000105960	0	+	C4	6330410L21Rik
chr1	53365364	53372502	ENSMUSG00000101838	0	-	C2	Gm18800
chr2	163500305	163568078	ENSMUSG00000035268	0	+	C2	Pkig
chr10	85543543	85548232	ENSMUSG00000111435	0	+	C3	Gm47358
chr13	113244606	113244865	ENSMUSG00000051002	0	+	C3	Gm9848
chr9	101634951	101636062	ENSMUSG00000111269	0	-	C4	Gm47933
chr12	87561085	87565036	ENSMUSG00000079034	0	+	C3	Eif1ad8
chrX	71912972	71913871	ENSMUSG00000090089	0	+	C3	Magea9-ps
chr6	85698906	85733508	ENSMUSG00000090256	0	+	C2	Alms1-ps1
chrX	57270438	57271118	ENSMUSG00000084044	0	+	C2	Gm14647
chr2	150946811	150948246	ENSMUSG00000085805	0	+	C3	Gm14145
chr6	149210911	149237161	ENSMUSG00000032712	0	+	C2	Resf1
chr12	20714517	20719934	ENSMUSG00000116635	0	+	C2	Gm49699
chr10	81688649	81689112	ENSMUSG00000112697	0	-	C4	Gm8137
chr18	4484468	4485501	ENSMUSG00000117640	0	+	C4	Gm7411
chr8	125589771	125616796	ENSMUSG00000031985	0	+	C2	Gnpat
chr13	66925504	66927206	ENSMUSG00000114226	0	+	C4	Gm48412
chr8	85835181	85849724	ENSMUSG00000074194	0	-	C2	Zfp791
chr16	17269850	17305298	ENSMUSG00000006134	0	+	C2	Crkl
chr7	58598681	58599307	ENSMUSG00000109252	0	-	C3	Gm18453
chr14	44987896	45005055	ENSMUSG00000115321	0	+	C4	Gm34060
chr5	92589172	92654692	ENSMUSG00000029426	0	-	C2	Scarb2
chr12	11149596	11150078	ENSMUSG00000112298	0	+	C3	Gm48088
chr1	117796251	117827452	ENSMUSG00000100886	0	+	C4	Gm7195
chr12	96013540	96013894	ENSMUSG00000059695	0	-	C3	1700019M22Rik
chr3	106534372	106592235	ENSMUSG00000120716	0	-	C2	Gm56790
chr7	27388764	27405909	ENSMUSG00000057093	0	+	C3	Zfp607b
chr7	30621796	30624106	ENSMUSG00000056978	0	-	C2	Hamp2
chr3	116615942	116616197	ENSMUSG00000106511	0	-	C4	Gm43521
chr13	66660258	66665668	ENSMUSG00000114684	0	+	C3	Vmn2r-ps105
chr7	3759903	3767029	ENSMUSG00000074418	0	-	C2	Pira2-ps2
chr13	67853427	67877292	ENSMUSG00000071281	0	-	C4	Zfp65
chr18	37813285	37974923	ENSMUSG00000103037	0	+	C4	Pcdhgb1
chr3	95293771	95310152	ENSMUSG00000105734	0	-	C3	Ctxnd2
chr5	95528912	95531643	ENSMUSG00000107122	0	+	C2	Gm32072
chr15	98207083	98215234	ENSMUSG00000062037	0	-	C2	Or8s16
chr15	75088224	75094510	ENSMUSG00000047728	0	+	C2	Ly6g2
chr10	58063678	58064473	ENSMUSG00000057216	0	-	C4	Gm10807
chr1	155651774	155688635	ENSMUSG00000033684	0	-	C3	Qsox1
chr10	7390361	7423638	ENSMUSG00000079685	0	-	C2	Ulbp1
chr1	117674760	117679102	ENSMUSG00000099571	0	-	C4	Gm18182
chr10	102267768	102268199	ENSMUSG00000112012	0	-	C4	Gm47025
chr10	127797424	127797798	ENSMUSG00000112446	0	+	C4	Gm47949
chr3	6229954	6232884	ENSMUSG00000103733	0	-	C3	Gm6162
chr6	29750759	29751124	ENSMUSG00000081564	0	+	C2	Gm13717
chrX	94463923	94488478	ENSMUSG00000050332	0	-	C4	Amer1
chr18	8415128	8416047	ENSMUSG00000117484	0	+	C4	Gm5500
chrX	151320496	151347193	ENSMUSG00000091863	0	+	C2	Cldn34a
chr7	22608012	22608451	ENSMUSG00000109072	0	+	C3	Gm18469
chr9	57391092	57392587	ENSMUSG00000111414	0	+	C4	Gm18103
chr12	66330152	66331175	ENSMUSG00000060499	0	-	C4	Rpl10l
chr18	37125423	37320710	ENSMUSG00000103800	0	+	C2	Pcdha8
chr3	96252602	96265796	ENSMUSG00000097851	0	+	C3	Platr30
chr9	122764876	122771884	ENSMUSG00000121452	0	+	C4
chr17	36366707	36369263	ENSMUSG00000079492	0	-	C3	Gm11127
chr6	89993128	90004459	ENSMUSG00000060724	0	+	C3	Vmn1r47
chrX	18189682	18189801	ENSMUSG00000119205	0	-	C4	n-R5s5
chr13	65706981	65707525	ENSMUSG00000113565	0	+	C4	Cbx3-ps2
chr11	115656258	115690192	ENSMUSG00000020747	0	+	C2	Tmem94
chr18	90597900	90610652	ENSMUSG00000110277	0	+	C4	Gm45871
chr16	51800738	51825858	ENSMUSG00000116725	0	-	C3	Gm29686
chr13	66044963	66121314	ENSMUSG00000120021	0	+	C4	Gm56616
chr12	88309308	88309459	ENSMUSG00000113826	0	-	C2	Gm48577
chr3	96267268	96267433	ENSMUSG00000118876	0	-	C2	Rnu1b1
chr7	20928521	20928985	ENSMUSG00000109000	0	+	C3	Gm18460
chr13	22397841	22407330	ENSMUSG00000046932	0	-	C2	Vmn1r193
chr17	23861210	23862118	ENSMUSG00000117258	0	+	C4	Gm7773
chr11	50492910	50698400	ENSMUSG00000036545	0	+	C3	Adamts2
chr2	163465191	163487051	ENSMUSG00000017707	0	-	C2	Serinc3
chr13	15637819	15904611	ENSMUSG00000021318	0	+	C3	Gli3
chr12	105866069	105868692	ENSMUSG00000113835	0	+	C2	Gm19554
chr16	20385107	20387258	ENSMUSG00000116604	0	+	C3	Gm49745
chr12	88106132	88106563	ENSMUSG00000113348	0	-	C3	Gm8607
chr1	15830345	15830892	ENSMUSG00000101652	0	-	C4	Gm6060
chr7	141765595	141766327	ENSMUSG00000073786	0	+	C3	Gm7579
chr3	54540301	54541989	ENSMUSG00000104831	0	-	C4	B020017C02Rik
chr6	41243820	41244084	ENSMUSG00000104326	0	+	C4	Trbv28
chr1	117590020	117606103	ENSMUSG00000099615	0	+	C2	Gm28362
chr1	177557379	177580890	ENSMUSG00000015962	0	+	C3	1700016C15Rik
chrX	169106355	169111844	ENSMUSG00000093806	0	+	C4	Asmt
chr3	10286054	10288493	ENSMUSG00000102705	0	-	C4	4632432E15Rik
chr13	50272041	50272150	ENSMUSG00002076947	0	+	C4	Gm54740
chr10	53374538	53395085	ENSMUSG00000112739	0	-	C3	Gm20597
chr9	98649982	98650374	ENSMUSG00000103276	0	+	C4	Gm37917
chr16	58471852	58475607	ENSMUSG00000116579	0	-	C4	Gm49701
chr7	58601325	58601924	ENSMUSG00000108909	0	+	C2	Gm9373
chr1	67942388	67944691	ENSMUSG00000104395	0	+	C3	Gm37957
chr3	104108425	104108541	ENSMUSG00000088479	0	+	C4	Gm23077
chr4	146695417	146742617	ENSMUSG00000063245	0	+	C4	Zfp993
chr3	55485525	55490151	ENSMUSG00000106334	0	-	C4	Gm43549
chr16	55916076	55917202	ENSMUSG00000116999	0	-	C4	Gm18723
chr3	67337428	67383862	ENSMUSG00000027774	0	+	C2	Gfm1
chr14	105664992	105675150	ENSMUSG00000115548	0	+	C3	5430440P10Rik
chr18	6371351	6371660	ENSMUSG00000095614	0	-	C4	Gm6291
chr2	143984407	143985293	ENSMUSG00000082480	0	-	C2	Gm11687
chr4	39398044	39450249	ENSMUSG00000090839	0	-	C3	Gm17094
chr10	77650515	77672486	ENSMUSG00000112600	0	+	C2	Gm49918
chr6	19317213	19319377	ENSMUSG00000106885	0	-	C2	Eif3s6-ps4
chr7	15429137	15429242	ENSMUSG00000119732	0	+	C4	Gm23714
chr10	85600128	85601626	ENSMUSG00000111891	0	-	C2	Gm47366
chr10	26618074	26618552	ENSMUSG00000112675	0	-	C3	Gm48892
chr12	19874891	19880373	ENSMUSG00000113332	0	-	C3	Gm9259
chr5	120950699	120962228	ENSMUSG00000029605	0	+	C3	Oas1b
chr18	65398599	65527137	ENSMUSG00000032845	0	-	C2	Alpk2
chr5	86952079	86984518	ENSMUSG00000035851	0	+	C3	Ythdc1
chr6	58054157	58055067	ENSMUSG00000093666	0	-	C3	Vmn1r-ps15
chr8	11661582	11685757	ENSMUSG00000031508	0	-	C3	Ankrd10
chr6	85709494	85742736	ENSMUSG00000051262	0	-	C4	Nat8f3
chr12	88306680	88307544	ENSMUSG00000113490	0	-	C2	Gm18620
chr9	70976431	70983817	ENSMUSG00000119965	0	+	C3	Gm46120
chr7	6010748	6014009	ENSMUSG00000066850	0	-	C4	Vmn1r65
chr5	93569530	93571255	ENSMUSG00000106699	0	+	C3	Gm43224
chr18	82712411	82719461	ENSMUSG00000118012	0	+	C4	Gm46620
chrX	8193662	8202476	ENSMUSG00000068219	0	+	C4	Ssxb10
chr1	165279123	165282198	ENSMUSG00000102401	0	-	C4	Gm37864
chr16	48814547	48840072	ENSMUSG00000033031	0	+	C3	Cip2a
chr4	135724833	135725198	ENSMUSG00000083852	0	+	C4	Gm13007
chr6	143539078	143597014	ENSMUSG00000086887	0	-	C3	1700060C16Rik
chr13	67979224	67992154	ENSMUSG00000058246	0	+	C2	Gm10037
chr10	36487895	36490070	ENSMUSG00000111231	0	-	C4	Gm47054
chr3	142370204	142371267	ENSMUSG00000105170	0	-	C4	Gm19166
chr10	62451673	62486997	ENSMUSG00000020076	0	-	C3	Ddx50
chr5	66068040	66068766	ENSMUSG00000120641	0	+	C2	Gm57277
chr10	107035772	107041636	ENSMUSG00000112466	0	-	C3	Gm29674
chr18	45418902	45419187	ENSMUSG00000073569	0	-	C2	Gm10540
chr7	11713602	11717839	ENSMUSG00000109860	0	-	C4	Zscan4-ps4
chr13	78575366	78590643	ENSMUSG00000114639	0	+	C2	Gm31946
chr11	121708233	121708435	ENSMUSG00000099690	0	+	C3	Gm29513
chr2	177152067	177152640	ENSMUSG00000083619	0	+	C2	Gm14414
chr5	124242611	124250327	ENSMUSG00000085433	0	-	C4	Gm16001
chr17	34243939	34244044	ENSMUSG00000092338	0	-	C3	Gm26940
chr7	93010884	93030071	ENSMUSG00000109315	0	+	C2	Gm45037
chr1	58669533	58676503	ENSMUSG00000099490	0	+	C3	Gm18802
chr12	18236151	18241624	ENSMUSG00000113360	0	+	C4	Gm48355
chr1	58691750	58694992	ENSMUSG00000121483	0	+	C2	Gm20257
chr7	22136730	22137654	ENSMUSG00000094542	0	-	C4	Vmn1r149
chr11	100119670	100122904	ENSMUSG00000084257	0	-	C4	Gm11597
chr12	109506878	109538165	ENSMUSG00000021268	0	+	C2	Meg3
chr6	37842774	37843499	ENSMUSG00000106853	0	-	C2	Gm7492
chr16	20779376	20779892	ENSMUSG00000116732	0	-	C3	Gm18769
chr3	18002573	18004375	ENSMUSG00000027564	0	+	C3	Cypt12
chr19	29065002	29067655	ENSMUSG00000118320	0	-	C3	Gm50425
chr1	98945088	98945188	ENSMUSG00000087804	0	+	C4	Gm23434
chr6	124935375	124942501	ENSMUSG00000030127	0	-	C3	Cops7a
chrX	124455395	124455794	ENSMUSG00000095137	0	-	C2	Rps12-ps17
chr10	62951573	63039731	ENSMUSG00000020067	0	-	C3	Mypn
chrX	33656372	33658057	ENSMUSG00000095659	0	-	C3	Spin2g
chr11	30880773	30904335	ENSMUSG00000020311	0	-	C2	Erlec1
chr5	95211434	95214166	ENSMUSG00000107376	0	+	C2	Gm42661
chr13	14016826	14018835	ENSMUSG00000113493	0	+	C4	Gm7441
chr15	81851188	81852744	ENSMUSG00000116157	0	+	C3	Cyp2d67-ps
chr19	52920356	53028645	ENSMUSG00000025027	0	-	C4	Xpnpep1
chrX	32943123	32944473	ENSMUSG00000079297	0	+	C2	Gm2223
chr1	144118033	144124980	ENSMUSG00000026358	0	-	C4	Rgs1
chr5	34055259	34093757	ENSMUSG00000029111	0	-	C2	Nelfa
chr13	66482740	66482938	ENSMUSG00000114328	0	-	C2	Gm48246
chr5	38291737	38293441	ENSMUSG00000107276	0	-	C4	Gm42858
chr7	108265624	108269466	ENSMUSG00000096209	0	+	C3	Or5p81
chr14	33150598	33150982	ENSMUSG00000115248	0	-	C2	Gm49037
chrX	77401399	77401730	ENSMUSG00000083448	0	-	C3	Gm8749
chr10	117083925	117086632	ENSMUSG00000078430	0	+	C3	Gm10936
chr7	43726173	43728474	ENSMUSG00000108498	0	-	C2	Gm45026
chr1	117759559	117782153	ENSMUSG00000100305	0	+	C4	Gm28360
chr14	42604839	42607174	ENSMUSG00000090333	0	-	C3	Gm3025
chr7	22556849	22556999	ENSMUSG00000108922	0	-	C4	Gm44825
chr2	175112348	175112972	ENSMUSG00000084323	0	+	C2	Gm14438
chr16	76345682	76348112	ENSMUSG00000116701	0	+	C4	Gm30726
chr13	54925326	54930904	ENSMUSG00000084949	0	-	C3	Gm16249
chr1	13693553	13730770	ENSMUSG00000025937	0	-	C3	Lactb2
chr7	17352423	17352951	ENSMUSG00000108792	0	+	C4	Gm5418
chr13	62160848	62160958	ENSMUSG00002076676	0	-	C2	Gm55562
chr2	177190007	177201556	ENSMUSG00000094786	0	+	C3	Gm14403
chr12	23003995	23010307	ENSMUSG00000113670	0	-	C2	Gm49686
chr4	100438474	100438931	ENSMUSG00000082601	0	+	C2	Gm12700
chr12	20246916	20247055	ENSMUSG00000113964	0	+	C3	Gm48667
chr17	66495252	66496693	ENSMUSG00000117312	0	+	C2	Gm49931
chr1	85944537	85957680	ENSMUSG00000026226	0	+	C2	Spata3
chr1	34967589	34969726	ENSMUSG00000103716	0	+	C4	Gm19430
chr2	151214282	151214418	ENSMUSG00000119525	0	-	C4	Gm23261
chr17	81553788	81554167	ENSMUSG00000117496	0	-	C3	Gm50042
chr4	147209712	147210273	ENSMUSG00000082779	0	+	C4	Gm13162
chr7	42853775	42853885	ENSMUSG00002075127	0	+	C2	Gm54989
chr6	19784684	19784791	ENSMUSG00000106814	0	+	C4	Gm43501
chr3	36475724	36476271	ENSMUSG00000105792	0	+	C2	Gm17887
chr7	99412713	99418528	ENSMUSG00000073997	0	+	C2	Or2at1
chr17	54182017	54182578	ENSMUSG00000105732	0	-	C2	Sult1c2-ps1
chr4	12153408	12172015	ENSMUSG00000028218	0	-	C3	Cibar1
chr5	137820213	137834543	ENSMUSG00000046245	0	-	C3	Pilra
chr13	68617798	68617951	ENSMUSG00000113382	0	-	C4	Gm48429
chr4	101692165	101701220	ENSMUSG00000035201	0	-	C2	Pramel17
chr16	22804603	22848232	ENSMUSG00000060459	0	-	C3	Kng2
chr14	69396119	69396968	ENSMUSG00000098713	0	+	C2	Rps2-ps5
chr17	56056983	56160662	ENSMUSG00000032915	0	+	C3	Adgre4
chr17	34422500	34435295	ENSMUSG00000024339	0	+	C3	Tap2
chr12	18414462	18415471	ENSMUSG00000113132	0	+	C4	Gm9231
chrX	128057502	128057634	ENSMUSG00000089284	0	-	C3	Gm26029
chr17	22035865	22064753	ENSMUSG00000069743	0	-	C3	Zfp820
chr3	4458929	4459359	ENSMUSG00000104054	0	-	C4	Gm38131
chr5	137850408	137856368	ENSMUSG00000066684	0	-	C3	Pilrb1
chr7	20175594	20176518	ENSMUSG00000094545	0	-	C4	Vmn1r101
chr4	117047138	117047254	ENSMUSG00000119227	0	+	C3	Gm25099
chr4	3327174	3327329	ENSMUSG00000083632	0	+	C3	Gm11786
chr11	82985045	82988896	ENSMUSG00000111016	0	+	C4	Gm48462
chr6	52334528	52334809	ENSMUSG00000084282	0	-	C4	Gm15054
chr16	7687965	7697723	ENSMUSG00000116450	0	+	C4	Gm49534
chr9	109430183	109455125	ENSMUSG00000062275	0	-	C2	Fbxw24
chr17	33848063	33850753	ENSMUSG00000073423	0	+	C2	Zfp414
chr19	39377999	39451519	ENSMUSG00000032808	0	-	C3	Cyp2c38
chrX	34136107	34157148	ENSMUSG00000084363	0	-	C2	Gm2288
chr12	21092959	21098328	ENSMUSG00000092229	0	+	C3	Gm5977
chr5	137991308	137991686	ENSMUSG00000063739	0	-	C2	Gm4963
chr7	126771130	126772377	ENSMUSG00000108717	0	-	C4	Gm44940
chr13	65712019	65725838	ENSMUSG00000113381	0	-	C4	Vmn2r-ps97
chr5	144704541	144796588	ENSMUSG00000045482	0	+	C3	Trrap
chr13	66026341	66037545	ENSMUSG00000113945	0	+	C4	Vmn2r-ps99
chr3	83966274	83970759	ENSMUSG00000103261	0	-	C3	Gm36981
chrX	3860078	3862027	ENSMUSG00000101381	0	-	C3	Btbd35f16
chr7	47402469	47402579	ENSMUSG00002076926	0	+	C4	Gm56336
chr9	121148450	121150696	ENSMUSG00000110751	0	+	C3	C230053D17Rik
chr13	66023697	66034204	ENSMUSG00000121453	0	+	C4
chr10	62934127	62934469	ENSMUSG00000104481	0	+	C3	Gm38063
chr8	21433709	21434726	ENSMUSG00000079120	0	-	C2	AY761185
chr13	43551865	43560573	ENSMUSG00000063200	0	+	C2	Nol7
chr2	177534430	177535057	ENSMUSG00000082901	0	+	C2	Rps8-ps5
chr17	34243956	34244066	ENSMUSG00000065555	0	-	C3	Mir219a-1
chr15	12068333	12085283	ENSMUSG00000115441	0	-	C3	Gm34759
chr7	21384838	21385312	ENSMUSG00000109557	0	+	C3	Gm18463
chr13	66042028	66042573	ENSMUSG00000074841	0	-	C2	Cbx3-ps1
chr11	20240062	20240383	ENSMUSG00000083792	0	-	C4	Rpl12-ps2
chr9	119939439	119953570	ENSMUSG00000032519	0	+	C2	Slc25a38
chr8	48085363	48085799	ENSMUSG00000062458	0	-	C4	Gm8623
chr12	20716341	20720195	ENSMUSG00000121316	0	+	C2
chr6	112694931	112924227	ENSMUSG00000030257	0	-	C3	Srgap3
chr15	82388827	82394147	ENSMUSG00000115931	0	+	C2	Gm27825
chr5	3149389	3149663	ENSMUSG00000106399	0	+	C4	Gm43530
chr8	72631623	72632407	ENSMUSG00000110490	0	+	C3	Vmn2r-ps91
chr4	147953435	147954815	ENSMUSG00000070583	0	+	C4	Fv1
chr4	71204178	71204615	ENSMUSG00000082017	0	+	C3	Gm11229
chr6	142119093	142145191	ENSMUSG00000118597	0	+	C4	Gm54515
chr7	11686348	11687330	ENSMUSG00000110271	0	-	C3	Gm45387
chr6	90012914	90013823	ENSMUSG00000057592	0	-	C4	Vmn1r48
chr3	108847188	108847762	ENSMUSG00000051638	0	-	C4	Gm9857
chr11	16186928	16187546	ENSMUSG00000082410	0	+	C2	Gm12011
chrX	144073354	144132085	ENSMUSG00000041700	0	-	C3	Lhfpl1
chr15	102858210	102858367	ENSMUSG00002076870	0	+	C4	Gm55344
chr12	88048490	88051974	ENSMUSG00000114075	0	+	C3	Eif1ad18
chr1	74700903	74742889	ENSMUSG00000033257	0	+	C2	Ttll4
chr5	138358099	138358303	ENSMUSG00000106161	0	+	C2	Pvrig-ps
chr3	111696807	111698418	ENSMUSG00000105882	0	+	C3	Gm42905
chr16	19424445	19430632	ENSMUSG00000062245	0	-	C3	Or2aj5
chr5	94881214	94883946	ENSMUSG00000107064	0	+	C2	Gm42561
chr2	86176967	86180628	ENSMUSG00000075189	0	-	C3	Or8k53
chr2	70708172	70714752	ENSMUSG00000085868	0	+	C4	Gm13632
chr7	29794201	29807047	ENSMUSG00000049421	0	+	C4	Zfp260
chr13	22574542	22584222	ENSMUSG00000101073	0	+	C3	Vmn1r200
chr4	54004056	54004187	ENSMUSG00000089552	0	+	C3	Gm24177
chr10	82266537	82268227	ENSMUSG00000112163	0	+	C3	Gm8188
chr2	176115386	176128006	ENSMUSG00000089951	0	+	C3	Zfp968-ps
chr6	89675700	89676499	ENSMUSG00000100128	0	-	C4	Vmn1r-ps25
chr4	111845846	111846155	ENSMUSG00002076910	0	-	C4	Gm55392
chr11	6161012	6180143	ENSMUSG00000020447	0	-	C2	Npc1l1
chr11	3599190	3640477	ENSMUSG00000034543	0	+	C2	Morc2a
chr1	109550737	109550867	ENSMUSG00000089037	0	-	C3	Gm22159
chr18	82720556	82724299	ENSMUSG00000117824	0	+	C2	Gm50350
chr1	85224571	85233186	ENSMUSG00000090252	0	+	C2	Gm16028
chr18	20509785	20543253	ENSMUSG00000061928	0	+	C3	Dsg1b
chr12	23953253	23953370	ENSMUSG00000113606	0	+	C3	Gm47441
chr9	122967530	122968706	ENSMUSG00000111490	0	+	C3	Gm47159
chr15	96395782	96396769	ENSMUSG00000116160	0	+	C4	Gm41392
chr7	131568188	131596134	ENSMUSG00000040125	0	+	C3	Gpr26
chr1	117893668	117914614	ENSMUSG00000100617	0	+	C4	Gm7145
chr3	25480378	26386609	ENSMUSG00000063887	0	-	C3	Nlgn1
chr7	103913889	103913997	ENSMUSG00000088658	0	-	C2	Gm24846
chr13	13593350	13593754	ENSMUSG00000094865	0	-	C4	Gm7426
chr13	8935536	8942487	ENSMUSG00000058258	0	+	C3	Idi1
chr10	82402605	82403341	ENSMUSG00000112560	0	+	C3	Gm19186
chr10	62438128	62439907	ENSMUSG00000112347	0	+	C3	Gm47257
chr9	72182141	72271059	ENSMUSG00000038535	0	+	C2	Zfp280d
chr12	23515695	23515965	ENSMUSG00000113451	0	+	C4	Gm47421
chr7	7789149	7822866	ENSMUSG00000096399	0	-	C4	Vmn2r35
chr5	104923644	104925093	ENSMUSG00000048334	0	+	C4	Gm8258
chr7	15022175	15023115	ENSMUSG00000098404	0	-	C3	Mrip-ps
chr11	18752253	18752422	ENSMUSG00000089390	0	-	C2	Gm23021
chr6	123909251	123916452	ENSMUSG00000108198	0	-	C2	Gm44823
chr18	37617847	37622507	ENSMUSG00000046387	0	+	C4	Pcdhb17
chr2	7635886	7636159	ENSMUSG00000083252	0	+	C4	Gm13210
chr15	82305651	82307648	ENSMUSG00000116419	0	-	C2	Gm19267
chr15	14143040	14143313	ENSMUSG00000115551	0	+	C4	Gm49115
chr11	59340870	59349393	ENSMUSG00000036819	0	+	C3	Jmjd4
chr10	82000080	82002618	ENSMUSG00000112847	0	+	C2	Gm47573
chr12	31797323	31797671	ENSMUSG00000112033	0	+	C2	Gm48808
chr11	106167497	106179571	ENSMUSG00000020712	0	+	C3	Tcam1
chr11	50701912	50718551	ENSMUSG00000044807	0	-	C4	Zfp354c
chr12	13473260	13475718	ENSMUSG00000113476	0	-	C4	Gm48309
chr2	87771988	87775481	ENSMUSG00000075145	0	-	C3	Or5d16
chr3	98220485	98247306	ENSMUSG00000053398	0	-	C3	Phgdh
chr17	12499003	12499421	ENSMUSG00000117325	0	+	C3	Gm49962
chr2	24121879	24123663	ENSMUSG00000104173	0	+	C4	Gm37703
chr4	147527927	147528486	ENSMUSG00000082248	0	+	C3	Gm13161
chrX	29530725	29551757	ENSMUSG00000095152	0	-	C2	Gm3657
chrY	6237452	6237995	ENSMUSG00000118404	0	-	C4	Gm21746
chr8	91911546	91911811	ENSMUSG00002076895	0	-	C4	Gm55506
chr5	138362521	138363814	ENSMUSG00000080935	0	-	C4	Got2-ps1
chr13	83213575	83342466	ENSMUSG00000114372	0	+	C3	2310067P03Rik
chr10	126021765	126022192	ENSMUSG00000112632	0	-	C4	Gm4510
chr9	14000915	14029597	ENSMUSG00000111489	0	+	C3	1700019J19Rik
chr10	59231576	59232206	ENSMUSG00000069622	0	+	C2	Gm10273
chr10	17387861	17396356	ENSMUSG00000112587	0	-	C3	Gm47769
chr9	4309832	4331732	ENSMUSG00000025893	0	+	C3	Kbtbd3
chr13	27616663	27622671	ENSMUSG00000021345	0	-	C2	Prl8a6
chr13	14395129	14396523	ENSMUSG00000113563	0	-	C3	Gm2492
chr8	119010471	120051660	ENSMUSG00000031841	0	+	C3	Cdh13
chr5	66068966	66073289	ENSMUSG00000107254	0	+	C2	Gm43769
chr1	66071341	66072084	ENSMUSG00000081623	0	-	C3	Gm8809
chr8	20697984	20698095	ENSMUSG00000110458	0	+	C3	Gm21769
chr11	53091510	53091885	ENSMUSG00000058073	0	+	C4	Gm11189
chr13	61951954	61952062	ENSMUSG00002076825	0	-	C2	Gm55560
chrX	108066961	108067068	ENSMUSG00000119240	0	-	C4	Gm25797
chr3	90683125	90685187	ENSMUSG00000096621	0	-	C3	Gm5849
chr16	20401858	20402174	ENSMUSG00000116808	0	+	C2	Gm20164
chr8	46387655	46397182	ENSMUSG00000071104	0	+	C2	Ccdc110
chr17	74177425	74178345	ENSMUSG00000117257	0	-	C3	Gm4948
chr9	124054433	124075326	ENSMUSG00000074829	0	-	C2	2010315B03Rik
chr9	109008294	109025043	ENSMUSG00000049314	0	-	C3	Fbxw13
chr11	88814845	88846291	ENSMUSG00000000278	0	-	C3	Scpep1
chr1	150141285	150141750	ENSMUSG00000099875	0	-	C4	Rbm3-ps
chr12	3104926	3105401	ENSMUSG00000112240	0	-	C2	Gm48310
chr5	70710950	70711564	ENSMUSG00000106613	0	-	C2	Gm42652
chr14	73411259	73424761	ENSMUSG00000090706	0	-	C2	Gm17233
chr6	18866316	18879585	ENSMUSG00000029517	0	+	C2	Ankrd7
chr13	66498977	66549932	ENSMUSG00000121455	0	-	C3
chr8	122523051	122556308	ENSMUSG00000040263	0	-	C2	Klhdc4
chr2	177006312	177016100	ENSMUSG00000078868	0	-	C4	Gm14412
chr5	45814289	45814914	ENSMUSG00000105634	0	-	C2	Gm43367
chr1	177614421	177615031	ENSMUSG00000089657	0	+	C4	Gm16585
chr2	88416797	88423106	ENSMUSG00000068808	0	+	C4	Or4c102
chr11	99609717	99609854	ENSMUSG00000083581	0	-	C3	Gm14186
chr2	85780780	85784254	ENSMUSG00000057207	0	+	C3	Or5m11
chr19	44321530	44335182	ENSMUSG00000050195	0	+	C2	Scd4
chr3	144653321	144673693	ENSMUSG00000085773	0	+	C2	Gm16233
chr12	46316532	46320667	ENSMUSG00000112915	0	-	C4	Gm18112
chr10	30055721	30056220	ENSMUSG00000110776	0	+	C2	Gm2829
chr12	20467722	20468443	ENSMUSG00000113749	0	+	C4	Mrto4-ps1
chr2	176490404	176503016	ENSMUSG00000078877	0	+	C4	Gm14295
chr9	37241062	37245725	ENSMUSG00000111481	0	-	C4	Gm47652
chr12	24018681	24018846	ENSMUSG00000114022	0	-	C3	Gm17330
chr12	18955926	18961359	ENSMUSG00000113857	0	+	C4	Gm46338
chr9	44274748	44275025	ENSMUSG00002075510	0	+	C3	Gm55507
chr13	62065362	62065962	ENSMUSG00000113887	0	+	C4	Gm35619
chr3	90917389	90924491	ENSMUSG00000106257	0	-	C3	Gm9023
chr2	25627020	25630109	ENSMUSG00000079539	0	+	C3	Obp2b
chr8	72662478	72688473	ENSMUSG00000066880	0	+	C4	Zfp617
chr8	80473895	80479042	ENSMUSG00000110202	0	-	C2	Gm45435
chr12	20362515	20362641	ENSMUSG00000116558	0	+	C3	Gm49697
chr8	67629422	67630439	ENSMUSG00000110512	0	+	C4	Gm45827
chr6	136463119	136464184	ENSMUSG00000091408	0	-	C3	Gm6728
chr3	106085147	106086491	ENSMUSG00000104855	0	-	C2	Gm43709
chr19	8233587	8234951	ENSMUSG00000118345	0	-	C3	Gm7105
chr6	48916731	48917061	ENSMUSG00000068537	0	-	C2	Gm10242
chr1	95628908	95644243	ENSMUSG00000100777	0	-	C3	4930598F16Rik
chr7	128197702	128198002	ENSMUSG00000096557	0	-	C2	Gm7258
chr18	56354905	56355090	ENSMUSG00002075430	0	+	C4	Gm54362
chr9	122651840	122673100	ENSMUSG00000107504	0	-	C2	Gm35549
chrX	28908561	28929602	ENSMUSG00000095802	0	+	C2	Gm7415
chr12	22956038	22956164	ENSMUSG00000113876	0	-	C3	Gm48042
chr14	42436182	42436303	ENSMUSG00002074887	0	-	C2	Gm55309
chr7	13696896	13700140	ENSMUSG00000099596	0	-	C2	Zbed4-ps3
chr4	134847962	134905301	ENSMUSG00000070691	0	+	C3	Runx3
chr7	108166051	108166582	ENSMUSG00000108837	0	+	C4	Gm44865
chr8	46816287	46820241	ENSMUSG00000110035	0	+	C2	Gm30931
chr5	57853338	57853719	ENSMUSG00000106517	0	-	C4	Gm42634
chr6	22759397	22760583	ENSMUSG00000107303	0	+	C2	Gm18861
chr7	41909476	41950179	ENSMUSG00000090967	0	+	C2	Vmn2r61
chr4	117994153	118037240	ENSMUSG00000033326	0	-	C2	Kdm4a
chr9	98305013	98328628	ENSMUSG00000046402	0	+	C3	Rbp1
chr6	131857630	131857840	ENSMUSG00000107983	0	+	C3	Gm43973
chr5	6476843	6479232	ENSMUSG00000104663	0	-	C4	Gm3203
chr4	71898713	71917796	ENSMUSG00000086696	0	+	C3	Gm11234
chr16	76810593	76913668	ENSMUSG00000022867	0	+	C3	Usp25
chr4	61696560	61700506	ENSMUSG00000078673	0	-	C3	Mup19
chr12	19437809	19483082	ENSMUSG00000093908	0	+	C4	Gm5784
chr7	108074962	108076614	ENSMUSG00000109213	0	-	C2	Or5ag1-ps1
chr15	32779001	32796155	ENSMUSG00000115317	0	+	C3	Gm32618
chr7	62227075	62227964	ENSMUSG00000108928	0	-	C3	Vmn2r-ps61
chr19	39597285	39637495	ENSMUSG00000062624	0	-	C3	Cyp2c67
chr10	104710072	104710345	ENSMUSG00000112044	0	-	C4	Gm48184
chr17	53666954	53668917	ENSMUSG00000117241	0	+	C3	Gm9214
chr9	109370768	109371981	ENSMUSG00000105948	0	-	C4	Gm43089
chr13	4484304	4507876	ENSMUSG00000021210	0	+	C3	Akr1c6
chr5	11535301	11551419	ENSMUSG00000105688	0	-	C3	4930437M23Rik
chr6	121612334	121656186	ENSMUSG00000030111	0	+	C3	A2m
chr3	62030627	62030986	ENSMUSG00000103322	0	+	C4	Gm37404
chr7	30626092	30626572	ENSMUSG00000108352	0	-	C2	Usf2-ps1
chr6	142031486	142154247	ENSMUSG00000079262	0	-	C4	Slco1a6
chr8	43748099	43760017	ENSMUSG00000051176	0	-	C2	Zfp42
chrX	33012860	33014777	ENSMUSG00000101294	0	-	C3	Btbd35f15
chr16	87151072	87165630	ENSMUSG00000044442	0	+	C3	N6amt1
chr5	110257957	110277660	ENSMUSG00000023284	0	+	C4	Zfp605
chr12	22609021	22609202	ENSMUSG00000113242	0	+	C3	Gm48016
chr1	170878742	170892504	ENSMUSG00000059498	0	-	C2	Fcgr3
chr6	136672002	136672281	ENSMUSG00000107850	0	-	C4	Gm4714
chr1	108344806	108347562	ENSMUSG00000104478	0	+	C2	Gm38212
chr16	36041837	36077810	ENSMUSG00000095620	0	+	C4	Csta2
chr13	23180433	23180670	ENSMUSG00000079064	0	-	C4	Vmn1r-ps123
chr10	92520607	92558282	ENSMUSG00000019988	0	-	C4	Nedd1
chr12	97643313	97643800	ENSMUSG00000112004	0	-	C4	Gm8785
chr4	143226004	143228665	ENSMUSG00000083403	0	+	C2	Gm13041
chr7	32616570	32616691	ENSMUSG00002076642	0	+	C4	Gm56356
chr10	11219147	11335388	ENSMUSG00000055493	0	+	C3	Epm2a
chr14	98861625	98861732	ENSMUSG00000119462	0	+	C4	Gm26139
chr13	67198798	67199089	ENSMUSG00000114834	0	+	C2	Gm48705
chrX	29871253	29892535	ENSMUSG00000096311	0	-	C4	Gm3681
chr17	34239765	34243654	ENSMUSG00000024325	0	-	C3	Ring1
chr1	162781368	162812097	ENSMUSG00000026691	0	-	C4	Fmo3
chr13	50036992	50037800	ENSMUSG00000113333	0	+	C2	Gm19011
chr1	107181282	107182020	ENSMUSG00000081114	0	-	C3	Gm15390
chr12	65012577	65069347	ENSMUSG00000035614	0	+	C3	Togaram1
chr4	73541220	73545264	ENSMUSG00000094116	0	+	C4	Gm11237
chr12	62037087	62038555	ENSMUSG00000113725	0	-	C2	Gm48358
chr8	13885232	13888389	ENSMUSG00000057116	0	-	C2	Semp2l2a
chr6	48911727	48911857	ENSMUSG00000089335	0	+	C3	Gm24348
chr4	145472315	145473971	ENSMUSG00000082334	0	+	C4	Gm13244
chr7	141782531	141783708	ENSMUSG00000073785	0	-	C2	Krtap5-5
chr1	111732663	111735505	ENSMUSG00000100555	0	-	C4	Gm8173
chr6	19773953	19777544	ENSMUSG00000107100	0	-	C4	Gm18482
chr6	30932957	30936013	ENSMUSG00000073209	0	-	C4	Klf14
chr18	19266273	19334773	ENSMUSG00000117378	0	+	C2	Gm31086
chr4	146200128	146200760	ENSMUSG00000081460	0	+	C4	Gm13168
chr6	123798604	123830422	ENSMUSG00000094672	0	-	C3	Vmn2r25
chr4	59035087	59041903	ENSMUSG00000038607	0	+	C2	Gng10
chr9	123921579	123947736	ENSMUSG00000079227	0	+	C3	Ccr5
chr7	89951459	90059927	ENSMUSG00000030616	0	+	C3	Sytl2
chr1	142650884	142657733	ENSMUSG00000101909	0	+	C4	Gm28724
chr18	24122688	24138433	ENSMUSG00000063281	0	+	C4	Zfp35
chr1	159811065	159811175	ENSMUSG00000088145	0	-	C3	Gm24719
chr14	42446873	42446994	ENSMUSG00002075543	0	-	C3	Gm55310
chr6	58882217	58884061	ENSMUSG00000055430	0	-	C4	Nap1l5
chr12	23618528	23623982	ENSMUSG00000095564	0	-	C4	Gm20474
chr16	35956308	35958101	ENSMUSG00000060956	0	+	C3	Gm10092
chr4	146188398	146215004	ENSMUSG00000085525	0	+	C4	Gm13166
chr7	60404629	60406527	ENSMUSG00000109533	0	+	C3	Gm7394
chrX	33578959	33580888	ENSMUSG00000118429	0	-	C3	Btbd35f9
chrX	30381012	30402054	ENSMUSG00000096539	0	+	C2	Gm7438
chr2	55665559	55667054	ENSMUSG00000082971	0	+	C3	Gm13517
chr6	71016562	71016717	ENSMUSG00000077369	0	-	C3	Gm23485
chr9	44286040	44286478	ENSMUSG00000060467	0	-	C3	Gm10080
chr9	101635740	101636008	ENSMUSG00000111672	0	+	C4	Gm47934
chr17	33579480	33613615	ENSMUSG00000055240	0	-	C3	Zfp101
chr18	37807359	37974926	ENSMUSG00000104346	0	+	C4	Pcdhga3
chr12	40925535	40925865	ENSMUSG00000113435	0	+	C4	Gm19441
chr10	78864574	78872108	ENSMUSG00000060205	0	+	C3	Or7a41
chr7	42157023	42158758	ENSMUSG00000108491	0	-	C2	Gm44523
chrX	27908313	27929342	ENSMUSG00000095494	0	+	C2	Gm7391
chr7	14646282	14646387	ENSMUSG00000119510	0	+	C3	Gm24701
chr13	74699442	74712375	ENSMUSG00000113047	0	-	C4	Gm47469
chr6	90212670	90213255	ENSMUSG00000092552	0	+	C2	Gm4287
chr10	17744359	17823815	ENSMUSG00000039879	0	-	C2	Heca
chr19	53576598	53577499	ENSMUSG00000071497	0	-	C4	Nutf2-ps1
chr8	110453082	110464371	ENSMUSG00000069895	0	-	C2	Atxn1l
chr4	62107776	62149284	ENSMUSG00000028389	0	-	C4	Zfp37
chr13	67639270	67674270	ENSMUSG00000097565	0	-	C4	Gm26965
chr18	82710408	82712301	ENSMUSG00000097141	0	+	C3	Gm10524
chr2	157401997	157404442	ENSMUSG00000067786	0	+	C4	Nnat
chr12	32404883	32405201	ENSMUSG00002076203	0	-	C4	Gm54696
chr13	33913015	33913832	ENSMUSG00000097190	0	-	C2	Gm11394
chr7	129260651	129333371	ENSMUSG00000108580	0	+	C3	Gm39094
chr11	49346169	49354828	ENSMUSG00000063386	0	+	C2	Or2y15
chr10	119489968	119492300	ENSMUSG00000112106	0	+	C4	Gm47026
chr2	172915004	172915858	ENSMUSG00000120642	0	+	C2	Gm57426
chr4	62366889	62389133	ENSMUSG00000028391	0	-	C4	Wdr31
chr2	36279143	36279431	ENSMUSG00000083101	0	+	C4	Gm13430
chr6	128639347	128654337	ENSMUSG00000030364	0	+	C3	Clec2h
chr9	122980010	122986497	ENSMUSG00000025784	0	+	C2	Clec3b
chr18	37802005	37974923	ENSMUSG00000103332	0	+	C4	Pcdhga2
chr9	8994329	9239106	ENSMUSG00000050730	0	-	C3	Arhgap42
chr6	148256097	148257431	ENSMUSG00000063171	0	+	C4	Rps4l
chr3	122789059	122792651	ENSMUSG00000105478	0	+	C4	Gm43285
chr12	19656929	19673086	ENSMUSG00000113957	0	+	C3	Gm9257
chr1	190894780	190897014	ENSMUSG00000091017	0	-	C3	Garin4
chr8	64153896	64192611	ENSMUSG00000109825	0	-	C2	Gm45589
chr6	146683966	146684772	ENSMUSG00000107788	0	+	C3	Gm6266
chr15	72677448	72682173	ENSMUSG00000106847	0	-	C4	Peg13
chr12	88307661	88308729	ENSMUSG00000118658	0	-	C2	Gm54546
chrX	27552016	27573029	ENSMUSG00000094424	0	+	C2	Gm7386
chrX	135387718	135389633	ENSMUSG00000082021	0	+	C3	Gm14991
chr9	119924728	119926904	ENSMUSG00000111546	0	+	C3	Gm47050
chr19	58594760	58618185	ENSMUSG00000100001	0	+	C4	1810007D17Rik
chr6	149210342	149211173	ENSMUSG00000121190	0	-	C3	Gm56997
chr12	87153634	87194742	ENSMUSG00000034126	0	-	C2	Pomt2
chr1	23332809	23333156	ENSMUSG00000100775	0	+	C3	Gm29107
chr7	102678299	102678855	ENSMUSG00000109845	0	+	C2	Or51a44-ps1
chrX	28559980	28580995	ENSMUSG00000095089	0	+	C2	Gm7408
chr13	6723174	6723444	ENSMUSG00000113545	0	+	C4	Gm48238
chr5	44291734	44292292	ENSMUSG00000105373	0	+	C3	Gm42429
chr17	66494652	66494986	ENSMUSG00000117253	0	-	C3	Gm49930
chr1	186696724	186699800	ENSMUSG00000104312	0	-	C4	Gm37912
chr12	18277160	18289075	ENSMUSG00000113956	0	-	C4	Gm19368
chr3	133494949	133497318	ENSMUSG00000106069	0	-	C3	Gm6135
chr7	29498136	29499221	ENSMUSG00000109565	0	-	C4	Gm6579
chr10	39488929	39531303	ENSMUSG00000019842	0	+	C2	Traf3ip2
chr7	138302631	138305026	ENSMUSG00000109802	0	+	C2	Gm30808
chr14	24425720	24427320	ENSMUSG00000114567	0	-	C2	Gm47774
chr11	61307227	61307641	ENSMUSG00000082032	0	-	C2	Gm12271
chr15	34238173	34284448	ENSMUSG00000022257	0	+	C2	Laptm4b
chr12	11748868	11750547	ENSMUSG00000112788	0	-	C4	Gm47821
chr1	92943185	93029673	ENSMUSG00000014602	0	-	C2	Kif1a
chr9	110081193	110083212	ENSMUSG00000104988	0	-	C4	Gm43622
chr8	83474244	83484616	ENSMUSG00000109893	0	+	C4	Gm9655
chrX	18210036	18210193	ENSMUSG00000081271	0	+	C2	Gm14883
chr6	122929473	122946834	ENSMUSG00000043832	0	+	C4	Clec4a3
chr7	29630239	29653514	ENSMUSG00000059975	0	-	C4	Zfp74
chr12	22459487	22464925	ENSMUSG00000113659	0	-	C4	Gm49248
chr17	36391006	36395115	ENSMUSG00000073406	0	-	C3	H2-Bl
chr13	66544610	66545591	ENSMUSG00000114629	0	-	C4	Gm48244
chr10	49702365	49706211	ENSMUSG00000111551	0	+	C4	Gm48128
chr10	14530498	14581304	ENSMUSG00000019868	0	-	C3	Vta1
chr6	37783020	37783485	ENSMUSG00000080242	0	+	C2	Atp6v0c-ps2
chr8	35125259	35126523	ENSMUSG00000109846	0	-	C4	Gm45627
chr1	12445159	12445266	ENSMUSG00000118923	0	+	C4	Gm22633
chr12	11751306	11751679	ENSMUSG00000112158	0	-	C4	Gm47822
chr9	124100864	124103981	ENSMUSG00000111733	0	+	C2	Gm47181
chr1	15830984	15831084	ENSMUSG00000100814	0	+	C4	Gm28669
chr13	62961782	62963337	ENSMUSG00000114117	0	-	C4	Gm48795
chr6	57295036	57306479	ENSMUSG00000115792	0	-	C2	Vmn1r16
chr1	66072243	66072584	ENSMUSG00000083242	0	+	C2	Gm15659
chr9	57292377	57347407	ENSMUSG00000063849	0	-	C3	Ppcdc
chr13	12690489	12690846	ENSMUSG00000113021	0	-	C4	Gm48440
chr12	70956247	70958925	ENSMUSG00000113584	0	-	C2	Gm46355
chr15	3145090	3145254	ENSMUSG00000115502	0	+	C3	Gm49222
chr5	117527197	117531563	ENSMUSG00000086075	0	+	C4	Gm15728
chr13	65528142	65529911	ENSMUSG00000112935	0	+	C4	Gm40983
chr11	121773158	121774689	ENSMUSG00000086684	0	-	C4	Gm12590
chr11	9655260	9655623	ENSMUSG00000104137	0	-	C2	Gm36954
chr13	80021203	80278587	ENSMUSG00000100168	0	-	C3	Gm28526
chr12	24302056	24302182	ENSMUSG00000112975	0	-	C3	Gm21297
chr10	5041005	5041286	ENSMUSG00000111890	0	-	C4	Gm48836
chr8	105613493	105627679	ENSMUSG00000110597	0	+	C2	Gm8798
chr13	66499212	66504806	ENSMUSG00000094499	0	-	C3	Vmn2r-ps104
chrX	31002335	31002833	ENSMUSG00000086906	0	+	C2	Gm15276
chr5	13929232	13930196	ENSMUSG00000105614	0	+	C4	Dnd1-ps
chr2	151124894	151125030	ENSMUSG00000089575	0	-	C4	Gm23005
chr3	66814691	66815099	ENSMUSG00000103318	0	-	C4	Gm38356
chrX	153219051	153219698	ENSMUSG00000082584	0	+	C3	Gm8569
chrX	24108411	24131156	ENSMUSG00000083099	0	-	C4	Gm4732
chr2	173888411	173889066	ENSMUSG00000082519	0	-	C4	Vamp7-ps
chr10	58801364	58801568	ENSMUSG00002076965	0	+	C4	Gm55496
chr4	96039889	96040095	ENSMUSG00000080884	0	-	C2	Cyp2j7-ps3
chr1	117857467	117877157	ENSMUSG00000101415	0	+	C4	Gm28168
chr5	24461819	24462035	ENSMUSG00000081071	0	+	C4	Gm9836
chr12	8649709	8691034	ENSMUSG00000120669	0	-	C4	Gm56531
chr16	69653761	69660632	ENSMUSG00000063163	0	-	C4	Speer2
chr2	88435721	88435846	ENSMUSG00000111196	0	+	C4	Gm47581
chr5	151623666	151623773	ENSMUSG00000118838	0	-	C4	Gm24242
chr9	22115788	22116879	ENSMUSG00000110757	0	+	C2	Gm18228
chr11	88795946	88796053	ENSMUSG00000065012	0	+	C3	Gm23507
chr1	171737523	171746933	ENSMUSG00000104413	0	-	C4	Gm37065
chr6	128586189	128600496	ENSMUSG00000030361	0	-	C4	Klrb1a
chr10	66595232	66597874	ENSMUSG00000112383	0	+	C3	Gm47895
chr2	34720851	34721122	ENSMUSG00000081904	0	+	C4	Gm13419
chr17	21229164	21263332	ENSMUSG00000067942	0	+	C4	Zfp160
chr7	4583067	4583177	ENSMUSG00002076519	0	-	C4	Gm56033
chr8	105727484	105747810	ENSMUSG00000091813	0	+	C4	Ces2h
chr8	86720873	86723271	ENSMUSG00000098439	0	+	C2	Hm629797
chr15	39854594	39855060	ENSMUSG00000115152	0	-	C4	Gm49253
chr7	14699258	14699547	ENSMUSG00000099056	0	-	C4	Gtpbp4-ps3
chr17	34963726	34966128	ENSMUSG00000092202	0	-	C2	Stk19-ps1
chr13	65569448	65583353	ENSMUSG00000114065	0	-	C4	Vmn2r-ps96
chr14	50944829	50951254	ENSMUSG00000060084	0	+	C3	Or11h23
chr17	33212102	33224431	ENSMUSG00000053390	0	+	C4	Zfp952
chr8	4137657	4138575	ENSMUSG00000074482	0	+	C3	Gm16589
chr7	113863840	113875353	ENSMUSG00000030751	0	-	C3	Psma1
chr8	111225483	111225774	ENSMUSG00000093112	0	+	C4	Gm22701
chr6	23163374	23164089	ENSMUSG00000117101	0	-	C4	Gm8950
chr7	140181181	140197591	ENSMUSG00000093942	0	+	C3	Or13a18
chr7	29869299	29881749	ENSMUSG00000121377	0	+	C2	Gm5113
chr19	58477712	58478034	ENSMUSG00000118253	0	+	C4	Gm50185
chr6	90200298	90201420	ENSMUSG00000057697	0	-	C2	Vmn1r53
chr7	24283262	24287066	ENSMUSG00000066721	0	-	C3	Zfp575
chr4	73319268	73323309	ENSMUSG00000066137	0	-	C3	Gm11487
chr16	52401534	52401771	ENSMUSG00000116880	0	-	C4	Gm49634
chr7	25568369	25568476	ENSMUSG00000092999	0	+	C4	Gm23921
chr15	72962240	72969403	ENSMUSG00000068391	0	+	C2	Chrac1
chr11	70248963	70249607	ENSMUSG00000082145	0	+	C3	Gm12312
chr12	19610110	19614158	ENSMUSG00000113300	0	+	C4	Gm49371
chr5	146136794	146137268	ENSMUSG00000105542	0	-	C4	Gm34248
chr9	98649705	98649869	ENSMUSG00000102889	0	-	C4	Gm37282
chr4	138877507	138878116	ENSMUSG00000083238	0	+	C4	Hspe1-ps4
chr9	124101218	124109400	ENSMUSG00000121446	0	-	C3
chr13	47166032	47168326	ENSMUSG00000044231	0	-	C4	Nhlrc1
chr11	73579603	73604624	ENSMUSG00000060630	0	+	C2	Zfp735
chr10	70717933	70718040	ENSMUSG00000118918	0	+	C4	Gm24486
chr3	33314864	33314969	ENSMUSG00000119140	0	-	C4	Gm54451
chr12	20665302	20665441	ENSMUSG00000114129	0	+	C3	Gm16476
chr5	138439729	138458956	ENSMUSG00000036898	0	+	C4	Zfp157
chr1	81531871	81535198	ENSMUSG00000101986	0	-	C2	Gm6198
chr13	22358998	22359764	ENSMUSG00000083348	0	-	C3	Vmn1r-ps99
chr7	10935332	10945254	ENSMUSG00000110421	0	-	C4	Gm9689
chr15	85698870	85705935	ENSMUSG00000052496	0	-	C4	Pkdrej
chr9	38096088	38097123	ENSMUSG00000098147	0	+	C4	Gm17798
chr2	19349127	19357065	ENSMUSG00000087674	0	+	C3	4930447M23Rik
chr4	15881263	15908064	ENSMUSG00000028222	0	+	C3	Calb1
chr10	37005739	37006086	ENSMUSG00000103299	0	+	C4	Gm38231
chr18	37794845	37974926	ENSMUSG00000103144	0	+	C4	Pcdhga1
chr12	113149549	113153143	ENSMUSG00000049036	0	+	C3	Tmem121
chr6	6329997	6330222	ENSMUSG00000097175	0	-	C4	Gm27018
chr13	66340151	66346370	ENSMUSG00000113350	0	+	C4	Vmn2r-ps102
chr8	21359521	21360666	ENSMUSG00000094534	0	-	C3	Gm20945
chr4	120778392	120782214	ENSMUSG00000028629	0	-	C4	Exo5
chr10	18194732	18409640	ENSMUSG00000039835	0	+	C2	Nhsl1
chr13	106924577	106933304	ENSMUSG00000101308	0	+	C4	Gm28989
chr11	58758041	58774114	ENSMUSG00000020491	0	+	C2	2810021J22Rik
chr18	37788503	37794795	ENSMUSG00000073590	0	+	C4	3222401L13Rik
chr7	113814793	113853946	ENSMUSG00000030754	0	-	C2	Copb1
chr5	122644851	122644952	ENSMUSG00000088583	0	+	C4	Gm22965
chrX	60227610	60229164	ENSMUSG00000090546	0	-	C4	Cdr1
chr2	175032857	175048710	ENSMUSG00000078903	0	-	C3	Gm14391
[truncated: 52,506 more rows]
