# Supplementary material for: H3K9me3 controls epidermis morphogenesis by regulating RNA Pol II dynamics at developmental promoters and enhancers
Source: Nat Commun. 2026 May 15;17:6485. doi: 10.1038/s41467-026-73308-5 (PMC13377180; doi:10.1038/s41467-026-73308-5)
Supplement: Supplementary file 8 — Supplementary Data 6 [file 41467_2026_73308_MOESM8_ESM.xlsx]

## Sheet: PReCIS_DEs_FullTranscript
GeneID	baseMean	log2FoldChange	lfcSE	stat	pvalue	padj	Ensembl	SYMBOL	GENEBIOTYPE	DESCRIPTION
ENSMUSG00000025903	377.709	0.472319	0.492279	0.959454	0.33733	0.435789	ENSMUSG00000025903	Lypla1	protein_coding	lysophospholipase 1 [Source:MGI Symbol;Acc:MGI:1344588]
ENSMUSG00000033813	484.31	0.446761	0.465837	0.959051	0.337533	0.435911	ENSMUSG00000033813	Tcea1	protein_coding	transcription elongation factor A (SII) 1 [Source:MGI Symbol;Acc:MGI:1196624]
ENSMUSG00000033793	1109.09	0.954244	0.422859	2.25665	0.02403	0.248178	ENSMUSG00000033793	Atp6v1h	protein_coding	ATPase, H+ transporting, lysosomal V1 subunit H [Source:MGI Symbol;Acc:MGI:1914864]
ENSMUSG00000025907	1346.27	0.577413	0.433413	1.33225	0.182779	0.321161	ENSMUSG00000025907	Rb1cc1	protein_coding	RB1-inducible coiled-coil 1 [Source:MGI Symbol;Acc:MGI:1341850]
ENSMUSG00000051285	1059.74	0.792719	0.442642	1.79088	0.0733124	0.274314	ENSMUSG00000051285	Pcmtd1	protein_coding	protein-L-isoaspartate (D-aspartate) O-methyltransferase domain containing 1 [Source:MGI Symbol;Acc:MGI:2441773]
ENSMUSG00000025911	203.119	0.125783	0.484312	0.259715	0.795084	0.82577	ENSMUSG00000025911	Adhfe1	protein_coding	alcohol dehydrogenase, iron containing, 1 [Source:MGI Symbol;Acc:MGI:1923437]
ENSMUSG00000025915	1177.43	0.661078	0.448011	1.47558	0.140056	0.296054	ENSMUSG00000025915	Sgk3	protein_coding	serum/glucocorticoid regulated kinase 3 [Source:MGI Symbol;Acc:MGI:2182368]
ENSMUSG00000046101	79.4238	0.185447	0.601965	0.308069	0.75803	0.794416	ENSMUSG00000046101	Mcmdc2	protein_coding	minichromosome maintenance domain containing 2 [Source:MGI Symbol;Acc:MGI:3045334]
ENSMUSG00000056763	788.157	0.555308	0.441196	1.25864	0.20816	0.336989	ENSMUSG00000056763	Cspp1	protein_coding	centrosome and spindle pole associated protein 1 [Source:MGI Symbol;Acc:MGI:2681832]
ENSMUSG00000048960	28.5684	0.494418	0.692526	0.713934	0.475268	0.550019	ENSMUSG00000048960	Prex2	protein_coding	phosphatidylinositol-3,4,5-trisphosphate-dependent Rac exchange factor 2 [Source:MGI Symbol;Acc:MGI:1923385]
ENSMUSG00000057715	21.7764	0.485767	0.801556	0.606029	0.544495	0.60928	ENSMUSG00000057715	A830018L16Rik	protein_coding	RIKEN cDNA A830018L16 gene [Source:MGI Symbol;Acc:MGI:2444149]
ENSMUSG00000016918	27.3402	1.00948	0.697291	1.44772	0.147696	0.300869	ENSMUSG00000016918	Sulf1	protein_coding	sulfatase 1 [Source:MGI Symbol;Acc:MGI:2138563]
ENSMUSG00000025925	661.553	0.611777	0.43913	1.39316	0.163572	0.310782	ENSMUSG00000025925	Terf1	protein_coding	telomeric repeat binding factor 1 [Source:MGI Symbol;Acc:MGI:109634]
ENSMUSG00000025921	297.412	0.546758	0.44973	1.21575	0.224082	0.347778	ENSMUSG00000025921	Rdh10	protein_coding	retinol dehydrogenase 10 (all-trans) [Source:MGI Symbol;Acc:MGI:1924238]
ENSMUSG00000025940	226.975	0.911414	0.461417	1.97525	0.0482398	0.274314	ENSMUSG00000025940	Tmem70	protein_coding	transmembrane protein 70 [Source:MGI Symbol;Acc:MGI:1915068]
ENSMUSG00000025779	61.6501	0.368137	0.590865	0.623048	0.533253	0.599613	ENSMUSG00000025779	Ly96	protein_coding	lymphocyte antigen 96 [Source:MGI Symbol;Acc:MGI:1341909]
ENSMUSG00000025927	981.876	0.860521	0.412509	2.08607	0.0369724	0.26633	ENSMUSG00000025927	Tfap2b	protein_coding	transcription factor AP-2 beta [Source:MGI Symbol;Acc:MGI:104672]
ENSMUSG00000025931	166.261	-0.158886	0.456272	-0.348226	0.727671	0.768712	ENSMUSG00000025931	Paqr8	protein_coding	progestin and adipoQ receptor family member VIII [Source:MGI Symbol;Acc:MGI:1921479]
ENSMUSG00000041809	26.9071	-0.195465	0.719082	-0.271826	0.785756	0.817929	ENSMUSG00000041809	Efhc1	protein_coding	EF-hand domain (C-terminal) containing 1 [Source:MGI Symbol;Acc:MGI:1919127]
ENSMUSG00000025933	38.2705	0.200351	0.615103	0.325719	0.744637	0.783283	ENSMUSG00000025933	Tmem14a	protein_coding	transmembrane protein 14A [Source:MGI Symbol;Acc:MGI:1922962]
ENSMUSG00000025934	35.7896	0.501007	0.646823	0.774566	0.438596	0.519357	ENSMUSG00000025934	Gsta3	protein_coding	glutathione S-transferase, alpha 3 [Source:MGI Symbol;Acc:MGI:95856]
ENSMUSG00000073725	911.933	0.731238	0.435843	1.67776	0.0933946	0.278568	ENSMUSG00000073725	Lmbrd1	protein_coding	LMBR1 domain containing 1 [Source:MGI Symbol;Acc:MGI:1915671]
ENSMUSG00000004768	194.763	0.550987	0.465771	1.18295	0.236827	0.357743	ENSMUSG00000004768	Rab23	protein_coding	RAB23, member RAS oncogene family [Source:MGI Symbol;Acc:MGI:99833]
ENSMUSG00000026131	6761.05	0.910514	0.441523	2.06221	0.0391878	0.267636	ENSMUSG00000026131	Dst	protein_coding	dystonin [Source:MGI Symbol;Acc:MGI:104627]
ENSMUSG00000026127	87.7748	0.742081	0.556782	1.3328	0.182596	0.32107	ENSMUSG00000026127	Imp4	protein_coding	IMP4, U3 small nucleolar ribonucleoprotein [Source:MGI Symbol;Acc:MGI:106572]
ENSMUSG00000037509	444.827	1.13784	0.464369	2.45029	0.0142742	0.212294	ENSMUSG00000037509	Arhgef4	protein_coding	Rho guanine nucleotide exchange factor (GEF) 4 [Source:MGI Symbol;Acc:MGI:2442507]
ENSMUSG00000026123	306.64	0.460203	0.480703	0.957354	0.338388	0.436574	ENSMUSG00000026123	Plekhb2	protein_coding	pleckstrin homology domain containing, family B (evectins) member 2 [Source:MGI Symbol;Acc:MGI:2385825]
ENSMUSG00000103716	111.948	0.860791	0.532386	1.61686	0.10591	0.281734	ENSMUSG00000103716	Gm19430	processed_pseudogene	predicted gene, 19430 [Source:MGI Symbol;Acc:MGI:5011615]
ENSMUSG00000045216	1067.78	0.757066	0.464595	1.62952	0.103203	0.281204	ENSMUSG00000045216	Hs6st1	protein_coding	heparan sulfate 6-O-sulfotransferase 1 [Source:MGI Symbol;Acc:MGI:1354958]
ENSMUSG00000037447	421.756	0.413477	0.436633	0.946966	0.343656	0.440962	ENSMUSG00000037447	Arid5a	protein_coding	AT rich interactive domain 5A (MRF1-like) [Source:MGI Symbol;Acc:MGI:2443039]
ENSMUSG00000037408	234.299	0.440118	0.464585	0.947336	0.343468	0.440848	ENSMUSG00000037408	Cnnm4	protein_coding	cyclin M4 [Source:MGI Symbol;Acc:MGI:2151060]
ENSMUSG00000001138	406.358	0.606389	0.470143	1.2898	0.197121	0.329343	ENSMUSG00000001138	Cnnm3	protein_coding	cyclin M3 [Source:MGI Symbol;Acc:MGI:2151055]
ENSMUSG00000050122	20.4069	0.648564	0.761037	0.852211	0.394097	0.482271	ENSMUSG00000050122	Vwa3b	protein_coding	von Willebrand factor A domain containing 3B [Source:MGI Symbol;Acc:MGI:1918103]
ENSMUSG00000026113	390.345	0.870024	0.432648	2.01093	0.0443328	0.274314	ENSMUSG00000026113	Inpp4a	protein_coding	inositol polyphosphate-4-phosphatase, type I [Source:MGI Symbol;Acc:MGI:1931123]
ENSMUSG00000026111	202.318	0.686698	0.510261	1.34578	0.178374	0.319115	ENSMUSG00000026111	Unc50	protein_coding	unc-50 homolog [Source:MGI Symbol;Acc:MGI:1914637]
ENSMUSG00000037216	74.0824	0.647335	0.564973	1.14578	0.251886	0.369391	ENSMUSG00000037216	Lipt1	protein_coding	lipoyltransferase 1 [Source:MGI Symbol;Acc:MGI:3645211]
ENSMUSG00000026087	81.1208	1.15279	0.533058	2.16259	0.0305727	0.264472	ENSMUSG00000026087	Mrpl30	protein_coding	mitochondrial ribosomal protein L30 [Source:MGI Symbol;Acc:MGI:1333820]
ENSMUSG00000026083	1319.92	0.785201	0.42503	1.8474	0.0646889	0.274314	ENSMUSG00000026083	Eif5b	protein_coding	eukaryotic translation initiation factor 5B [Source:MGI Symbol;Acc:MGI:2441772]
ENSMUSG00000026078	151.74	0.853097	0.512236	1.66544	0.0958252	0.278568	ENSMUSG00000026078	Pdcl3	protein_coding	phosducin-like 3 [Source:MGI Symbol;Acc:MGI:1916083]
ENSMUSG00000026077	175.069	0.918188	0.471001	1.94944	0.0512428	0.274314	ENSMUSG00000026077	Npas2	protein_coding	neuronal PAS domain protein 2 [Source:MGI Symbol;Acc:MGI:109232]
ENSMUSG00000073702	310.395	1.62252	0.463992	3.49688	0.000470739	0.0320971	ENSMUSG00000073702	Rpl31	protein_coding	ribosomal protein L31 [Source:MGI Symbol;Acc:MGI:2149632]
ENSMUSG00000003135	246.251	0.757263	0.492324	1.53814	0.124015	0.288974	ENSMUSG00000003135	Cnot11	protein_coding	CCR4-NOT transcription complex, subunit 11 [Source:MGI Symbol;Acc:MGI:106580]
ENSMUSG00000026074	4111.91	0.697229	0.435558	1.60077	0.109428	0.282405	ENSMUSG00000026074	Map4k4	protein_coding	mitogen-activated protein kinase kinase kinase kinase 4 [Source:MGI Symbol;Acc:MGI:1349394]
ENSMUSG00000026073	290.223	0.446856	0.426085	1.04875	0.294294	0.401818	ENSMUSG00000026073	Il1r2	protein_coding	interleukin 1 receptor, type II [Source:MGI Symbol;Acc:MGI:96546]
ENSMUSG00000026072	706.772	0.761038	0.453503	1.67813	0.0933211	0.278568	ENSMUSG00000026072	Il1r1	protein_coding	interleukin 1 receptor, type I [Source:MGI Symbol;Acc:MGI:96545]
ENSMUSG00000070942	1086.75	0.683006	0.435488	1.56837	0.116795	0.286217	ENSMUSG00000070942	Il1rl2	protein_coding	interleukin 1 receptor-like 2 [Source:MGI Symbol;Acc:MGI:1913107]
ENSMUSG00000060679	641.2	0.827319	0.41435	1.99667	0.0458614	0.274314	ENSMUSG00000060679	Mrps9	protein_coding	mitochondrial ribosomal protein S9 [Source:MGI Symbol;Acc:MGI:1916777]
ENSMUSG00000010290	274.727	0.663436	0.483023	1.37351	0.169595	0.313717	ENSMUSG00000010290	AI597479	protein_coding	expressed sequence AI597479 [Source:MGI Symbol;Acc:MGI:2138299]
ENSMUSG00000066877	1002.57	0.767219	0.441282	1.73861	0.0821028	0.275229	ENSMUSG00000066877	Nck2	protein_coding	non-catalytic region of tyrosine kinase adaptor protein 2 [Source:MGI Symbol;Acc:MGI:1306821]
ENSMUSG00000041763	1655.57	0.538695	0.415132	1.29765	0.194408	0.328085	ENSMUSG00000041763	Tpp2	protein_coding	tripeptidyl peptidase II [Source:MGI Symbol;Acc:MGI:102724]
ENSMUSG00000041684	243.007	0.702827	0.497447	1.41287	0.157695	0.30744	ENSMUSG00000041684	Bivm	protein_coding	basic, immunoglobulin-like variable motif containing [Source:MGI Symbol;Acc:MGI:2179809]
ENSMUSG00000026048	557.542	0.62856	0.451802	1.39123	0.164155	0.311007	ENSMUSG00000026048	Ercc5	protein_coding	excision repair cross-complementing rodent repair deficiency, complementation group 5 [Source:MGI Symbol;Acc:MGI:103582]
ENSMUSG00000056870	30.1891	0.328055	0.695629	0.471595	0.637216	0.690274	ENSMUSG00000056870	Gulp1	protein_coding	GULP, engulfment adaptor PTB domain containing 1 [Source:MGI Symbol;Acc:MGI:1920407]
ENSMUSG00000026043	115.566	0.380175	0.532034	0.714569	0.474875	0.549815	ENSMUSG00000026043	Col3a1	protein_coding	collagen, type III, alpha 1 [Source:MGI Symbol;Acc:MGI:88453]
ENSMUSG00000025995	414.893	0.496333	0.429618	1.15529	0.247973	0.366257	ENSMUSG00000025995	Wdr75	protein_coding	WD repeat domain 75 [Source:MGI Symbol;Acc:MGI:1920924]
ENSMUSG00000041144	27.8746	1.25137	0.728244	1.71834	0.085734	0.276634	ENSMUSG00000041144	Dnah7b	protein_coding	dynein, axonemal, heavy chain 7B [Source:MGI Symbol;Acc:MGI:2684953]
ENSMUSG00000026109	151.963	0.44221	0.486326	0.909288	0.363198	0.456435	ENSMUSG00000026109	Tmeff2	protein_coding	transmembrane protein with EGF-like and two follistatin-like domains 2 [Source:MGI Symbol;Acc:MGI:1861735]
ENSMUSG00000026104	369.457	0.158259	0.487213	0.324825	0.745314	0.78387	ENSMUSG00000026104	Stat1	protein_coding	signal transducer and activator of transcription 1 [Source:MGI Symbol;Acc:MGI:103063]
ENSMUSG00000100120	111.802	1.0812	0.496638	2.17704	0.0294772	0.261129	ENSMUSG00000100120	Gm53065	lncRNA	predicted gene 53065 [Source:MGI Symbol;Acc:MGI:6436715]
ENSMUSG00000043015	186.848	0.651293	0.490828	1.32693	0.184533	0.322167	ENSMUSG00000043015	Nemp2	protein_coding	nuclear envelope integral membrane protein 2 [Source:MGI Symbol;Acc:MGI:2444113]
ENSMUSG00000041426	491.57	0.770272	0.443995	1.73487	0.0827642	0.275229	ENSMUSG00000041426	Hibch	protein_coding	3-hydroxyisobutyryl-Coenzyme A hydrolase [Source:MGI Symbol;Acc:MGI:1923792]
ENSMUSG00000026097	207.419	0.632791	0.477447	1.32536	0.185051	0.322365	ENSMUSG00000026097	Ormdl1	protein_coding	ORM1-like 1 (S. cerevisiae) [Source:MGI Symbol;Acc:MGI:2181669]
ENSMUSG00000026096	218.922	0.68254	0.448057	1.52333	0.127675	0.290431	ENSMUSG00000026096	Osgepl1	protein_coding	O-sialoglycoprotein endopeptidase-like 1 [Source:MGI Symbol;Acc:MGI:1919335]
ENSMUSG00000025983	24.7475	0.942083	0.702131	1.34175	0.179678	0.319681	ENSMUSG00000025983	Ccdc150	protein_coding	coiled-coil domain containing 150 [Source:MGI Symbol;Acc:MGI:1925266]
ENSMUSG00000025981	153.919	-0.0116155	0.482028	-0.0240972	0.980775	0.98366	ENSMUSG00000025981	Coq10b	protein_coding	coenzyme Q10B [Source:MGI Symbol;Acc:MGI:1915126]
ENSMUSG00000073676	101.528	1.18964	0.51469	2.31138	0.020812	0.242663	ENSMUSG00000073676	Hspe1	protein_coding	heat shock protein 1 (chaperonin 10) [Source:MGI Symbol;Acc:MGI:104680]
ENSMUSG00000025979	774.855	0.655007	0.447955	1.46222	0.143681	0.298079	ENSMUSG00000025979	Mob4	protein_coding	MOB family member 4, phocein [Source:MGI Symbol;Acc:MGI:104899]
ENSMUSG00000046994	101.766	0.746752	0.545429	1.36911	0.170965	0.314161	ENSMUSG00000046994	Mars2	protein_coding	methionine-tRNA synthetase 2 (mitochondrial) [Source:MGI Symbol;Acc:MGI:2444136]
ENSMUSG00000038349	234.477	0.630066	0.446482	1.41118	0.158192	0.307731	ENSMUSG00000038349	Plcl1	protein_coding	phospholipase C-like 1 [Source:MGI Symbol;Acc:MGI:3036262]
ENSMUSG00000038323	116.727	1.11406	0.496843	2.24228	0.0249431	0.250379	ENSMUSG00000038323	1700066M21Rik	protein_coding	RIKEN cDNA 1700066M21 gene [Source:MGI Symbol;Acc:MGI:1920717]
ENSMUSG00000025971	185.871	0.272657	0.464202	0.587367	0.556957	0.620261	ENSMUSG00000025971	Maip1	protein_coding	matrix AAA peptidase interacting protein 1 [Source:MGI Symbol;Acc:MGI:1915365]
ENSMUSG00000038305	1293.65	1.13513	0.422484	2.68681	0.00721386	0.156981	ENSMUSG00000038305	Spats2l	protein_coding	spermatogenesis associated, serine-rich 2-like [Source:MGI Symbol;Acc:MGI:1914448]
ENSMUSG00000026039	158.246	0.617698	0.454066	1.36037	0.173712	0.315812	ENSMUSG00000026039	Sgo2a	protein_coding	shugoshin 2A [Source:MGI Symbol;Acc:MGI:1098767]
ENSMUSG00000063558	52.9947	0.771703	0.581304	1.32754	0.184331	0.322016	ENSMUSG00000063558	Aox1	protein_coding	aldehyde oxidase 1 [Source:MGI Symbol;Acc:MGI:88035]
ENSMUSG00000064294	82.5425	0.770155	0.52145	1.47695	0.13969	0.295791	ENSMUSG00000064294	Aox3	protein_coding	aldehyde oxidase 3 [Source:MGI Symbol;Acc:MGI:1918974]
ENSMUSG00000038242	4158.49	0.643456	0.410133	1.56889	0.116672	0.286217	ENSMUSG00000038242	Aox4	protein_coding	aldehyde oxidase 4 [Source:MGI Symbol;Acc:MGI:1919122]
ENSMUSG00000079554	235.049	0.883776	0.465297	1.89938	0.0575144	0.274314	ENSMUSG00000079554	Aox2	protein_coding	aldehyde oxidase 2 [Source:MGI Symbol;Acc:MGI:3529596]
ENSMUSG00000051223	327.862	0.0628984	0.460257	0.136659	0.8913	0.908868	ENSMUSG00000051223	Bzw1	protein_coding	basic leucine zipper and W2 domains 1 [Source:MGI Symbol;Acc:MGI:1914132]
ENSMUSG00000026036	205.974	0.668675	0.856082	0.781087	0.434751	0.516342	ENSMUSG00000026036	Nif3l1	protein_coding	Ngg1 interacting factor 3-like 1 (S. pombe) [Source:MGI Symbol;Acc:MGI:1929485]
ENSMUSG00000085054	67.8214	1.45727	0.547042	2.66391	0.00772388	0.162939	ENSMUSG00000085054	Gm15834	lncRNA	predicted gene 15834 [Source:MGI Symbol;Acc:MGI:3802168]
ENSMUSG00000026032	86.1067	0.770842	0.569137	1.3544	0.175607	0.317584	ENSMUSG00000026032	Ndufb3	protein_coding	NADH:ubiquinone oxidoreductase subunit B3 [Source:MGI Symbol;Acc:MGI:1913745]
ENSMUSG00000026031	1116.56	0.751645	0.421213	1.78448	0.0743462	0.274314	ENSMUSG00000026031	Cflar	protein_coding	CASP8 and FADD-like apoptosis regulator [Source:MGI Symbol;Acc:MGI:1336166]
ENSMUSG00000026029	524.877	0.36125	0.456963	0.790544	0.42921	0.511661	ENSMUSG00000026029	Casp8	protein_coding	caspase 8 [Source:MGI Symbol;Acc:MGI:1261423]
ENSMUSG00000026027	299.095	0.69173	0.479479	1.44267	0.149113	0.301837	ENSMUSG00000026027	Stradb	protein_coding	STE20-related kinase adaptor beta [Source:MGI Symbol;Acc:MGI:2144047]
ENSMUSG00000041075	399.773	1.28016	0.505919	2.53036	0.0113946	0.192806	ENSMUSG00000041075	Fzd7	protein_coding	frizzled class receptor 7 [Source:MGI Symbol;Acc:MGI:108570]
ENSMUSG00000047361	61.6926	0.150445	0.541926	0.277612	0.78131	0.814067	ENSMUSG00000047361	Gm973	protein_coding	predicted gene 973 [Source:MGI Symbol;Acc:MGI:2685819]
ENSMUSG00000026020	630.67	0.521318	0.437517	1.19154	0.233443	0.355536	ENSMUSG00000026020	Nop58	protein_coding	NOP58 ribonucleoprotein [Source:MGI Symbol;Acc:MGI:1933184]
ENSMUSG00000067336	1821	0.434909	0.434745	1.00038	0.317128	0.419639	ENSMUSG00000067336	Bmpr2	protein_coding	bone morphogenetic protein receptor, type II (serine/threonine kinase) [Source:MGI Symbol;Acc:MGI:1095407]
ENSMUSG00000041040	704.062	0.868072	0.473802	1.83214	0.0669305	0.274314	ENSMUSG00000041040	Fam117b	protein_coding	family with sequence similarity 117, member B [Source:MGI Symbol;Acc:MGI:1920000]
ENSMUSG00000026017	323.481	0.570763	0.470079	1.21419	0.224676	0.348601	ENSMUSG00000026017	Carf	protein_coding	calcium response factor [Source:MGI Symbol;Acc:MGI:2182269]
ENSMUSG00000073664	646.857	0.996047	0.440162	2.26291	0.0236414	0.248178	ENSMUSG00000073664	Nbeal1	protein_coding	neurobeachin like 1 [Source:MGI Symbol;Acc:MGI:2444343]
ENSMUSG00000049439	103.994	1.41002	0.508541	2.77268	0.0055597	0.141342	ENSMUSG00000049439	Cyp20a1	protein_coding	cytochrome P450, family 20, subfamily a, polypeptide 1 [Source:MGI Symbol;Acc:MGI:1925201]
ENSMUSG00000026782	341.823	0.779776	0.450769	1.72988	0.0836519	0.275229	ENSMUSG00000026782	Abi2	protein_coding	abl interactor 2 [Source:MGI Symbol;Acc:MGI:106913]
ENSMUSG00000026012	49.0561	6.3945	0.935369	6.83634	8.12417e-12	4.0007e-09	ENSMUSG00000026012	Cd28	protein_coding	CD28 antigen [Source:MGI Symbol;Acc:MGI:88327]
ENSMUSG00000085965	32.7378	3.71987	0.753976	4.93368	8.06961e-07	0.000195079	ENSMUSG00000085965	2310016D23Rik	lncRNA	RIKEN cDNA 2310016D23 gene [Source:MGI Symbol;Acc:MGI:1923693]
ENSMUSG00000102549	26.5243	0.179978	0.822563	0.218801	0.826805	0.852913	ENSMUSG00000102549	Gm38137	TEC	predicted gene, 38137 [Source:MGI Symbol;Acc:MGI:5611365]
ENSMUSG00000052062	411.945	0.745375	0.429821	1.73415	0.0828911	0.275229	ENSMUSG00000052062	Pard3b	protein_coding	par-3 family cell polarity regulator beta [Source:MGI Symbol;Acc:MGI:1919301]
ENSMUSG00000025969	1360.01	0.45803	0.423192	1.08232	0.27911	0.390437	ENSMUSG00000025969	Nrp2	protein_coding	neuropilin 2 [Source:MGI Symbol;Acc:MGI:1100492]
ENSMUSG00000084799	1074.57	0.778436	0.440953	1.76535	0.0775052	0.274314	ENSMUSG00000084799	Ino80dos	lncRNA	INO80 complex subunit D, opposite strand [Source:MGI Symbol;Acc:MGI:3651861]
ENSMUSG00000025967	181.174	0.880656	0.455552	1.93316	0.0532159	0.274314	ENSMUSG00000025967	Eef1b2	protein_coding	eukaryotic translation elongation factor 1 beta 2 [Source:MGI Symbol;Acc:MGI:1929520]
ENSMUSG00000027520	32.1805	1.03807	0.679162	1.52845	0.1264	0.289605	ENSMUSG00000027520	Zdbf2	protein_coding	zinc finger, DBF-type containing 2 [Source:MGI Symbol;Acc:MGI:1921134]
ENSMUSG00000025962	124.153	0.335673	0.487707	0.688267	0.491285	0.563989	ENSMUSG00000025962	Fastkd2	protein_coding	FAST kinase domains 2 [Source:MGI Symbol;Acc:MGI:1922869]
ENSMUSG00000025958	1407.65	0.65337	0.428011	1.52652	0.126879	0.289779	ENSMUSG00000025958	Creb1	protein_coding	cAMP responsive element binding protein 1 [Source:MGI Symbol;Acc:MGI:88494]
ENSMUSG00000070871	323.123	0.457634	0.447176	1.02339	0.306125	0.41135	ENSMUSG00000070871	Ccnyl1	protein_coding	cyclin Y-like 1 [Source:MGI Symbol;Acc:MGI:2138614]
ENSMUSG00000025949	1088.73	0.574021	0.449895	1.2759	0.201991	0.332508	ENSMUSG00000025949	Pikfyve	protein_coding	phosphoinositide kinase, FYVE type zinc finger containing [Source:MGI Symbol;Acc:MGI:1335106]
ENSMUSG00000025946	110.824	0.480799	0.518192	0.92784	0.35349	0.448474	ENSMUSG00000025946	Pth2r	protein_coding	parathyroid hormone 2 receptor [Source:MGI Symbol;Acc:MGI:2180917]
ENSMUSG00000015222	4752.24	0.649327	0.423158	1.53448	0.124912	0.289343	ENSMUSG00000015222	Map2	protein_coding	microtubule-associated protein 2 [Source:MGI Symbol;Acc:MGI:97175]
ENSMUSG00000026005	303.713	0.633108	0.472033	1.34124	0.179844	0.319722	ENSMUSG00000026005	Rpe	protein_coding	ribulose-5-phosphate-3-epimerase [Source:MGI Symbol;Acc:MGI:1913896]
ENSMUSG00000026192	137.921	0.615359	0.500048	1.2306	0.218472	0.343547	ENSMUSG00000026192	Atic	protein_coding	5-aminoimidazole-4-carboxamide ribonucleotide formyltransferase/IMP cyclohydrolase [Source:MGI Symbol;Acc:MGI:1351352]
ENSMUSG00000073652	24.752	0.442916	0.775071	0.571452	0.567693	0.629236	ENSMUSG00000073652	Apol7d	lncRNA	apolipoprotein L 7d [Source:MGI Symbol;Acc:MGI:3723449]
ENSMUSG00000026187	538.501	0.934086	0.435871	2.14303	0.0321106	0.265522	ENSMUSG00000026187	Xrcc5	protein_coding	X-ray repair complementing defective repair in Chinese hamster cells 5 [Source:MGI Symbol;Acc:MGI:104517]
ENSMUSG00000039354	652.267	0.924662	0.460253	2.00903	0.0445338	0.274314	ENSMUSG00000039354	Smarcal1	protein_coding	SWI/SNF related matrix associated, actin dependent regulator of chromatin, subfamily a-like 1 [Source:MGI Symbol;Acc:MGI:1859183]
ENSMUSG00000046330	183.397	1.4945	0.487122	3.06802	0.00215484	0.0864409	ENSMUSG00000046330	Rpl37a	protein_coding	ribosomal protein L37a [Source:MGI Symbol;Acc:MGI:98068]
ENSMUSG00000039323	92.9766	0.0520643	0.58799	0.0885463	0.929443	0.941337	ENSMUSG00000039323	Igfbp2	protein_coding	insulin-like growth factor binding protein 2 [Source:MGI Symbol;Acc:MGI:96437]
ENSMUSG00000006304	1400.69	0.589274	0.437724	1.34622	0.178231	0.318997	ENSMUSG00000006304	Arpc2	protein_coding	actin related protein 2/3 complex, subunit 2 [Source:MGI Symbol;Acc:MGI:1923959]
ENSMUSG00000026179	903.797	0.654653	0.446156	1.46732	0.142289	0.297153	ENSMUSG00000026179	Pnkd	protein_coding	paroxysmal nonkinesiogenic dyskinesia [Source:MGI Symbol;Acc:MGI:1930773]
ENSMUSG00000026177	32.7521	1.0819	0.656565	1.64783	0.0993882	0.279744	ENSMUSG00000026177	Slc11a1	protein_coding	solute carrier family 11 (proton-coupled divalent metal ion transporters), member 1 [Source:MGI Symbol;Acc:MGI:1345275]
ENSMUSG00000026176	107.931	1.24373	0.523712	2.37485	0.0175563	0.228627	ENSMUSG00000026176	Ctdsp1	protein_coding	CTD (carboxy-terminal domain, RNA polymerase II, polypeptide A) small phosphatase 1 [Source:MGI Symbol;Acc:MGI:2654470]
ENSMUSG00000026174	336.297	0.557243	0.437024	1.27509	0.202279	0.332743	ENSMUSG00000026174	Cnot9	protein_coding	CCR4-NOT transcription complex, subunit 9 [Source:MGI Symbol;Acc:MGI:1928902]
ENSMUSG00000026172	43.9885	0.79851	0.584494	1.36616	0.17189	0.314844	ENSMUSG00000026172	Bcs1l	protein_coding	BCS1-like (yeast) [Source:MGI Symbol;Acc:MGI:1914071]
ENSMUSG00000033276	47.9133	0.839504	0.636454	1.31903	0.187158	0.323699	ENSMUSG00000033276	Stk36	protein_coding	serine/threonine kinase 36 [Source:MGI Symbol;Acc:MGI:1920831]
ENSMUSG00000033257	496.8	0.678652	0.442736	1.53286	0.125311	0.289343	ENSMUSG00000033257	Ttll4	protein_coding	tubulin tyrosine ligase-like family, member 4 [Source:MGI Symbol;Acc:MGI:1914784]
ENSMUSG00000033227	377.495	0.381754	0.487455	0.783159	0.433534	0.515138	ENSMUSG00000033227	Wnt6	protein_coding	wingless-type MMTV integration site family, member 6 [Source:MGI Symbol;Acc:MGI:98960]
ENSMUSG00000026167	147.717	0.692829	0.525493	1.31844	0.187358	0.323942	ENSMUSG00000026167	Wnt10a	protein_coding	wingless-type MMTV integration site family, member 10A [Source:MGI Symbol;Acc:MGI:108071]
ENSMUSG00000049339	85.8091	1.0888	0.53619	2.03063	0.0422924	0.27228	ENSMUSG00000049339	Retreg2	protein_coding	reticulophagy regulator family member 2 [Source:MGI Symbol;Acc:MGI:2388278]
ENSMUSG00000026197	133.129	0.868676	0.476922	1.82142	0.0685427	0.274314	ENSMUSG00000026197	Zfand2b	protein_coding	zinc finger, AN1 type domain 2B [Source:MGI Symbol;Acc:MGI:1916068]
ENSMUSG00000026199	260.57	1.19579	0.473799	2.52384	0.0116082	0.194386	ENSMUSG00000026199	Ankzf1	protein_coding	ankyrin repeat and zinc finger domain containing 1 [Source:MGI Symbol;Acc:MGI:1098746]
ENSMUSG00000026201	137.669	0.748268	0.525738	1.42327	0.154657	0.305413	ENSMUSG00000026201	Stk16	protein_coding	serine/threonine kinase 16 [Source:MGI Symbol;Acc:MGI:1313271]
ENSMUSG00000026203	239.076	0.323003	0.481206	0.671236	0.50207	0.572794	ENSMUSG00000026203	Dnajb2	protein_coding	DnaJ heat shock protein family (Hsp40) member B2 [Source:MGI Symbol;Acc:MGI:1928739]
ENSMUSG00000026207	127.138	0.67729	0.482267	1.40439	0.160203	0.308749	ENSMUSG00000026207	Speg	protein_coding	SPEG complex locus [Source:MGI Symbol;Acc:MGI:109282]
ENSMUSG00000033021	185.307	0.394407	0.455475	0.865924	0.386532	0.475397	ENSMUSG00000033021	Gmppa	protein_coding	GDP-mannose pyrophosphorylase A [Source:MGI Symbol;Acc:MGI:1916330]
ENSMUSG00000032968	193.756	0.59671	0.486352	1.22691	0.219857	0.344657	ENSMUSG00000032968	Inha	protein_coding	inhibin alpha [Source:MGI Symbol;Acc:MGI:96569]
ENSMUSG00000026213	54.2874	0.641475	0.577816	1.11017	0.266924	0.380307	ENSMUSG00000026213	Stk11ip	protein_coding	serine/threonine kinase 11 interacting protein [Source:MGI Symbol;Acc:MGI:1918978]
ENSMUSG00000006576	24.2254	1.31969	0.744802	1.77186	0.0764171	0.274314	ENSMUSG00000006576	Slc4a3	protein_coding	solute carrier family 4 (anion exchanger), member 3 [Source:MGI Symbol;Acc:MGI:109350]
ENSMUSG00000032908	79.1951	2.13669	0.546426	3.9103	9.2181e-05	0.00921533	ENSMUSG00000032908	Sgpp2	protein_coding	sphingosine-1-phosphate phosphatase 2 [Source:MGI Symbol;Acc:MGI:3589109]
ENSMUSG00000079470	250.106	1.10897	0.475122	2.33407	0.0195919	0.23746	ENSMUSG00000079470	Utp14b	protein_coding	UTP14B small subunit processome component [Source:MGI Symbol;Acc:MGI:2445092]
ENSMUSG00000032883	493.238	0.703633	0.441474	1.59383	0.110975	0.283273	ENSMUSG00000032883	Acsl3	protein_coding	acyl-CoA synthetase long-chain family member 3 [Source:MGI Symbol;Acc:MGI:1921455]
ENSMUSG00000026248	91.3967	0.807016	0.576862	1.39898	0.16182	0.309778	ENSMUSG00000026248	Mrpl44	protein_coding	mitochondrial ribosomal protein L44 [Source:MGI Symbol;Acc:MGI:1916413]
ENSMUSG00000054976	29.1974	1.00699	0.661833	1.52152	0.12813	0.290528	ENSMUSG00000054976	Nyap2	protein_coding	neuronal tyrosine-phophorylated phosphoinositide 3-kinase adaptor 2 [Source:MGI Symbol;Acc:MGI:2443135]
ENSMUSG00000026142	1368.63	0.560014	0.430547	1.3007	0.19336	0.327451	ENSMUSG00000026142	Rhbdd1	protein_coding	rhomboid domain containing 1 [Source:MGI Symbol;Acc:MGI:1924117]
ENSMUSG00000026150	383.562	0.563932	0.476379	1.18379	0.236496	0.357606	ENSMUSG00000026150	Mff	protein_coding	mitochondrial fission factor [Source:MGI Symbol;Acc:MGI:1922984]
ENSMUSG00000026159	1126.2	0.442482	0.440173	1.00525	0.314779	0.417842	ENSMUSG00000026159	Agfg1	protein_coding	ArfGAP with FG repeats 1 [Source:MGI Symbol;Acc:MGI:1333754]
ENSMUSG00000073633	550.618	0.958346	0.47516	2.01689	0.0437069	0.274314	ENSMUSG00000073633	Fbxo36	protein_coding	F-box protein 36 [Source:MGI Symbol;Acc:MGI:1289192]
ENSMUSG00000036707	1432.85	0.350801	0.445225	0.787917	0.430745	0.512867	ENSMUSG00000036707	Cab39	protein_coding	calcium binding protein 39 [Source:MGI Symbol;Acc:MGI:107438]
ENSMUSG00000026223	265.767	0.963556	0.488239	1.97353	0.0484348	0.274314	ENSMUSG00000026223	Itm2c	protein_coding	integral membrane protein 2C [Source:MGI Symbol;Acc:MGI:1927594]
ENSMUSG00000026229	1339.98	0.657936	0.431253	1.52564	0.1271	0.289916	ENSMUSG00000026229	Psmd1	protein_coding	proteasome (prosome, macropain) 26S subunit, non-ATPase, 1 [Source:MGI Symbol;Acc:MGI:1917497]
ENSMUSG00000062590	531.451	0.662683	0.432327	1.53283	0.125319	0.289343	ENSMUSG00000062590	Armc9	protein_coding	armadillo repeat containing 9 [Source:MGI Symbol;Acc:MGI:1926045]
ENSMUSG00000073627	281.349	0.992623	0.482613	2.05677	0.0397084	0.26773	ENSMUSG00000073627	C130036L24Rik	lncRNA	RIKEN cDNA C130036L24 gene [Source:MGI Symbol;Acc:MGI:2441877]
ENSMUSG00000026238	835.478	2.05735	0.516596	3.98252	6.81886e-05	0.00761879	ENSMUSG00000026238	Ptma	protein_coding	prothymosin alpha [Source:MGI Symbol;Acc:MGI:97803]
ENSMUSG00000026240	174.263	0.0834267	0.500054	0.166836	0.867499	0.888756	ENSMUSG00000026240	Cops7b	protein_coding	COP9 signalosome subunit 7B [Source:MGI Symbol;Acc:MGI:1349388]
ENSMUSG00000053333	1706.34	0.82315	0.421098	1.95477	0.0506103	0.274314	ENSMUSG00000053333	Dis3l2	protein_coding	DIS3 like 3'-5' exoribonuclease 2 [Source:MGI Symbol;Acc:MGI:2442555]
ENSMUSG00000026254	604.52	0.432679	0.473094	0.914573	0.360416	0.453968	ENSMUSG00000026254	Eif4e2	protein_coding	eukaryotic translation initiation factor 4E member 2 [Source:MGI Symbol;Acc:MGI:1914440]
ENSMUSG00000048000	2296.29	0.844252	0.428297	1.97118	0.048703	0.274314	ENSMUSG00000048000	Gigyf2	protein_coding	GRB10 interacting GYF protein 2 [Source:MGI Symbol;Acc:MGI:2138584]
ENSMUSG00000026288	22.5197	0.304738	0.754479	0.403906	0.686282	0.732681	ENSMUSG00000026288	Inpp5d	protein_coding	inositol polyphosphate-5-phosphatase D [Source:MGI Symbol;Acc:MGI:107357]
ENSMUSG00000026289	1008.73	0.820671	0.443686	1.84967	0.0643615	0.274314	ENSMUSG00000026289	Atg16l1	protein_coding	autophagy related 16-like 1 (S. cerevisiae) [Source:MGI Symbol;Acc:MGI:1924290]
ENSMUSG00000056055	103.735	1.12819	0.530839	2.12529	0.0335627	0.265522	ENSMUSG00000056055	Sag	protein_coding	S-antigen, retina and pineal gland (arrestin) [Source:MGI Symbol;Acc:MGI:98227]
ENSMUSG00000070738	841.499	0.887822	0.435501	2.03862	0.0414878	0.271053	ENSMUSG00000070738	Dgkd	protein_coding	diacylglycerol kinase, delta [Source:MGI Symbol;Acc:MGI:2138334]
ENSMUSG00000090165	1587.21	0.319836	0.442917	0.722115	0.470224	0.545939	ENSMUSG00000090165	Ugt1a10	protein_coding	UDP glycosyltransferase 1 family, polypeptide A10 [Source:MGI Symbol;Acc:MGI:3580642]
ENSMUSG00000090175	1587.21	0.319836	0.442917	0.722115	0.470224	0.545939	ENSMUSG00000090175	Ugt1a9	protein_coding	UDP glucuronosyltransferase 1 family, polypeptide A9 [Source:MGI Symbol;Acc:MGI:3576092]
ENSMUSG00000089675	1499.58	0.328701	0.440979	0.745388	0.456037	0.534651	ENSMUSG00000089675	Ugt1a8	protein_coding	UDP glucuronosyltransferase 1 family, polypeptide A8 [Source:MGI Symbol;Acc:MGI:3576090]
ENSMUSG00000090124	1580.61	0.323238	0.442962	0.72972	0.465562	0.542659	ENSMUSG00000090124	Ugt1a7c	protein_coding	UDP glucuronosyltransferase 1 family, polypeptide A7C [Source:MGI Symbol;Acc:MGI:3032636]
ENSMUSG00000090145	1465.95	0.322672	0.441585	0.730713	0.464954	0.542093	ENSMUSG00000090145	Ugt1a6b	protein_coding	UDP glucuronosyltransferase 1 family, polypeptide A6B [Source:MGI Symbol;Acc:MGI:3580629]
ENSMUSG00000054545	1353.47	0.316507	0.440907	0.717854	0.472847	0.548171	ENSMUSG00000054545	Ugt1a6a	protein_coding	UDP glucuronosyltransferase 1 family, polypeptide A6A [Source:MGI Symbol;Acc:MGI:2137698]
ENSMUSG00000089943	1123.77	0.320532	0.442703	0.724034	0.469045	0.545332	ENSMUSG00000089943	Ugt1a5	protein_coding	UDP glucuronosyltransferase 1 family, polypeptide A5 [Source:MGI Symbol;Acc:MGI:3032634]
ENSMUSG00000090171	573.404	0.2833	0.454464	0.62337	0.533041	0.599604	ENSMUSG00000090171	Ugt1a2	protein_coding	UDP glucuronosyltransferase 1 family, polypeptide A2 [Source:MGI Symbol;Acc:MGI:3576049]
ENSMUSG00000089960	357.053	0.129199	0.477446	0.270605	0.786695	0.818586	ENSMUSG00000089960	Ugt1a1	protein_coding	UDP glucuronosyltransferase 1 family, polypeptide A1 [Source:MGI Symbol;Acc:MGI:98898]
ENSMUSG00000079429	215.535	-0.16215	0.514524	-0.315146	0.752651	0.789838	ENSMUSG00000079429	Mroh2a	protein_coding	maestro heat-like repeat family member 2A [Source:MGI Symbol;Acc:MGI:3705228]
ENSMUSG00000036206	1254.44	0.34254	0.429935	0.796726	0.42561	0.508694	ENSMUSG00000036206	Sh3bp4	protein_coding	SH3-domain binding protein 4 [Source:MGI Symbol;Acc:MGI:2138297]
ENSMUSG00000055013	4373.96	1.01292	0.423328	2.39276	0.0167223	0.22504	ENSMUSG00000055013	Agap1	protein_coding	ArfGAP with GTPase domain, ankyrin repeat and PH domain 1 [Source:MGI Symbol;Acc:MGI:2653690]
ENSMUSG00000044337	261.418	0.800431	0.504765	1.58575	0.112796	0.28424	ENSMUSG00000044337	Ackr3	protein_coding	atypical chemokine receptor 3 [Source:MGI Symbol;Acc:MGI:109562]
ENSMUSG00000034432	233.962	1.08508	0.491902	2.20588	0.0273921	0.254931	ENSMUSG00000034432	Cops8	protein_coding	COP9 signalosome subunit 8 [Source:MGI Symbol;Acc:MGI:1915363]
ENSMUSG00000026303	68.8379	1.58797	0.650409	2.4415	0.0146264	0.21475	ENSMUSG00000026303	Mlph	protein_coding	melanophilin [Source:MGI Symbol;Acc:MGI:2176380]
ENSMUSG00000026305	1380.76	0.695819	0.411534	1.69079	0.0908765	0.278568	ENSMUSG00000026305	Lrrfip1	protein_coding	leucine rich repeat (in FLII) interacting protein 1 [Source:MGI Symbol;Acc:MGI:1342770]
ENSMUSG00000034353	45.4926	1.41283	0.60908	2.31961	0.0203622	0.240654	ENSMUSG00000034353	Ramp1	protein_coding	receptor (calcitonin) activity modifying protein 1 [Source:MGI Symbol;Acc:MGI:1858418]
ENSMUSG00000034343	851.136	0.286171	0.43445	0.658697	0.510091	0.57992	ENSMUSG00000034343	Ube2f	protein_coding	ubiquitin-conjugating enzyme E2F (putative) [Source:MGI Symbol;Acc:MGI:1915171]
ENSMUSG00000083064	404.891	0.354572	0.44661	0.793919	0.427243	0.510067	ENSMUSG00000083064	Gm7785	processed_pseudogene	predicted gene 7785 [Source:MGI Symbol;Acc:MGI:3645449]
ENSMUSG00000026307	289.673	0.47427	0.453595	1.04558	0.295755	0.402864	ENSMUSG00000026307	Scly	protein_coding	selenocysteine lyase [Source:MGI Symbol;Acc:MGI:1355310]
ENSMUSG00000049515	69.65	0.313077	0.543198	0.576359	0.564372	0.626787	ENSMUSG00000049515	Espnl	protein_coding	espin-like [Source:MGI Symbol;Acc:MGI:2685402]
ENSMUSG00000047443	33.9057	1.02337	0.633535	1.61533	0.106238	0.281734	ENSMUSG00000047443	Erfe	protein_coding	erythroferrone [Source:MGI Symbol;Acc:MGI:3606476]
ENSMUSG00000034292	148.068	0.620781	0.495251	1.25347	0.210036	0.337724	ENSMUSG00000034292	Traf3ip1	protein_coding	TRAF3 interacting protein 1 [Source:MGI Symbol;Acc:MGI:1921269]
ENSMUSG00000007805	119.809	1.03035	0.580502	1.77492	0.0759104	0.274314	ENSMUSG00000007805	Twist2	protein_coding	twist basic helix-loop-helix transcription factor 2 [Source:MGI Symbol;Acc:MGI:104685]
ENSMUSG00000034220	624.667	0.523878	0.421904	1.2417	0.214347	0.340619	ENSMUSG00000034220	Gpc1	protein_coding	glypican 1 [Source:MGI Symbol;Acc:MGI:1194891]
ENSMUSG00000026269	423.274	0.8435	0.471101	1.79049	0.0733755	0.274314	ENSMUSG00000026269	Rnpepl1	protein_coding	arginyl aminopeptidase (aminopeptidase B)-like 1 [Source:MGI Symbol;Acc:MGI:1914170]
ENSMUSG00000026270	458.879	0.732739	0.470727	1.55661	0.119563	0.287897	ENSMUSG00000026270	Capn10	protein_coding	calpain 10 [Source:MGI Symbol;Acc:MGI:1344392]
ENSMUSG00000026271	498.321	0.264592	0.486468	0.543903	0.586508	0.645708	ENSMUSG00000026271	Gpr35	protein_coding	G protein-coupled receptor 35 [Source:MGI Symbol;Acc:MGI:1929509]
ENSMUSG00000084989	51.8982	0.453486	0.584416	0.775965	0.43777	0.518894	ENSMUSG00000084989	Crocc2	protein_coding	ciliary rootlet coiled-coil, rootletin family member 2 [Source:MGI Symbol;Acc:MGI:3045962]
ENSMUSG00000047793	1124.49	0.400048	0.457523	0.874377	0.381913	0.471793	ENSMUSG00000047793	Sned1	protein_coding	sushi, nidogen and EGF-like domains 1 [Source:MGI Symbol;Acc:MGI:3045960]
ENSMUSG00000101172	26.87	0.523566	0.753111	0.695205	0.486927	0.560341	ENSMUSG00000101172	Gm28535	lncRNA	predicted gene 28535 [Source:MGI Symbol;Acc:MGI:5579241]
ENSMUSG00000026275	471.987	0.878985	0.452742	1.94147	0.0522013	0.274314	ENSMUSG00000026275	Ppp1r7	protein_coding	protein phosphatase 1, regulatory subunit 7 [Source:MGI Symbol;Acc:MGI:1913635]
ENSMUSG00000034107	1274.45	0.825897	0.445043	1.85577	0.0634864	0.274314	ENSMUSG00000034107	Ano7	protein_coding	anoctamin 7 [Source:MGI Symbol;Acc:MGI:3052714]
ENSMUSG00000026276	569.226	0.932153	0.44122	2.11267	0.034629	0.26633	ENSMUSG00000026276	Septin2	protein_coding	septin 2 [Source:MGI Symbol;Acc:MGI:97298]
ENSMUSG00000116048	569.226	0.932153	0.44122	2.11267	0.034629	0.26633	ENSMUSG00000116048	Septin2	protein_coding	septin 2 [Source:MGI Symbol;Acc:MGI:97298]
ENSMUSG00000034066	1490.19	1.18547	0.434708	2.72704	0.00639059	0.149331	ENSMUSG00000034066	Farp2	protein_coding	FERM, RhoGEF and pleckstrin domain protein 2 [Source:MGI Symbol;Acc:MGI:2385126]
ENSMUSG00000026278	276.577	0.849903	0.511115	1.66284	0.0963443	0.278568	ENSMUSG00000026278	Bok	protein_coding	BCL2-related ovarian killer [Source:MGI Symbol;Acc:MGI:1858494]
ENSMUSG00000026280	530.464	0.464061	0.453697	1.02284	0.306382	0.411471	ENSMUSG00000026280	Atg4b	protein_coding	autophagy related 4B, cysteine peptidase [Source:MGI Symbol;Acc:MGI:1913865]
ENSMUSG00000026283	210.957	0.587652	0.466078	1.26084	0.207365	0.336236	ENSMUSG00000026283	Ing5	protein_coding	inhibitor of growth family, member 5 [Source:MGI Symbol;Acc:MGI:1922816]
ENSMUSG00000073609	353.222	0.964225	0.461528	2.0892	0.0366896	0.26633	ENSMUSG00000073609	D2hgdh	protein_coding	D-2-hydroxyglutarate dehydrogenase [Source:MGI Symbol;Acc:MGI:2138209]
ENSMUSG00000093805	19.2322	-6.90171	1.63886	-4.2113	2.53907e-05	0.00363005	ENSMUSG00000093805	Gal3st2b	protein_coding	galactose-3-O-sulfotransferase 2B [Source:MGI Symbol;Acc:MGI:3711964]
ENSMUSG00000051185	206.296	0.765862	0.483739	1.58321	0.113373	0.284397	ENSMUSG00000051185	Fam174a	protein_coding	family with sequence similarity 174, member A [Source:MGI Symbol;Acc:MGI:1914948]
ENSMUSG00000026333	132.087	1.09617	0.519066	2.11182	0.0347021	0.26633	ENSMUSG00000026333	Gin1	protein_coding	gypsy retrotransposon integrase 1 [Source:MGI Symbol;Acc:MGI:2182036]
ENSMUSG00000026319	2191.82	0.595147	0.437342	1.36083	0.173568	0.315753	ENSMUSG00000026319	Relch	protein_coding	RAB11 binding and LisH domain, coiled-coil and HEAT repeat containing [Source:MGI Symbol;Acc:MGI:1922832]
ENSMUSG00000026321	25.6843	0.156901	0.712208	0.220302	0.825636	0.851839	ENSMUSG00000026321	Tnfrsf11a	protein_coding	tumor necrosis factor receptor superfamily, member 11a, NFKB activator [Source:MGI Symbol;Acc:MGI:1314891]
ENSMUSG00000038866	1294.01	0.437131	0.450805	0.969667	0.332213	0.431526	ENSMUSG00000038866	Zcchc2	protein_coding	zinc finger, CCHC domain containing 2 [Source:MGI Symbol;Acc:MGI:2444114]
ENSMUSG00000097612	44.3737	0.919013	0.611381	1.50318	0.132794	0.291947	ENSMUSG00000097612	Gm26509	processed_pseudogene	predicted gene, 26509 [Source:MGI Symbol;Acc:MGI:5477003]
ENSMUSG00000044340	1530.37	0.724233	0.429492	1.68625	0.0917469	0.278568	ENSMUSG00000044340	Phlpp1	protein_coding	PH domain and leucine rich repeat protein phosphatase 1 [Source:MGI Symbol;Acc:MGI:2138327]
ENSMUSG00000067006	1616.54	0.343257	0.397016	0.864592	0.387263	0.476027	ENSMUSG00000067006	Serpinb5	protein_coding	serine (or cysteine) peptidase inhibitor, clade B, member 5 [Source:MGI Symbol;Acc:MGI:109579]
ENSMUSG00000059956	1033.46	0.201184	0.412916	0.487228	0.626097	0.680614	ENSMUSG00000059956	Serpinb12	protein_coding	serine (or cysteine) peptidase inhibitor, clade B (ovalbumin), member 12 [Source:MGI Symbol;Acc:MGI:1919119]
ENSMUSG00000026327	18.7336	-0.17652	0.790475	-0.223309	0.823295	0.849886	ENSMUSG00000026327	Serpinb11	protein_coding	serine (or cysteine) peptidase inhibitor, clade B (ovalbumin), member 11 [Source:MGI Symbol;Acc:MGI:1914207]
ENSMUSG00000067001	1269.74	0.580571	0.410743	1.41347	0.157519	0.307273	ENSMUSG00000067001	Serpinb7	protein_coding	serine (or cysteine) peptidase inhibitor, clade B, member 7 [Source:MGI Symbol;Acc:MGI:2151053]
ENSMUSG00000062345	242.038	0.39951	0.450133	0.887538	0.374789	0.465719	ENSMUSG00000062345	Serpinb2	protein_coding	serine (or cysteine) peptidase inhibitor, clade B, member 2 [Source:MGI Symbol;Acc:MGI:97609]
ENSMUSG00000092572	1221.7	0.964671	0.418684	2.30406	0.0212195	0.24406	ENSMUSG00000092572	Serpinb10	protein_coding	serine (or cysteine) peptidase inhibitor, clade B (ovalbumin), member 10 [Source:MGI Symbol;Acc:MGI:2138648]
ENSMUSG00000026315	616.1	0.278867	0.403222	0.691598	0.48919	0.562361	ENSMUSG00000026315	Serpinb8	protein_coding	serine (or cysteine) peptidase inhibitor, clade B, member 8 [Source:MGI Symbol;Acc:MGI:894657]
ENSMUSG00000026312	23.166	0.313193	0.761825	0.411108	0.680993	0.727794	ENSMUSG00000026312	Cdh7	protein_coding	cadherin 7, type 2 [Source:MGI Symbol;Acc:MGI:2442792]
ENSMUSG00000026377	121.651	0.474021	0.474762	0.998438	0.318067	0.42025	ENSMUSG00000026377	Nifk	protein_coding	nucleolar protein interacting with the FHA domain of MKI67 [Source:MGI Symbol;Acc:MGI:1915199]
ENSMUSG00000064302	5687.75	0.631764	0.426142	1.48252	0.138202	0.295219	ENSMUSG00000064302	Clasp1	protein_coding	CLIP associating protein 1 [Source:MGI Symbol;Acc:MGI:1923957]
ENSMUSG00000026380	170.81	1.58328	0.465377	3.40213	0.000668619	0.0421325	ENSMUSG00000026380	Tfcp2l1	protein_coding	transcription factor CP2-like 1 [Source:MGI Symbol;Acc:MGI:2444691]
ENSMUSG00000098923	63.6646	1.11594	0.569781	1.95855	0.0501658	0.274314	ENSMUSG00000098923	Tmem185b	protein_coding	transmembrane protein 185B [Source:MGI Symbol;Acc:MGI:1917634]
ENSMUSG00000026388	597.934	0.730896	0.451146	1.62009	0.105213	0.281734	ENSMUSG00000026388	3110009E18Rik	protein_coding	RIKEN cDNA 3110009E18 gene [Source:MGI Symbol;Acc:MGI:1920353]
ENSMUSG00000099957	28.3122	1.86597	0.780823	2.38975	0.0168597	0.225975	ENSMUSG00000099957	2610027F03Rik	lncRNA	RIKEN cDNA 2610027F03 gene [Source:MGI Symbol;Acc:MGI:1917154]
ENSMUSG00000026339	833.296	0.818601	0.449618	1.82066	0.0686587	0.274314	ENSMUSG00000026339	Ccdc93	protein_coding	coiled-coil domain containing 93 [Source:MGI Symbol;Acc:MGI:1918079]
ENSMUSG00000026342	370.53	0.566296	0.447053	1.26673	0.205252	0.334603	ENSMUSG00000026342	Slc35f5	protein_coding	solute carrier family 35, member F5 [Source:MGI Symbol;Acc:MGI:1921400]
ENSMUSG00000036155	2179.92	0.227834	0.426068	0.534735	0.592833	0.651646	ENSMUSG00000036155	Mgat5	protein_coding	mannoside acetylglucosaminyltransferase 5 [Source:MGI Symbol;Acc:MGI:894701]
ENSMUSG00000026349	548.956	0.59581	0.438011	1.36026	0.173746	0.315812	ENSMUSG00000026349	Ccnt2	protein_coding	cyclin T2 [Source:MGI Symbol;Acc:MGI:1920199]
ENSMUSG00000036104	988.607	0.939261	0.453015	2.07335	0.0381393	0.26633	ENSMUSG00000036104	Rab3gap1	protein_coding	RAB3 GTPase activating protein subunit 1 [Source:MGI Symbol;Acc:MGI:2445001]
ENSMUSG00000056211	1050.42	0.739864	0.427479	1.73076	0.0834942	0.275229	ENSMUSG00000056211	R3hdm1	protein_coding	R3H domain containing 1 [Source:MGI Symbol;Acc:MGI:2448514]
ENSMUSG00000026353	949.733	0.681294	0.43098	1.5808	0.113923	0.284605	ENSMUSG00000026353	Ubxn4	protein_coding	UBX domain protein 4 [Source:MGI Symbol;Acc:MGI:1915062]
ENSMUSG00000042581	111.662	0.441346	0.52432	0.84175	0.399928	0.487257	ENSMUSG00000042581	Thsd7b	protein_coding	thrombospondin, type I, domain containing 7B [Source:MGI Symbol;Acc:MGI:2443925]
ENSMUSG00000085526	27.9665	1.1561	0.763041	1.51512	0.129742	0.291345	ENSMUSG00000085526	Gm16083	lncRNA	predicted gene 16083 [Source:MGI Symbol;Acc:MGI:3802163]
ENSMUSG00000046404	464.455	0.22536	0.44366	0.507957	0.611484	0.667456	ENSMUSG00000046404	Yod1	protein_coding	YOD1 deubiquitinase [Source:MGI Symbol;Acc:MGI:2442596]
ENSMUSG00000042510	1960.38	0.563178	0.449139	1.25391	0.209876	0.337713	ENSMUSG00000042510	AA986860	protein_coding	expressed sequence AA986860 [Source:MGI Symbol;Acc:MGI:2138143]
ENSMUSG00000100106	110.938	0.0943681	0.49297	0.191428	0.84819	0.87166	ENSMUSG00000100106	Gm28856	lncRNA	predicted gene 28856 [Source:MGI Symbol;Acc:MGI:5579562]
ENSMUSG00000026415	68.0244	0.49939	0.553088	0.902913	0.366572	0.459342	ENSMUSG00000026415	Fcamr	protein_coding	Fc receptor, IgA, IgM, high affinity [Source:MGI Symbol;Acc:MGI:1927803]
ENSMUSG00000026417	22.6885	0.103496	0.848605	0.121961	0.90293	0.918754	ENSMUSG00000026417	Pigr	protein_coding	polymeric immunoglobulin receptor [Source:MGI Symbol;Acc:MGI:103080]
ENSMUSG00000026427	858.079	0.634548	0.44282	1.43297	0.151866	0.303876	ENSMUSG00000026427	Eif2d	protein_coding	eukaryotic translation initiation factor 2D [Source:MGI Symbol;Acc:MGI:109342]
ENSMUSG00000102055	116.353	0.732801	0.530912	1.38027	0.167504	0.312377	ENSMUSG00000102055	Gm28913	lncRNA	predicted gene 28913 [Source:MGI Symbol;Acc:MGI:5579619]
ENSMUSG00000055184	119.157	0.719016	0.490203	1.46677	0.142438	0.29731	ENSMUSG00000055184	Fam72a	protein_coding	family with sequence similarity 72, member A [Source:MGI Symbol;Acc:MGI:1919669]
ENSMUSG00000052688	684.463	0.587765	0.436029	1.34799	0.17766	0.318788	ENSMUSG00000052688	Rab7b	protein_coding	RAB7B, member RAS oncogene family [Source:MGI Symbol;Acc:MGI:2442295]
ENSMUSG00000042268	179.173	-0.000402783	0.464395	-0.000867328	0.999308	0.999383	ENSMUSG00000042268	Slc26a9	protein_coding	solute carrier family 26, member 9 [Source:MGI Symbol;Acc:MGI:2444594]
ENSMUSG00000013275	376.071	0.469741	0.423802	1.1084	0.26769	0.381031	ENSMUSG00000013275	Slc41a1	protein_coding	solute carrier family 41, member 1 [Source:MGI Symbol;Acc:MGI:2444823]
ENSMUSG00000026433	41.612	0.839092	0.593602	1.41356	0.157491	0.307273	ENSMUSG00000026433	Rab29	protein_coding	RAB29, member RAS oncogene family [Source:MGI Symbol;Acc:MGI:2385107]
ENSMUSG00000026434	699.889	0.699051	0.430342	1.62441	0.104289	0.281405	ENSMUSG00000026434	Nucks1	protein_coding	nuclear casein kinase and cyclin-dependent kinase substrate 1 [Source:MGI Symbol;Acc:MGI:1934811]
ENSMUSG00000026435	39.4613	0.78788	0.651046	1.21018	0.226212	0.3501	ENSMUSG00000026435	Slc45a3	protein_coding	solute carrier family 45, member 3 [Source:MGI Symbol;Acc:MGI:1922082]
ENSMUSG00000026436	669.727	0.922991	0.432791	2.13265	0.0329537	0.265522	ENSMUSG00000026436	Elk4	protein_coding	ELK4, member of ETS oncogene family [Source:MGI Symbol;Acc:MGI:102853]
ENSMUSG00000009772	749.186	0.177135	0.46864	0.377977	0.705448	0.749292	ENSMUSG00000009772	Nuak2	protein_coding	NUAK family, SNF1-like kinase, 2 [Source:MGI Symbol;Acc:MGI:1921387]
ENSMUSG00000100658	81.3486	0.347711	0.532587	0.652871	0.513839	0.583135	ENSMUSG00000100658	F730311O21Rik	lncRNA	RIKEN cDNA F730311O21 gene [Source:MGI Symbol;Acc:MGI:3643355]
ENSMUSG00000042046	645.693	0.541114	0.469606	1.15227	0.249209	0.36735	ENSMUSG00000042046	Dstyk	protein_coding	dual serine/threonine and tyrosine protein kinase [Source:MGI Symbol;Acc:MGI:1925064]
ENSMUSG00000026439	417.355	0.395517	0.449362	0.880175	0.378765	0.469038	ENSMUSG00000026439	Rbbp5	protein_coding	retinoblastoma binding protein 5, histone lysine methyltransferase complex subunit [Source:MGI Symbol;Acc:MGI:1918367]
ENSMUSG00000026443	22.5571	0.606761	0.770462	0.787529	0.430972	0.513	ENSMUSG00000026443	Lrrn2	protein_coding	leucine rich repeat protein 2, neuronal [Source:MGI Symbol;Acc:MGI:106037]
ENSMUSG00000026447	403.017	0.296573	0.47711	0.621603	0.534203	0.600381	ENSMUSG00000026447	Pik3c2b	protein_coding	phosphatidylinositol-4-phosphate 3-kinase catalytic subunit type 2 beta [Source:MGI Symbol;Acc:MGI:2685045]
ENSMUSG00000046062	332.407	0.987102	0.479706	2.05772	0.0396166	0.26773	ENSMUSG00000046062	Ppp1r15b	protein_coding	protein phosphatase 1, regulatory subunit 15B [Source:MGI Symbol;Acc:MGI:2444211]
ENSMUSG00000041757	968.279	0.993551	0.447343	2.22101	0.0263505	0.253608	ENSMUSG00000041757	Plekha6	protein_coding	pleckstrin homology domain containing, family A member 6 [Source:MGI Symbol;Acc:MGI:2388662]
ENSMUSG00000026450	118.391	0.493553	0.562034	0.878156	0.379859	0.469911	ENSMUSG00000026450	Chit1	protein_coding	chitinase 1 (chitotriosidase) [Source:MGI Symbol;Acc:MGI:1919134]
ENSMUSG00000064246	46.007	1.01519	0.610229	1.66362	0.0961874	0.278568	ENSMUSG00000064246	Chil1	protein_coding	chitinase-like 1 [Source:MGI Symbol;Acc:MGI:1340899]
ENSMUSG00000042451	21.6122	-0.172927	0.77082	-0.224342	0.822491	0.84932	ENSMUSG00000042451	Mybph	protein_coding	myosin binding protein H [Source:MGI Symbol;Acc:MGI:1858196]
ENSMUSG00000026456	102.406	0.166899	0.583877	0.285846	0.774996	0.808434	ENSMUSG00000026456	Cyb5r1	protein_coding	cytochrome b5 reductase 1 [Source:MGI Symbol;Acc:MGI:1919267]
ENSMUSG00000026457	995.493	0.791001	0.455873	1.73513	0.082717	0.275229	ENSMUSG00000026457	Adipor1	protein_coding	adiponectin receptor 1 [Source:MGI Symbol;Acc:MGI:1919924]
ENSMUSG00000026455	457.078	0.592123	0.457801	1.29341	0.19587	0.328578	ENSMUSG00000026455	Klhl12	protein_coding	kelch-like 12 [Source:MGI Symbol;Acc:MGI:2385619]
ENSMUSG00000042229	292.415	0.706233	0.479749	1.47209	0.140996	0.296585	ENSMUSG00000042229	Rabif	protein_coding	RAB interacting factor [Source:MGI Symbol;Acc:MGI:2138605]
ENSMUSG00000101955	31.1836	1.5163	0.680126	2.22945	0.0257841	0.252078	ENSMUSG00000101955	Tuba5-ps	unprocessed_pseudogene	tubulin alpha 5, pseudogene [Source:MGI Symbol;Acc:MGI:5580082]
ENSMUSG00000042207	3796.21	0.744473	0.423679	1.75716	0.0788903	0.274314	ENSMUSG00000042207	Kdm5b	protein_coding	lysine (K)-specific demethylase 5B [Source:MGI Symbol;Acc:MGI:1922855]
ENSMUSG00000026452	82.9239	2.10307	0.553368	3.80049	0.000144412	0.0129736	ENSMUSG00000026452	Syt2	protein_coding	synaptotagmin II [Source:MGI Symbol;Acc:MGI:99666]
ENSMUSG00000026429	86.7089	0.796458	0.513514	1.551	0.120903	0.288312	ENSMUSG00000026429	Ube2t	protein_coding	ubiquitin-conjugating enzyme E2T [Source:MGI Symbol;Acc:MGI:1914446]
ENSMUSG00000026426	168.235	1.46045	0.532841	2.74088	0.00612746	0.14679	ENSMUSG00000026426	Arl8a	protein_coding	ADP-ribosylation factor-like 8A [Source:MGI Symbol;Acc:MGI:1915974]
ENSMUSG00000026421	288.745	0.814322	0.445506	1.82786	0.0675705	0.274314	ENSMUSG00000026421	Csrp1	protein_coding	cysteine and glycine-rich protein 1 [Source:MGI Symbol;Acc:MGI:88549]
ENSMUSG00000041801	659.799	0.839988	0.459837	1.82671	0.067744	0.274314	ENSMUSG00000041801	Phlda3	protein_coding	pleckstrin homology like domain, family A, member 3 [Source:MGI Symbol;Acc:MGI:1351485]
ENSMUSG00000026418	112.883	1.17064	0.519561	2.25314	0.0242505	0.248447	ENSMUSG00000026418	Tnni1	protein_coding	troponin I, skeletal, slow 1 [Source:MGI Symbol;Acc:MGI:105073]
ENSMUSG00000041782	1091.5	0.770034	0.439629	1.75155	0.0798505	0.274314	ENSMUSG00000041782	Lad1	protein_coding	ladinin [Source:MGI Symbol;Acc:MGI:109343]
ENSMUSG00000026414	1723.47	0.523367	0.493379	1.06078	0.288789	0.397447	ENSMUSG00000026414	Tnnt2	protein_coding	troponin T2, cardiac [Source:MGI Symbol;Acc:MGI:104597]
ENSMUSG00000026411	277.797	0.686492	0.502354	1.36655	0.171767	0.314704	ENSMUSG00000026411	Tmem9	protein_coding	transmembrane protein 9 [Source:MGI Symbol;Acc:MGI:1913491]
ENSMUSG00000041642	268.664	1.01013	0.476452	2.1201	0.0339976	0.265745	ENSMUSG00000041642	Kif21b	protein_coding	kinesin family member 21B [Source:MGI Symbol;Acc:MGI:109234]
ENSMUSG00000026404	627.355	0.619279	0.44166	1.40216	0.160867	0.309208	ENSMUSG00000026404	Ddx59	protein_coding	DEAD box helicase 59 [Source:MGI Symbol;Acc:MGI:1915247]
ENSMUSG00000041498	518.477	0.840999	0.463564	1.8142	0.0696464	0.274314	ENSMUSG00000041498	Kif14	protein_coding	kinesin family member 14 [Source:MGI Symbol;Acc:MGI:1098226]
ENSMUSG00000041483	170.108	0.74181	0.485501	1.52793	0.12653	0.28961	ENSMUSG00000041483	Zfp281	protein_coding	zinc finger protein 281 [Source:MGI Symbol;Acc:MGI:3029290]
ENSMUSG00000098243	492.062	0.401031	0.444332	0.902548	0.366766	0.459529	ENSMUSG00000098243	Gm4258	lncRNA	predicted gene 4258 [Source:MGI Symbol;Acc:MGI:3782435]
ENSMUSG00000056268	1042.71	0.402983	0.425747	0.946531	0.343878	0.441162	ENSMUSG00000056268	Dennd1b	protein_coding	DENN domain containing 1B [Source:MGI Symbol;Acc:MGI:2447812]
ENSMUSG00000033964	795.707	0.618494	0.474896	1.30238	0.192787	0.327057	ENSMUSG00000033964	Zbtb41	protein_coding	zinc finger and BTB domain containing 41 [Source:MGI Symbol;Acc:MGI:2444487]
ENSMUSG00000033952	264.454	0.71264	0.47126	1.5122	0.130483	0.291345	ENSMUSG00000033952	Aspm	protein_coding	abnormal spindle microtubule assembly [Source:MGI Symbol;Acc:MGI:1334448]
ENSMUSG00000018196	199.117	0.754138	0.485497	1.55333	0.120344	0.288223	ENSMUSG00000018196	Glrx2	protein_coding	glutaredoxin 2 (thioltransferase) [Source:MGI Symbol;Acc:MGI:1916617]
ENSMUSG00000018189	367.591	0.485557	0.453468	1.07076	0.284275	0.39442	ENSMUSG00000018189	Uchl5	protein_coding	ubiquitin carboxyl-terminal esterase L5 [Source:MGI Symbol;Acc:MGI:1914848]
ENSMUSG00000006005	1505.73	0.730089	0.435249	1.6774	0.0934634	0.278568	ENSMUSG00000006005	Tpr	protein_coding	translocated promoter region, nuclear basket protein [Source:MGI Symbol;Acc:MGI:1922066]
ENSMUSG00000023150	1138.74	0.542168	0.441625	1.22767	0.219572	0.344494	ENSMUSG00000023150	Ivns1abp	protein_coding	influenza virus NS1A binding protein [Source:MGI Symbol;Acc:MGI:2152389]
ENSMUSG00000053286	492.195	0.981401	0.467403	2.09969	0.0357563	0.26633	ENSMUSG00000053286	Trmt1l	protein_coding	tRNA methyltransferase 1 like [Source:MGI Symbol;Acc:MGI:1916185]
ENSMUSG00000026483	50.9171	1.10006	0.560927	1.96115	0.0498615	0.274314	ENSMUSG00000026483	Niban1	protein_coding	niban apoptosis regulator 1 [Source:MGI Symbol;Acc:MGI:2137237]
ENSMUSG00000043019	609.131	0.559466	0.448061	1.24864	0.211797	0.339116	ENSMUSG00000043019	Edem3	protein_coding	ER degradation enhancer, mannosidase alpha-like 3 [Source:MGI Symbol;Acc:MGI:1914217]
ENSMUSG00000008475	471.805	0.704078	0.471029	1.49477	0.134976	0.292465	ENSMUSG00000008475	Arpc5	protein_coding	actin related protein 2/3 complex, subunit 5 [Source:MGI Symbol;Acc:MGI:1915021]
ENSMUSG00000042751	177.952	1.01059	0.496591	2.03505	0.0418457	0.271053	ENSMUSG00000042751	Nmnat2	protein_coding	nicotinamide nucleotide adenylyltransferase 2 [Source:MGI Symbol;Acc:MGI:2444155]
ENSMUSG00000026473	151.573	0.637887	0.496125	1.28574	0.198534	0.330602	ENSMUSG00000026473	Glul	protein_coding	glutamate-ammonia ligase (glutamine synthetase) [Source:MGI Symbol;Acc:MGI:95739]
ENSMUSG00000026470	1100.43	0.565049	0.460563	1.22686	0.219873	0.344657	ENSMUSG00000026470	Stx6	protein_coding	syntaxin 6 [Source:MGI Symbol;Acc:MGI:1926235]
ENSMUSG00000033701	1312.42	0.740888	0.432687	1.7123	0.0868419	0.277274	ENSMUSG00000033701	Acbd6	protein_coding	acyl-Coenzyme A binding domain containing 6 [Source:MGI Symbol;Acc:MGI:1919732]
ENSMUSG00000050565	979.889	0.807647	0.461809	1.74888	0.0803124	0.274314	ENSMUSG00000050565	Tor1aip2	protein_coding	torsin A interacting protein 2 [Source:MGI Symbol;Acc:MGI:3582695]
ENSMUSG00000026596	1129.75	0.915863	0.439649	2.08317	0.0372359	0.26633	ENSMUSG00000026596	Abl2	protein_coding	v-abl Abelson murine leukemia viral oncogene 2 (arg, Abelson-related gene) [Source:MGI Symbol;Acc:MGI:87860]
ENSMUSG00000049881	167.334	0.732163	0.512292	1.42919	0.152949	0.304625	ENSMUSG00000049881	2810025M15Rik	transcribed_processed_pseudogene	RIKEN cDNA 2810025M15 gene [Source:MGI Symbol;Acc:MGI:1917203]
ENSMUSG00000033488	122.6	1.12923	0.547053	2.06421	0.0389974	0.267273	ENSMUSG00000033488	Cryzl2	protein_coding	crystallin zeta like 2 [Source:MGI Symbol;Acc:MGI:2448516]
ENSMUSG00000026589	25.8463	1.22445	0.69676	1.75735	0.0788584	0.274314	ENSMUSG00000026589	Sec16b	protein_coding	SEC16 homolog B (S. cerevisiae) [Source:MGI Symbol;Acc:MGI:2148802]
ENSMUSG00000040782	3198.34	0.732679	0.427986	1.71192	0.0869109	0.277274	ENSMUSG00000040782	Cop1	protein_coding	COP1, E3 ubiquitin ligase [Source:MGI Symbol;Acc:MGI:1347046]
ENSMUSG00000090394	61.5435	0.20449	0.543381	0.376329	0.706672	0.750292	ENSMUSG00000090394	4930523C07Rik	protein_coding	RIKEN cDNA 4930523C07 gene [Source:MGI Symbol;Acc:MGI:1914897]
ENSMUSG00000058267	176.438	1.0057	0.518277	1.94046	0.0523234	0.274314	ENSMUSG00000058267	Mrps14	protein_coding	mitochondrial ribosomal protein S14 [Source:MGI Symbol;Acc:MGI:1928141]
ENSMUSG00000102852	97.5272	0.782959	0.54701	1.43134	0.152332	0.304133	ENSMUSG00000102852	Gm37083	lncRNA	predicted gene, 37083 [Source:MGI Symbol;Acc:MGI:5610311]
ENSMUSG00000040423	1437.83	0.708211	0.445543	1.58955	0.111937	0.283273	ENSMUSG00000040423	Rc3h1	protein_coding	RING CCCH (C3H) domains 1 [Source:MGI Symbol;Acc:MGI:2685397]
ENSMUSG00000026715	124.668	0.411431	0.532099	0.773223	0.43939	0.52004	ENSMUSG00000026715	Serpinc1	protein_coding	serine (or cysteine) peptidase inhibitor, clade C (antithrombin), member 1 [Source:MGI Symbol;Acc:MGI:88095]
ENSMUSG00000053332	799.802	1.88228	0.392724	4.79288	1.64403e-06	0.000346969	ENSMUSG00000053332	Gas5	lncRNA	growth arrest specific 5 [Source:MGI Symbol;Acc:MGI:95659]
ENSMUSG00000026708	97.0665	0.0935021	0.513935	0.181934	0.855635	0.878157	ENSMUSG00000026708	Cenpl	protein_coding	centromere protein L [Source:MGI Symbol;Acc:MGI:1917704]
ENSMUSG00000026698	86.1842	0.838269	0.530597	1.57986	0.114139	0.284698	ENSMUSG00000026698	Pigc	protein_coding	phosphatidylinositol glycan anchor biosynthesis, class C [Source:MGI Symbol;Acc:MGI:1914542]
ENSMUSG00000078190	26.5571	0.775654	0.691642	1.12147	0.262089	0.376566	ENSMUSG00000078190	Dnm3os	lncRNA	dynamin 3, opposite strand [Source:MGI Symbol;Acc:MGI:3052332]
ENSMUSG00000026696	622.632	0.553743	0.453528	1.22097	0.222098	0.34656	ENSMUSG00000026696	Vamp4	protein_coding	vesicle-associated membrane protein 4 [Source:MGI Symbol;Acc:MGI:1858730]
ENSMUSG00000026585	422.309	0.998393	0.446615	2.23547	0.0253865	0.250827	ENSMUSG00000026585	Kifap3	protein_coding	kinesin-associated protein 3 [Source:MGI Symbol;Acc:MGI:107566]
ENSMUSG00000026584	396.374	0.632461	0.445175	1.4207	0.155404	0.306065	ENSMUSG00000026584	Scyl3	protein_coding	SCY1-like 3 (S. cerevisiae) [Source:MGI Symbol;Acc:MGI:1921385]
ENSMUSG00000040918	949.971	0.257107	0.403264	0.637565	0.523757	0.591663	ENSMUSG00000040918	Slc19a2	protein_coding	solute carrier family 19 (thiamine transporter), member 2 [Source:MGI Symbol;Acc:MGI:1928761]
ENSMUSG00000026578	105.387	0.0802598	0.502066	0.159859	0.872992	0.893419	ENSMUSG00000026578	Ccdc181	protein_coding	coiled-coil domain containing 181 [Source:MGI Symbol;Acc:MGI:1922145]
ENSMUSG00000026575	764.953	0.972436	0.442491	2.19764	0.0279748	0.25599	ENSMUSG00000026575	Nme7	protein_coding	NME/NM23 family member 7 [Source:MGI Symbol;Acc:MGI:2449121]
ENSMUSG00000104011	42.8052	1.94582	0.70446	2.76214	0.00574232	0.14423	ENSMUSG00000104011	Gm32391	lncRNA	predicted gene, 32391 [Source:MGI Symbol;Acc:MGI:5591550]
ENSMUSG00000040836	364.613	0.68894	0.465435	1.4802	0.138819	0.295512	ENSMUSG00000040836	Gpr161	protein_coding	G protein-coupled receptor 161 [Source:MGI Symbol;Acc:MGI:2685054]
ENSMUSG00000026568	150.31	0.801332	0.511791	1.56574	0.11741	0.286805	ENSMUSG00000026568	Mpc2	protein_coding	mitochondrial pyruvate carrier 2 [Source:MGI Symbol;Acc:MGI:1917706]
ENSMUSG00000026567	58.2071	0.34658	0.605759	0.572143	0.567225	0.628957	ENSMUSG00000026567	Adcy10	protein_coding	adenylate cyclase 10 [Source:MGI Symbol;Acc:MGI:2660854]
ENSMUSG00000040713	79.927	0.650134	0.536526	1.21175	0.225609	0.349412	ENSMUSG00000040713	Creg1	protein_coding	cellular repressor of E1A-stimulated genes 1 [Source:MGI Symbol;Acc:MGI:1344382]
ENSMUSG00000040612	34.9817	0.358235	0.626964	0.571381	0.567741	0.629236	ENSMUSG00000040612	Ildr2	protein_coding	immunoglobulin-like domain containing receptor 2 [Source:MGI Symbol;Acc:MGI:1196370]
ENSMUSG00000026563	253.076	0.71729	0.477727	1.50146	0.133236	0.291947	ENSMUSG00000026563	Tada1	protein_coding	transcriptional adaptor 1 [Source:MGI Symbol;Acc:MGI:1196415]
ENSMUSG00000060568	137.028	0.645464	0.512599	1.2592	0.207959	0.336828	ENSMUSG00000060568	Fam78b	protein_coding	family with sequence similarity 78, member B [Source:MGI Symbol;Acc:MGI:2443050]
ENSMUSG00000052428	230.576	0.678346	0.46692	1.45281	0.146277	0.300138	ENSMUSG00000052428	Tmco1	protein_coding	transmembrane and coiled-coil domains 1 [Source:MGI Symbol;Acc:MGI:1921173]
ENSMUSG00000026687	91.0909	0.251924	0.501986	0.501854	0.61577	0.671034	ENSMUSG00000026687	Aldh9a1	protein_coding	aldehyde dehydrogenase 9, subfamily A1 [Source:MGI Symbol;Acc:MGI:1861622]
ENSMUSG00000026686	38.0596	0.73779	0.617998	1.19384	0.232541	0.354956	ENSMUSG00000026686	Lmx1a	protein_coding	LIM homeobox transcription factor 1 alpha [Source:MGI Symbol;Acc:MGI:1888519]
ENSMUSG00000097503	104.648	1.16727	0.508863	2.29389	0.021797	0.244963	ENSMUSG00000097503	3110045C21Rik	lncRNA	RIKEN cDNA 3110045C21 gene [Source:MGI Symbol;Acc:MGI:1914553]
ENSMUSG00000038463	79.7643	1.82508	0.530376	3.44111	0.000579335	0.0375748	ENSMUSG00000038463	Olfml2b	protein_coding	olfactomedin-like 2B [Source:MGI Symbol;Acc:MGI:2443310]
ENSMUSG00000053925	33.5849	1.24137	0.666621	1.86218	0.062577	0.274314	ENSMUSG00000053925	Gm9929	lncRNA	predicted gene 9929 [Source:MGI Symbol;Acc:MGI:3708526]
ENSMUSG00000005681	26.2368	1.48923	0.690207	2.15766	0.030954	0.264637	ENSMUSG00000005681	Apoa2	protein_coding	apolipoprotein A-II [Source:MGI Symbol;Acc:MGI:88050]
ENSMUSG00000052423	129.655	0.944798	0.515978	1.83108	0.0670884	0.274314	ENSMUSG00000052423	B4galt3	protein_coding	UDP-Gal:betaGlcNAc beta 1,4-galactosyltransferase, polypeptide 3 [Source:MGI Symbol;Acc:MGI:1928767]
ENSMUSG00000013973	128.996	0.732673	0.517023	1.4171	0.156454	0.306577	ENSMUSG00000013973	Dedd	protein_coding	death effector domain-containing [Source:MGI Symbol;Acc:MGI:1333874]
ENSMUSG00000006412	477.04	0.749798	0.446321	1.67995	0.0929669	0.278568	ENSMUSG00000006412	Pfdn2	protein_coding	prefoldin 2 [Source:MGI Symbol;Acc:MGI:1276111]
ENSMUSG00000006411	1515.05	0.30278	0.44536	0.679854	0.496597	0.568485	ENSMUSG00000006411	Nectin4	protein_coding	nectin cell adhesion molecule 4 [Source:MGI Symbol;Acc:MGI:1918990]
ENSMUSG00000048865	1495.48	-0.0627887	0.461453	-0.136067	0.891768	0.909202	ENSMUSG00000048865	Arhgap30	protein_coding	Rho GTPase activating protein 30 [Source:MGI Symbol;Acc:MGI:2684948]
ENSMUSG00000026641	286.166	0.752314	0.474082	1.58689	0.112538	0.2842	ENSMUSG00000026641	Usf1	protein_coding	upstream transcription factor 1 [Source:MGI Symbol;Acc:MGI:99542]
ENSMUSG00000038235	548.723	0.558577	0.460058	1.21415	0.224692	0.348601	ENSMUSG00000038235	F11r	protein_coding	F11 receptor [Source:MGI Symbol;Acc:MGI:1321398]
ENSMUSG00000026553	653.344	0.557956	0.434114	1.28527	0.198697	0.330621	ENSMUSG00000026553	Copa	protein_coding	coatomer protein complex subunit alpha [Source:MGI Symbol;Acc:MGI:1334462]
ENSMUSG00000003464	170.163	0.783375	0.528739	1.48159	0.138449	0.295247	ENSMUSG00000003464	Pex19	protein_coding	peroxisomal biogenesis factor 19 [Source:MGI Symbol;Acc:MGI:1334458]
ENSMUSG00000026554	1344.1	0.682819	0.429781	1.58876	0.112115	0.283412	ENSMUSG00000026554	Dcaf8	protein_coding	DDB1 and CUL4 associated factor 8 [Source:MGI Symbol;Acc:MGI:91860]
ENSMUSG00000092085	205.344	1.00794	0.520886	1.93506	0.0529834	0.274314	ENSMUSG00000092085	Gm17224	lncRNA	predicted gene 17224 [Source:MGI Symbol;Acc:MGI:4938051]
ENSMUSG00000038034	44.06	0.661334	0.660942	1.00059	0.317023	0.419543	ENSMUSG00000038034	Igsf8	protein_coding	immunoglobulin superfamily, member 8 [Source:MGI Symbol;Acc:MGI:2154090]
ENSMUSG00000050229	117.857	1.13931	0.538971	2.11387	0.0345265	0.26633	ENSMUSG00000050229	Pigm	protein_coding	phosphatidylinositol glycan anchor biosynthesis, class M [Source:MGI Symbol;Acc:MGI:1914806]
ENSMUSG00000037995	683.343	0.525521	0.442662	1.18718	0.235156	0.356596	ENSMUSG00000037995	Igsf9	protein_coding	immunoglobulin superfamily, member 9 [Source:MGI Symbol;Acc:MGI:2135283]
ENSMUSG00000026547	192.67	0.173746	0.813296	0.213632	0.830834	0.85625	ENSMUSG00000026547	Tagln2	protein_coding	transgelin 2 [Source:MGI Symbol;Acc:MGI:1312985]
ENSMUSG00000026546	44.14	0.882545	0.616803	1.43084	0.152477	0.304222	ENSMUSG00000026546	Cfap45	protein_coding	cilia and flagella associated protein 45 [Source:MGI Symbol;Acc:MGI:1919120]
ENSMUSG00000049598	20.8865	0.609197	0.782704	0.778324	0.436378	0.517746	ENSMUSG00000049598	Vsig8	protein_coding	V-set and immunoglobulin domain containing 8 [Source:MGI Symbol;Acc:MGI:3642995]
ENSMUSG00000037860	82.1858	2.29211	0.547608	4.18569	2.84307e-05	0.0039791	ENSMUSG00000037860	Aim2	protein_coding	absent in melanoma 2 [Source:MGI Symbol;Acc:MGI:2686159]
ENSMUSG00000028354	155.193	0.653477	0.478046	1.36698	0.171633	0.314503	ENSMUSG00000028354	Fmn2	protein_coding	formin 2 [Source:MGI Symbol;Acc:MGI:1859252]
ENSMUSG00000039748	410.351	0.84271	0.442471	1.90455	0.0568381	0.274314	ENSMUSG00000039748	Exo1	protein_coding	exonuclease 1 [Source:MGI Symbol;Acc:MGI:1349427]
ENSMUSG00000026504	549.985	0.632151	0.441259	1.43261	0.15197	0.303894	ENSMUSG00000026504	Sdccag8	protein_coding	serologically defined colon cancer antigen 8 [Source:MGI Symbol;Acc:MGI:1924066]
ENSMUSG00000063659	46.6305	0.659895	0.635656	1.03813	0.299208	0.406189	ENSMUSG00000063659	Zbtb18	protein_coding	zinc finger and BTB domain containing 18 [Source:MGI Symbol;Acc:MGI:1353609]
ENSMUSG00000091476	77.2053	0.72664	0.516545	1.40673	0.159507	0.308223	ENSMUSG00000091476	Catspere2	protein_coding	cation channel sperm associated auxiliary subunit epsilon 2 [Source:MGI Symbol;Acc:MGI:5589632]
ENSMUSG00000026502	242.235	0.581245	0.457635	1.27011	0.204047	0.334114	ENSMUSG00000026502	Desi2	protein_coding	desumoylating isopeptidase 2 [Source:MGI Symbol;Acc:MGI:1926075]
ENSMUSG00000026500	150.831	1.11864	0.476288	2.34866	0.018841	0.234048	ENSMUSG00000026500	Cox20	protein_coding	cytochrome c oxidase assembly protein 20 [Source:MGI Symbol;Acc:MGI:1913609]
ENSMUSG00000026495	198.348	1.46398	0.493668	2.96552	0.00302176	0.10171	ENSMUSG00000026495	Efcab2	protein_coding	EF-hand calcium binding domain 2 [Source:MGI Symbol;Acc:MGI:1915476]
ENSMUSG00000026494	193.178	0.177726	0.481311	0.369254	0.711938	0.7551	ENSMUSG00000026494	Kif26b	protein_coding	kinesin family member 26B [Source:MGI Symbol;Acc:MGI:2447076]
ENSMUSG00000038949	843.16	0.46321	0.454248	1.01973	0.307857	0.412586	ENSMUSG00000038949	Cnst	protein_coding	consortin, connexin sorting protein [Source:MGI Symbol;Acc:MGI:2445141]
ENSMUSG00000038936	143.257	2.14694	0.924953	2.32114	0.0202794	0.24053	ENSMUSG00000038936	Sccpdh	protein_coding	saccharopine dehydrogenase (putative) [Source:MGI Symbol;Acc:MGI:1924486]
ENSMUSG00000026490	1431.69	0.816934	0.435749	1.87478	0.0608227	0.274314	ENSMUSG00000026490	Cdc42bpa	protein_coding	CDC42 binding protein kinase alpha [Source:MGI Symbol;Acc:MGI:2441841]
ENSMUSG00000102923	101.807	0.663396	0.580568	1.14267	0.253177	0.370486	ENSMUSG00000102923	Gm31728	lncRNA	predicted gene, 31728 [Source:MGI Symbol;Acc:MGI:5590887]
ENSMUSG00000038855	1137.94	1.08261	0.443555	2.44076	0.0146565	0.214854	ENSMUSG00000038855	Itpkb	protein_coding	inositol 1,4,5-trisphosphate 3-kinase B [Source:MGI Symbol;Acc:MGI:109235]
ENSMUSG00000026496	765.145	0.456102	0.449533	1.01461	0.31029	0.414549	ENSMUSG00000026496	Parp1	protein_coding	poly (ADP-ribose) polymerase family, member 1 [Source:MGI Symbol;Acc:MGI:1340806]
ENSMUSG00000058729	977.525	0.475766	0.42881	1.1095	0.267213	0.380596	ENSMUSG00000058729	Lin9	protein_coding	lin-9 DREAM MuvB core complex component [Source:MGI Symbol;Acc:MGI:1919818]
ENSMUSG00000026499	868.804	0.47939	0.435359	1.10114	0.270838	0.383213	ENSMUSG00000026499	Acbd3	protein_coding	acyl-Coenzyme A binding domain containing 3 [Source:MGI Symbol;Acc:MGI:2181074]
ENSMUSG00000038806	284.105	0.64573	0.463353	1.3936	0.163437	0.310679	ENSMUSG00000038806	Sde2	protein_coding	SDE2 telomere maintenance homolog (S. pombe) [Source:MGI Symbol;Acc:MGI:2384788]
ENSMUSG00000026520	67.8007	0.856179	0.591108	1.44843	0.147496	0.30084	ENSMUSG00000026520	Pycr2	protein_coding	pyrroline-5-carboxylate reductase family, member 2 [Source:MGI Symbol;Acc:MGI:1277956]
ENSMUSG00000026519	369.888	0.443742	0.445792	0.995402	0.319541	0.421742	ENSMUSG00000026519	Tmem63a	protein_coding	transmembrane protein 63a [Source:MGI Symbol;Acc:MGI:2384789]
ENSMUSG00000062169	585.554	0.517032	0.468647	1.10324	0.269921	0.382405	ENSMUSG00000062169	Cnih4	protein_coding	cornichon family AMPA receptor auxiliary protein 4 [Source:MGI Symbol;Acc:MGI:1925828]
ENSMUSG00000026511	313.973	0.571814	0.445986	1.28213	0.199795	0.331108	ENSMUSG00000026511	Srp9	protein_coding	signal recognition particle 9 [Source:MGI Symbol;Acc:MGI:1350930]
ENSMUSG00000026510	1064.76	0.544267	0.441824	1.23186	0.218	0.343184	ENSMUSG00000026510	Trp53bp2	protein_coding	transformation related protein 53 binding protein 2 [Source:MGI Symbol;Acc:MGI:2138319]
ENSMUSG00000038576	312.513	0.900405	0.447256	2.01318	0.044096	0.274314	ENSMUSG00000038576	Susd4	protein_coding	sushi domain containing 4 [Source:MGI Symbol;Acc:MGI:2138351]
ENSMUSG00000079164	60.5318	0.585094	0.571741	1.02336	0.30614	0.41135	ENSMUSG00000079164	Tlr5	protein_coding	toll-like receptor 5 [Source:MGI Symbol;Acc:MGI:1858171]
ENSMUSG00000042901	116.457	0.469943	0.513817	0.914612	0.360395	0.453968	ENSMUSG00000042901	Aida	protein_coding	axin interactor, dorsalization associated [Source:MGI Symbol;Acc:MGI:1919737]
ENSMUSG00000121189	56.0773	1.32251	0.636274	2.07853	0.037661	0.26633	ENSMUSG00000121189	Gm34102	lncRNA	predicted gene, 34102 [Source:MGI Symbol;Acc:MGI:5593261]
ENSMUSG00000072258	197.908	0.550208	0.478796	1.14915	0.250495	0.368588	ENSMUSG00000072258	Taf1a	protein_coding	TATA-box binding protein associated factor, RNA polymerase I, A [Source:MGI Symbol;Acc:MGI:109578]
ENSMUSG00000053461	185.058	0.566679	0.472107	1.20032	0.230016	0.352948	ENSMUSG00000053461	Hhipl2	protein_coding	hedgehog interacting protein-like 2 [Source:MGI Symbol;Acc:MGI:1926022]
ENSMUSG00000039384	125.332	0.576826	0.492968	1.17011	0.241957	0.361712	ENSMUSG00000039384	Dusp10	protein_coding	dual specificity phosphatase 10 [Source:MGI Symbol;Acc:MGI:1927070]
ENSMUSG00000039318	1471.01	0.56455	0.427307	1.32118	0.186441	0.323071	ENSMUSG00000039318	Rab3gap2	protein_coding	RAB3 GTPase activating protein subunit 2 [Source:MGI Symbol;Acc:MGI:1916043]
ENSMUSG00000026617	208.801	0.564478	0.505882	1.11583	0.264495	0.378183	ENSMUSG00000026617	Bpnt1	protein_coding	3'(2'), 5'-bisphosphate nucleotidase 1 [Source:MGI Symbol;Acc:MGI:1338800]
ENSMUSG00000026615	1668.65	0.544023	0.42631	1.27612	0.201913	0.332508	ENSMUSG00000026615	Eprs	protein_coding	glutamyl-prolyl-tRNA synthetase [Source:MGI Symbol;Acc:MGI:97838]
ENSMUSG00000097784	257.802	0.603969	0.450759	1.33989	0.18028	0.320199	ENSMUSG00000097784	A430105J06Rik	lncRNA	RIKEN cDNA A430105J06 gene [Source:MGI Symbol;Acc:MGI:1924439]
ENSMUSG00000039210	1150.67	0.58408	0.428673	1.36253	0.173031	0.315429	ENSMUSG00000039210	Gpatch2	protein_coding	G patch domain containing 2 [Source:MGI Symbol;Acc:MGI:1915019]
ENSMUSG00000026604	4111.08	0.64623	0.439606	1.47002	0.141556	0.296912	ENSMUSG00000026604	Ptpn14	protein_coding	protein tyrosine phosphatase, non-receptor type 14 [Source:MGI Symbol;Acc:MGI:102467]
ENSMUSG00000102248	81.6451	0.788364	0.525439	1.50039	0.133513	0.291947	ENSMUSG00000102248	Gm30280	processed_pseudogene	predicted gene, 30280 [Source:MGI Symbol;Acc:MGI:5589439]
ENSMUSG00000026634	445.876	0.70427	0.443461	1.58812	0.112259	0.283669	ENSMUSG00000026634	Angel2	protein_coding	angel homolog 2 [Source:MGI Symbol;Acc:MGI:1196310]
ENSMUSG00000097845	48.3229	0.000670701	0.628953	0.00106638	0.999149	0.999299	ENSMUSG00000097845	A230020J21Rik	lncRNA	RIKEN cDNA A230020J21 gene [Source:MGI Symbol;Acc:MGI:3704207]
ENSMUSG00000062510	206.085	0.675322	0.455831	1.48152	0.138468	0.295247	ENSMUSG00000062510	Nsl1	protein_coding	NSL1, MIS12 kinetochore complex component [Source:MGI Symbol;Acc:MGI:2685830]
ENSMUSG00000026627	235.823	0.143881	0.501765	0.28675	0.774304	0.807923	ENSMUSG00000026627	Pacc1	protein_coding	proton activated chloride channel 1 [Source:MGI Symbol;Acc:MGI:1914200]
ENSMUSG00000037461	699.909	0.709369	0.438927	1.61614	0.106063	0.281734	ENSMUSG00000037461	Ints7	protein_coding	integrator complex subunit 7 [Source:MGI Symbol;Acc:MGI:1924315]
ENSMUSG00000026623	312.268	0.745641	0.457423	1.63009	0.103082	0.281204	ENSMUSG00000026623	Lpgat1	protein_coding	lysophosphatidylglycerol acyltransferase 1 [Source:MGI Symbol;Acc:MGI:2446186]
ENSMUSG00000026622	118.625	0.668462	0.513492	1.3018	0.192986	0.327228	ENSMUSG00000026622	Nek2	protein_coding	NIMA (never in mitosis gene a)-related expressed kinase 2 [Source:MGI Symbol;Acc:MGI:109359]
ENSMUSG00000049353	66.7536	0.470631	0.598792	0.785969	0.431886	0.513582	ENSMUSG00000049353	Rd3	protein_coding	retinal degeneration 3 [Source:MGI Symbol;Acc:MGI:1921273]
ENSMUSG00000097316	334.105	1.14871	0.499048	2.30181	0.0213459	0.244669	ENSMUSG00000097316	Gm10516	lncRNA	predicted gene 10516 [Source:MGI Symbol;Acc:MGI:3641979]
ENSMUSG00000058248	37.0502	0.945668	0.628156	1.50547	0.132204	0.291947	ENSMUSG00000058248	Kcnh1	protein_coding	potassium voltage-gated channel, subfamily H (eag-related), member 1 [Source:MGI Symbol;Acc:MGI:1341721]
ENSMUSG00000026638	747.799	0.78733	0.470676	1.67276	0.094374	0.278568	ENSMUSG00000026638	Irf6	protein_coding	interferon regulatory factor 6 [Source:MGI Symbol;Acc:MGI:1859211]
ENSMUSG00000079144	293.512	0.916553	0.486435	1.88422	0.0595346	0.274314	ENSMUSG00000079144	A130010J15Rik	protein_coding	RIKEN cDNA A130010J15 gene [Source:MGI Symbol;Acc:MGI:2441776]
ENSMUSG00000026639	545.093	0.633739	0.441821	1.43438	0.151464	0.303655	ENSMUSG00000026639	Lamb3	protein_coding	laminin, beta 3 [Source:MGI Symbol;Acc:MGI:99915]
ENSMUSG00000120108	37.3183	0.612765	0.662852	0.924438	0.355259	0.449559	ENSMUSG00000120108	Gm31870	lncRNA	predicted gene, 31870 [Source:MGI Symbol;Acc:MGI:5591029]
ENSMUSG00000026640	2794.47	0.745506	0.421834	1.7673	0.0771784	0.274314	ENSMUSG00000026640	Plxna2	protein_coding	plexin A2 [Source:MGI Symbol;Acc:MGI:107684]
ENSMUSG00000051951	171.447	0.560302	0.524226	1.06882	0.285151	0.39477	ENSMUSG00000051951	Xkr4	protein_coding	X-linked Kx blood group related 4 [Source:MGI Symbol;Acc:MGI:3528744]
ENSMUSG00000104328	20.0586	0.211968	0.794503	0.266794	0.789628	0.821189	ENSMUSG00000104328	Gm37323	lncRNA	predicted gene, 37323 [Source:MGI Symbol;Acc:MGI:5610551]
ENSMUSG00000033845	525.099	0.934378	0.443602	2.10634	0.0351745	0.26633	ENSMUSG00000033845	Mrpl15	protein_coding	mitochondrial ribosomal protein L15 [Source:MGI Symbol;Acc:MGI:1351639]
ENSMUSG00000002459	1326.07	0.48343	0.457067	1.05768	0.290203	0.398645	ENSMUSG00000002459	Rgs20	protein_coding	regulator of G-protein signaling 20 [Source:MGI Symbol;Acc:MGI:1929866]
ENSMUSG00000097797	121.454	0.68948	0.490415	1.40591	0.159751	0.308363	ENSMUSG00000097797	Gm26901	lncRNA	predicted gene, 26901 [Source:MGI Symbol;Acc:MGI:5477395]
ENSMUSG00000025912	46.9144	0.749817	0.578958	1.29512	0.19528	0.328365	ENSMUSG00000025912	Mybl1	protein_coding	myeloblastosis oncogene-like 1 [Source:MGI Symbol;Acc:MGI:99925]
ENSMUSG00000045210	475.719	0.645655	0.44054	1.4656	0.142758	0.29748	ENSMUSG00000045210	Vcpip1	protein_coding	valosin containing protein (p97)/p47 complex interacting protein 1 [Source:MGI Symbol;Acc:MGI:1917925]
ENSMUSG00000025917	212.127	0.515967	0.465766	1.10778	0.267957	0.381156	ENSMUSG00000025917	Cops5	protein_coding	COP9 signalosome subunit 5 [Source:MGI Symbol;Acc:MGI:1349415]
ENSMUSG00000067851	2424.73	0.76738	0.431628	1.77787	0.0754247	0.274314	ENSMUSG00000067851	Arfgef1	protein_coding	ADP-ribosylation factor guanine nucleotide-exchange factor 1(brefeldin A-inhibited) [Source:MGI Symbol;Acc:MGI:2442988]
ENSMUSG00000042501	114.112	0.250154	0.533709	0.468708	0.639278	0.692057	ENSMUSG00000042501	Cpa6	protein_coding	carboxypeptidase A6 [Source:MGI Symbol;Acc:MGI:3045348]
ENSMUSG00000005886	3474.96	0.673466	0.432795	1.55609	0.119688	0.287991	ENSMUSG00000005886	Ncoa2	protein_coding	nuclear receptor coactivator 2 [Source:MGI Symbol;Acc:MGI:1276533]
ENSMUSG00000025935	500.131	1.01119	0.442455	2.2854	0.0222892	0.246759	ENSMUSG00000025935	Tram1	protein_coding	translocating chain-associating membrane protein 1 [Source:MGI Symbol;Acc:MGI:1919515]
ENSMUSG00000025937	212.59	1.0243	0.521386	1.96458	0.0494632	0.274314	ENSMUSG00000025937	Lactb2	protein_coding	lactamase, beta 2 [Source:MGI Symbol;Acc:MGI:2442551]
ENSMUSG00000025932	43.5234	0.572085	0.591927	0.966479	0.333805	0.433002	ENSMUSG00000025932	Eya1	protein_coding	EYA transcriptional coactivator and phosphatase 1 [Source:MGI Symbol;Acc:MGI:109344]
ENSMUSG00000043716	148.065	1.75591	0.52328	3.35558	0.000792001	0.0461862	ENSMUSG00000043716	Rpl7	protein_coding	ribosomal protein L7 [Source:MGI Symbol;Acc:MGI:98073]
ENSMUSG00000025920	910.468	1.05741	0.427304	2.47461	0.013338	0.207005	ENSMUSG00000025920	Stau2	protein_coding	staufen double-stranded RNA binding protein 2 [Source:MGI Symbol;Acc:MGI:1352508]
ENSMUSG00000025939	1625.57	0.611291	0.424069	1.44149	0.149446	0.30189	ENSMUSG00000025939	Ube2w	protein_coding	ubiquitin-conjugating enzyme E2W (putative) [Source:MGI Symbol;Acc:MGI:1914049]
ENSMUSG00000079658	401.824	0.915988	0.447901	2.04507	0.0408482	0.269779	ENSMUSG00000079658	Eloc	protein_coding	elongin C [Source:MGI Symbol;Acc:MGI:1915173]
ENSMUSG00000042686	75.1465	0.597914	0.567779	1.05307	0.292307	0.400053	ENSMUSG00000042686	Jph1	protein_coding	junctophilin 1 [Source:MGI Symbol;Acc:MGI:1891495]
ENSMUSG00000041859	138.279	0.450115	0.480078	0.937587	0.348457	0.444865	ENSMUSG00000041859	Mcm3	protein_coding	minichromosome maintenance complex component 3 [Source:MGI Symbol;Acc:MGI:101845]
ENSMUSG00000041779	158.047	0.714829	0.468768	1.52491	0.127282	0.289982	ENSMUSG00000041779	Tram2	protein_coding	translocating chain-associating membrane protein 2 [Source:MGI Symbol;Acc:MGI:1924817]
ENSMUSG00000026158	97.5672	0.80995	0.518061	1.56343	0.117953	0.286959	ENSMUSG00000026158	Ogfrl1	protein_coding	opioid growth factor receptor-like 1 [Source:MGI Symbol;Acc:MGI:1917405]
ENSMUSG00000026155	1521.05	0.628883	0.454291	1.38432	0.166261	0.31216	ENSMUSG00000026155	Smap1	protein_coding	small ArfGAP 1 [Source:MGI Symbol;Acc:MGI:2138261]
ENSMUSG00000026154	69.4883	0.464857	0.562657	0.826182	0.408701	0.494818	ENSMUSG00000026154	Sdhaf4	protein_coding	succinate dehydrogenase complex assembly factor 4 [Source:MGI Symbol;Acc:MGI:1915252]
ENSMUSG00000026153	2536.45	0.640889	0.424305	1.51045	0.13093	0.291345	ENSMUSG00000026153	Fam135a	protein_coding	family with sequence similarity 135, member A [Source:MGI Symbol;Acc:MGI:1915437]
ENSMUSG00000026141	74.198	1.69086	0.54195	3.11995	0.0018088	0.0783633	ENSMUSG00000026141	Col19a1	protein_coding	collagen, type XIX, alpha 1 [Source:MGI Symbol;Acc:MGI:1095415]
ENSMUSG00000048874	1188.95	0.895142	0.431557	2.07421	0.0380596	0.26633	ENSMUSG00000048874	Phf3	protein_coding	PHD finger protein 3 [Source:MGI Symbol;Acc:MGI:2446126]
ENSMUSG00000026064	596.462	1.31069	0.494128	2.65253	0.00798916	0.1652	ENSMUSG00000026064	Ptp4a1	protein_coding	protein tyrosine phosphatase 4a1 [Source:MGI Symbol;Acc:MGI:1277096]
ENSMUSG00000117310	596.462	1.31069	0.494128	2.65253	0.00798916	0.1652	ENSMUSG00000117310	Ptp4a1	protein_coding	protein tyrosine phosphatase 4a1 [Source:MGI Symbol;Acc:MGI:1277096]
ENSMUSG00000026134	854.325	0.75892	0.427966	1.77332	0.0761759	0.274314	ENSMUSG00000026134	Prim2	protein_coding	DNA primase, p58 subunit [Source:MGI Symbol;Acc:MGI:97758]
ENSMUSG00000042215	298.729	0.68954	0.471973	1.46097	0.144023	0.298369	ENSMUSG00000042215	Bag2	protein_coding	BCL2-associated athanogene 2 [Source:MGI Symbol;Acc:MGI:1891254]
ENSMUSG00000042197	788.861	0.574017	0.460614	1.2462	0.212691	0.339283	ENSMUSG00000042197	Zfp451	protein_coding	zinc finger protein 451 [Source:MGI Symbol;Acc:MGI:2137896]
ENSMUSG00000042111	71.7093	1.31389	0.542378	2.42246	0.0154157	0.220035	ENSMUSG00000042111	Ccdc115	protein_coding	coiled-coil domain containing 115 [Source:MGI Symbol;Acc:MGI:1916918]
ENSMUSG00000037503	938.555	0.596624	0.430909	1.38457	0.166184	0.31216	ENSMUSG00000037503	Fam168b	protein_coding	family with sequence similarity 168, member B [Source:MGI Symbol;Acc:MGI:2448487]
ENSMUSG00000037470	1549.66	0.60824	0.428797	1.41848	0.15605	0.306512	ENSMUSG00000037470	Uggt1	protein_coding	UDP-glucose glycoprotein glucosyltransferase 1 [Source:MGI Symbol;Acc:MGI:2443162]
ENSMUSG00000047180	50.6604	1.07456	0.637791	1.68482	0.0920241	0.278568	ENSMUSG00000047180	Neurl3	protein_coding	neuralized E3 ubiquitin protein ligase 3 [Source:MGI Symbol;Acc:MGI:2429944]
ENSMUSG00000010453	543.886	0.429641	0.427552	1.00488	0.314953	0.417925	ENSMUSG00000010453	Kansl3	protein_coding	KAT8 regulatory NSL complex subunit 3 [Source:MGI Symbol;Acc:MGI:1918055]
ENSMUSG00000001143	485.072	0.438696	0.431281	1.01719	0.309062	0.413485	ENSMUSG00000001143	Lman2l	protein_coding	lectin, mannose-binding 2-like [Source:MGI Symbol;Acc:MGI:2443010]
ENSMUSG00000067653	153.979	0.372633	0.472913	0.787952	0.430725	0.512867	ENSMUSG00000067653	Ankrd23	protein_coding	ankyrin repeat domain 23 [Source:MGI Symbol;Acc:MGI:1925571]
ENSMUSG00000079610	89.3264	0.462016	0.496944	0.929713	0.35252	0.447883	ENSMUSG00000079610	Ankrd39	protein_coding	ankyrin repeat domain 39 [Source:MGI Symbol;Acc:MGI:1914816]
ENSMUSG00000026121	537.624	0.843806	0.459424	1.83666	0.0662597	0.274314	ENSMUSG00000026121	Sema4c	protein_coding	sema domain, immunoglobulin domain (Ig), transmembrane domain (TM) and short cytoplasmic domain, (semaphorin) 4C [Source:MGI Symbol;Acc:MGI:109252]
ENSMUSG00000046337	72.6161	1.08016	0.579752	1.86315	0.0624416	0.274314	ENSMUSG00000046337	Fam178b	protein_coding	family with sequence similarity 178, member B [Source:MGI Symbol;Acc:MGI:3026913]
ENSMUSG00000037351	299.431	0.492223	0.487045	1.01063	0.312193	0.415725	ENSMUSG00000037351	Actr1b	protein_coding	ARP1 actin-related protein 1B, centractin beta [Source:MGI Symbol;Acc:MGI:1917446]
ENSMUSG00000026116	4325.46	0.530841	0.421382	1.25976	0.207756	0.336555	ENSMUSG00000026116	Tmem131	protein_coding	transmembrane protein 131 [Source:MGI Symbol;Acc:MGI:1927110]
ENSMUSG00000026112	143.333	0.692483	0.47096	1.47036	0.141463	0.296815	ENSMUSG00000026112	Coa5	protein_coding	cytochrome C oxidase assembly factor 5 [Source:MGI Symbol;Acc:MGI:1923428]
ENSMUSG00000026110	244.487	0.634704	0.446653	1.42102	0.15531	0.306018	ENSMUSG00000026110	Mgat4a	protein_coding	mannoside acetylglucosaminyltransferase 4, isoenzyme A [Source:MGI Symbol;Acc:MGI:2662992]
ENSMUSG00000026090	686.958	0.431383	0.44908	0.960595	0.336756	0.435301	ENSMUSG00000026090	Cracdl	protein_coding	capping protein inhibiting regulator of actin like [Source:MGI Symbol;Acc:MGI:1919347]
ENSMUSG00000060771	434.322	0.675633	0.440092	1.53521	0.124733	0.289343	ENSMUSG00000060771	Tsga10	protein_coding	testis specific 10 [Source:MGI Symbol;Acc:MGI:2685063]
ENSMUSG00000026088	205.825	0.561933	0.485426	1.15761	0.247024	0.365221	ENSMUSG00000026088	Mitd1	protein_coding	MIT, microtubule interacting and transport, domain containing 1 [Source:MGI Symbol;Acc:MGI:1916278]
ENSMUSG00000058407	149.488	0.908367	0.494331	1.83757	0.066126	0.274314	ENSMUSG00000058407	Txndc9	protein_coding	thioredoxin domain containing 9 [Source:MGI Symbol;Acc:MGI:2138153]
ENSMUSG00000026082	697.361	0.73872	0.438061	1.68634	0.0917302	0.278568	ENSMUSG00000026082	Rev1	protein_coding	REV1, DNA directed polymerase [Source:MGI Symbol;Acc:MGI:1929074]
ENSMUSG00000037138	71.1879	1.28345	0.570375	2.25018	0.0244372	0.248788	ENSMUSG00000037138	Aff3	protein_coding	AF4/FMR2 family, member 3 [Source:MGI Symbol;Acc:MGI:106927]
ENSMUSG00000003134	1013.47	0.75402	0.453945	1.66104	0.0967056	0.278568	ENSMUSG00000003134	Tbc1d8	protein_coding	TBC1 domain family, member 8 [Source:MGI Symbol;Acc:MGI:1927225]
ENSMUSG00000048234	1091.86	0.438877	0.460227	0.95361	0.340281	0.438069	ENSMUSG00000048234	Rnf149	protein_coding	ring finger protein 149 [Source:MGI Symbol;Acc:MGI:2677438]
ENSMUSG00000050967	98.2568	-0.138688	0.523161	-0.265095	0.790936	0.822227	ENSMUSG00000050967	Creg2	protein_coding	cellular repressor of E1A-stimulated genes 2 [Source:MGI Symbol;Acc:MGI:1928333]
ENSMUSG00000057173	22.065	0.486973	0.729807	0.667264	0.504604	0.574812	ENSMUSG00000057173	Rfx8	protein_coding	regulatory factor X 8 [Source:MGI Symbol;Acc:MGI:3588206]
ENSMUSG00000097899	31.287	-0.494991	0.717831	-0.689565	0.490468	0.563316	ENSMUSG00000097899	Gm16894	lncRNA	predicted gene, 16894 [Source:MGI Symbol;Acc:MGI:4439818]
ENSMUSG00000041945	40.7916	0.989051	0.614474	1.60959	0.107487	0.281862	ENSMUSG00000041945	Mfsd9	protein_coding	major facilitator superfamily domain containing 9 [Source:MGI Symbol;Acc:MGI:2443548]
ENSMUSG00000070939	680.235	0.601816	0.431684	1.39411	0.163284	0.310679	ENSMUSG00000070939	Tgfbrap1	protein_coding	transforming growth factor, beta receptor associated protein 1 [Source:MGI Symbol;Acc:MGI:2447427]
ENSMUSG00000008136	756.339	-0.269527	0.414454	-0.650317	0.515487	0.584257	ENSMUSG00000008136	Fhl2	protein_coding	four and a half LIM domains 2 [Source:MGI Symbol;Acc:MGI:1338762]
ENSMUSG00000057363	658.653	0.741251	0.439193	1.68776	0.0914579	0.278568	ENSMUSG00000057363	Uxs1	protein_coding	UDP-glucuronate decarboxylase 1 [Source:MGI Symbol;Acc:MGI:1915133]
ENSMUSG00000091844	55.3412	0.35498	0.566714	0.626382	0.531065	0.597987	ENSMUSG00000091844	Gm8251	protein_coding	predicted gene 8251 [Source:MGI Symbol;Acc:MGI:3647616]
ENSMUSG00000026049	162.991	0.717442	0.484964	1.47937	0.139041	0.295718	ENSMUSG00000026049	Tex30	protein_coding	testis expressed 30 [Source:MGI Symbol;Acc:MGI:1922873]
ENSMUSG00000026047	70.334	1.10329	0.587344	1.87844	0.0603204	0.274314	ENSMUSG00000026047	Poglut2	protein_coding	protein O-glucosyltransferase 2 [Source:MGI Symbol;Acc:MGI:1919300]
ENSMUSG00000026042	308.082	0.735435	0.454509	1.61809	0.105644	0.281734	ENSMUSG00000026042	Col5a2	protein_coding	collagen, type V, alpha 2 [Source:MGI Symbol;Acc:MGI:88458]
ENSMUSG00000025993	99.4508	0.250345	0.511647	0.489292	0.624635	0.679413	ENSMUSG00000025993	Slc40a1	protein_coding	solute carrier family 40 (iron-regulated transporter), member 1 [Source:MGI Symbol;Acc:MGI:1315204]
ENSMUSG00000025986	1155.43	1.13928	0.448959	2.53761	0.0111613	0.192395	ENSMUSG00000025986	Slc39a10	protein_coding	solute carrier family 39 (zinc transporter), member 10 [Source:MGI Symbol;Acc:MGI:1914515]
ENSMUSG00000026107	897.841	0.913479	0.425584	2.14641	0.0318399	0.265522	ENSMUSG00000026107	Nabp1	protein_coding	nucleic acid binding protein 1 [Source:MGI Symbol;Acc:MGI:1923258]
ENSMUSG00000099413	21.9403	-0.185066	0.762783	-0.24262	0.8083	0.83694	ENSMUSG00000099413	Gm17767	lncRNA	predicted gene, 17767 [Source:MGI Symbol;Acc:MGI:5009931]
ENSMUSG00000018417	1032.75	0.150473	0.418993	0.35913	0.719498	0.761356	ENSMUSG00000018417	Myo1b	protein_coding	myosin IB [Source:MGI Symbol;Acc:MGI:107752]
ENSMUSG00000109599	49.6955	0.583224	0.644457	0.904986	0.365473	0.458332	ENSMUSG00000109599	Gm31812	lncRNA	predicted gene, 31812 [Source:MGI Symbol;Acc:MGI:5590971]
ENSMUSG00000026103	1687.63	0.966412	0.456149	2.11863	0.0341214	0.265936	ENSMUSG00000026103	Gls	protein_coding	glutaminase [Source:MGI Symbol;Acc:MGI:95752]
ENSMUSG00000002881	1121.5	0.695466	0.419096	1.65944	0.0970264	0.278568	ENSMUSG00000002881	Nab1	protein_coding	Ngfi-A binding protein 1 [Source:MGI Symbol;Acc:MGI:107564]
ENSMUSG00000099878	36.2201	1.314	0.641782	2.04742	0.0406165	0.269283	ENSMUSG00000099878	Gm28178	lncRNA	predicted gene 28178 [Source:MGI Symbol;Acc:MGI:5578884]
ENSMUSG00000041439	929.93	0.443766	0.456087	0.972987	0.33056	0.430153	ENSMUSG00000041439	Mfsd6	protein_coding	major facilitator superfamily domain containing 6 [Source:MGI Symbol;Acc:MGI:1922925]
ENSMUSG00000026102	25.9306	0.595595	0.706932	0.842506	0.399505	0.486965	ENSMUSG00000026102	Inpp1	protein_coding	inositol polyphosphate-1-phosphatase [Source:MGI Symbol;Acc:MGI:104848]
ENSMUSG00000060715	97.7142	0.866845	0.50397	1.72003	0.0854261	0.276441	ENSMUSG00000060715	1700019A02Rik	protein_coding	RIKEN cDNA 1700019A02 gene [Source:MGI Symbol;Acc:MGI:1916647]
ENSMUSG00000026098	567.415	0.788224	0.44371	1.77644	0.0756605	0.274314	ENSMUSG00000026098	Pms1	protein_coding	PMS1 homolog 1, mismatch repair system component [Source:MGI Symbol;Acc:MGI:1202302]
ENSMUSG00000026095	147.957	0.965133	0.476952	2.02355	0.043017	0.274088	ENSMUSG00000026095	Asnsd1	protein_coding	asparagine synthetase domain containing 1 [Source:MGI Symbol;Acc:MGI:1917646]
ENSMUSG00000026094	277.84	0.827097	0.48952	1.68961	0.0911031	0.278568	ENSMUSG00000026094	Stk17b	protein_coding	serine/threonine kinase 17b (apoptosis-inducing) [Source:MGI Symbol;Acc:MGI:2138162]
ENSMUSG00000042807	75.3985	1.12317	0.532696	2.10847	0.0349907	0.26633	ENSMUSG00000042807	Hecw2	protein_coding	HECT, C2 and WW domain containing E3 ubiquitin protein ligase 2 [Source:MGI Symbol;Acc:MGI:2685817]
ENSMUSG00000041303	352.177	0.541611	0.434982	1.24514	0.213082	0.339616	ENSMUSG00000041303	Gtf3c3	protein_coding	general transcription factor IIIC, polypeptide 3 [Source:MGI Symbol;Acc:MGI:2138383]
ENSMUSG00000073678	471.85	0.654706	0.462815	1.41462	0.157181	0.306974	ENSMUSG00000073678	Pgap1	protein_coding	post-GPI attachment to proteins 1 [Source:MGI Symbol;Acc:MGI:2443342]
ENSMUSG00000052331	2743.41	0.358105	0.418091	0.856523	0.391708	0.480247	ENSMUSG00000052331	Ankrd44	protein_coding	ankyrin repeat domain 44 [Source:MGI Symbol;Acc:MGI:3045243]
ENSMUSG00000025982	808.033	0.895421	0.445244	2.01108	0.0443173	0.274314	ENSMUSG00000025982	Sf3b1	protein_coding	splicing factor 3b, subunit 1 [Source:MGI Symbol;Acc:MGI:1932339]
ENSMUSG00000025980	304.148	0.806367	0.431105	1.87047	0.0614189	0.274314	ENSMUSG00000025980	Hspd1	protein_coding	heat shock protein 1 (chaperonin) [Source:MGI Symbol;Acc:MGI:96242]
ENSMUSG00000025978	52.0975	1.1005	0.587376	1.87359	0.0609867	0.274314	ENSMUSG00000025978	Rftn2	protein_coding	raftlin family member 2 [Source:MGI Symbol;Acc:MGI:1921263]
ENSMUSG00000038331	110.859	0.297108	0.485996	0.611339	0.540975	0.606681	ENSMUSG00000038331	Satb2	protein_coding	special AT-rich sequence binding protein 2 [Source:MGI Symbol;Acc:MGI:2679336]
ENSMUSG00000097519	48.0178	0.849458	0.623378	1.36267	0.172987	0.315429	ENSMUSG00000097519	4930558J18Rik	lncRNA	RIKEN cDNA 4930558J18 gene [Source:MGI Symbol;Acc:MGI:1922573]
ENSMUSG00000048495	149.346	0.767474	0.523677	1.46555	0.142771	0.29748	ENSMUSG00000048495	Tyw5	protein_coding	tRNA-yW synthesizing protein 5 [Source:MGI Symbol;Acc:MGI:1915986]
ENSMUSG00000054770	663.076	0.684329	0.457281	1.49652	0.134519	0.292242	ENSMUSG00000054770	Kctd18	protein_coding	potassium channel tetramerisation domain containing 18 [Source:MGI Symbol;Acc:MGI:3603813]
ENSMUSG00000089822	140.365	0.971655	0.496738	1.95607	0.0504568	0.274314	ENSMUSG00000089822	Gm15759	lncRNA	predicted gene 15759 [Source:MGI Symbol;Acc:MGI:3783202]
ENSMUSG00000026034	956.592	0.855661	0.430863	1.98592	0.047042	0.274314	ENSMUSG00000026034	Clk1	protein_coding	CDC-like kinase 1 [Source:MGI Symbol;Acc:MGI:107403]
ENSMUSG00000026035	273.122	0.604852	0.442404	1.36719	0.171565	0.314499	ENSMUSG00000026035	Ppil3	protein_coding	peptidylprolyl isomerase (cyclophilin)-like 3 [Source:MGI Symbol;Acc:MGI:1917475]
ENSMUSG00000026037	496.81	0.789245	0.452462	1.74433	0.0811009	0.274451	ENSMUSG00000026037	Orc2	protein_coding	origin recognition complex, subunit 2 [Source:MGI Symbol;Acc:MGI:1328306]
ENSMUSG00000047528	33.4003	0.100576	0.694242	0.144872	0.884812	0.903291	ENSMUSG00000047528	Flacc1	protein_coding	flagellum associated containing coiled-coil domains 1 [Source:MGI Symbol;Acc:MGI:1918359]
ENSMUSG00000099719	91.0683	0.27587	0.520718	0.529789	0.596258	0.654388	ENSMUSG00000099719	Gm28802	unprocessed_pseudogene	predicted gene 28802 [Source:MGI Symbol;Acc:MGI:5579508]
ENSMUSG00000026028	468.271	0.497757	0.429565	1.15875	0.24656	0.36507	ENSMUSG00000026028	Trak2	protein_coding	trafficking protein, kinesin binding 2 [Source:MGI Symbol;Acc:MGI:1918077]
ENSMUSG00000038079	32.163	1.27607	0.66382	1.92232	0.0545657	0.274314	ENSMUSG00000038079	Tmem237	protein_coding	transmembrane protein 237 [Source:MGI Symbol;Acc:MGI:2138365]
ENSMUSG00000079550	58.6973	0.735124	0.580067	1.26731	0.205045	0.334603	ENSMUSG00000079550	Mpp4	protein_coding	membrane protein, palmitoylated 4 (MAGUK p55 subfamily member 4) [Source:MGI Symbol;Acc:MGI:2386681]
ENSMUSG00000026024	488.252	0.777249	0.435761	1.78366	0.0744789	0.274314	ENSMUSG00000026024	Als2	protein_coding	alsin Rho guanine nucleotide exchange factor [Source:MGI Symbol;Acc:MGI:1921268]
ENSMUSG00000026021	442.09	0.739461	0.451759	1.63685	0.101662	0.280815	ENSMUSG00000026021	Sumo1	protein_coding	small ubiquitin-like modifier 1 [Source:MGI Symbol;Acc:MGI:1197010]
ENSMUSG00000026018	27.2015	1.96024	0.697575	2.81008	0.0049529	0.133058	ENSMUSG00000026018	Ica1l	protein_coding	islet cell autoantigen 1-like [Source:MGI Symbol;Acc:MGI:1917625]
ENSMUSG00000026019	496.87	0.658791	0.424271	1.55276	0.120481	0.288312	ENSMUSG00000026019	Wdr12	protein_coding	WD repeat domain 12 [Source:MGI Symbol;Acc:MGI:1927241]
ENSMUSG00000026014	1292.64	0.718765	0.442624	1.62387	0.104403	0.281405	ENSMUSG00000026014	Raph1	protein_coding	Ras association (RalGDS/AF-6) and pleckstrin homology domains 1 [Source:MGI Symbol;Acc:MGI:1924550]
ENSMUSG00000040865	989.899	0.643841	0.420443	1.53134	0.125686	0.289387	ENSMUSG00000040865	Ino80d	protein_coding	INO80 complex subunit D [Source:MGI Symbol;Acc:MGI:3027003]
ENSMUSG00000025968	440.389	0.542974	0.424731	1.27839	0.201111	0.332112	ENSMUSG00000025968	Ndufs1	protein_coding	NADH:ubiquinone oxidoreductase core subunit S1 [Source:MGI Symbol;Acc:MGI:2443241]
ENSMUSG00000025959	1120.22	0.739686	0.443171	1.66908	0.0951023	0.278568	ENSMUSG00000025959	Klf7	protein_coding	Kruppel-like factor 7 (ubiquitous) [Source:MGI Symbol;Acc:MGI:1935151]
ENSMUSG00000025956	172.478	1.10358	0.507843	2.17307	0.0297752	0.261459	ENSMUSG00000025956	Mettl21a	protein_coding	methyltransferase like 21A [Source:MGI Symbol;Acc:MGI:1914349]
ENSMUSG00000087213	100.111	0.79624	0.52085	1.52873	0.126331	0.289605	ENSMUSG00000087213	2810408I11Rik	lncRNA	RIKEN cDNA 2810408I11 gene [Source:MGI Symbol;Acc:MGI:1917191]
ENSMUSG00000045005	68.4798	1.55094	0.607107	2.55465	0.0106296	0.189542	ENSMUSG00000045005	Fzd5	protein_coding	frizzled class receptor 5 [Source:MGI Symbol;Acc:MGI:108571]
ENSMUSG00000051344	1120.53	0.775966	0.446519	1.73781	0.0822439	0.275229	ENSMUSG00000051344	Plekhm3	protein_coding	pleckstrin homology domain containing, family M, member 3 [Source:MGI Symbol;Acc:MGI:2443627]
ENSMUSG00000025950	311.402	0.731423	0.486066	1.50478	0.132381	0.291947	ENSMUSG00000025950	Idh1	protein_coding	isocitrate dehydrogenase 1 (NADP+), soluble [Source:MGI Symbol;Acc:MGI:96413]
ENSMUSG00000026004	1454.57	0.739197	0.442824	1.66928	0.0950617	0.278568	ENSMUSG00000026004	Kansl1l	protein_coding	KAT8 regulatory NSL complex subunit 1-like [Source:MGI Symbol;Acc:MGI:1915941]
ENSMUSG00000026003	167.39	-0.499398	0.47639	-1.0483	0.294502	0.40194	ENSMUSG00000026003	Acadl	protein_coding	acyl-Coenzyme A dehydrogenase, long-chain [Source:MGI Symbol;Acc:MGI:87866]
ENSMUSG00000026000	1224.09	0.666229	0.435187	1.5309	0.125793	0.289405	ENSMUSG00000026000	Lancl1	protein_coding	LanC (bacterial lantibiotic synthetase component C)-like 1 [Source:MGI Symbol;Acc:MGI:1336997]
ENSMUSG00000062209	62.9432	0.0472351	0.533146	0.0885971	0.929402	0.941337	ENSMUSG00000062209	Erbb4	protein_coding	erb-b2 receptor tyrosine kinase 4 [Source:MGI Symbol;Acc:MGI:104771]
ENSMUSG00000025997	342.898	1.00357	0.469516	2.13745	0.0325611	0.265522	ENSMUSG00000025997	Ikzf2	protein_coding	IKAROS family zinc finger 2 [Source:MGI Symbol;Acc:MGI:1342541]
ENSMUSG00000026196	279.531	0.687983	0.462257	1.48831	0.136668	0.293754	ENSMUSG00000026196	Bard1	protein_coding	BRCA1 associated RING domain 1 [Source:MGI Symbol;Acc:MGI:1328361]
ENSMUSG00000050296	10041.5	0.58125	0.420466	1.3824	0.16685	0.312299	ENSMUSG00000050296	Abca12	protein_coding	ATP-binding cassette, sub-family A (ABC1), member 12 [Source:MGI Symbol;Acc:MGI:2676312]
ENSMUSG00000026193	929.718	0.427612	0.41029	1.04222	0.29731	0.40432	ENSMUSG00000026193	Fn1	protein_coding	fibronectin 1 [Source:MGI Symbol;Acc:MGI:95566]
ENSMUSG00000102123	39.5607	0.379082	0.627152	0.60445	0.545544	0.610312	ENSMUSG00000102123	Gm4319	lncRNA	predicted gene 4319 [Source:MGI Symbol;Acc:MGI:3782500]
ENSMUSG00000039395	1121.12	0.188854	0.4452	0.424201	0.67142	0.719499	ENSMUSG00000039395	Mreg	protein_coding	melanoregulin [Source:MGI Symbol;Acc:MGI:2151839]
ENSMUSG00000026189	113.899	0.670298	0.530055	1.26458	0.206021	0.335118	ENSMUSG00000026189	Pecr	protein_coding	peroxisomal trans-2-enoyl-CoA reductase [Source:MGI Symbol;Acc:MGI:2148199]
ENSMUSG00000026185	91.5338	1.08242	0.569026	1.90223	0.0571405	0.274314	ENSMUSG00000026185	Igfbp5	protein_coding	insulin-like growth factor binding protein 5 [Source:MGI Symbol;Acc:MGI:96440]
ENSMUSG00000100301	42.5095	1.01177	0.663262	1.52545	0.127146	0.289923	ENSMUSG00000100301	6030407O03Rik	lncRNA	RIKEN cDNA 6030407O03 gene [Source:MGI Symbol;Acc:MGI:1924410]
ENSMUSG00000055322	488.968	0.99701	0.443072	2.25022	0.0244351	0.248788	ENSMUSG00000055322	Tns1	protein_coding	tensin 1 [Source:MGI Symbol;Acc:MGI:104552]
ENSMUSG00000006299	108.115	0.992128	0.531246	1.86755	0.0618251	0.274314	ENSMUSG00000006299	Aamp	protein_coding	angio-associated migratory protein [Source:MGI Symbol;Acc:MGI:107809]
ENSMUSG00000006301	367.307	0.995604	0.458224	2.17274	0.0297995	0.261459	ENSMUSG00000006301	Tmbim1	protein_coding	transmembrane BAX inhibitor motif containing 1 [Source:MGI Symbol;Acc:MGI:1916910]
ENSMUSG00000033364	932.867	0.747003	0.411216	1.81657	0.0692832	0.274314	ENSMUSG00000033364	Usp37	protein_coding	ubiquitin specific peptidase 37 [Source:MGI Symbol;Acc:MGI:2442483]
ENSMUSG00000026135	169.842	0.483938	0.472266	1.02472	0.305497	0.410794	ENSMUSG00000026135	Zfp142	protein_coding	zinc finger protein 142 [Source:MGI Symbol;Acc:MGI:1924514]
ENSMUSG00000026171	255.561	0.577253	0.469619	1.22919	0.218999	0.344074	ENSMUSG00000026171	Rnf25	protein_coding	ring finger protein 25 [Source:MGI Symbol;Acc:MGI:1890215]
ENSMUSG00000026162	118.457	1.10307	0.509638	2.16442	0.0304319	0.263775	ENSMUSG00000026162	Nhej1	protein_coding	non-homologous end joining factor 1 [Source:MGI Symbol;Acc:MGI:1922820]
ENSMUSG00000026205	129.023	0.54788	0.551709	0.993059	0.320681	0.422439	ENSMUSG00000026205	Slc23a3	protein_coding	solute carrier family 23 (nucleobase transporters), member 3 [Source:MGI Symbol;Acc:MGI:104516]
ENSMUSG00000033159	138.596	1.1135	0.486791	2.28743	0.0221707	0.246061	ENSMUSG00000033159	Cnppd1	protein_coding	cyclin Pas1/PHO80 domain containing 1 [Source:MGI Symbol;Acc:MGI:1916421]
ENSMUSG00000026198	72.8415	0.185848	0.552882	0.336145	0.736762	0.776658	ENSMUSG00000026198	Abcb6	protein_coding	ATP-binding cassette, sub-family B (MDR/TAP), member 6 [Source:MGI Symbol;Acc:MGI:1921354]
ENSMUSG00000033124	288.721	0.426228	0.443824	0.960354	0.336877	0.435331	ENSMUSG00000033124	Atg9a	protein_coding	autophagy related 9A [Source:MGI Symbol;Acc:MGI:2138446]
ENSMUSG00000026200	123.69	0.0847387	0.537001	0.1578	0.874614	0.894529	ENSMUSG00000026200	Glb1l	protein_coding	galactosidase, beta 1-like [Source:MGI Symbol;Acc:MGI:1921827]
ENSMUSG00000026202	1245.76	0.927735	0.441261	2.10246	0.0355127	0.26633	ENSMUSG00000026202	Tuba4a	protein_coding	tubulin, alpha 4A [Source:MGI Symbol;Acc:MGI:1095410]
ENSMUSG00000096094	107.056	0.660413	0.523723	1.261	0.20731	0.336231	ENSMUSG00000096094	A630095N17Rik	protein_coding	RIKEN cDNA A630095N17 gene [Source:MGI Symbol;Acc:MGI:2686470]
ENSMUSG00000026209	103.529	1.06575	0.535055	1.99185	0.0463879	0.274314	ENSMUSG00000026209	Dnpep	protein_coding	aspartyl aminopeptidase [Source:MGI Symbol;Acc:MGI:1278328]
ENSMUSG00000032997	39.1362	1.12815	0.607267	1.85776	0.0632036	0.274314	ENSMUSG00000032997	Chpf	protein_coding	chondroitin polymerizing factor [Source:MGI Symbol;Acc:MGI:106576]
ENSMUSG00000026211	319.755	0.729016	0.466127	1.56399	0.117821	0.286959	ENSMUSG00000026211	Obsl1	protein_coding	obscurin-like 1 [Source:MGI Symbol;Acc:MGI:2138628]
ENSMUSG00000026235	2755.66	0.814522	0.435542	1.87013	0.0614652	0.274314	ENSMUSG00000026235	Epha4	protein_coding	Eph receptor A4 [Source:MGI Symbol;Acc:MGI:98277]
ENSMUSG00000026245	1441.69	0.657016	0.431686	1.52197	0.128015	0.290528	ENSMUSG00000026245	Farsb	protein_coding	phenylalanyl-tRNA synthetase, beta subunit [Source:MGI Symbol;Acc:MGI:1346035]
ENSMUSG00000054702	570.123	0.424258	0.426808	0.994025	0.320211	0.422171	ENSMUSG00000054702	Ap1s3	protein_coding	adaptor-related protein complex AP-1, sigma 3 [Source:MGI Symbol;Acc:MGI:1891304]
ENSMUSG00000073643	183.544	0.472797	0.480295	0.984389	0.324924	0.425792	ENSMUSG00000073643	Wdfy1	protein_coding	WD repeat and FYVE domain containing 1 [Source:MGI Symbol;Acc:MGI:1916618]
ENSMUSG00000026249	76.9146	0.872259	0.522022	1.67092	0.094737	0.278568	ENSMUSG00000026249	Serpine2	protein_coding	serine (or cysteine) peptidase inhibitor, clade E, member 2 [Source:MGI Symbol;Acc:MGI:101780]
ENSMUSG00000004364	1937.78	0.573026	0.43185	1.32691	0.184538	0.322167	ENSMUSG00000004364	Cul3	protein_coding	cullin 3 [Source:MGI Symbol;Acc:MGI:1347360]
ENSMUSG00000038608	42.1965	0.680537	0.645288	1.05462	0.291597	0.399575	ENSMUSG00000038608	Dock10	protein_coding	dedicator of cytokinesis 10 [Source:MGI Symbol;Acc:MGI:2146320]
ENSMUSG00000055980	4073.38	0.671846	0.407794	1.64751	0.0994529	0.279744	ENSMUSG00000055980	Irs1	protein_coding	insulin receptor substrate 1 [Source:MGI Symbol;Acc:MGI:99454]
ENSMUSG00000097564	31.278	1.22911	0.682498	1.80089	0.0717195	0.274314	ENSMUSG00000097564	C430014B12Rik	lncRNA	RIKEN cDNA C430014B12 gene [Source:MGI Symbol;Acc:MGI:2444820]
ENSMUSG00000038496	45.1567	1.02885	0.617535	1.66606	0.0957008	0.278568	ENSMUSG00000038496	Slc19a3	protein_coding	solute carrier family 19, member 3 [Source:MGI Symbol;Acc:MGI:1931307]
ENSMUSG00000045658	52.4757	0.690681	0.63007	1.0962	0.272993	0.384748	ENSMUSG00000045658	Pid1	protein_coding	phosphotyrosine interaction domain containing 1 [Source:MGI Symbol;Acc:MGI:2138391]
ENSMUSG00000026219	3932.68	0.480549	0.422914	1.13628	0.25584	0.372319	ENSMUSG00000026219	Trip12	protein_coding	thyroid hormone receptor interactor 12 [Source:MGI Symbol;Acc:MGI:1309481]
ENSMUSG00000026220	73.2525	-1.32091	0.572282	-2.30814	0.0209915	0.242663	ENSMUSG00000026220	Slc16a14	protein_coding	solute carrier family 16 (monocarboxylic acid transporters), member 14 [Source:MGI Symbol;Acc:MGI:1919031]
ENSMUSG00000049608	26.3283	0.653859	0.707824	0.92376	0.355611	0.449816	ENSMUSG00000049608	Gpr55	protein_coding	G protein-coupled receptor 55 [Source:MGI Symbol;Acc:MGI:2685064]
ENSMUSG00000026234	1094.47	0.810693	0.407184	1.99098	0.0464836	0.274314	ENSMUSG00000026234	Ncl	protein_coding	nucleolin [Source:MGI Symbol;Acc:MGI:97286]
ENSMUSG00000026239	247.672	0.729378	0.454706	1.60406	0.1087	0.282072	ENSMUSG00000026239	Pde6d	protein_coding	phosphodiesterase 6D, cGMP-specific, rod, delta [Source:MGI Symbol;Acc:MGI:1270843]
ENSMUSG00000026241	41.5449	0.998186	0.623243	1.6016	0.109244	0.282343	ENSMUSG00000026241	Nppc	protein_coding	natriuretic peptide type C [Source:MGI Symbol;Acc:MGI:97369]
ENSMUSG00000026259	73.7783	-0.114651	0.573431	-0.199939	0.841528	0.866019	ENSMUSG00000026259	Ngef	protein_coding	neuronal guanine nucleotide exchange factor [Source:MGI Symbol;Acc:MGI:1858414]
ENSMUSG00000005501	1101.09	0.953746	0.445322	2.1417	0.0322178	0.265522	ENSMUSG00000005501	Usp40	protein_coding	ubiquitin specific peptidase 40 [Source:MGI Symbol;Acc:MGI:2443184]
ENSMUSG00000044783	515.997	0.498301	0.44219	1.12689	0.259788	0.374844	ENSMUSG00000044783	Hjurp	protein_coding	Holliday junction recognition protein [Source:MGI Symbol;Acc:MGI:2685821]
ENSMUSG00000049866	721.45	0.729307	0.512199	1.42388	0.154483	0.305413	ENSMUSG00000049866	Arl4c	protein_coding	ADP-ribosylation factor-like 4C [Source:MGI Symbol;Acc:MGI:2445172]
ENSMUSG00000048126	137.39	1.0266	0.553583	1.85447	0.0636718	0.274314	ENSMUSG00000048126	Col6a3	protein_coding	collagen, type VI, alpha 3 [Source:MGI Symbol;Acc:MGI:88461]
ENSMUSG00000026309	486.683	0.846839	0.441099	1.91984	0.0548784	0.274314	ENSMUSG00000026309	Ilkap	protein_coding	integrin-linked kinase-associated serine/threonine phosphatase 2C [Source:MGI Symbol;Acc:MGI:1914694]
ENSMUSG00000055866	268.122	1.00359	0.445007	2.25523	0.024119	0.248178	ENSMUSG00000055866	Per2	protein_coding	period circadian clock 2 [Source:MGI Symbol;Acc:MGI:1195265]
ENSMUSG00000026313	3688.44	0.734563	0.431604	1.70194	0.0887669	0.278568	ENSMUSG00000026313	Hdac4	protein_coding	histone deacetylase 4 [Source:MGI Symbol;Acc:MGI:3036234]
ENSMUSG00000026260	706.828	0.631012	0.455727	1.38463	0.166167	0.31216	ENSMUSG00000026260	Ndufa10	protein_coding	NADH:ubiquinone oxidoreductase subunit A10 [Source:MGI Symbol;Acc:MGI:1914523]
ENSMUSG00000073616	168.407	0.613917	0.538138	1.14082	0.253946	0.37121	ENSMUSG00000073616	Cops9	protein_coding	COP9 signalosome subunit 9 [Source:MGI Symbol;Acc:MGI:1914165]
ENSMUSG00000100781	91.3243	0.376144	0.546332	0.68849	0.491144	0.563876	ENSMUSG00000100781	Gm29481	lncRNA	predicted gene 29481 [Source:MGI Symbol;Acc:MGI:5580187]
ENSMUSG00000034212	43.5627	0.151162	0.61723	0.244903	0.806531	0.835565	ENSMUSG00000034212	Ankmy1	protein_coding	ankyrin repeat and MYND domain containing 1 [Source:MGI Symbol;Acc:MGI:3045261]
ENSMUSG00000100632	397.985	0.938097	0.419882	2.23419	0.0254704	0.251266	ENSMUSG00000100632	9430060I03Rik	lncRNA	RIKEN cDNA 9430060I03 gene [Source:MGI Symbol;Acc:MGI:3702484]
ENSMUSG00000014602	21.2895	0.979656	0.747143	1.3112	0.18979	0.325835	ENSMUSG00000014602	Kif1a	protein_coding	kinesin family member 1A [Source:MGI Symbol;Acc:MGI:108391]
ENSMUSG00000034159	566.983	0.751455	0.486251	1.54541	0.122248	0.28856	ENSMUSG00000034159	Mab21l4	protein_coding	mab-21-like 4 [Source:MGI Symbol;Acc:MGI:1919124]
ENSMUSG00000026273	113.681	0.990427	0.547169	1.81009	0.0702815	0.274314	ENSMUSG00000026273	Mterf4	protein_coding	mitochondrial transcription termination factor 4 [Source:MGI Symbol;Acc:MGI:1918355]
ENSMUSG00000026274	180.144	0.713346	0.503039	1.41807	0.156169	0.306512	ENSMUSG00000026274	Pask	protein_coding	PAS domain containing serine/threonine kinase [Source:MGI Symbol;Acc:MGI:2155936]
ENSMUSG00000034088	1627.23	0.786743	0.422413	1.8625	0.0625329	0.274314	ENSMUSG00000034088	Hdlbp	protein_coding	high density lipoprotein (HDL) binding protein [Source:MGI Symbol;Acc:MGI:99256]
ENSMUSG00000026277	408.545	0.791817	0.451139	1.75515	0.0792338	0.274314	ENSMUSG00000026277	Stk25	protein_coding	serine/threonine kinase 25 (yeast) [Source:MGI Symbol;Acc:MGI:1891699]
ENSMUSG00000026279	680.342	0.495205	0.441749	1.12101	0.262284	0.376601	ENSMUSG00000026279	Thap4	protein_coding	THAP domain containing 4 [Source:MGI Symbol;Acc:MGI:1914276]
ENSMUSG00000026281	98.6086	0.568495	0.516554	1.10055	0.271091	0.383445	ENSMUSG00000026281	Dtymk	protein_coding	deoxythymidylate kinase [Source:MGI Symbol;Acc:MGI:108396]
ENSMUSG00000040710	34.8502	1.16702	0.672563	1.73519	0.0827078	0.275229	ENSMUSG00000040710	St8sia4	protein_coding	ST8 alpha-N-acetyl-neuraminide alpha-2,8-sialyltransferase 4 [Source:MGI Symbol;Acc:MGI:106018]
ENSMUSG00000044768	282.956	0.508648	0.462997	1.0986	0.271943	0.384165	ENSMUSG00000044768	Macir	protein_coding	macrophage immunometabolism regulator [Source:MGI Symbol;Acc:MGI:1277184]
ENSMUSG00000040648	823.283	0.475459	0.448632	1.0598	0.289237	0.397817	ENSMUSG00000040648	Ppip5k2	protein_coding	diphosphoinositol pentakisphosphate kinase 2 [Source:MGI Symbol;Acc:MGI:2142810]
ENSMUSG00000026335	875.257	0.573233	0.428065	1.33913	0.18053	0.320428	ENSMUSG00000026335	Pam	protein_coding	peptidylglycine alpha-amidating monooxygenase [Source:MGI Symbol;Acc:MGI:97475]
ENSMUSG00000089706	40.8659	0.674598	0.621294	1.08579	0.27757	0.389178	ENSMUSG00000089706	B230216N24Rik	lncRNA	RIKEN cDNA B230216N24 gene [Source:MGI Symbol;Acc:MGI:1925853]
ENSMUSG00000047496	189.865	0.0395184	0.480743	0.0822027	0.934485	0.945436	ENSMUSG00000047496	Rnf152	protein_coding	ring finger protein 152 [Source:MGI Symbol;Acc:MGI:2443787]
ENSMUSG00000056536	1024.62	0.923689	0.424621	2.17532	0.0296058	0.261207	ENSMUSG00000056536	Pign	protein_coding	phosphatidylinositol glycan anchor biosynthesis, class N [Source:MGI Symbol;Acc:MGI:1351629]
ENSMUSG00000099843	390.118	0.395832	0.443926	0.891663	0.372574	0.463833	ENSMUSG00000099843	Gm7160	lncRNA	predicted gene 7160 [Source:MGI Symbol;Acc:MGI:3646078]
ENSMUSG00000057329	809.847	0.63758	0.444474	1.43446	0.15144	0.303655	ENSMUSG00000057329	Bcl2	protein_coding	B cell leukemia/lymphoma 2 [Source:MGI Symbol;Acc:MGI:88138]
ENSMUSG00000103348	67.2363	0.55832	0.555439	1.00519	0.314806	0.417842	ENSMUSG00000103348	Gm37053	TEC	predicted gene, 37053 [Source:MGI Symbol;Acc:MGI:5610281]
ENSMUSG00000009905	1350.38	0.707031	0.456468	1.54892	0.121402	0.288312	ENSMUSG00000009905	Kdsr	protein_coding	3-ketodihydrosphingosine reductase [Source:MGI Symbol;Acc:MGI:1918000]
ENSMUSG00000009907	784.005	0.591934	0.444471	1.33177	0.182935	0.321309	ENSMUSG00000009907	Vps4b	protein_coding	vacuolar protein sorting 4B [Source:MGI Symbol;Acc:MGI:1100499]
ENSMUSG00000044594	39.0953	0.108146	0.686691	0.157489	0.87486	0.894711	ENSMUSG00000044594	Serpinb3a	protein_coding	serine (or cysteine) peptidase inhibitor, clade B (ovalbumin), member 3A [Source:MGI Symbol;Acc:MGI:3573933]
ENSMUSG00000073602	252.641	-0.182803	0.437499	-0.417835	0.676067	0.72346	ENSMUSG00000073602	Serpinb3b	protein_coding	serine (or cysteine) peptidase inhibitor, clade B (ovalbumin), member 3B [Source:MGI Symbol;Acc:MGI:2683293]
ENSMUSG00000073601	46.4741	0.118511	0.600168	0.197463	0.843466	0.867676	ENSMUSG00000073601	Serpinb3c	protein_coding	serine (or cysteine) peptidase inhibitor, clade B, member 3C [Source:MGI Symbol;Acc:MGI:1277952]
ENSMUSG00000100555	24.7421	0.365711	0.73071	0.500488	0.616732	0.671916	ENSMUSG00000100555	Gm8173	processed_pseudogene	predicted gene 8173 [Source:MGI Symbol;Acc:MGI:3648321]
ENSMUSG00000038702	437.573	0.955374	0.491179	1.94506	0.0517673	0.274314	ENSMUSG00000038702	Dsel	protein_coding	dermatan sulfate epimerase-like [Source:MGI Symbol;Acc:MGI:2442948]
ENSMUSG00000026374	267.033	0.538583	0.49707	1.08352	0.278579	0.39014	ENSMUSG00000026374	Tsn	protein_coding	translin [Source:MGI Symbol;Acc:MGI:109263]
ENSMUSG00000048402	7283.17	0.560664	0.438259	1.2793	0.200792	0.332008	ENSMUSG00000048402	Gli2	protein_coding	GLI-Kruppel family member GLI2 [Source:MGI Symbol;Acc:MGI:95728]
ENSMUSG00000004451	279.273	0.164108	0.448721	0.365725	0.71457	0.757468	ENSMUSG00000004451	Ralb	protein_coding	v-ral simian leukemia viral oncogene B [Source:MGI Symbol;Acc:MGI:1927244]
ENSMUSG00000026383	731.413	0.85831	0.425946	2.01507	0.0438974	0.274314	ENSMUSG00000026383	Epb41l5	protein_coding	erythrocyte membrane protein band 4.1 like 5 [Source:MGI Symbol;Acc:MGI:103006]
ENSMUSG00000026384	1778.65	0.746427	0.425242	1.7553	0.079208	0.274314	ENSMUSG00000026384	Ptpn4	protein_coding	protein tyrosine phosphatase, non-receptor type 4 [Source:MGI Symbol;Acc:MGI:1099792]
ENSMUSG00000036975	120.231	0.237821	0.493841	0.481575	0.630108	0.684247	ENSMUSG00000036975	Tmem177	protein_coding	transmembrane protein 177 [Source:MGI Symbol;Acc:MGI:1913593]
ENSMUSG00000026385	430.37	1.0388	0.42244	2.45906	0.0139302	0.210713	ENSMUSG00000026385	Dbi	protein_coding	diazepam binding inhibitor [Source:MGI Symbol;Acc:MGI:94865]
ENSMUSG00000003721	291.302	0.421022	0.423858	0.993309	0.320559	0.42233	ENSMUSG00000003721	Insig2	protein_coding	insulin induced gene 2 [Source:MGI Symbol;Acc:MGI:1920249]
ENSMUSG00000001674	151.886	0.390478	0.476876	0.818825	0.412886	0.498342	ENSMUSG00000001674	Ddx18	protein_coding	DEAD box helicase 18 [Source:MGI Symbol;Acc:MGI:1914192]
ENSMUSG00000036815	23.4025	1.02971	0.7425	1.38681	0.165499	0.311847	ENSMUSG00000036815	Dpp10	protein_coding	dipeptidylpeptidase 10 [Source:MGI Symbol;Acc:MGI:2442409]
ENSMUSG00000026341	1468.9	0.567836	0.43915	1.29303	0.195999	0.328578	ENSMUSG00000026341	Actr3	protein_coding	ARP3 actin-related protein 3 [Source:MGI Symbol;Acc:MGI:1921367]
ENSMUSG00000026344	124.735	3.94707	0.508271	7.76567	8.12155e-15	5.99912e-12	ENSMUSG00000026344	Lypd1	protein_coding	Ly6/Plaur domain containing 1 [Source:MGI Symbol;Acc:MGI:1919835]
ENSMUSG00000049690	1436.91	0.866019	0.431198	2.0084	0.0446007	0.274314	ENSMUSG00000049690	Nckap5	protein_coding	NCK-associated protein 5 [Source:MGI Symbol;Acc:MGI:2686394]
ENSMUSG00000102014	198.229	0.636093	0.493661	1.28852	0.197565	0.329824	ENSMUSG00000102014	2900009J06Rik	lncRNA	RIKEN cDNA 2900009J06 gene [Source:MGI Symbol;Acc:MGI:1920137]
ENSMUSG00000036086	215.958	0.536419	0.45681	1.17427	0.240286	0.360355	ENSMUSG00000036086	Zranb3	protein_coding	zinc finger, RAN-binding domain containing 3 [Source:MGI Symbol;Acc:MGI:1918362]
ENSMUSG00000026354	154.467	0.807671	0.497904	1.62214	0.104773	0.281419	ENSMUSG00000026354	Lct	protein_coding	lactase [Source:MGI Symbol;Acc:MGI:104576]
ENSMUSG00000026355	528.8	0.456098	0.425196	1.07268	0.283416	0.393762	ENSMUSG00000026355	Mcm6	protein_coding	minichromosome maintenance complex component 6 [Source:MGI Symbol;Acc:MGI:1298227]
ENSMUSG00000026356	1059.31	0.761136	0.428612	1.77582	0.0757628	0.274314	ENSMUSG00000026356	Dars	protein_coding	aspartyl-tRNA synthetase [Source:MGI Symbol;Acc:MGI:2442544]
ENSMUSG00000045382	29.3811	1.15527	0.701353	1.6472	0.0995178	0.279744	ENSMUSG00000045382	Cxcr4	protein_coding	chemokine (C-X-C motif) receptor 4 [Source:MGI Symbol;Acc:MGI:109563]
ENSMUSG00000026399	37.8381	0.845434	0.644247	1.31228	0.189425	0.325736	ENSMUSG00000026399	Cd55	protein_coding	CD55 molecule, decay accelerating factor for complement [Source:MGI Symbol;Acc:MGI:104850]
ENSMUSG00000026409	282.11	0.583938	0.473705	1.2327	0.217686	0.343015	ENSMUSG00000026409	Pfkfb2	protein_coding	6-phosphofructo-2-kinase/fructose-2,6-biphosphatase 2 [Source:MGI Symbol;Acc:MGI:107815]
ENSMUSG00000016528	736.46	0.471668	0.467695	1.0085	0.313217	0.41662	ENSMUSG00000016528	Mapkapk2	protein_coding	MAP kinase-activated protein kinase 2 [Source:MGI Symbol;Acc:MGI:109298]
ENSMUSG00000016526	23.2332	0.0599187	0.726249	0.0825043	0.934246	0.945265	ENSMUSG00000016526	Dyrk3	protein_coding	dual-specificity tyrosine-(Y)-phosphorylation regulated kinase 3 [Source:MGI Symbol;Acc:MGI:1330300]
ENSMUSG00000026430	608.789	0.227218	0.466034	0.487555	0.625865	0.680473	ENSMUSG00000026430	Rassf5	protein_coding	Ras association (RalGDS/AF-6) domain family member 5 [Source:MGI Symbol;Acc:MGI:1926375]
ENSMUSG00000042349	344.134	0.574267	0.470192	1.22134	0.221956	0.346498	ENSMUSG00000042349	Ikbke	protein_coding	inhibitor of kappaB kinase epsilon [Source:MGI Symbol;Acc:MGI:1929612]
ENSMUSG00000026425	5414.02	0.715772	0.430822	1.66141	0.0966307	0.278568	ENSMUSG00000026425	Srgap2	protein_coding	SLIT-ROBO Rho GTPase activating protein 2 [Source:MGI Symbol;Acc:MGI:109605]
ENSMUSG00000026437	43.976	1.01031	0.612446	1.64963	0.0990188	0.279642	ENSMUSG00000026437	Cdk18	protein_coding	cyclin-dependent kinase 18 [Source:MGI Symbol;Acc:MGI:97518]
ENSMUSG00000042066	132.094	0.742942	0.498411	1.49062	0.136062	0.293443	ENSMUSG00000042066	Tmcc2	protein_coding	transmembrane and coiled-coil domains 2 [Source:MGI Symbol;Acc:MGI:1916125]
ENSMUSG00000097760	37.2789	1.09926	0.643908	1.70716	0.0877921	0.278013	ENSMUSG00000097760	6030442K20Rik	lncRNA	RIKEN cDNA 6030442K20 gene [Source:MGI Symbol;Acc:MGI:1925126]
ENSMUSG00000026442	27.5561	0.241368	0.714089	0.338009	0.735357	0.775484	ENSMUSG00000026442	Nfasc	protein_coding	neurofascin [Source:MGI Symbol;Acc:MGI:104753]
ENSMUSG00000054387	999.202	0.609763	0.42785	1.42518	0.154105	0.305135	ENSMUSG00000054387	Mdm4	protein_coding	transformed mouse 3T3 cell double minute 4 [Source:MGI Symbol;Acc:MGI:107934]
ENSMUSG00000070643	195.717	0.285686	0.465166	0.614159	0.539111	0.604845	ENSMUSG00000070643	Sox13	protein_coding	SRY (sex determining region Y)-box 13 [Source:MGI Symbol;Acc:MGI:98361]
ENSMUSG00000090553	192.594	1.21816	0.526594	2.31328	0.0207072	0.242562	ENSMUSG00000090553	Snrpe	protein_coding	small nuclear ribonucleoprotein E [Source:MGI Symbol;Acc:MGI:98346]
ENSMUSG00000102976	1674.55	0.667395	0.419183	1.59213	0.111355	0.283273	ENSMUSG00000102976	Zc3h11a	protein_coding	zinc finger CCCH type containing 11A [Source:MGI Symbol;Acc:MGI:1917829]
ENSMUSG00000094410	161.131	2.17439	0.545694	3.98463	6.75855e-05	0.0076154	ENSMUSG00000094410	Zbed6	protein_coding	zinc finger, BED type containing 6 [Source:MGI Symbol;Acc:MGI:3828086]
ENSMUSG00000051998	82.7753	0.606941	0.591332	1.0264	0.304704	0.410078	ENSMUSG00000051998	Lax1	protein_coding	lymphocyte transmembrane adaptor 1 [Source:MGI Symbol;Acc:MGI:2443362]
ENSMUSG00000026463	2334.5	0.472035	0.439709	1.07352	0.283039	0.393467	ENSMUSG00000026463	Atp2b4	protein_coding	ATPase, Ca++ transporting, plasma membrane 4 [Source:MGI Symbol;Acc:MGI:88111]
ENSMUSG00000010311	23.5864	0.725997	0.733981	0.989123	0.322603	0.423973	ENSMUSG00000010311	Optc	protein_coding	opticin [Source:MGI Symbol;Acc:MGI:2151113]
ENSMUSG00000020423	763.666	0.850799	0.450064	1.8904	0.0587049	0.274314	ENSMUSG00000020423	Btg2	protein_coding	BTG anti-proliferation factor 2 [Source:MGI Symbol;Acc:MGI:108384]
ENSMUSG00000026458	375.123	0.417607	0.512232	0.81527	0.414918	0.499785	ENSMUSG00000026458	Ppfia4	protein_coding	protein tyrosine phosphatase, receptor type, f polypeptide (PTPRF), interacting protein (liprin), alpha 4 [Source:MGI Symbol;Acc:MGI:1915757]
ENSMUSG00000042305	447.252	0.919438	0.455352	2.01918	0.0434684	0.274314	ENSMUSG00000042305	Tmem183a	protein_coding	transmembrane protein 183A [Source:MGI Symbol;Acc:MGI:1914729]
ENSMUSG00000046367	380.738	0.999445	0.483424	2.06743	0.0386936	0.26633	ENSMUSG00000046367	Mgat4e	protein_coding	MGAT4 family, member E [Source:MGI Symbol;Acc:MGI:1918251]
ENSMUSG00000073557	1778.8	0.822971	0.420676	1.95631	0.0504291	0.274314	ENSMUSG00000073557	Ppp1r12b	protein_coding	protein phosphatase 1, regulatory subunit 12B [Source:MGI Symbol;Acc:MGI:1916417]
ENSMUSG00000042793	2227.88	0.412092	0.410784	1.00319	0.315771	0.418635	ENSMUSG00000042793	Lgr6	protein_coding	leucine-rich repeat-containing G protein-coupled receptor 6 [Source:MGI Symbol;Acc:MGI:2441805]
ENSMUSG00000097993	39.2057	0.702911	0.616602	1.13998	0.254296	0.371471	ENSMUSG00000097993	Ptprv	protein_coding	protein tyrosine phosphatase, receptor type, V [Source:MGI Symbol;Acc:MGI:108027]
ENSMUSG00000003051	52.1302	1.49869	0.597402	2.50869	0.0121181	0.199238	ENSMUSG00000003051	Elf3	protein_coding	E74-like factor 3 [Source:MGI Symbol;Acc:MGI:1101781]
ENSMUSG00000041926	629.673	0.377002	0.456687	0.825516	0.409079	0.495005	ENSMUSG00000041926	Rnpep	protein_coding	arginyl aminopeptidase (aminopeptidase B) [Source:MGI Symbol;Acc:MGI:2384902]
ENSMUSG00000062580	316.628	0.906882	0.477678	1.89852	0.0576276	0.274314	ENSMUSG00000062580	Timm17a	protein_coding	translocase of inner mitochondrial membrane 17a [Source:MGI Symbol;Acc:MGI:1343131]
ENSMUSG00000041879	705.467	0.7632	0.44951	1.69785	0.0895364	0.278568	ENSMUSG00000041879	Ipo9	protein_coding	importin 9 [Source:MGI Symbol;Acc:MGI:1918944]
ENSMUSG00000009418	203.075	0.568983	0.451377	1.26055	0.207471	0.336332	ENSMUSG00000009418	Nav1	protein_coding	neuron navigator 1 [Source:MGI Symbol;Acc:MGI:2183683]
ENSMUSG00000026413	16639.9	0.499203	0.428929	1.16384	0.24449	0.36378	ENSMUSG00000026413	Pkp1	protein_coding	plakophilin 1 [Source:MGI Symbol;Acc:MGI:1328359]
ENSMUSG00000051985	30.6807	0.279577	0.725419	0.385401	0.69994	0.744766	ENSMUSG00000051985	Igfn1	protein_coding	immunoglobulin-like and fibronectin type III domain containing 1 [Source:MGI Symbol;Acc:MGI:3045352]
ENSMUSG00000087230	863.884	0.02494	0.457823	0.0544753	0.956557	0.963805	ENSMUSG00000087230	Mroh3	protein_coding	maestro heat-like repeat family member 3 [Source:MGI Symbol;Acc:MGI:1923672]
ENSMUSG00000041605	762.999	0.231848	0.465686	0.497864	0.61858	0.673709	ENSMUSG00000041605	Inava	protein_coding	innate immunity activator [Source:MGI Symbol;Acc:MGI:1921579]
ENSMUSG00000041570	3085.21	0.482968	0.41047	1.17662	0.239347	0.35963	ENSMUSG00000041570	Camsap2	protein_coding	calmodulin regulated spectrin-associated protein family, member 2 [Source:MGI Symbol;Acc:MGI:1922434]
ENSMUSG00000097403	49.1914	1.11355	0.623073	1.7872	0.0739055	0.274314	ENSMUSG00000097403	9230116N13Rik	lncRNA	RIKEN cDNA 9230116N13 gene [Source:MGI Symbol;Acc:MGI:2443255]
ENSMUSG00000026393	1896.68	0.97002	0.439769	2.20575	0.0274014	0.254931	ENSMUSG00000026393	Nek7	protein_coding	NIMA (never in mitosis gene a)-related expressed kinase 7 [Source:MGI Symbol;Acc:MGI:1890645]
ENSMUSG00000079283	89.2875	1.04994	0.493428	2.12785	0.0333494	0.265522	ENSMUSG00000079283	2310009B15Rik	protein_coding	RIKEN cDNA 2310009B15 gene [Source:MGI Symbol;Acc:MGI:1916799]
ENSMUSG00000026361	793.899	0.579588	0.416449	1.39174	0.164002	0.311007	ENSMUSG00000026361	Cdc73	protein_coding	cell division cycle 73, Paf1/RNA polymerase II complex component [Source:MGI Symbol;Acc:MGI:2384876]
ENSMUSG00000018199	209.664	0.661474	0.476338	1.38867	0.164934	0.311614	ENSMUSG00000018199	Ro60	protein_coding	Ro60, Y RNA binding protein [Source:MGI Symbol;Acc:MGI:106652]
ENSMUSG00000026360	132.71	1.97988	0.509152	3.88858	0.000100831	0.0097365	ENSMUSG00000026360	Rgs2	protein_coding	regulator of G-protein signaling 2 [Source:MGI Symbol;Acc:MGI:1098271]
ENSMUSG00000056220	1178.86	0.832934	0.453521	1.8366	0.0662696	0.274314	ENSMUSG00000056220	Pla2g4a	protein_coding	phospholipase A2, group IVA (cytosolic, calcium-dependent) [Source:MGI Symbol;Acc:MGI:1195256]
ENSMUSG00000006010	258.364	0.420994	0.47673	0.883088	0.377189	0.467783	ENSMUSG00000006010	Odr4	protein_coding	odr4 GPCR localization factor homolog [Source:MGI Symbol;Acc:MGI:2385108]
ENSMUSG00000066842	258.207	0.625555	0.450711	1.38793	0.165158	0.311614	ENSMUSG00000066842	Hmcn1	protein_coding	hemicentin 1 [Source:MGI Symbol;Acc:MGI:2685047]
ENSMUSG00000100954	371.673	0.645351	0.468661	1.37701	0.168509	0.31312	ENSMUSG00000100954	Gm10138	lncRNA	predicted gene 10138 [Source:MGI Symbol;Acc:MGI:3708522]
ENSMUSG00000052748	832.939	0.713131	0.444431	1.60459	0.108583	0.282051	ENSMUSG00000052748	Swt1	protein_coding	SWT1 RNA endoribonuclease homolog (S. cerevisiae) [Source:MGI Symbol;Acc:MGI:1914125]
ENSMUSG00000026484	367.682	0.45753	0.473188	0.966909	0.333589	0.432934	ENSMUSG00000026484	Rnf2	protein_coding	ring finger protein 2 [Source:MGI Symbol;Acc:MGI:1101759]
ENSMUSG00000032666	2717.79	0.792588	0.429133	1.84695	0.0647543	0.274314	ENSMUSG00000032666	1700025G04Rik	protein_coding	RIKEN cDNA 1700025G04 gene [Source:MGI Symbol;Acc:MGI:1916649]
ENSMUSG00000014980	58.5134	0.442407	0.544431	0.812603	0.416446	0.501046	ENSMUSG00000014980	Tsen15	protein_coding	tRNA splicing endonuclease subunit 15 [Source:MGI Symbol;Acc:MGI:1913887]
ENSMUSG00000026482	195.801	0.437157	0.442394	0.988163	0.323073	0.42426	ENSMUSG00000026482	Rgl1	protein_coding	ral guanine nucleotide dissociation stimulator,-like 1 [Source:MGI Symbol;Acc:MGI:107484]
ENSMUSG00000042772	1617.19	0.529615	0.426072	1.24302	0.213861	0.340172	ENSMUSG00000042772	Smg7	protein_coding	SMG7 nonsense mediated mRNA decay factor [Source:MGI Symbol;Acc:MGI:2682334]
ENSMUSG00000026479	1510.57	0.828961	0.422122	1.96379	0.0495539	0.274314	ENSMUSG00000026479	Lamc2	protein_coding	laminin, gamma 2 [Source:MGI Symbol;Acc:MGI:99913]
ENSMUSG00000026478	1094.18	0.521397	0.429867	1.21293	0.225158	0.349079	ENSMUSG00000026478	Lamc1	protein_coding	laminin, gamma 1 [Source:MGI Symbol;Acc:MGI:99914]
ENSMUSG00000042699	1224.75	0.773234	0.418856	1.84606	0.0648835	0.274314	ENSMUSG00000042699	Dhx9	protein_coding	DEAH (Asp-Glu-Ala-His) box polypeptide 9 [Source:MGI Symbol;Acc:MGI:108177]
ENSMUSG00000042684	4828.34	0.365347	0.406146	0.899546	0.368362	0.46079	ENSMUSG00000042684	Npl	protein_coding	N-acetylneuraminate pyruvate lyase [Source:MGI Symbol;Acc:MGI:1921341]
ENSMUSG00000004110	85.9539	1.72636	0.559841	3.08365	0.00204476	0.0840686	ENSMUSG00000004110	Cacna1e	protein_coding	calcium channel, voltage-dependent, R type, alpha 1E subunit [Source:MGI Symbol;Acc:MGI:106217]
ENSMUSG00000096950	99.4763	0.496509	0.489036	1.01528	0.309971	0.414292	ENSMUSG00000096950	Gm9530	lncRNA	predicted gene 9530 [Source:MGI Symbol;Acc:MGI:3779939]
ENSMUSG00000056708	701.947	0.789734	0.419313	1.8834	0.0596465	0.274314	ENSMUSG00000056708	Ier5	protein_coding	immediate early response 5 [Source:MGI Symbol;Acc:MGI:1337072]
ENSMUSG00000026471	51.5126	0.251761	0.610944	0.412085	0.680277	0.727204	ENSMUSG00000026471	Mr1	protein_coding	major histocompatibility complex, class I-related [Source:MGI Symbol;Acc:MGI:1195463]
ENSMUSG00000033722	58.4345	1.08091	0.54166	1.99556	0.0459822	0.274314	ENSMUSG00000033722	BC034090	protein_coding	cDNA sequence BC034090 [Source:MGI Symbol;Acc:MGI:2672904]
ENSMUSG00000026469	538.196	0.433494	0.435687	0.994967	0.319752	0.421843	ENSMUSG00000026469	Xpr1	protein_coding	xenotropic and polytropic retrovirus receptor 1 [Source:MGI Symbol;Acc:MGI:97932]
ENSMUSG00000033684	823.636	0.107039	0.453016	0.23628	0.813215	0.840982	ENSMUSG00000033684	Qsox1	protein_coding	quiescin Q6 sulfhydryl oxidase 1 [Source:MGI Symbol;Acc:MGI:1330818]
ENSMUSG00000033671	2597.9	0.631211	0.420059	1.50267	0.132924	0.291947	ENSMUSG00000033671	Cep350	protein_coding	centrosomal protein 350 [Source:MGI Symbol;Acc:MGI:1921331]
ENSMUSG00000026466	410.131	0.693602	0.452113	1.53413	0.124997	0.289343	ENSMUSG00000026466	Tor1aip1	protein_coding	torsin A interacting protein 1 [Source:MGI Symbol;Acc:MGI:3582693]
ENSMUSG00000026601	22.5397	0.913349	0.809337	1.12851	0.259103	0.374511	ENSMUSG00000026601	Axdnd1	protein_coding	axonemal dynein light chain domain containing 1 [Source:MGI Symbol;Acc:MGI:1924602]
ENSMUSG00000026600	43.3451	1.09973	0.594892	1.84863	0.0645117	0.274314	ENSMUSG00000026600	Soat1	protein_coding	sterol O-acyltransferase 1 [Source:MGI Symbol;Acc:MGI:104665]
ENSMUSG00000060519	394.817	0.212	0.45961	0.461262	0.644611	0.696876	ENSMUSG00000060519	Tor3a	protein_coding	torsin family 3, member A [Source:MGI Symbol;Acc:MGI:1353652]
ENSMUSG00000033557	1269.2	0.594158	0.434254	1.36823	0.171241	0.314284	ENSMUSG00000033557	Fam20b	protein_coding	FAM20B, glycosaminoglycan xylosylkinase [Source:MGI Symbol;Acc:MGI:2443990]
ENSMUSG00000026594	2595.37	0.592689	0.441412	1.34271	0.179365	0.319681	ENSMUSG00000026594	Ralgps2	protein_coding	Ral GEF with PH domain and SH3 binding motif 2 [Source:MGI Symbol;Acc:MGI:1925505]
ENSMUSG00000026592	22.2064	0.346206	0.811418	0.426668	0.669621	0.71818	ENSMUSG00000026592	Tex35	protein_coding	testis expressed 35 [Source:MGI Symbol;Acc:MGI:1920685]
ENSMUSG00000070565	2195.63	0.77516	0.425251	1.82283	0.0683293	0.274314	ENSMUSG00000070565	Rasal2	protein_coding	RAS protein activator like 2 [Source:MGI Symbol;Acc:MGI:2443881]
ENSMUSG00000073530	20.0072	1.03311	0.823272	1.25488	0.209523	0.337713	ENSMUSG00000073530	Pappa2	protein_coding	pappalysin 2 [Source:MGI Symbol;Acc:MGI:3051647]
ENSMUSG00000014226	201.92	0.871965	0.514997	1.69315	0.0904278	0.278568	ENSMUSG00000014226	Cacybp	protein_coding	calcyclin binding protein [Source:MGI Symbol;Acc:MGI:1270839]
ENSMUSG00000026721	1191.98	0.682561	0.445109	1.53347	0.125161	0.289343	ENSMUSG00000026721	Rabgap1l	protein_coding	RAB GTPase activating protein 1-like [Source:MGI Symbol;Acc:MGI:1352507]
ENSMUSG00000043467	206.955	0.810839	0.489011	1.65812	0.097293	0.278568	ENSMUSG00000043467	Zbtb37	protein_coding	zinc finger and BTB domain containing 37 [Source:MGI Symbol;Acc:MGI:2444467]
ENSMUSG00000026709	297.306	0.517934	0.501427	1.03292	0.301642	0.408041	ENSMUSG00000026709	Dars2	protein_coding	aspartyl-tRNA synthetase 2 (mitochondrial) [Source:MGI Symbol;Acc:MGI:2442510]
ENSMUSG00000026705	467.718	0.628637	0.470685	1.33558	0.181687	0.320741	ENSMUSG00000026705	Klhl20	protein_coding	kelch-like 20 [Source:MGI Symbol;Acc:MGI:2444855]
ENSMUSG00000026701	320.138	0.86509	0.480085	1.80195	0.0715531	0.274314	ENSMUSG00000026701	Prdx6	protein_coding	peroxiredoxin 6 [Source:MGI Symbol;Acc:MGI:894320]
ENSMUSG00000040297	1183.55	0.808678	0.427731	1.89062	0.058675	0.274314	ENSMUSG00000040297	Suco	protein_coding	SUN domain containing ossification factor [Source:MGI Symbol;Acc:MGI:2138346]
ENSMUSG00000040265	99.3422	0.585231	0.505385	1.15799	0.246868	0.365193	ENSMUSG00000040265	Dnm3	protein_coding	dynamin 3 [Source:MGI Symbol;Acc:MGI:1341299]
ENSMUSG00000091060	27.7674	0.664782	0.756566	0.878684	0.379573	0.469732	ENSMUSG00000091060	Myocos	protein_coding	myocilin opposite strand [Source:MGI Symbol;Acc:MGI:3642786]
ENSMUSG00000040225	2396.01	0.718043	0.42821	1.67685	0.0935722	0.278568	ENSMUSG00000040225	Prrc2c	protein_coding	proline-rich coiled-coil 2C [Source:MGI Symbol;Acc:MGI:1913754]
ENSMUSG00000040181	78.3046	1.37348	0.534038	2.57188	0.0101147	0.184851	ENSMUSG00000040181	Fmo1	protein_coding	flavin containing monooxygenase 1 [Source:MGI Symbol;Acc:MGI:1310002]
ENSMUSG00000040170	531.954	-0.30927	0.439894	-0.703055	0.482021	0.555995	ENSMUSG00000040170	Fmo2	protein_coding	flavin containing monooxygenase 2 [Source:MGI Symbol;Acc:MGI:1916776]
ENSMUSG00000095576	16.6976	-0.442274	0.859469	-0.51459	0.60684	0.663259	ENSMUSG00000095576	Fmo6	protein_coding	flavin containing monooxygenase 6 [Source:MGI Symbol;Acc:MGI:2681841]
ENSMUSG00000026586	62.7751	0.578412	0.5784	1.00002	0.317301	0.419784	ENSMUSG00000026586	Prrx1	protein_coding	paired related homeobox 1 [Source:MGI Symbol;Acc:MGI:97712]
ENSMUSG00000040124	105.188	0.385624	0.526406	0.73256	0.463827	0.541111	ENSMUSG00000040124	Gorab	protein_coding	golgin, RAB6-interacting [Source:MGI Symbol;Acc:MGI:2138271]
ENSMUSG00000041406	300.17	0.745836	0.446211	1.67149	0.0946256	0.278568	ENSMUSG00000041406	BC055324	protein_coding	cDNA sequence BC055324 [Source:MGI Symbol;Acc:MGI:3590554]
ENSMUSG00000026577	553.531	0.322857	0.434023	0.74387	0.456955	0.535443	ENSMUSG00000026577	Blzf1	protein_coding	basic leucine zipper nuclear factor 1 [Source:MGI Symbol;Acc:MGI:1201607]
ENSMUSG00000026576	724.191	1.46335	0.440396	3.3228	0.000891196	0.0501583	ENSMUSG00000026576	Atp1b1	protein_coding	ATPase, Na+/K+ transporting, beta 1 polypeptide [Source:MGI Symbol;Acc:MGI:88108]
ENSMUSG00000040848	668.311	0.250564	0.472567	0.530219	0.59596	0.654272	ENSMUSG00000040848	Sft2d2	protein_coding	SFT2 domain containing 2 [Source:MGI Symbol;Acc:MGI:1917362]
ENSMUSG00000040843	260.722	0.583858	0.462315	1.2629	0.206625	0.335592	ENSMUSG00000040843	Tiprl	protein_coding	TIP41, TOR signalling pathway regulator-like (S. cerevisiae) [Source:MGI Symbol;Acc:MGI:1915087]
ENSMUSG00000026571	687.737	0.783477	0.427141	1.83423	0.0666192	0.274314	ENSMUSG00000026571	Dcaf6	protein_coding	DDB1 and CUL4 associated factor 6 [Source:MGI Symbol;Acc:MGI:1921356]
ENSMUSG00000026566	439.424	0.860071	0.489511	1.757	0.0789175	0.274314	ENSMUSG00000026566	Mpzl1	protein_coding	myelin protein zero-like 1 [Source:MGI Symbol;Acc:MGI:1915731]
ENSMUSG00000040723	44.3513	0.837595	0.611337	1.3701	0.170654	0.31384	ENSMUSG00000040723	Rcsd1	protein_coding	RCSD domain containing 1 [Source:MGI Symbol;Acc:MGI:2676394]
ENSMUSG00000026565	945.547	0.77857	0.445662	1.747	0.0806376	0.274314	ENSMUSG00000026565	Pou2f1	protein_coding	POU domain, class 2, transcription factor 1 [Source:MGI Symbol;Acc:MGI:101898]
ENSMUSG00000040596	934.06	0.748157	0.438794	1.70503	0.088189	0.278518	ENSMUSG00000040596	Pogk	protein_coding	pogo transposable element with KRAB domain [Source:MGI Symbol;Acc:MGI:1918842]
ENSMUSG00000026558	1664.8	0.24227	0.441165	0.549159	0.582896	0.642529	ENSMUSG00000026558	Uck2	protein_coding	uridine-cytidine kinase 2 [Source:MGI Symbol;Acc:MGI:1931744]
ENSMUSG00000026688	208.564	0.498747	0.498386	1.00073	0.31696	0.419515	ENSMUSG00000026688	Mgst3	protein_coding	microsomal glutathione S-transferase 3 [Source:MGI Symbol;Acc:MGI:1913697]
ENSMUSG00000052534	3243.21	1.15425	0.453455	2.54545	0.0109138	0.190236	ENSMUSG00000052534	Pbx1	protein_coding	pre B cell leukemia homeobox 1 [Source:MGI Symbol;Acc:MGI:97495]
ENSMUSG00000026683	168.625	0.639568	0.458909	1.39367	0.163417	0.310679	ENSMUSG00000026683	Nuf2	protein_coding	NUF2, NDC80 kinetochore complex component [Source:MGI Symbol;Acc:MGI:1914227]
ENSMUSG00000026675	197.903	0.491922	0.499457	0.984913	0.324667	0.425633	ENSMUSG00000026675	Hsd17b7	protein_coding	hydroxysteroid (17-beta) dehydrogenase 7 [Source:MGI Symbol;Acc:MGI:1330808]
ENSMUSG00000026674	90.7868	1.02678	0.510522	2.01124	0.0443005	0.274314	ENSMUSG00000026674	Ddr2	protein_coding	discoidin domain receptor family, member 2 [Source:MGI Symbol;Acc:MGI:1345277]
ENSMUSG00000026670	349.998	0.715953	0.434734	1.64688	0.0995833	0.27981	ENSMUSG00000026670	Uap1	protein_coding	UDP-N-acetylglucosamine pyrophosphorylase 1 [Source:MGI Symbol;Acc:MGI:1334459]
ENSMUSG00000026667	516.851	0.759494	0.457298	1.66083	0.0967481	0.278568	ENSMUSG00000026667	Uhmk1	protein_coding	U2AF homology motif (UHM) kinase 1 [Source:MGI Symbol;Acc:MGI:1341908]
ENSMUSG00000102752	32.1229	0.516274	0.661199	0.780814	0.434912	0.516487	ENSMUSG00000102752	Gm7694	protein_coding	predicted gene 7694 [Source:MGI Symbol;Acc:MGI:3649135]
ENSMUSG00000038473	302.286	0.547797	0.465035	1.17797	0.238809	0.358974	ENSMUSG00000038473	Nos1ap	protein_coding	nitric oxide synthase 1 (neuronal) adaptor protein [Source:MGI Symbol;Acc:MGI:1917979]
ENSMUSG00000026663	1233.05	0.677099	0.439941	1.53907	0.123788	0.288974	ENSMUSG00000026663	Atf6	protein_coding	activating transcription factor 6 [Source:MGI Symbol;Acc:MGI:1926157]
ENSMUSG00000026659	141.022	1.11218	0.479229	2.32077	0.0202991	0.240549	ENSMUSG00000026659	Dusp12	protein_coding	dual specificity phosphatase 12 [Source:MGI Symbol;Acc:MGI:1890614]
ENSMUSG00000058076	191.261	0.501651	0.466206	1.07603	0.281915	0.392661	ENSMUSG00000058076	Sdhc	protein_coding	succinate dehydrogenase complex, subunit C, integral membrane protein [Source:MGI Symbol;Acc:MGI:1913302]
ENSMUSG00000005674	40.3037	0.256734	0.642389	0.399654	0.689411	0.735608	ENSMUSG00000005674	Tomm40l	protein_coding	translocase of outer mitochondrial membrane 40-like [Source:MGI Symbol;Acc:MGI:3589112]
ENSMUSG00000058715	137.052	0.41005	0.507951	0.807263	0.419515	0.503638	ENSMUSG00000058715	Fcer1g	protein_coding	Fc receptor, IgE, high affinity I, gamma polypeptide [Source:MGI Symbol;Acc:MGI:95496]
ENSMUSG00000013593	320.062	0.423165	0.480243	0.881147	0.378238	0.468647	ENSMUSG00000013593	Ndufs2	protein_coding	NADH:ubiquinone oxidoreductase core subunit S2 [Source:MGI Symbol;Acc:MGI:2385112]
ENSMUSG00000062729	47.9483	0.646223	0.583519	1.10746	0.268096	0.381242	ENSMUSG00000062729	Ppox	protein_coding	protoporphyrinogen oxidase [Source:MGI Symbol;Acc:MGI:104968]
ENSMUSG00000053483	245.175	0.559808	0.470068	1.19091	0.23369	0.35567	ENSMUSG00000053483	Usp21	protein_coding	ubiquitin specific peptidase 21 [Source:MGI Symbol;Acc:MGI:1353665]
ENSMUSG00000062963	137.7	0.624157	0.486998	1.28164	0.199968	0.331271	ENSMUSG00000062963	Ufc1	protein_coding	ubiquitin-fold modifier conjugating enzyme 1 [Source:MGI Symbol;Acc:MGI:1913405]
ENSMUSG00000103983	55.836	0.239305	0.567962	0.42134	0.673507	0.721139	ENSMUSG00000103983	Gm20045	lncRNA	predicted gene, 20045 [Source:MGI Symbol;Acc:MGI:5012230]
ENSMUSG00000013997	185.882	0.932082	0.485987	1.91791	0.055122	0.274314	ENSMUSG00000013997	Nit1	protein_coding	nitrilase 1 [Source:MGI Symbol;Acc:MGI:1350916]
ENSMUSG00000026556	661.949	0.557723	0.445214	1.25271	0.210312	0.3378	ENSMUSG00000026556	Vangl2	protein_coding	VANGL planar cell polarity 2 [Source:MGI Symbol;Acc:MGI:2135272]
ENSMUSG00000003458	367.661	0.608923	0.442875	1.37493	0.169153	0.313526	ENSMUSG00000003458	Ncstn	protein_coding	nicastrin [Source:MGI Symbol;Acc:MGI:1891700]
ENSMUSG00000013698	112.819	0.634241	0.471837	1.3442	0.178885	0.319534	ENSMUSG00000013698	Pea15a	protein_coding	proliferation and apoptosis adaptor protein 15A [Source:MGI Symbol;Acc:MGI:104799]
ENSMUSG00000007097	23.9471	0.755493	0.737505	1.02439	0.305651	0.410955	ENSMUSG00000007097	Atp1a2	protein_coding	ATPase, Na+/K+ transporting, alpha 2 polypeptide [Source:MGI Symbol;Acc:MGI:88106]
ENSMUSG00000085184	90.3003	0.329465	0.517275	0.636923	0.524175	0.591934	ENSMUSG00000085184	4933439K11Rik	lncRNA	RIKEN cDNA 4933439K11 gene [Source:MGI Symbol;Acc:MGI:1918569]
ENSMUSG00000026535	59.3454	2.34942	0.548826	4.28081	1.86214e-05	0.00284586	ENSMUSG00000026535	Ifi202b	protein_coding	interferon activated gene 202B [Source:MGI Symbol;Acc:MGI:1347083]
ENSMUSG00000050069	29.5207	0.782223	0.688356	1.13636	0.255805	0.372319	ENSMUSG00000050069	Grem2	protein_coding	gremlin 2, DAN family BMP antagonist [Source:MGI Symbol;Acc:MGI:1344367]
ENSMUSG00000026527	34.7651	0.335028	0.701257	0.477754	0.632825	0.686525	ENSMUSG00000026527	Rgs7	protein_coding	regulator of G protein signaling 7 [Source:MGI Symbol;Acc:MGI:1346089]
ENSMUSG00000026526	230.003	0.496195	0.479757	1.03426	0.301013	0.407545	ENSMUSG00000026526	Fh1	protein_coding	fumarate hydratase 1 [Source:MGI Symbol;Acc:MGI:95530]
ENSMUSG00000026525	317.566	0.782936	0.443084	1.76701	0.077226	0.274314	ENSMUSG00000026525	Opn3	protein_coding	opsin 3 [Source:MGI Symbol;Acc:MGI:1338022]
ENSMUSG00000057335	227.579	0.73906	0.438837	1.68413	0.0921563	0.278568	ENSMUSG00000057335	Cep170	protein_coding	centrosomal protein 170 [Source:MGI Symbol;Acc:MGI:1918348]
ENSMUSG00000019699	83.0047	0.255842	0.52248	0.489667	0.624369	0.67918	ENSMUSG00000019699	Akt3	protein_coding	thymoma viral proto-oncogene 3 [Source:MGI Symbol;Acc:MGI:1345147]
ENSMUSG00000015961	347.573	0.787573	0.463707	1.69843	0.0894266	0.278568	ENSMUSG00000015961	Adss	protein_coding	adenylosuccinate synthetase, non muscle [Source:MGI Symbol;Acc:MGI:87948]
ENSMUSG00000039630	1420.86	0.678334	0.412608	1.64402	0.100173	0.280188	ENSMUSG00000039630	Hnrnpu	protein_coding	heterogeneous nuclear ribonucleoprotein U [Source:MGI Symbol;Acc:MGI:1858195]
ENSMUSG00000055067	2200.66	1.41631	0.446194	3.17419	0.00150255	0.0696093	ENSMUSG00000055067	Smyd3	protein_coding	SET and MYND domain containing 3 [Source:MGI Symbol;Acc:MGI:1916976]
ENSMUSG00000026492	143.147	0.59521	0.459543	1.29522	0.195244	0.328365	ENSMUSG00000026492	Tfb2m	protein_coding	transcription factor B2, mitochondrial [Source:MGI Symbol;Acc:MGI:107937]
ENSMUSG00000087236	534.846	0.867716	0.438759	1.97766	0.0479673	0.274314	ENSMUSG00000087236	Kif28	protein_coding	kinesin family member 28 [Source:MGI Symbol;Acc:MGI:2686151]
ENSMUSG00000026491	1400.51	0.770103	0.427142	1.80292	0.071401	0.274314	ENSMUSG00000026491	Ahctf1	protein_coding	AT hook containing transcription factor 1 [Source:MGI Symbol;Acc:MGI:1915033]
ENSMUSG00000026489	87.2078	0.384973	0.53911	0.71409	0.475172	0.549955	ENSMUSG00000026489	Coq8a	protein_coding	coenzyme Q8A [Source:MGI Symbol;Acc:MGI:1914676]
ENSMUSG00000010609	77.4061	0.440412	0.527897	0.834277	0.404125	0.491201	ENSMUSG00000010609	Psen2	protein_coding	presenilin 2 [Source:MGI Symbol;Acc:MGI:109284]
ENSMUSG00000103156	130.334	0.766931	0.495266	1.54852	0.121496	0.288312	ENSMUSG00000103156	Gm38293	lncRNA	predicted gene, 38293 [Source:MGI Symbol;Acc:MGI:5611521]
ENSMUSG00000060743	871.384	0.992153	0.455802	2.17672	0.0295017	0.261129	ENSMUSG00000060743	H3f3a	protein_coding	H3.3 histone A [Source:MGI Symbol;Acc:MGI:1097686]
ENSMUSG00000038776	241.959	0.795813	0.462337	1.72128	0.0851997	0.276441	ENSMUSG00000038776	Ephx1	protein_coding	epoxide hydrolase 1, microsomal [Source:MGI Symbol;Acc:MGI:95405]
ENSMUSG00000026516	1487.08	0.785629	0.428965	1.83145	0.0670329	0.274314	ENSMUSG00000026516	Nvl	protein_coding	nuclear VCP-like [Source:MGI Symbol;Acc:MGI:1914709]
ENSMUSG00000038733	2050.38	0.469523	0.440544	1.06578	0.286523	0.395977	ENSMUSG00000038733	Wdr26	protein_coding	WD repeat domain 26 [Source:MGI Symbol;Acc:MGI:1923825]
ENSMUSG00000004880	520.622	0.524727	0.464392	1.12992	0.258509	0.374171	ENSMUSG00000004880	Lbr	protein_coding	lamin B receptor [Source:MGI Symbol;Acc:MGI:2138281]
ENSMUSG00000022995	4138.5	0.674241	0.416005	1.62075	0.105071	0.281708	ENSMUSG00000022995	Enah	protein_coding	ENAH actin regulator [Source:MGI Symbol;Acc:MGI:108360]
ENSMUSG00000038633	800.446	0.920087	0.479427	1.91914	0.0549669	0.274314	ENSMUSG00000038633	Degs1	protein_coding	delta(4)-desaturase, sphingolipid 1 [Source:MGI Symbol;Acc:MGI:1097711]
ENSMUSG00000047539	1058.6	0.527661	0.442703	1.19191	0.233298	0.355515	ENSMUSG00000047539	Fbxo28	protein_coding	F-box protein 28 [Source:MGI Symbol;Acc:MGI:1261890]
ENSMUSG00000026509	328.622	0.898612	0.435535	2.06324	0.0390902	0.267633	ENSMUSG00000026509	Capn2	protein_coding	calpain 2 [Source:MGI Symbol;Acc:MGI:88264]
ENSMUSG00000030768	1975.17	0.685597	0.422547	1.62253	0.104689	0.281405	ENSMUSG00000030768	Disp1	protein_coding	dispatched RND transporter family member 1 [Source:MGI Symbol;Acc:MGI:1916147]
ENSMUSG00000118599	89.5153	0.668485	0.511382	1.30721	0.191141	0.326499	ENSMUSG00000118599	Fam177b	unitary_pseudogene	family with sequence similarity 177 member B [Source:MGI Symbol;Acc:MGI:6388753]
ENSMUSG00000046836	349.434	0.518005	0.435716	1.18886	0.234494	0.356215	ENSMUSG00000046836	Brox	protein_coding	BRO1 domain and CAAX motif containing [Source:MGI Symbol;Acc:MGI:1918928]
ENSMUSG00000056050	359.043	0.598382	0.442627	1.35189	0.176411	0.318181	ENSMUSG00000056050	Mia3	protein_coding	MIA SH3 domain ER export factor 3 [Source:MGI Symbol;Acc:MGI:2443183]
ENSMUSG00000026621	38.4415	-0.286047	0.658305	-0.434521	0.66391	0.713109	ENSMUSG00000026621	Mtarc1	protein_coding	mitochondrial amidoxime reducing component 1 [Source:MGI Symbol;Acc:MGI:1913362]
ENSMUSG00000073481	265.32	0.374173	0.467686	0.800051	0.423681	0.507174	ENSMUSG00000073481	Mtarc2	protein_coding	mitochondrial amidoxime reducing component 2 [Source:MGI Symbol;Acc:MGI:1914497]
ENSMUSG00000026620	767.252	0.841859	0.42339	1.98838	0.04677	0.274314	ENSMUSG00000026620	Mark1	protein_coding	MAP/microtubule affinity regulating kinase 1 [Source:MGI Symbol;Acc:MGI:2664902]
ENSMUSG00000026618	905.888	0.575449	0.461264	1.24755	0.212196	0.339215	ENSMUSG00000026618	Iars2	protein_coding	isoleucine-tRNA synthetase 2, mitochondrial [Source:MGI Symbol;Acc:MGI:1919586]
ENSMUSG00000039246	137.541	0.857659	0.488845	1.75446	0.0793519	0.274314	ENSMUSG00000039246	Lyplal1	protein_coding	lysophospholipase-like 1 [Source:MGI Symbol;Acc:MGI:2385115]
ENSMUSG00000039239	688.983	0.676149	0.430733	1.56976	0.11647	0.286217	ENSMUSG00000039239	Tgfb2	protein_coding	transforming growth factor, beta 2 [Source:MGI Symbol;Acc:MGI:98726]
ENSMUSG00000001305	158.68	0.48344	0.495731	0.975208	0.329457	0.429205	ENSMUSG00000001305	Rrp15	protein_coding	ribosomal RNA processing 15 homolog [Source:MGI Symbol;Acc:MGI:1914473]
ENSMUSG00000026608	509.73	0.411991	0.42713	0.964557	0.334767	0.433869	ENSMUSG00000026608	Kctd3	protein_coding	potassium channel tetramerisation domain containing 3 [Source:MGI Symbol;Acc:MGI:2444629]
ENSMUSG00000037624	123.438	0.625738	0.513102	1.21952	0.222646	0.346884	ENSMUSG00000037624	Kcnk2	protein_coding	potassium channel, subfamily K, member 2 [Source:MGI Symbol;Acc:MGI:109366]
ENSMUSG00000026605	601.463	1.0091	0.427964	2.3579	0.0183787	0.231948	ENSMUSG00000026605	Cenpf	protein_coding	centromere protein F [Source:MGI Symbol;Acc:MGI:1313302]
ENSMUSG00000026603	764.589	0.71711	0.45113	1.58959	0.111928	0.283273	ENSMUSG00000026603	Smyd2	protein_coding	SET and MYND domain containing 2 [Source:MGI Symbol;Acc:MGI:1915889]
ENSMUSG00000010175	34.7204	0.0865903	0.655085	0.132182	0.89484	0.911709	ENSMUSG00000010175	Prox1	protein_coding	prospero homeobox 1 [Source:MGI Symbol;Acc:MGI:97772]
ENSMUSG00000089872	901.038	0.722477	0.43281	1.66927	0.095064	0.278568	ENSMUSG00000089872	Rps6kc1	protein_coding	ribosomal protein S6 kinase polypeptide 1 [Source:MGI Symbol;Acc:MGI:2443419]
ENSMUSG00000037568	144.935	-0.00620928	0.457915	-0.0135599	0.989181	0.991238	ENSMUSG00000037568	Vash2	protein_coding	vasohibin 2 [Source:MGI Symbol;Acc:MGI:2444826]
ENSMUSG00000103964	20.9857	-0.182904	0.803969	-0.227502	0.820034	0.847028	ENSMUSG00000103964	Gm8407	processed_pseudogene	predicted gene 8407 [Source:MGI Symbol;Acc:MGI:3644362]
ENSMUSG00000066595	167.039	0.295453	0.510721	0.578501	0.562926	0.62539	ENSMUSG00000066595	Flvcr1	protein_coding	feline leukemia virus subgroup C cellular receptor 1 [Source:MGI Symbol;Acc:MGI:2444881]
ENSMUSG00000026632	156.683	0.082415	0.486944	0.16925	0.8656	0.887084	ENSMUSG00000026632	Tatdn3	protein_coding	TatD DNase domain containing 3 [Source:MGI Symbol;Acc:MGI:1916222]
ENSMUSG00000026628	299.541	1.74689	0.447799	3.90105	9.57745e-05	0.00943272	ENSMUSG00000026628	Atf3	protein_coding	activating transcription factor 3 [Source:MGI Symbol;Acc:MGI:109384]
ENSMUSG00000037499	161.99	0.666957	0.475567	1.40245	0.160781	0.309208	ENSMUSG00000037499	Nenf	protein_coding	neuron derived neurotrophic factor [Source:MGI Symbol;Acc:MGI:1913458]
ENSMUSG00000026626	870.991	0.646466	0.441604	1.46391	0.14322	0.297771	ENSMUSG00000026626	Ppp2r5a	protein_coding	protein phosphatase 2, regulatory subunit B', alpha [Source:MGI Symbol;Acc:MGI:2388479]
ENSMUSG00000037474	515.123	0.727493	0.450416	1.61516	0.106276	0.281734	ENSMUSG00000037474	Dtl	protein_coding	denticleless E3 ubiquitin protein ligase [Source:MGI Symbol;Acc:MGI:1924093]
ENSMUSG00000055833	274.692	0.584449	0.480792	1.2156	0.224139	0.347824	ENSMUSG00000055833	1700034H15Rik	lncRNA	RIKEN cDNA 1700034H15 gene [Source:MGI Symbol;Acc:MGI:1921515]
ENSMUSG00000026637	269.067	0.417525	0.45135	0.925059	0.354935	0.449278	ENSMUSG00000026637	Traf5	protein_coding	TNF receptor-associated factor 5 [Source:MGI Symbol;Acc:MGI:107548]
ENSMUSG00000037395	665.263	0.725086	0.47487	1.52691	0.126782	0.289764	ENSMUSG00000037395	Rcor3	protein_coding	REST corepressor 3 [Source:MGI Symbol;Acc:MGI:2441920]
ENSMUSG00000037375	223.551	1.06729	0.484689	2.20201	0.0276649	0.254931	ENSMUSG00000037375	Hhat	protein_coding	hedgehog acyltransferase [Source:MGI Symbol;Acc:MGI:2444681]
ENSMUSG00000016262	148.261	0.395399	0.530593	0.745202	0.45615	0.534735	ENSMUSG00000016262	Sertad4	protein_coding	SERTA domain containing 4 [Source:MGI Symbol;Acc:MGI:2443496]
ENSMUSG00000016200	176.995	1.10977	0.496319	2.236	0.025352	0.250827	ENSMUSG00000016200	Syt14	protein_coding	synaptotagmin XIV [Source:MGI Symbol;Acc:MGI:2444490]
ENSMUSG00000103640	40.3237	0.722109	0.690443	1.04586	0.295624	0.402768	ENSMUSG00000103640	Gm31406	lncRNA	predicted gene, 31406 [Source:MGI Symbol;Acc:MGI:5590565]
ENSMUSG00000016181	592.559	0.675766	0.440878	1.53277	0.125332	0.289343	ENSMUSG00000016181	Utp25	protein_coding	UTP25 small subunit processome component [Source:MGI Symbol;Acc:MGI:2138080]
ENSMUSG00000037318	32.5976	0.239564	0.660606	0.362643	0.716872	0.759121	ENSMUSG00000037318	Traf3ip3	protein_coding	TRAF3 interacting protein 3 [Source:MGI Symbol;Acc:MGI:2441706]
ENSMUSG00000097850	1173.16	1.27297	0.478361	2.66111	0.00778827	0.162939	ENSMUSG00000097850	Mir205hg	lncRNA	Mir205 host gene [Source:MGI Symbol;Acc:MGI:1918050]
ENSMUSG00000016493	110.769	0.485922	0.509427	0.953859	0.340155	0.437992	ENSMUSG00000016493	Cd46	protein_coding	CD46 antigen, complement regulatory protein [Source:MGI Symbol;Acc:MGI:1203290]
ENSMUSG00000016481	305.078	0.566737	0.465549	1.21735	0.22347	0.347353	ENSMUSG00000016481	Cr1l	protein_coding	complement component (3b/4b) receptor 1-like [Source:MGI Symbol;Acc:MGI:88513]
ENSMUSG00000050530	134.724	0.52293	0.471157	1.10989	0.267048	0.380442	ENSMUSG00000050530	Fam171a1	protein_coding	family with sequence similarity 171, member A1 [Source:MGI Symbol;Acc:MGI:2442917]
ENSMUSG00000026643	399.502	0.63674	0.485058	1.31271	0.189282	0.325553	ENSMUSG00000026643	Nmt2	protein_coding	N-myristoyltransferase 2 [Source:MGI Symbol;Acc:MGI:1202298]
ENSMUSG00000026648	663.637	0.89757	0.47227	1.90054	0.0573618	0.274314	ENSMUSG00000026648	Dclre1c	protein_coding	DNA cross-link repair 1C [Source:MGI Symbol;Acc:MGI:2441769]
ENSMUSG00000039496	176.899	1.49039	0.497074	2.99834	0.00271458	0.0964264	ENSMUSG00000039496	Cdnf	protein_coding	cerebral dopamine neurotrophic factor [Source:MGI Symbol;Acc:MGI:3606576]
ENSMUSG00000026655	823.291	0.641356	0.466132	1.37591	0.16885	0.313245	ENSMUSG00000026655	Fam107b	protein_coding	family with sequence similarity 107, member B [Source:MGI Symbol;Acc:MGI:1913790]
ENSMUSG00000026657	409.494	0.979957	0.448502	2.18496	0.028892	0.25956	ENSMUSG00000026657	Frmd4a	protein_coding	FERM domain containing 4A [Source:MGI Symbol;Acc:MGI:1919850]
ENSMUSG00000048186	239.133	1.40547	0.463989	3.02911	0.00245278	0.0923858	ENSMUSG00000048186	Bend7	protein_coding	BEN domain containing 7 [Source:MGI Symbol;Acc:MGI:2443100]
ENSMUSG00000026662	325.725	0.479477	0.454866	1.05411	0.291835	0.399777	ENSMUSG00000026662	Sephs1	protein_coding	selenophosphate synthetase 1 [Source:MGI Symbol;Acc:MGI:1923580]
ENSMUSG00000026676	224.195	0.821685	0.448574	1.83177	0.0669852	0.274314	ENSMUSG00000026676	Ccdc3	protein_coding	coiled-coil domain containing 3 [Source:MGI Symbol;Acc:MGI:1921436]
ENSMUSG00000025817	597.772	0.870716	0.427318	2.03763	0.0415867	0.271053	ENSMUSG00000025817	Nudt5	protein_coding	nudix hydrolase 5 [Source:MGI Symbol;Acc:MGI:1858232]
ENSMUSG00000043241	1770.56	0.7548	0.429332	1.75808	0.0787335	0.274314	ENSMUSG00000043241	Upf2	protein_coding	UPF2 regulator of nonsense transcripts homolog (yeast) [Source:MGI Symbol;Acc:MGI:2449307]
ENSMUSG00000087125	144.233	1.04547	0.504455	2.07246	0.0382221	0.26633	ENSMUSG00000087125	A230108P19Rik	lncRNA	RIKEN cDNA A230108P19 gene [Source:MGI Symbol;Acc:MGI:2443444]
ENSMUSG00000039046	1949.14	0.495764	0.448569	1.10521	0.269068	0.381725	ENSMUSG00000039046	Usp6nl	protein_coding	USP6 N-terminal like [Source:MGI Symbol;Acc:MGI:2138893]
ENSMUSG00000079604	512.065	1.01022	0.458889	2.20144	0.0277045	0.254931	ENSMUSG00000079604	Gm13219	lncRNA	predicted gene 13219 [Source:MGI Symbol;Acc:MGI:3651678]
ENSMUSG00000025783	134.979	0.51729	0.513569	1.00725	0.313817	0.417101	ENSMUSG00000025783	4930412O13Rik	lncRNA	RIKEN cDNA 4930412O13 gene [Source:MGI Symbol;Acc:MGI:1921185]
ENSMUSG00000037262	108.094	1.05577	0.479935	2.19982	0.0278194	0.254931	ENSMUSG00000037262	Kin	protein_coding	Kin17 DNA and RNA binding protein [Source:MGI Symbol;Acc:MGI:96676]
ENSMUSG00000025780	88.1335	0.840802	0.522982	1.60771	0.107899	0.281997	ENSMUSG00000025780	Itih5	protein_coding	inter-alpha-trypsin inhibitor, heavy chain 5 [Source:MGI Symbol;Acc:MGI:1925751]
ENSMUSG00000061186	36.9458	0.64783	0.648297	0.999279	0.317659	0.420133	ENSMUSG00000061186	Sfmbt2	protein_coding	Scm-like with four mbt domains 2 [Source:MGI Symbol;Acc:MGI:2447794]
ENSMUSG00000026778	47.9735	1.36741	0.619754	2.20637	0.0273582	0.254931	ENSMUSG00000026778	Prkcq	protein_coding	protein kinase C, theta [Source:MGI Symbol;Acc:MGI:97601]
ENSMUSG00000023206	642.449	1.02848	0.456855	2.25122	0.0243714	0.248788	ENSMUSG00000023206	Il15ra	protein_coding	interleukin 15 receptor, alpha chain [Source:MGI Symbol;Acc:MGI:104644]
ENSMUSG00000047909	197.215	0.944948	0.485222	1.94746	0.0514801	0.274314	ENSMUSG00000047909	Ankrd16	protein_coding	ankyrin repeat domain 16 [Source:MGI Symbol;Acc:MGI:2444796]
ENSMUSG00000026730	171.342	0.0613208	0.48564	0.126268	0.89952	0.915845	ENSMUSG00000026730	Pter	protein_coding	phosphotriesterase related [Source:MGI Symbol;Acc:MGI:107372]
ENSMUSG00000086358	29.0428	0.479331	0.697491	0.687222	0.491943	0.564501	ENSMUSG00000086358	Gm13270	lncRNA	predicted gene 13270 [Source:MGI Symbol;Acc:MGI:3651704]
ENSMUSG00000026728	22.2991	0.83606	0.76242	1.09659	0.272822	0.384719	ENSMUSG00000026728	Vim	protein_coding	vimentin [Source:MGI Symbol;Acc:MGI:98932]
ENSMUSG00000026718	1030.29	0.639951	0.433199	1.47727	0.139604	0.295791	ENSMUSG00000026718	Stam	protein_coding	signal transducing adaptor molecule (SH3 domain and ITAM motif) 1 [Source:MGI Symbol;Acc:MGI:1329014]
ENSMUSG00000017418	949.827	0.437548	0.422462	1.03571	0.300338	0.407079	ENSMUSG00000017418	Arl5b	protein_coding	ADP-ribosylation factor-like 5B [Source:MGI Symbol;Acc:MGI:1923119]
ENSMUSG00000026748	9010.43	0.410798	0.439394	0.934921	0.349829	0.445871	ENSMUSG00000026748	Plxdc2	protein_coding	plexin domain containing 2 [Source:MGI Symbol;Acc:MGI:1914698]
ENSMUSG00000026743	3912.04	0.74015	0.428065	1.72906	0.0837983	0.275243	ENSMUSG00000026743	Mllt10	protein_coding	myeloid/lymphoid or mixed-lineage leukemia; translocated to, 10 [Source:MGI Symbol;Acc:MGI:1329038]
ENSMUSG00000051154	174.771	1.48956	0.512876	2.90432	0.00368052	0.113301	ENSMUSG00000051154	Commd3	protein_coding	COMM domain containing 3 [Source:MGI Symbol;Acc:MGI:88218]
ENSMUSG00000026739	111.836	0.660853	0.503063	1.31366	0.188961	0.325377	ENSMUSG00000026739	Bmi1	protein_coding	Bmi1 polycomb ring finger oncogene [Source:MGI Symbol;Acc:MGI:88174]
ENSMUSG00000023094	28.0614	0.805468	0.678698	1.18679	0.235312	0.356706	ENSMUSG00000023094	Msrb2	protein_coding	methionine sulfoxide reductase B2 [Source:MGI Symbol;Acc:MGI:1923717]
ENSMUSG00000043415	337.237	1.31149	0.473176	2.77168	0.00557673	0.141504	ENSMUSG00000043415	Otud1	protein_coding	OTU domain containing 1 [Source:MGI Symbol;Acc:MGI:1918448]
ENSMUSG00000036617	4489.35	0.959702	0.437468	2.19376	0.0282524	0.257466	ENSMUSG00000036617	Etl4	protein_coding	enhancer trap locus 4 [Source:MGI Symbol;Acc:MGI:95454]
ENSMUSG00000048550	64.2335	0.669884	0.554963	1.20708	0.227402	0.350962	ENSMUSG00000048550	Thnsl1	protein_coding	threonine synthase-like 1 (bacterial) [Source:MGI Symbol;Acc:MGI:2139347]
ENSMUSG00000026784	455.926	0.877777	0.433245	2.02605	0.0427596	0.274088	ENSMUSG00000026784	Pdss1	protein_coding	prenyl (solanesyl) diphosphate synthase, subunit 1 [Source:MGI Symbol;Acc:MGI:1889278]
ENSMUSG00000026781	722.317	0.576603	0.450228	1.28069	0.200302	0.331494	ENSMUSG00000026781	Acbd5	protein_coding	acyl-Coenzyme A binding domain containing 5 [Source:MGI Symbol;Acc:MGI:1921409]
ENSMUSG00000026775	1185.84	0.751094	0.425807	1.76393	0.0777436	0.274314	ENSMUSG00000026775	Yme1l1	protein_coding	YME1-like 1 (S. cerevisiae) [Source:MGI Symbol;Acc:MGI:1351651]
ENSMUSG00000026774	40.3583	0.0354131	0.644866	0.0549155	0.956206	0.963525	ENSMUSG00000026774	Potegl	protein_coding	POTE ankyrin domain family, member G like [Source:MGI Symbol;Acc:MGI:1918231]
ENSMUSG00000046845	276.269	0.465116	0.453185	1.02633	0.304738	0.410078	ENSMUSG00000046845	Il1f10	protein_coding	interleukin 1 family, member 10 [Source:MGI Symbol;Acc:MGI:2652548]
ENSMUSG00000026981	194.943	0.380521	0.446033	0.853124	0.393591	0.481877	ENSMUSG00000026981	Il1rn	protein_coding	interleukin 1 receptor antagonist [Source:MGI Symbol;Acc:MGI:96547]
ENSMUSG00000026979	1087.78	0.357054	0.432735	0.825109	0.409309	0.495194	ENSMUSG00000026979	Psd4	protein_coding	pleckstrin and Sec7 domain containing 4 [Source:MGI Symbol;Acc:MGI:2674093]
ENSMUSG00000026974	243.102	0.715307	0.502354	1.42391	0.154472	0.305413	ENSMUSG00000026974	Zmynd19	protein_coding	zinc finger, MYND domain containing 19 [Source:MGI Symbol;Acc:MGI:1914437]
ENSMUSG00000026975	207.903	0.430755	0.486021	0.886289	0.375462	0.466163	ENSMUSG00000026975	Dph7	protein_coding	diphthamine biosynethesis 7 [Source:MGI Symbol;Acc:MGI:1914478]
ENSMUSG00000036833	331.528	0.736293	0.486905	1.51219	0.130485	0.291345	ENSMUSG00000036833	Pnpla7	protein_coding	patatin-like phospholipase domain containing 7 [Source:MGI Symbol;Acc:MGI:2385325]
ENSMUSG00000006476	74.3612	0.683224	0.531589	1.28525	0.198706	0.330621	ENSMUSG00000006476	Nsmf	protein_coding	NMDA receptor synaptonuclear signaling and neuronal migration factor [Source:MGI Symbol;Acc:MGI:1861755]
ENSMUSG00000078202	534.696	1.44291	0.805842	1.79056	0.0733644	0.274314	ENSMUSG00000078202	Nrarp	protein_coding	Notch-regulated ankyrin repeat protein [Source:MGI Symbol;Acc:MGI:1914372]
ENSMUSG00000048707	257.597	0.737464	0.50956	1.44726	0.147825	0.3009	ENSMUSG00000048707	Tprn	protein_coding	taperin [Source:MGI Symbol;Acc:MGI:2139535]
ENSMUSG00000026965	463.33	0.551499	0.523465	1.05355	0.292087	0.400013	ENSMUSG00000026965	Anapc2	protein_coding	anaphase promoting complex subunit 2 [Source:MGI Symbol;Acc:MGI:2139135]
ENSMUSG00000036646	311.61	0.519297	0.478966	1.0842	0.278274	0.389836	ENSMUSG00000036646	Man1b1	protein_coding	mannosidase, alpha, class 1B, member 1 [Source:MGI Symbol;Acc:MGI:2684954]
ENSMUSG00000026955	53.2857	0.585405	0.565686	1.03486	0.300735	0.407394	ENSMUSG00000026955	Sapcd2	protein_coding	suppressor APC domain containing 2 [Source:MGI Symbol;Acc:MGI:1919330]
ENSMUSG00000015085	99.7316	1.06535	0.513928	2.07295	0.0381765	0.26633	ENSMUSG00000015085	Entpd2	protein_coding	ectonucleoside triphosphate diphosphohydrolase 2 [Source:MGI Symbol;Acc:MGI:1096863]
ENSMUSG00000026944	196.834	0.778103	0.505678	1.53873	0.123869	0.288974	ENSMUSG00000026944	Abca2	protein_coding	ATP-binding cassette, sub-family A (ABC1), member 2 [Source:MGI Symbol;Acc:MGI:99606]
ENSMUSG00000015095	429.794	0.580886	0.446642	1.30056	0.193408	0.327456	ENSMUSG00000015095	Fbxw5	protein_coding	F-box and WD-40 domain protein 5 [Source:MGI Symbol;Acc:MGI:1354731]
ENSMUSG00000015092	146.515	1.04998	0.513234	2.04582	0.0407742	0.269584	ENSMUSG00000015092	Edf1	protein_coding	endothelial differentiation-related factor 1 [Source:MGI Symbol;Acc:MGI:1891227]
ENSMUSG00000052403	146.398	0.676467	0.493655	1.37032	0.170586	0.313839	ENSMUSG00000052403	Fcnaos	lncRNA	ficolin A, opposite strand [Source:MGI Symbol;Acc:MGI:3701343]
ENSMUSG00000026930	462.487	0.0175111	0.453858	0.0385828	0.969223	0.974066	ENSMUSG00000026930	Gpsm1	protein_coding	G-protein signalling modulator 1 (AGS3-like, C. elegans) [Source:MGI Symbol;Acc:MGI:1915089]
ENSMUSG00000086779	129.217	0.270269	0.478001	0.565415	0.571792	0.632848	ENSMUSG00000086779	Gm13562	lncRNA	predicted gene 13562 [Source:MGI Symbol;Acc:MGI:3651238]
ENSMUSG00000026926	424.607	0.660879	0.436641	1.51355	0.130139	0.291345	ENSMUSG00000026926	Pmpca	protein_coding	peptidase (mitochondrial processing) alpha [Source:MGI Symbol;Acc:MGI:1918568]
ENSMUSG00000086714	52.6663	0.136137	0.559484	0.243327	0.807752	0.836504	ENSMUSG00000086714	0610009E02Rik	lncRNA	RIKEN cDNA 0610009E02 gene [Source:MGI Symbol;Acc:MGI:3698435]
ENSMUSG00000026921	65.675	0.325423	0.551068	0.590531	0.554834	0.618651	ENSMUSG00000026921	Egfl7	protein_coding	EGF-like domain 7 [Source:MGI Symbol;Acc:MGI:2449923]
ENSMUSG00000036186	30.308	0.109125	0.671518	0.162505	0.870908	0.89163	ENSMUSG00000036186	Dipk1b	protein_coding	divergent protein kinase domain 1B [Source:MGI Symbol;Acc:MGI:1927576]
ENSMUSG00000086775	23.8946	0.987171	0.760991	1.29722	0.194556	0.328149	ENSMUSG00000086775	Snhg7os	lncRNA	small nucleolar RNA host gene 7, opposite strand [Source:MGI Symbol;Acc:MGI:3045374]
ENSMUSG00000062647	206.787	1.93637	0.465282	4.16172	3.1586e-05	0.00437466	ENSMUSG00000062647	Rpl7a	protein_coding	ribosomal protein L7A [Source:MGI Symbol;Acc:MGI:1353472]
ENSMUSG00000014873	55.6375	1.09212	0.58508	1.86662	0.0619553	0.274314	ENSMUSG00000014873	Surf2	protein_coding	surfeit gene 2 [Source:MGI Symbol;Acc:MGI:98444]
ENSMUSG00000049897	67.3806	0.85774	0.598333	1.43355	0.151701	0.303859	ENSMUSG00000049897	Stkld1	protein_coding	serine/threonine kinase-like domain containing 1 [Source:MGI Symbol;Acc:MGI:2685557]
ENSMUSG00000015488	374.748	0.520419	0.45728	1.13807	0.25509	0.372102	ENSMUSG00000015488	Cacfd1	protein_coding	calcium channel flower domain containing 1 [Source:MGI Symbol;Acc:MGI:1924317]
ENSMUSG00000026917	415.734	0.595144	0.441526	1.34793	0.177682	0.318788	ENSMUSG00000026917	Wdr5	protein_coding	WD repeat domain 5 [Source:MGI Symbol;Acc:MGI:2155884]
ENSMUSG00000085929	49.2706	0.60401	0.628631	0.960834	0.336636	0.43523	ENSMUSG00000085929	Gm13421	lncRNA	predicted gene 13421 [Source:MGI Symbol;Acc:MGI:3649922]
ENSMUSG00000015846	6790.56	0.830314	0.429519	1.93312	0.053221	0.274314	ENSMUSG00000015846	Rxra	protein_coding	retinoid X receptor alpha [Source:MGI Symbol;Acc:MGI:98214]
ENSMUSG00000026837	1073.54	1.17611	0.429149	2.74056	0.00613342	0.14679	ENSMUSG00000026837	Col5a1	protein_coding	collagen, type V, alpha 1 [Source:MGI Symbol;Acc:MGI:88457]
ENSMUSG00000026833	31.2479	1.00477	0.70604	1.42311	0.154705	0.305413	ENSMUSG00000026833	Olfm1	protein_coding	olfactomedin 1 [Source:MGI Symbol;Acc:MGI:1860437]
ENSMUSG00000035829	64.0144	0.318883	0.551223	0.578501	0.562926	0.62539	ENSMUSG00000035829	Ppp1r26	protein_coding	protein phosphatase 1, regulatory subunit 26 [Source:MGI Symbol;Acc:MGI:2685193]
ENSMUSG00000035772	150.736	1.10881	0.506611	2.18868	0.0286201	0.258911	ENSMUSG00000035772	Mrps2	protein_coding	mitochondrial ribosomal protein S2 [Source:MGI Symbol;Acc:MGI:2153089]
ENSMUSG00000026821	651.449	0.51209	0.438271	1.16843	0.242633	0.362119	ENSMUSG00000026821	Ralgds	protein_coding	ral guanine nucleotide dissociation stimulator [Source:MGI Symbol;Acc:MGI:107485]
ENSMUSG00000026812	509.756	0.700917	0.447731	1.56549	0.117469	0.286883	ENSMUSG00000026812	Tsc1	protein_coding	TSC complex subunit 1 [Source:MGI Symbol;Acc:MGI:1929183]
ENSMUSG00000026807	85.2203	1.35484	0.542132	2.49911	0.0124507	0.201167	ENSMUSG00000026807	Ak8	protein_coding	adenylate kinase 8 [Source:MGI Symbol;Acc:MGI:1916120]
ENSMUSG00000026806	696.638	0.525903	0.43408	1.21153	0.225691	0.349498	ENSMUSG00000026806	Ddx31	protein_coding	DEAD/H box helicase 31 [Source:MGI Symbol;Acc:MGI:2682639]
ENSMUSG00000026803	436.057	0.818383	0.447232	1.82989	0.0672669	0.274314	ENSMUSG00000026803	Ttf1	protein_coding	transcription termination factor, RNA polymerase I [Source:MGI Symbol;Acc:MGI:105044]
ENSMUSG00000043535	749.306	1.033	0.429818	2.40335	0.0162458	0.223805	ENSMUSG00000043535	Setx	protein_coding	senataxin [Source:MGI Symbol;Acc:MGI:2443480]
ENSMUSG00000026799	1066.56	0.566388	0.426127	1.32915	0.183798	0.321908	ENSMUSG00000026799	Med27	protein_coding	mediator complex subunit 27 [Source:MGI Symbol;Acc:MGI:1916225]
ENSMUSG00000039844	2167	0.902945	0.432221	2.08908	0.0367002	0.26633	ENSMUSG00000039844	Rapgef1	protein_coding	Rap guanine nucleotide exchange factor (GEF) 1 [Source:MGI Symbol;Acc:MGI:104580]
ENSMUSG00000075425	21.2372	0.409893	0.763751	0.536684	0.591486	0.650595	ENSMUSG00000075425	Gm13547	transcribed_unprocessed_pseudogene	predicted gene 13547 [Source:MGI Symbol;Acc:MGI:3650473]
ENSMUSG00000026798	95.6877	0.551199	0.509783	1.08124	0.27959	0.390691	ENSMUSG00000026798	Coq4	protein_coding	coenzyme Q4 [Source:MGI Symbol;Acc:MGI:1098826]
ENSMUSG00000059316	599.487	0.185513	0.470458	0.394324	0.693342	0.738854	ENSMUSG00000059316	Slc27a4	protein_coding	solute carrier family 27 (fatty acid transporter), member 4 [Source:MGI Symbol;Acc:MGI:1347347]
ENSMUSG00000069020	177.768	0.758156	0.451921	1.67763	0.0934193	0.278568	ENSMUSG00000069020	Urm1	protein_coding	ubiquitin related modifier 1 [Source:MGI Symbol;Acc:MGI:1915455]
ENSMUSG00000039787	275.012	0.670434	0.446535	1.50141	0.133249	0.291947	ENSMUSG00000039787	Cercam	protein_coding	cerebral endothelial cell adhesion molecule [Source:MGI Symbol;Acc:MGI:2139134]
ENSMUSG00000026790	1676.2	0.612146	0.449839	1.36081	0.173574	0.315753	ENSMUSG00000026790	Odf2	protein_coding	outer dense fiber of sperm tails 2 [Source:MGI Symbol;Acc:MGI:1098824]
ENSMUSG00000019715	142.862	0.525054	0.503936	1.04191	0.297455	0.404393	ENSMUSG00000019715	Gle1	protein_coding	GLE1 RNA export mediator (yeast) [Source:MGI Symbol;Acc:MGI:1921662]
ENSMUSG00000057738	2575.77	0.579003	0.441897	1.31027	0.190105	0.325852	ENSMUSG00000057738	Sptan1	protein_coding	spectrin alpha, non-erythrocytic 1 [Source:MGI Symbol;Acc:MGI:98386]
ENSMUSG00000054766	560.268	1.29426	0.471458	2.74523	0.00604683	0.146713	ENSMUSG00000054766	Set	protein_coding	SET nuclear oncogene [Source:MGI Symbol;Acc:MGI:1860267]
ENSMUSG00000026785	202.58	0.574943	0.529855	1.08509	0.27788	0.389489	ENSMUSG00000026785	Pkn3	protein_coding	protein kinase N3 [Source:MGI Symbol;Acc:MGI:2388285]
ENSMUSG00000039678	288.309	0.442667	0.486008	0.910822	0.362389	0.455705	ENSMUSG00000039678	Tbc1d13	protein_coding	TBC1 domain family, member 13 [Source:MGI Symbol;Acc:MGI:2385326]
ENSMUSG00000015337	77.9928	0.721337	0.559082	1.29022	0.196975	0.329343	ENSMUSG00000015337	Endog	protein_coding	endonuclease G [Source:MGI Symbol;Acc:MGI:1261433]
ENSMUSG00000007476	217.262	0.367001	0.498265	0.736558	0.461391	0.538979	ENSMUSG00000007476	Lrrc8a	protein_coding	leucine rich repeat containing 8A VRAC subunit A [Source:MGI Symbol;Acc:MGI:2652847]
ENSMUSG00000079484	45.7251	-0.363431	0.606965	-0.598767	0.549328	0.613667	ENSMUSG00000079484	Phyhd1	protein_coding	phytanoyl-CoA dioxygenase domain containing 1 [Source:MGI Symbol;Acc:MGI:3612860]
ENSMUSG00000052533	1171.12	0.637217	0.427939	1.48904	0.136478	0.29375	ENSMUSG00000052533	Nup188	protein_coding	nucleoporin 188 [Source:MGI Symbol;Acc:MGI:2446190]
ENSMUSG00000026858	959.056	0.604384	0.415016	1.45629	0.145312	0.299639	ENSMUSG00000026858	Miga2	protein_coding	mitoguardin 2 [Source:MGI Symbol;Acc:MGI:1922035]
ENSMUSG00000026856	489.668	0.624701	0.466673	1.33863	0.180692	0.320588	ENSMUSG00000026856	Dolpp1	protein_coding	dolichyl pyrophosphate phosphatase 1 [Source:MGI Symbol;Acc:MGI:1914093]
ENSMUSG00000039515	244.077	0.858817	0.479062	1.79271	0.0730198	0.274314	ENSMUSG00000039515	Ptpa	protein_coding	protein phosphatase 2 protein activator [Source:MGI Symbol;Acc:MGI:1346006]
ENSMUSG00000047363	259.152	0.99648	0.478063	2.08441	0.0371227	0.26633	ENSMUSG00000047363	Cstad	protein_coding	CSA-conditional, T cell activation-dependent protein [Source:MGI Symbol;Acc:MGI:1925867]
ENSMUSG00000086405	61.944	0.78797	0.562203	1.40158	0.161042	0.309239	ENSMUSG00000086405	9330198N18Rik	lncRNA	RIKEN cDNA 9330198N18 gene [Source:MGI Symbol;Acc:MGI:1924766]
ENSMUSG00000026857	437.924	0.801021	0.451348	1.77473	0.0759424	0.274314	ENSMUSG00000026857	Ntmt1	protein_coding	N-terminal Xaa-Pro-Lys N-methyltransferase 1 [Source:MGI Symbol;Acc:MGI:1913867]
ENSMUSG00000026848	371.458	0.347944	0.45353	0.76719	0.442968	0.523111	ENSMUSG00000026848	Tor1b	protein_coding	torsin family 1, member B [Source:MGI Symbol;Acc:MGI:1353605]
ENSMUSG00000026854	1152.16	0.659701	0.454913	1.45017	0.147011	0.30084	ENSMUSG00000026854	Usp20	protein_coding	ubiquitin specific peptidase 20 [Source:MGI Symbol;Acc:MGI:1921520]
ENSMUSG00000000194	2047.63	0.787449	0.427908	1.84023	0.0657344	0.274314	ENSMUSG00000000194	Gpr107	protein_coding	G protein-coupled receptor 107 [Source:MGI Symbol;Acc:MGI:2139054]
ENSMUSG00000062661	689.376	0.54116	0.442617	1.22264	0.221467	0.345939	ENSMUSG00000062661	Ncs1	protein_coding	neuronal calcium sensor 1 [Source:MGI Symbol;Acc:MGI:109166]
ENSMUSG00000055632	79.3522	0.531293	0.580411	0.915373	0.359996	0.453783	ENSMUSG00000055632	Hmcn2	protein_coding	hemicentin 2 [Source:MGI Symbol;Acc:MGI:2677838]
ENSMUSG00000076441	1462.8	1.23797	0.444697	2.78384	0.00537187	0.138906	ENSMUSG00000076441	Ass1	protein_coding	argininosuccinate synthetase 1 [Source:MGI Symbol;Acc:MGI:88090]
ENSMUSG00000026843	1337.15	0.837118	0.436443	1.91805	0.055105	0.274314	ENSMUSG00000026843	Fubp3	protein_coding	far upstream element (FUSE) binding protein 3 [Source:MGI Symbol;Acc:MGI:2443699]
ENSMUSG00000039356	294.052	0.477774	0.466848	1.02341	0.306116	0.41135	ENSMUSG00000039356	Exosc2	protein_coding	exosome component 2 [Source:MGI Symbol;Acc:MGI:2385133]
ENSMUSG00000026842	1080.36	0.767328	0.416711	1.84139	0.0655643	0.274314	ENSMUSG00000026842	Abl1	protein_coding	c-abl oncogene 1, non-receptor tyrosine kinase [Source:MGI Symbol;Acc:MGI:87859]
ENSMUSG00000026840	51.2916	0.263954	0.573075	0.460592	0.645092	0.697272	ENSMUSG00000026840	Lamc3	protein_coding	laminin gamma 3 [Source:MGI Symbol;Acc:MGI:1344394]
ENSMUSG00000001864	495.754	-0.516946	0.473704	-1.09128	0.275148	0.386965	ENSMUSG00000001864	Aif1l	protein_coding	allograft inflammatory factor 1-like [Source:MGI Symbol;Acc:MGI:1919598]
ENSMUSG00000001855	2103.62	0.28679	0.423069	0.677879	0.497848	0.569425	ENSMUSG00000001855	Nup214	protein_coding	nucleoporin 214 [Source:MGI Symbol;Acc:MGI:1095411]
ENSMUSG00000051373	17.319	-0.493054	0.827306	-0.595975	0.551192	0.615387	ENSMUSG00000051373	Plpp7	protein_coding	phospholipid phosphatase 7 (inactive) [Source:MGI Symbol;Acc:MGI:2445183]
ENSMUSG00000039262	3727.3	0.751399	0.423573	1.77395	0.0760707	0.274314	ENSMUSG00000039262	Prrc2b	protein_coding	proline-rich coiled-coil 2B [Source:MGI Symbol;Acc:MGI:1923304]
ENSMUSG00000039254	231.548	0.190017	0.493159	0.385306	0.70001	0.744766	ENSMUSG00000039254	Pomt1	protein_coding	protein-O-mannosyltransferase 1 [Source:MGI Symbol;Acc:MGI:2138994]
ENSMUSG00000002546	685.797	0.586798	0.443899	1.32192	0.186196	0.322905	ENSMUSG00000002546	Golga2	protein_coding	golgi autoantigen, golgin subfamily a, 2 [Source:MGI Symbol;Acc:MGI:2139395]
ENSMUSG00000039205	175.094	0.466739	0.486054	0.960261	0.336924	0.435349	ENSMUSG00000039205	Ciz1	protein_coding	CDKN1A interacting zinc finger protein 1 [Source:MGI Symbol;Acc:MGI:1920234]
ENSMUSG00000026820	67.286	1.10399	0.628767	1.7558	0.0791221	0.274314	ENSMUSG00000026820	Ptges2	protein_coding	prostaglandin E synthase 2 [Source:MGI Symbol;Acc:MGI:1917592]
ENSMUSG00000039164	72.4241	0.497016	0.573202	0.867088	0.385894	0.474961	ENSMUSG00000039164	Naif1	protein_coding	nuclear apoptosis inducing factor 1 [Source:MGI Symbol;Acc:MGI:1918504]
ENSMUSG00000026810	136.138	0.762827	0.539094	1.41502	0.157064	0.306854	ENSMUSG00000026810	Dpm2	protein_coding	dolichol-phosphate (beta-D) mannosyltransferase 2 [Source:MGI Symbol;Acc:MGI:1330238]
ENSMUSG00000046854	66.7108	-0.547008	0.539629	-1.01367	0.310738	0.414775	ENSMUSG00000046854	Pip5kl1	protein_coding	phosphatidylinositol-4-phosphate 5-kinase-like 1 [Source:MGI Symbol;Acc:MGI:2448520]
ENSMUSG00000026814	26.1668	0.659906	0.699571	0.943301	0.345527	0.442637	ENSMUSG00000026814	Eng	protein_coding	endoglin [Source:MGI Symbol;Acc:MGI:95392]
ENSMUSG00000009563	177.363	1.11649	0.525151	2.12603	0.0335011	0.265522	ENSMUSG00000009563	Tor2a	protein_coding	torsin family 2, member A [Source:MGI Symbol;Acc:MGI:1353596]
ENSMUSG00000026796	4795.58	0.611035	0.439753	1.3895	0.164682	0.311289	ENSMUSG00000026796	Niban2	protein_coding	niban apoptosis regulator 2 [Source:MGI Symbol;Acc:MGI:2442910]
ENSMUSG00000004105	120.235	0.257378	0.497574	0.517267	0.60497	0.661813	ENSMUSG00000004105	Angptl2	protein_coding	angiopoietin-like 2 [Source:MGI Symbol;Acc:MGI:1347002]
ENSMUSG00000038696	2107.12	0.796762	0.425618	1.87201	0.0612047	0.274314	ENSMUSG00000038696	Mapkap1	protein_coding	mitogen-activated protein kinase associated protein 1 [Source:MGI Symbol;Acc:MGI:2444554]
ENSMUSG00000026864	755.71	0.933896	0.443855	2.10406	0.0353736	0.26633	ENSMUSG00000026864	Hspa5	protein_coding	heat shock protein 5 [Source:MGI Symbol;Acc:MGI:95835]
ENSMUSG00000057110	684.206	0.847635	0.444593	1.90654	0.05658	0.274314	ENSMUSG00000057110	Cntrl	protein_coding	centriolin [Source:MGI Symbol;Acc:MGI:1889576]
ENSMUSG00000026879	438.685	0.489317	0.442298	1.10631	0.268594	0.381491	ENSMUSG00000026879	Gsn	protein_coding	gelsolin [Source:MGI Symbol;Acc:MGI:95851]
ENSMUSG00000026883	2458.82	0.625236	0.433824	1.44122	0.149522	0.301996	ENSMUSG00000026883	Dab2ip	protein_coding	disabled 2 interacting protein [Source:MGI Symbol;Acc:MGI:1916851]
ENSMUSG00000026887	705.807	0.323698	0.462519	0.699858	0.484016	0.557957	ENSMUSG00000026887	Mrrf	protein_coding	mitochondrial ribosome recycling factor [Source:MGI Symbol;Acc:MGI:1915121]
ENSMUSG00000047250	591.574	0.440543	0.420959	1.04652	0.295321	0.402655	ENSMUSG00000047250	Ptgs1	protein_coding	prostaglandin-endoperoxide synthase 1 [Source:MGI Symbol;Acc:MGI:97797]
ENSMUSG00000035437	4319.52	0.780528	0.436503	1.78814	0.0737532	0.274314	ENSMUSG00000035437	Rabgap1	protein_coding	RAB GTPase activating protein 1 [Source:MGI Symbol;Acc:MGI:2385139]
ENSMUSG00000053164	145.104	0.476761	0.526189	0.906064	0.364902	0.457871	ENSMUSG00000053164	Gpr21	protein_coding	G protein-coupled receptor 21 [Source:MGI Symbol;Acc:MGI:2441890]
ENSMUSG00000000247	180.673	0.164203	0.461457	0.355837	0.721963	0.7636	ENSMUSG00000000247	Lhx2	protein_coding	LIM homeobox protein 2 [Source:MGI Symbol;Acc:MGI:96785]
ENSMUSG00000026749	715.912	1.22069	0.42356	2.88198	0.00395183	0.118341	ENSMUSG00000026749	Nek6	protein_coding	NIMA (never in mitosis gene a)-related expressed kinase 6 [Source:MGI Symbol;Acc:MGI:1891638]
ENSMUSG00000085201	187.608	0.655322	0.530176	1.23605	0.216441	0.341827	ENSMUSG00000085201	Nr6a1os	lncRNA	nuclear receptor subfamily 6, group A, member 1, opposite strand [Source:MGI Symbol;Acc:MGI:3649430]
ENSMUSG00000026755	237.795	0.774958	0.49367	1.56979	0.116464	0.286217	ENSMUSG00000026755	Arpc5l	protein_coding	actin related protein 2/3 complex, subunit 5-like [Source:MGI Symbol;Acc:MGI:1921442]
ENSMUSG00000049744	21.0855	0.221517	0.781819	0.283336	0.77692	0.809883	ENSMUSG00000049744	Arhgap15	protein_coding	Rho GTPase activating protein 15 [Source:MGI Symbol;Acc:MGI:1923367]
ENSMUSG00000052155	1689.23	0.651049	0.439291	1.48205	0.138328	0.295247	ENSMUSG00000052155	Acvr2a	protein_coding	activin receptor IIA [Source:MGI Symbol;Acc:MGI:102806]
ENSMUSG00000036792	3294.65	0.679999	0.434543	1.56486	0.117616	0.28694	ENSMUSG00000036792	Mbd5	protein_coding	methyl-CpG binding domain protein 5 [Source:MGI Symbol;Acc:MGI:2138934]
ENSMUSG00000069495	1488.23	0.816793	0.426568	1.9148	0.055518	0.274314	ENSMUSG00000069495	Epc2	protein_coding	enhancer of polycomb homolog 2 [Source:MGI Symbol;Acc:MGI:1278321]
ENSMUSG00000026764	41.7734	1.29623	0.677246	1.91397	0.0556243	0.274314	ENSMUSG00000026764	Kif5c	protein_coding	kinesin family member 5C [Source:MGI Symbol;Acc:MGI:1098269]
ENSMUSG00000026765	3216.1	0.829533	0.43517	1.90623	0.0566205	0.274314	ENSMUSG00000026765	Lypd6b	protein_coding	LY6/PLAUR domain containing 6B [Source:MGI Symbol;Acc:MGI:1919147]
ENSMUSG00000050447	428.362	0.554616	0.446076	1.24332	0.213749	0.340075	ENSMUSG00000050447	Lypd6	protein_coding	LY6/PLAUR domain containing 6 [Source:MGI Symbol;Acc:MGI:2443848]
ENSMUSG00000085862	100.373	0.651335	0.529114	1.23099	0.218326	0.343453	ENSMUSG00000085862	Gm13483	lncRNA	predicted gene 13483 [Source:MGI Symbol;Acc:MGI:3651423]
ENSMUSG00000115545	28.5432	0.736813	0.690585	1.06694	0.285999	0.395532	ENSMUSG00000115545	Gm48908	lncRNA	predicted gene 48908 [Source:MGI Symbol;Acc:MGI:6117474]
ENSMUSG00000036202	978.597	0.784806	0.420263	1.86742	0.061843	0.274314	ENSMUSG00000036202	Rif1	protein_coding	replication timing regulatory factor 1 [Source:MGI Symbol;Acc:MGI:1098622]
ENSMUSG00000085315	190.736	0.651072	0.503202	1.29386	0.195715	0.328578	ENSMUSG00000085315	A430018G15Rik	lncRNA	RIKEN cDNA A430018G15 gene [Source:MGI Symbol;Acc:MGI:3040796]
ENSMUSG00000036053	1520.08	1.36689	0.431205	3.16992	0.00152479	0.0701509	ENSMUSG00000036053	Fmnl2	protein_coding	formin-like 2 [Source:MGI Symbol;Acc:MGI:1918659]
ENSMUSG00000026960	365.308	0.633692	0.479006	1.32293	0.185858	0.322605	ENSMUSG00000026960	Arl6ip6	protein_coding	ADP-ribosylation factor-like 6 interacting protein 6 [Source:MGI Symbol;Acc:MGI:1929507]
ENSMUSG00000026824	34.3554	2.0116	0.764519	2.6312	0.0085084	0.170089	ENSMUSG00000026824	Kcnj3	protein_coding	potassium inwardly-rectifying channel, subfamily J, member 3 [Source:MGI Symbol;Acc:MGI:104742]
ENSMUSG00000026827	156.949	0.824518	0.448801	1.83715	0.066187	0.274314	ENSMUSG00000026827	Gpd2	protein_coding	glycerol phosphate dehydrogenase 2, mitochondrial [Source:MGI Symbol;Acc:MGI:99778]
ENSMUSG00000026839	276.283	0.853077	0.449767	1.89671	0.0578664	0.274314	ENSMUSG00000026839	Upp2	protein_coding	uridine phosphorylase 2 [Source:MGI Symbol;Acc:MGI:1923904]
ENSMUSG00000026991	3834.32	0.724926	0.417995	1.73429	0.0828658	0.275229	ENSMUSG00000026991	Pkp4	protein_coding	plakophilin 4 [Source:MGI Symbol;Acc:MGI:109281]
ENSMUSG00000026989	304.868	-0.729812	0.456552	-1.59853	0.109925	0.282735	ENSMUSG00000026989	Dapl1	protein_coding	death associated protein-like 1 [Source:MGI Symbol;Acc:MGI:1923997]
ENSMUSG00000035168	10088.1	0.839035	0.435663	1.92588	0.0541193	0.274314	ENSMUSG00000035168	Tanc1	protein_coding	tetratricopeptide repeat, ankyrin repeat and coiled-coil containing 1 [Source:MGI Symbol;Acc:MGI:1914110]
ENSMUSG00000026977	1715.77	0.4711	0.425209	1.10792	0.267894	0.381117	ENSMUSG00000026977	Marchf7	protein_coding	membrane associated ring-CH-type finger 7 [Source:MGI Symbol;Acc:MGI:1931053]
ENSMUSG00000064289	1393.92	0.637128	0.437752	1.45545	0.145544	0.299818	ENSMUSG00000064289	Tank	protein_coding	TRAF family member-associated Nf-kappa B activator [Source:MGI Symbol;Acc:MGI:107676]
ENSMUSG00000026914	1294.4	0.620605	0.437739	1.41775	0.156263	0.306512	ENSMUSG00000026914	Psmd14	protein_coding	proteasome (prosome, macropain) 26S subunit, non-ATPase, 14 [Source:MGI Symbol;Acc:MGI:1913284]
ENSMUSG00000035033	183.166	0.548493	0.488811	1.1221	0.261822	0.376387	ENSMUSG00000035033	Tbr1	protein_coding	T-box brain transcription factor 1 [Source:MGI Symbol;Acc:MGI:107404]
ENSMUSG00000026893	88.0681	0.651375	0.547198	1.19038	0.233896	0.35585	ENSMUSG00000026893	Gca	protein_coding	grancalcin [Source:MGI Symbol;Acc:MGI:1918521]
ENSMUSG00000086881	102.212	0.465821	0.551236	0.845049	0.398083	0.485614	ENSMUSG00000086881	Gm13594	lncRNA	predicted gene 13594 [Source:MGI Symbol;Acc:MGI:3702953]
ENSMUSG00000027035	2626.7	0.858826	0.427111	2.01078	0.0443488	0.274314	ENSMUSG00000027035	Cers6	protein_coding	ceramide synthase 6 [Source:MGI Symbol;Acc:MGI:2442564]
ENSMUSG00000027068	30.0827	2.88349	0.798392	3.61163	0.000304283	0.0229872	ENSMUSG00000027068	Dhrs9	protein_coding	dehydrogenase/reductase (SDR family) member 9 [Source:MGI Symbol;Acc:MGI:2442798]
ENSMUSG00000063145	104.249	0.390318	0.518012	0.753492	0.451155	0.530423	ENSMUSG00000063145	Bbs5	protein_coding	Bardet-Biedl syndrome 5 (human) [Source:MGI Symbol;Acc:MGI:1919819]
ENSMUSG00000075307	32.3091	0.0782124	0.67459	0.115941	0.9077	0.92276	ENSMUSG00000075307	Klhl41	protein_coding	kelch-like 41 [Source:MGI Symbol;Acc:MGI:2683854]
ENSMUSG00000042133	596.008	0.698	0.429411	1.62548	0.10406	0.281405	ENSMUSG00000042133	Ppig	protein_coding	peptidyl-prolyl isomerase G (cyclophilin G) [Source:MGI Symbol;Acc:MGI:2445173]
ENSMUSG00000027088	147.017	1.01567	0.527849	1.92416	0.0543348	0.274314	ENSMUSG00000027088	Phospho2	protein_coding	phosphatase, orphan 2 [Source:MGI Symbol;Acc:MGI:1920623]
ENSMUSG00000042155	62.334	0.361842	0.571288	0.633379	0.526486	0.593838	ENSMUSG00000042155	Klhl23	protein_coding	kelch-like 23 [Source:MGI Symbol;Acc:MGI:2683536]
ENSMUSG00000068882	351.235	1.1458	0.498611	2.29799	0.0215623	0.244916	ENSMUSG00000068882	Ssb	protein_coding	small RNA binding exonuclease protection factor La [Source:MGI Symbol;Acc:MGI:98423]
ENSMUSG00000044308	3177.2	0.707216	0.423514	1.66988	0.0949438	0.278568	ENSMUSG00000044308	Ubr3	protein_coding	ubiquitin protein ligase E3 component n-recognin 3 [Source:MGI Symbol;Acc:MGI:1861100]
ENSMUSG00000042064	23.1513	0.730377	0.749074	0.97504	0.329541	0.429219	ENSMUSG00000042064	Myo3b	protein_coding	myosin IIIB [Source:MGI Symbol;Acc:MGI:2448580]
ENSMUSG00000070880	20.2227	0.356076	0.796551	0.447022	0.654859	0.705192	ENSMUSG00000070880	Gad1	protein_coding	glutamate decarboxylase 1 [Source:MGI Symbol;Acc:MGI:95632]
ENSMUSG00000014959	1307.19	0.534019	0.453305	1.17806	0.238774	0.358974	ENSMUSG00000014959	Gorasp2	protein_coding	golgi reassembly stacking protein 2 [Source:MGI Symbol;Acc:MGI:2135962]
ENSMUSG00000041966	633.397	0.661576	0.458572	1.44269	0.149109	0.301837	ENSMUSG00000041966	Dcaf17	protein_coding	DDB1 and CUL4 associated factor 17 [Source:MGI Symbol;Acc:MGI:1923013]
ENSMUSG00000027012	802.082	0.929019	0.443707	2.09377	0.0362805	0.26633	ENSMUSG00000027012	Dync1i2	protein_coding	dynein cytoplasmic 1 intermediate chain 2 [Source:MGI Symbol;Acc:MGI:107750]
ENSMUSG00000027018	585.72	0.65388	0.442348	1.4782	0.139353	0.295721	ENSMUSG00000027018	Hat1	protein_coding	histone aminotransferase 1 [Source:MGI Symbol;Acc:MGI:96013]
ENSMUSG00000041921	258.483	0.773864	0.46935	1.6488	0.099189	0.279707	ENSMUSG00000041921	Metap1d	protein_coding	methionyl aminopeptidase type 1D (mitochondrial) [Source:MGI Symbol;Acc:MGI:1913809]
ENSMUSG00000027111	1850.6	0.867699	0.430399	2.01604	0.0437963	0.274314	ENSMUSG00000027111	Itga6	protein_coding	integrin alpha 6 [Source:MGI Symbol;Acc:MGI:96605]
ENSMUSG00000006494	1546.93	0.914496	0.449619	2.03394	0.0419578	0.271206	ENSMUSG00000006494	Pdk1	protein_coding	pyruvate dehydrogenase kinase, isoenzyme 1 [Source:MGI Symbol;Acc:MGI:1926119]
ENSMUSG00000049044	706.314	-0.0741784	0.43344	-0.171139	0.864115	0.885902	ENSMUSG00000049044	Rapgef4	protein_coding	Rap guanine nucleotide exchange factor (GEF) 4 [Source:MGI Symbol;Acc:MGI:1917723]
ENSMUSG00000004085	2924.91	0.383834	0.421887	0.909803	0.362926	0.456137	ENSMUSG00000004085	Map3k20	protein_coding	mitogen-activated protein kinase kinase kinase 20 [Source:MGI Symbol;Acc:MGI:2443258]
ENSMUSG00000055612	160.804	0.957715	0.487134	1.96602	0.0492962	0.274314	ENSMUSG00000055612	Cdca7	protein_coding	cell division cycle associated 7 [Source:MGI Symbol;Acc:MGI:1914203]
ENSMUSG00000063714	1073.25	0.980676	0.442979	2.21382	0.0268412	0.254554	ENSMUSG00000063714	Sp3os	lncRNA	trans-acting transcription factor 3, opposite strand [Source:MGI Symbol;Acc:MGI:1914936]
ENSMUSG00000008226	314.659	0.814687	0.466922	1.7448	0.0810191	0.274314	ENSMUSG00000008226	Scrn3	protein_coding	secernin 3 [Source:MGI Symbol;Acc:MGI:1921866]
ENSMUSG00000087205	35.4024	1.04936	0.633287	1.657	0.0975186	0.278568	ENSMUSG00000087205	4930445N08Rik	lncRNA	RIKEN cDNA 4930445N08 gene [Source:MGI Symbol;Acc:MGI:1925372]
ENSMUSG00000079277	328.667	0.176334	0.466037	0.378369	0.705157	0.749102	ENSMUSG00000079277	Hoxd3	protein_coding	homeobox D3 [Source:MGI Symbol;Acc:MGI:96207]
ENSMUSG00000101174	89.8948	0.342895	0.551665	0.621564	0.534228	0.600381	ENSMUSG00000101174	Hoxd4	protein_coding	homeobox D4 [Source:MGI Symbol;Acc:MGI:96208]
ENSMUSG00000027099	535.769	0.634948	0.4257	1.49154	0.13582	0.29319	ENSMUSG00000027099	Mtx2	protein_coding	metaxin 2 [Source:MGI Symbol;Acc:MGI:1859652]
ENSMUSG00000100303	158.742	-0.523827	0.510404	-1.0263	0.304751	0.410078	ENSMUSG00000100303	2600014E21Rik	lncRNA	RIKEN cDNA 2600014E21 gene [Source:MGI Symbol;Acc:MGI:1919384]
ENSMUSG00000059005	1046.76	1.27983	0.420178	3.04592	0.00231973	0.0894004	ENSMUSG00000059005	Hnrnpa3	protein_coding	heterogeneous nuclear ribonucleoprotein A3 [Source:MGI Symbol;Acc:MGI:1917171]
ENSMUSG00000042410	772.449	0.752306	0.429518	1.75151	0.0798574	0.274314	ENSMUSG00000042410	Agps	protein_coding	alkylglycerone phosphate synthase [Source:MGI Symbol;Acc:MGI:2443065]
ENSMUSG00000042369	209.541	0.381857	0.477954	0.79894	0.424325	0.507541	ENSMUSG00000042369	Rbm45	protein_coding	RNA binding motif protein 45 [Source:MGI Symbol;Acc:MGI:2387367]
ENSMUSG00000042359	61.6013	0.669821	0.558489	1.19935	0.230393	0.353119	ENSMUSG00000042359	Osbpl6	protein_coding	oxysterol binding protein-like 6 [Source:MGI Symbol;Acc:MGI:2139014]
ENSMUSG00000002733	125.963	0.468104	0.50507	0.926811	0.354025	0.448767	ENSMUSG00000002733	Plekha3	protein_coding	pleckstrin homology domain-containing, family A (phosphoinositide binding specific) member 3 [Source:MGI Symbol;Acc:MGI:1932515]
ENSMUSG00000027011	469.966	0.57242	0.440417	1.29972	0.193696	0.327615	ENSMUSG00000027011	Ube2e3	protein_coding	ubiquitin-conjugating enzyme E2E 3 [Source:MGI Symbol;Acc:MGI:107412]
ENSMUSG00000027009	37.4282	1.27535	0.639647	1.99383	0.0461706	0.274314	ENSMUSG00000027009	Itga4	protein_coding	integrin alpha 4 [Source:MGI Symbol;Acc:MGI:96603]
ENSMUSG00000027007	2813.94	0.541196	0.417552	1.29612	0.194935	0.32825	ENSMUSG00000027007	Itprid2	protein_coding	ITPR interacting domain containing 2 [Source:MGI Symbol;Acc:MGI:1917849]
ENSMUSG00000034683	43.1698	0.0108569	0.627883	0.0172912	0.986204	0.988658	ENSMUSG00000034683	Ppp1r1c	protein_coding	protein phosphatase 1, regulatory inhibitor subunit 1C [Source:MGI Symbol;Acc:MGI:1923185]
ENSMUSG00000027006	357.417	0.783273	0.456854	1.71449	0.0864381	0.276914	ENSMUSG00000027006	Dnajc10	protein_coding	DnaJ heat shock protein family (Hsp40) member C10 [Source:MGI Symbol;Acc:MGI:1914111]
ENSMUSG00000083284	53.7656	0.938371	0.568231	1.65139	0.0986594	0.279434	ENSMUSG00000083284	Gm13688	processed_pseudogene	predicted gene 13688 [Source:MGI Symbol;Acc:MGI:3652062]
ENSMUSG00000027001	97.0106	0.663286	0.489087	1.35617	0.175044	0.316871	ENSMUSG00000027001	Dusp19	protein_coding	dual specificity phosphatase 19 [Source:MGI Symbol;Acc:MGI:1915332]
ENSMUSG00000026999	139.024	0.320651	0.507761	0.6315	0.527714	0.594819	ENSMUSG00000026999	Nup35	protein_coding	nucleoporin 35 [Source:MGI Symbol;Acc:MGI:1916732]
ENSMUSG00000027091	335.325	0.786981	0.473464	1.66218	0.0964772	0.278568	ENSMUSG00000027091	Zc3h15	protein_coding	zinc finger CCCH-type containing 15 [Source:MGI Symbol;Acc:MGI:1919747]
ENSMUSG00000027087	881.779	0.76475	0.432198	1.76944	0.0768203	0.274314	ENSMUSG00000027087	Itgav	protein_coding	integrin alpha V [Source:MGI Symbol;Acc:MGI:96608]
ENSMUSG00000027080	135.38	0.423125	0.489584	0.864253	0.387449	0.476193	ENSMUSG00000027080	Med19	protein_coding	mediator complex subunit 19 [Source:MGI Symbol;Acc:MGI:1914234]
ENSMUSG00000027076	21.8062	0.338242	0.793592	0.426216	0.66995	0.718216	ENSMUSG00000027076	Timm10	protein_coding	translocase of inner mitochondrial membrane 10 [Source:MGI Symbol;Acc:MGI:1353429]
ENSMUSG00000027075	96.9026	0.366969	0.545556	0.67265	0.50117	0.572126	ENSMUSG00000027075	Slc43a1	protein_coding	solute carrier family 43, member 1 [Source:MGI Symbol;Acc:MGI:1931352]
ENSMUSG00000027067	219.396	0.708815	0.480088	1.47643	0.139829	0.295791	ENSMUSG00000027067	Ssrp1	protein_coding	structure specific recognition protein 1 [Source:MGI Symbol;Acc:MGI:107912]
ENSMUSG00000033955	1564.91	0.340222	0.436711	0.779054	0.435948	0.517532	ENSMUSG00000033955	Tnks1bp1	protein_coding	tankyrase 1 binding protein 1 [Source:MGI Symbol;Acc:MGI:2446193]
ENSMUSG00000051329	690.784	0.748352	0.428025	1.74838	0.0803978	0.274314	ENSMUSG00000051329	Nup160	protein_coding	nucleoporin 160 [Source:MGI Symbol;Acc:MGI:1926227]
ENSMUSG00000008200	1090.93	0.558908	0.456644	1.22395	0.220972	0.345598	ENSMUSG00000008200	Fnbp4	protein_coding	formin binding protein 4 [Source:MGI Symbol;Acc:MGI:1860513]
ENSMUSG00000040812	63.3233	0.579969	0.596541	0.97222	0.330941	0.430463	ENSMUSG00000040812	Agbl2	protein_coding	ATP/GTP binding protein-like 2 [Source:MGI Symbol;Acc:MGI:2443254]
ENSMUSG00000027282	224.077	0.751796	0.493789	1.52251	0.127882	0.290528	ENSMUSG00000027282	Mtch2	protein_coding	mitochondrial carrier 2 [Source:MGI Symbol;Acc:MGI:1929260]
ENSMUSG00000040794	130.323	0.623436	0.519556	1.19994	0.230163	0.353062	ENSMUSG00000040794	C1qtnf4	protein_coding	C1q and tumor necrosis factor related protein 4 [Source:MGI Symbol;Acc:MGI:1914695]
ENSMUSG00000005505	215.644	1.06963	0.470272	2.27449	0.0229365	0.247535	ENSMUSG00000005505	Kbtbd4	protein_coding	kelch repeat and BTB (POZ) domain containing 4 [Source:MGI Symbol;Acc:MGI:1914386]
ENSMUSG00000005506	893.287	0.516375	0.442235	1.16765	0.242949	0.362367	ENSMUSG00000005506	Celf1	protein_coding	CUGBP, Elav-like family member 1 [Source:MGI Symbol;Acc:MGI:1342295]
ENSMUSG00000002104	30.089	-0.147738	0.714466	-0.206781	0.836181	0.860916	ENSMUSG00000002104	Rapsn	protein_coding	receptor-associated protein of the synapse [Source:MGI Symbol;Acc:MGI:99422]
ENSMUSG00000002102	171.717	0.749807	0.473262	1.58434	0.113117	0.284306	ENSMUSG00000002102	Psmc3	protein_coding	proteasome (prosome, macropain) 26S subunit, ATPase 3 [Source:MGI Symbol;Acc:MGI:1098754]
ENSMUSG00000002103	91.1647	0.25837	0.604875	0.427145	0.669273	0.717865	ENSMUSG00000002103	Acp2	protein_coding	acid phosphatase 2, lysosomal [Source:MGI Symbol;Acc:MGI:87882]
ENSMUSG00000027257	199.766	0.293365	0.494116	0.593717	0.552701	0.616917	ENSMUSG00000027257	Pacsin3	protein_coding	protein kinase C and casein kinase substrate in neurons 3 [Source:MGI Symbol;Acc:MGI:1891410]
ENSMUSG00000027255	484.245	0.617175	0.443793	1.39068	0.164322	0.311007	ENSMUSG00000027255	Arfgap2	protein_coding	ADP-ribosylation factor GTPase activating protein 2 [Source:MGI Symbol;Acc:MGI:1924288]
ENSMUSG00000027253	4081.08	0.414186	0.432445	0.957777	0.338175	0.436457	ENSMUSG00000027253	Lrp4	protein_coding	low density lipoprotein receptor-related protein 4 [Source:MGI Symbol;Acc:MGI:2442252]
ENSMUSG00000040549	1783.33	0.579313	0.432729	1.33874	0.180655	0.320564	ENSMUSG00000040549	Ckap5	protein_coding	cytoskeleton associated protein 5 [Source:MGI Symbol;Acc:MGI:1923036]
ENSMUSG00000027247	630.463	0.704431	0.429865	1.63873	0.10127	0.280704	ENSMUSG00000027247	Arhgap1	protein_coding	Rho GTPase activating protein 1 [Source:MGI Symbol;Acc:MGI:2445003]
ENSMUSG00000027243	382.23	0.962701	0.456347	2.10958	0.0348947	0.26633	ENSMUSG00000027243	Harbi1	protein_coding	harbinger transposase derived 1 [Source:MGI Symbol;Acc:MGI:2443194]
ENSMUSG00000040506	3305.24	0.673933	0.431125	1.56319	0.118007	0.286999	ENSMUSG00000040506	Ambra1	protein_coding	autophagy/beclin 1 regulator 1 [Source:MGI Symbol;Acc:MGI:2443564]
ENSMUSG00000040495	65.11	0.0378043	0.613471	0.0616236	0.950863	0.959013	ENSMUSG00000040495	Chrm4	protein_coding	cholinergic receptor, muscarinic 4 [Source:MGI Symbol;Acc:MGI:88399]
ENSMUSG00000058318	2298.25	0.879959	0.424208	2.07436	0.0380461	0.26633	ENSMUSG00000058318	Phf21a	protein_coding	PHD finger protein 21A [Source:MGI Symbol;Acc:MGI:2384756]
ENSMUSG00000083951	25.2494	0.512883	0.709507	0.722873	0.469758	0.545841	ENSMUSG00000083951	Gm13786	processed_pseudogene	predicted gene 13786 [Source:MGI Symbol;Acc:MGI:3649782]
ENSMUSG00000027222	169.671	0.67066	0.462775	1.44921	0.147278	0.30084	ENSMUSG00000027222	Pex16	protein_coding	peroxisomal biogenesis factor 16 [Source:MGI Symbol;Acc:MGI:1338829]
ENSMUSG00000084781	74.8754	0.391484	0.530582	0.737839	0.460612	0.5384	ENSMUSG00000084781	D930015M05Rik	lncRNA	RIKEN cDNA D930015M05 gene [Source:MGI Symbol;Acc:MGI:3612068]
ENSMUSG00000027220	52.595	1.59003	0.596057	2.66758	0.00764005	0.162272	ENSMUSG00000027220	Syt13	protein_coding	synaptotagmin XIII [Source:MGI Symbol;Acc:MGI:1933945]
ENSMUSG00000075027	133.932	0.719828	0.464983	1.54807	0.121605	0.288312	ENSMUSG00000075027	4631405J19Rik	lncRNA	RIKEN cDNA 4631405J19 gene [Source:MGI Symbol;Acc:MGI:3045383]
ENSMUSG00000068735	165.276	0.929085	0.529901	1.75332	0.0795475	0.274314	ENSMUSG00000068735	Trp53i11	protein_coding	transformation related protein 53 inducible protein 11 [Source:MGI Symbol;Acc:MGI:2670995]
ENSMUSG00000075025	28.2647	0.615364	0.754432	0.815665	0.414692	0.49975	ENSMUSG00000075025	Gm10804	lncRNA	predicted gene 10804 [Source:MGI Symbol;Acc:MGI:3641755]
ENSMUSG00000045464	56.7436	0.907331	0.578468	1.56851	0.116763	0.286217	ENSMUSG00000045464	2810002D19Rik	lncRNA	RIKEN cDNA 2810002D19 gene [Source:MGI Symbol;Acc:MGI:1913707]
ENSMUSG00000027164	1812.74	0.506773	0.441961	1.14665	0.251528	0.369374	ENSMUSG00000027164	Traf6	protein_coding	TNF receptor-associated factor 6 [Source:MGI Symbol;Acc:MGI:108072]
ENSMUSG00000027163	56.5817	0.499832	0.568178	0.87971	0.379016	0.469262	ENSMUSG00000027163	Commd9	protein_coding	COMM domain containing 9 [Source:MGI Symbol;Acc:MGI:1923751]
ENSMUSG00000010911	35.7921	0.937614	0.687979	1.36285	0.172929	0.315429	ENSMUSG00000010911	Apip	protein_coding	APAF1 interacting protein [Source:MGI Symbol;Acc:MGI:1926788]
ENSMUSG00000027186	61.2683	1.5516	0.591301	2.62405	0.0086891	0.17209	ENSMUSG00000027186	Elf5	protein_coding	E74-like factor 5 [Source:MGI Symbol;Acc:MGI:1335079]
ENSMUSG00000032724	1878.51	1.2255	0.437479	2.80127	0.00509013	0.135357	ENSMUSG00000032724	Abtb2	protein_coding	ankyrin repeat and BTB (POZ) domain containing 2 [Source:MGI Symbol;Acc:MGI:2139365]
ENSMUSG00000027180	761.746	0.813482	0.45587	1.78446	0.0743492	0.274314	ENSMUSG00000027180	Fbxo3	protein_coding	F-box protein 3 [Source:MGI Symbol;Acc:MGI:1929084]
ENSMUSG00000068686	23.4122	0.534819	0.744939	0.717938	0.472796	0.548159	ENSMUSG00000068686	Cd59b	protein_coding	CD59b antigen [Source:MGI Symbol;Acc:MGI:1888996]
ENSMUSG00000032679	117.049	0.978978	0.560516	1.74657	0.0807128	0.274314	ENSMUSG00000032679	Cd59a	protein_coding	CD59a antigen [Source:MGI Symbol;Acc:MGI:109177]
ENSMUSG00000027176	2351.71	0.749345	0.442942	1.69174	0.0906949	0.278568	ENSMUSG00000027176	Cstf3	protein_coding	cleavage stimulation factor, 3' pre-RNA, subunit 3 [Source:MGI Symbol;Acc:MGI:1351825]
ENSMUSG00000055312	289.647	1.06564	0.46761	2.2789	0.0226731	0.247064	ENSMUSG00000055312	Them7	protein_coding	thioesterase superfamily member 7 [Source:MGI Symbol;Acc:MGI:1921338]
ENSMUSG00000042670	449.122	0.905817	0.429462	2.10919	0.0349283	0.26633	ENSMUSG00000042670	Immp1l	protein_coding	IMP1 inner mitochondrial membrane peptidase-like (S. cerevisiae) [Source:MGI Symbol;Acc:MGI:1913791]
ENSMUSG00000016386	332.261	0.820649	0.446519	1.83788	0.0660801	0.274314	ENSMUSG00000016386	Mpped2	protein_coding	metallophosphoesterase domain containing 2 [Source:MGI Symbol;Acc:MGI:1924265]
ENSMUSG00000027115	378.538	0.86152	0.447319	1.92596	0.0541088	0.274314	ENSMUSG00000027115	Kif18a	protein_coding	kinesin family member 18A [Source:MGI Symbol;Acc:MGI:2446977]
ENSMUSG00000048482	29.0134	0.960784	0.665356	1.44401	0.148735	0.30169	ENSMUSG00000048482	Bdnf	protein_coding	brain derived neurotrophic factor [Source:MGI Symbol;Acc:MGI:88145]
ENSMUSG00000027162	207.651	1.07551	0.491712	2.18728	0.0287223	0.258911	ENSMUSG00000027162	Lin7c	protein_coding	lin-7 homolog C, crumbs cell polarity complex component [Source:MGI Symbol;Acc:MGI:1330839]
ENSMUSG00000050199	1557.64	0.341378	0.413002	0.826578	0.408476	0.494636	ENSMUSG00000050199	Lgr4	protein_coding	leucine-rich repeat-containing G protein-coupled receptor 4 [Source:MGI Symbol;Acc:MGI:1891468]
ENSMUSG00000027160	107.535	0.315413	0.484247	0.651347	0.514823	0.583753	ENSMUSG00000027160	Ccdc34	protein_coding	coiled-coil domain containing 34 [Source:MGI Symbol;Acc:MGI:1915451]
ENSMUSG00000050808	234.374	1.06164	0.509768	2.0826	0.0372878	0.26633	ENSMUSG00000050808	Muc15	protein_coding	mucin 15 [Source:MGI Symbol;Acc:MGI:2442110]
ENSMUSG00000027134	30.7677	0.418061	0.765418	0.546186	0.584938	0.644192	ENSMUSG00000027134	Lpcat4	protein_coding	lysophosphatidylcholine acyltransferase 4 [Source:MGI Symbol;Acc:MGI:2138993]
ENSMUSG00000027130	374.323	0.567547	0.451946	1.25578	0.209194	0.337613	ENSMUSG00000027130	Slc12a6	protein_coding	solute carrier family 12, member 6 [Source:MGI Symbol;Acc:MGI:2135960]
ENSMUSG00000027132	866.227	0.476745	0.418698	1.13864	0.254855	0.372069	ENSMUSG00000027132	Katnbl1	protein_coding	katanin p80 subunit B like 1 [Source:MGI Symbol;Acc:MGI:1919675]
ENSMUSG00000055943	142.634	0.546952	0.480627	1.138	0.255122	0.372102	ENSMUSG00000055943	Emc7	protein_coding	ER membrane protein complex subunit 7 [Source:MGI Symbol;Acc:MGI:1920274]
ENSMUSG00000003604	452.087	0.926587	0.442041	2.09616	0.0360684	0.26633	ENSMUSG00000003604	Aven	protein_coding	apoptosis, caspase activation inhibitor [Source:MGI Symbol;Acc:MGI:1921518]
ENSMUSG00000044042	648.905	0.304173	0.454104	0.669832	0.502965	0.573516	ENSMUSG00000044042	Fmn1	protein_coding	formin 1 [Source:MGI Symbol;Acc:MGI:101815]
ENSMUSG00000040282	404.607	0.683685	0.444066	1.5396	0.123657	0.288974	ENSMUSG00000040282	Cdin1	protein_coding	CDAN1 interacting nuclease 1 [Source:MGI Symbol;Acc:MGI:3026886]
ENSMUSG00000086308	139.877	0.733937	0.538307	1.36342	0.172751	0.315375	ENSMUSG00000086308	G630016G05Rik	lncRNA	RIKEN cDNA G630016G05 gene [Source:MGI Symbol;Acc:MGI:3603178]
ENSMUSG00000027351	721.313	0.730324	0.435123	1.67843	0.0932628	0.278568	ENSMUSG00000027351	Spred1	protein_coding	sprouty protein with EVH-1 domain 1, related sequence [Source:MGI Symbol;Acc:MGI:2150016]
ENSMUSG00000027349	128.015	-0.0265257	0.528696	-0.050172	0.959985	0.966528	ENSMUSG00000027349	Fam98b	protein_coding	family with sequence similarity 98, member B [Source:MGI Symbol;Acc:MGI:1915465]
ENSMUSG00000040152	133.757	0.254944	0.493158	0.516962	0.605183	0.661883	ENSMUSG00000040152	Thbs1	protein_coding	thrombospondin 1 [Source:MGI Symbol;Acc:MGI:98737]
ENSMUSG00000005102	640.993	1.02785	0.442107	2.32489	0.0200779	0.238975	ENSMUSG00000005102	Eif2ak4	protein_coding	eukaryotic translation initiation factor 2 alpha kinase 4 [Source:MGI Symbol;Acc:MGI:1353427]
ENSMUSG00000040084	447.835	0.590638	0.433559	1.3623	0.173103	0.315477	ENSMUSG00000040084	Bub1b	protein_coding	BUB1B, mitotic checkpoint serine/threonine kinase [Source:MGI Symbol;Acc:MGI:1333889]
ENSMUSG00000074923	1686.64	0.500355	0.436998	1.14498	0.252216	0.369559	ENSMUSG00000074923	Pak6	protein_coding	p21 (RAC1) activated kinase 6 [Source:MGI Symbol;Acc:MGI:2679420]
ENSMUSG00000074918	227.121	1.13197	0.505677	2.23852	0.0251871	0.250379	ENSMUSG00000074918	Inafm2	protein_coding	InaF motif containing 2 [Source:MGI Symbol;Acc:MGI:1915354]
ENSMUSG00000027331	416.163	0.582407	0.445805	1.30642	0.191411	0.326697	ENSMUSG00000027331	Knstrn	protein_coding	kinetochore-localized astrin/SPAG5 binding [Source:MGI Symbol;Acc:MGI:1289298]
ENSMUSG00000027332	525.322	0.262715	0.452082	0.581123	0.561157	0.62379	ENSMUSG00000027332	Ivd	protein_coding	isovaleryl coenzyme A dehydrogenase [Source:MGI Symbol;Acc:MGI:1929242]
ENSMUSG00000040007	474.784	0.101044	0.473451	0.21342	0.831	0.85625	ENSMUSG00000040007	Bahd1	protein_coding	bromo adjacent homology domain containing 1 [Source:MGI Symbol;Acc:MGI:2139371]
ENSMUSG00000027324	122.826	0.675646	0.567482	1.1906	0.23381	0.355813	ENSMUSG00000027324	Rpusd2	protein_coding	RNA pseudouridylate synthase domain containing 2 [Source:MGI Symbol;Acc:MGI:1918066]
ENSMUSG00000027326	524.719	0.661308	0.436857	1.51379	0.13008	0.291345	ENSMUSG00000027326	Knl1	protein_coding	kinetochore scaffold 1 [Source:MGI Symbol;Acc:MGI:1923714]
ENSMUSG00000027323	105.931	0.230018	0.51638	0.445443	0.655999	0.705848	ENSMUSG00000027323	Rad51	protein_coding	RAD51 recombinase [Source:MGI Symbol;Acc:MGI:97890]
ENSMUSG00000046814	26.9177	0.743122	0.687523	1.08087	0.279755	0.390859	ENSMUSG00000046814	Gchfr	protein_coding	GTP cyclohydrolase I feedback regulator [Source:MGI Symbol;Acc:MGI:2443977]
ENSMUSG00000055926	231.318	0.33408	0.466185	0.716626	0.473605	0.548906	ENSMUSG00000055926	Gm14137	protein_coding	predicted gene 14137 [Source:MGI Symbol;Acc:MGI:3651144]
ENSMUSG00000068580	93.4051	0.53742	0.550744	0.975809	0.329159	0.429153	ENSMUSG00000068580	Zfyve19	protein_coding	zinc finger, FYVE domain containing 19 [Source:MGI Symbol;Acc:MGI:1919258]
ENSMUSG00000027315	803.44	0.943426	0.463538	2.03527	0.0418234	0.271053	ENSMUSG00000027315	Spint1	protein_coding	serine protease inhibitor, Kunitz type 1 [Source:MGI Symbol;Acc:MGI:1338033]
ENSMUSG00000034216	120.207	0.793482	0.479374	1.65525	0.0978747	0.278835	ENSMUSG00000034216	Vps18	protein_coding	VPS18 CORVET/HOPS core subunit [Source:MGI Symbol;Acc:MGI:2443626]
ENSMUSG00000027313	26.7853	0.0191109	0.736946	0.0259326	0.979311	0.982414	ENSMUSG00000027313	Chac1	protein_coding	ChaC, cation transport regulator 1 [Source:MGI Symbol;Acc:MGI:1916315]
ENSMUSG00000014077	423.702	0.568708	0.466075	1.22021	0.222387	0.346726	ENSMUSG00000014077	Chp1	protein_coding	calcineurin-like EF hand protein 1 [Source:MGI Symbol;Acc:MGI:1927185]
ENSMUSG00000085438	228.998	1.21712	0.494097	2.46333	0.0137653	0.209649	ENSMUSG00000085438	Oip5os1	lncRNA	Opa interacting protein 5, opposite strand 1 [Source:MGI Symbol;Acc:MGI:1913852]
ENSMUSG00000027306	364.911	0.717527	0.430879	1.66526	0.0958602	0.278568	ENSMUSG00000027306	Nusap1	protein_coding	nucleolar and spindle associated protein 1 [Source:MGI Symbol;Acc:MGI:2675669]
ENSMUSG00000027304	1188.78	0.729334	0.439961	1.65772	0.0973731	0.278568	ENSMUSG00000027304	Rtf1	protein_coding	RTF1, Paf1/RNA polymerase II complex component [Source:MGI Symbol;Acc:MGI:1309480]
ENSMUSG00000027296	37.2981	0.32499	0.72544	0.44799	0.65416	0.704668	ENSMUSG00000027296	Itpka	protein_coding	inositol 1,4,5-trisphosphate 3-kinase A [Source:MGI Symbol;Acc:MGI:1333822]
ENSMUSG00000027298	432.966	0.331671	0.458969	0.722645	0.469898	0.545847	ENSMUSG00000027298	Tyro3	protein_coding	TYRO3 protein tyrosine kinase 3 [Source:MGI Symbol;Acc:MGI:104294]
ENSMUSG00000033943	1289.42	0.998329	0.434259	2.29893	0.0215092	0.244916	ENSMUSG00000033943	Mga	protein_coding	MAX gene associated [Source:MGI Symbol;Acc:MGI:1352483]
ENSMUSG00000033902	681.927	0.931393	0.457578	2.03549	0.041802	0.271053	ENSMUSG00000033902	Mapkbp1	protein_coding	mitogen-activated protein kinase binding protein 1 [Source:MGI Symbol;Acc:MGI:1347004]
ENSMUSG00000098789	424.026	0.304921	0.468531	0.650802	0.515174	0.584051	ENSMUSG00000098789	Jmjd7	protein_coding	jumonji domain containing 7 [Source:MGI Symbol;Acc:MGI:3845785]
ENSMUSG00000033852	738.17	0.459359	0.456889	1.00541	0.314701	0.417799	ENSMUSG00000033852	Gm28042	protein_coding	predicted gene, 28042 [Source:MGI Symbol;Acc:MGI:5547778]
ENSMUSG00000098488	270.586	0.605531	0.468626	1.29214	0.196308	0.328896	ENSMUSG00000098488	Pla2g4b	protein_coding	phospholipase A2, group IVB (cytosolic) [Source:MGI Symbol;Acc:MGI:2384819]
ENSMUSG00000062646	313.027	0.942894	0.473223	1.9925	0.0463167	0.274314	ENSMUSG00000062646	Ganc	protein_coding	glucosidase, alpha; neutral C [Source:MGI Symbol;Acc:MGI:1923301]
ENSMUSG00000079110	30.8254	1.11987	0.690179	1.62258	0.10468	0.281405	ENSMUSG00000079110	Capn3	protein_coding	calpain 3 [Source:MGI Symbol;Acc:MGI:107437]
ENSMUSG00000027287	208.554	0.188546	0.447509	0.421324	0.673519	0.721139	ENSMUSG00000027287	Snap23	protein_coding	synaptosomal-associated protein 23 [Source:MGI Symbol;Acc:MGI:109356]
ENSMUSG00000027285	225.273	0.943528	0.524751	1.79805	0.0721691	0.274314	ENSMUSG00000027285	Haus2	protein_coding	HAUS augmin-like complex, subunit 2 [Source:MGI Symbol;Acc:MGI:1913546]
ENSMUSG00000033705	111.124	0.90125	0.481452	1.87194	0.0612149	0.274314	ENSMUSG00000033705	Stard9	protein_coding	START domain containing 9 [Source:MGI Symbol;Acc:MGI:3045258]
ENSMUSG00000087519	27.1237	0.714859	0.739013	0.967315	0.333386	0.432713	ENSMUSG00000087519	AV039307	lncRNA	expressed sequence AV039307 [Source:MGI Symbol;Acc:MGI:2139243]
ENSMUSG00000054484	195.632	0.243764	0.479657	0.508204	0.61131	0.667322	ENSMUSG00000054484	Tmem62	protein_coding	transmembrane protein 62 [Source:MGI Symbol;Acc:MGI:2139461]
ENSMUSG00000023572	135.017	0.6151	0.48704	1.26294	0.206612	0.335592	ENSMUSG00000023572	Ccndbp1	protein_coding	cyclin D-type binding-protein 1 [Source:MGI Symbol;Acc:MGI:109595]
ENSMUSG00000027259	100.175	0.457296	0.496394	0.921236	0.356927	0.450855	ENSMUSG00000027259	Adal	protein_coding	adenosine deaminase-like [Source:MGI Symbol;Acc:MGI:1923144]
ENSMUSG00000027263	378.128	0.580589	0.465262	1.24788	0.212077	0.339213	ENSMUSG00000027263	Tubgcp4	protein_coding	tubulin, gamma complex associated protein 4 [Source:MGI Symbol;Acc:MGI:1196293]
ENSMUSG00000000308	90.9896	0.998739	0.536774	1.86063	0.0627963	0.274314	ENSMUSG00000000308	Ckmt1	protein_coding	creatine kinase, mitochondrial 1, ubiquitous [Source:MGI Symbol;Acc:MGI:99441]
ENSMUSG00000027248	903.612	0.330077	0.432771	0.762706	0.445638	0.525471	ENSMUSG00000027248	Pdia3	protein_coding	protein disulfide isomerase associated 3 [Source:MGI Symbol;Acc:MGI:95834]
ENSMUSG00000074884	204.041	0.789595	0.483371	1.63352	0.10236	0.28086	ENSMUSG00000074884	Serf2	protein_coding	small EDRK-rich factor 2 [Source:MGI Symbol;Acc:MGI:1337041]
ENSMUSG00000084407	21.4585	0.971387	0.75773	1.28197	0.199853	0.33115	ENSMUSG00000084407	Gm14018	unprocessed_pseudogene	predicted gene 14018 [Source:MGI Symbol;Acc:MGI:3649456]
ENSMUSG00000027242	253.565	0.572132	0.457807	1.24972	0.211401	0.338813	ENSMUSG00000027242	Wdr76	protein_coding	WD repeat domain 76 [Source:MGI Symbol;Acc:MGI:1926186]
ENSMUSG00000060227	115.619	0.64575	0.534723	1.20763	0.227188	0.350776	ENSMUSG00000060227	Golm2	protein_coding	golgi membrane protein 2 [Source:MGI Symbol;Acc:MGI:2443129]
ENSMUSG00000033411	686.814	0.533672	0.434502	1.22824	0.219357	0.344342	ENSMUSG00000033411	Ctdspl2	protein_coding	CTD (carboxy-terminal domain, RNA polymerase II, polypeptide A) small phosphatase like 2 [Source:MGI Symbol;Acc:MGI:1196405]
ENSMUSG00000027236	258.631	0.646054	0.494595	1.30623	0.191475	0.326697	ENSMUSG00000027236	Eif3j1	protein_coding	eukaryotic translation initiation factor 3, subunit J1 [Source:MGI Symbol;Acc:MGI:1925905]
ENSMUSG00000060802	73.6624	0.739336	0.568564	1.30036	0.193479	0.327456	ENSMUSG00000060802	B2m	protein_coding	beta-2 microglobulin [Source:MGI Symbol;Acc:MGI:88127]
ENSMUSG00000027227	151.615	1.47463	0.499733	2.95084	0.00316908	0.104556	ENSMUSG00000027227	Sord	protein_coding	sorbitol dehydrogenase [Source:MGI Symbol;Acc:MGI:98266]
ENSMUSG00000033268	33.2219	0.871874	0.655096	1.33091	0.183219	0.321637	ENSMUSG00000033268	Duox1	protein_coding	dual oxidase 1 [Source:MGI Symbol;Acc:MGI:2139422]
ENSMUSG00000118663	342.63	0.881202	0.495022	1.78013	0.075055	0.274314	ENSMUSG00000118663	Spata5l1	protein_coding	spermatogenesis associated 5-like 1 [Source:MGI Symbol;Acc:MGI:3036261]
ENSMUSG00000087017	36.6923	1.5613	0.67881	2.30006	0.021445	0.244904	ENSMUSG00000087017	4930417H01Rik	lncRNA	RIKEN cDNA 4930417H01 gene [Source:MGI Symbol;Acc:MGI:3041209]
ENSMUSG00000005804	138.042	0.676906	0.534326	1.26684	0.205212	0.334603	ENSMUSG00000005804	Bloc1s6	protein_coding	biogenesis of lysosomal organelles complex-1, subunit 6, pallidin [Source:MGI Symbol;Acc:MGI:1927580]
ENSMUSG00000027200	116.034	1.09671	0.512879	2.13834	0.0324891	0.265522	ENSMUSG00000027200	Sema6d	protein_coding	sema domain, transmembrane domain (TM), and cytoplasmic domain, (semaphorin) 6D [Source:MGI Symbol;Acc:MGI:2387661]
ENSMUSG00000027203	150.325	0.519499	0.517977	1.00294	0.315891	0.418716	ENSMUSG00000027203	Dut	protein_coding	deoxyuridine triphosphatase [Source:MGI Symbol;Acc:MGI:1346051]
ENSMUSG00000091337	139.481	1.37107	0.505978	2.70975	0.00673349	0.152001	ENSMUSG00000091337	Eid1	protein_coding	EP300 interacting inhibitor of differentiation 1 [Source:MGI Symbol;Acc:MGI:1889651]
ENSMUSG00000027207	369.228	0.469141	0.422323	1.11086	0.266629	0.380131	ENSMUSG00000027207	Galk2	protein_coding	galactokinase 2 [Source:MGI Symbol;Acc:MGI:1917226]
ENSMUSG00000023330	234.557	1.21873	0.472345	2.58017	0.00987504	0.183779	ENSMUSG00000023330	Dtwd1	protein_coding	DTW domain containing 1 [Source:MGI Symbol;Acc:MGI:1916435]
ENSMUSG00000027363	860.131	0.68938	0.428379	1.60927	0.107556	0.281862	ENSMUSG00000027363	Usp8	protein_coding	ubiquitin specific peptidase 8 [Source:MGI Symbol;Acc:MGI:1934029]
ENSMUSG00000001998	617.366	0.655424	0.44531	1.47184	0.141064	0.29663	ENSMUSG00000001998	Ap4e1	protein_coding	adaptor-related protein complex AP-4, epsilon 1 [Source:MGI Symbol;Acc:MGI:1336993]
ENSMUSG00000001999	212.694	0.613654	0.467068	1.31384	0.188899	0.325337	ENSMUSG00000001999	Blvra	protein_coding	biliverdin reductase A [Source:MGI Symbol;Acc:MGI:88170]
ENSMUSG00000003660	581.047	0.801757	0.462109	1.735	0.0827416	0.275229	ENSMUSG00000003660	Snrnp200	protein_coding	small nuclear ribonucleoprotein 200 (U5) [Source:MGI Symbol;Acc:MGI:2444401]
ENSMUSG00000034850	307.179	0.677714	0.45983	1.47383	0.140526	0.296342	ENSMUSG00000034850	Tmem127	protein_coding	transmembrane protein 127 [Source:MGI Symbol;Acc:MGI:1916720]
ENSMUSG00000027367	843.113	0.303739	0.450627	0.674037	0.500288	0.571471	ENSMUSG00000027367	Stard7	protein_coding	START domain containing 7 [Source:MGI Symbol;Acc:MGI:2139090]
ENSMUSG00000027374	95.0257	0.189536	0.524013	0.3617	0.717576	0.759806	ENSMUSG00000027374	Mrps5	protein_coding	mitochondrial ribosomal protein S5 [Source:MGI Symbol;Acc:MGI:1924971]
ENSMUSG00000027380	58.1568	-0.335761	0.598484	-0.561019	0.574785	0.635273	ENSMUSG00000027380	Acoxl	protein_coding	acyl-Coenzyme A oxidase-like [Source:MGI Symbol;Acc:MGI:1921371]
ENSMUSG00000027381	279.32	-0.322879	0.456011	-0.708052	0.478913	0.553226	ENSMUSG00000027381	Bcl2l11	protein_coding	BCL2-like 11 (apoptosis facilitator) [Source:MGI Symbol;Acc:MGI:1197519]
ENSMUSG00000014361	1107.98	2.4622	0.505277	4.87297	1.09936e-06	0.000249883	ENSMUSG00000014361	Mertk	protein_coding	MER proto-oncogene tyrosine kinase [Source:MGI Symbol;Acc:MGI:96965]
ENSMUSG00000014353	943.991	0.818634	0.475994	1.71984	0.0854612	0.276441	ENSMUSG00000014353	Tmem87b	protein_coding	transmembrane protein 87B [Source:MGI Symbol;Acc:MGI:1919727]
ENSMUSG00000042851	812.784	1.18383	0.478605	2.4735	0.0133798	0.207098	ENSMUSG00000042851	Zc3h6	protein_coding	zinc finger CCCH type containing 6 [Source:MGI Symbol;Acc:MGI:1926001]
ENSMUSG00000027394	418.69	0.525031	0.465741	1.1273	0.259615	0.374817	ENSMUSG00000027394	Ttl	protein_coding	tubulin tyrosine ligase [Source:MGI Symbol;Acc:MGI:1916987]
ENSMUSG00000027395	381.476	0.410552	0.450802	0.910714	0.362446	0.455705	ENSMUSG00000027395	Polr1b	protein_coding	polymerase (RNA) I polypeptide B [Source:MGI Symbol;Acc:MGI:108014]
ENSMUSG00000037938	152.293	1.21252	0.498303	2.43329	0.0149623	0.217064	ENSMUSG00000037938	Chchd5	protein_coding	coiled-coil-helix-coiled-coil-helix domain containing 5 [Source:MGI Symbol;Acc:MGI:1913420]
ENSMUSG00000027397	317.154	0.717964	0.491277	1.46143	0.143899	0.298343	ENSMUSG00000027397	Slc20a1	protein_coding	solute carrier family 20, member 1 [Source:MGI Symbol;Acc:MGI:108392]
ENSMUSG00000085498	115.469	1.19526	0.4999	2.39101	0.0168023	0.225432	ENSMUSG00000085498	Gm14023	lncRNA	predicted gene 14023 [Source:MGI Symbol;Acc:MGI:3650639]
ENSMUSG00000037902	1174.02	1.45073	0.437989	3.31225	0.000925486	0.0510592	ENSMUSG00000037902	Sirpa	protein_coding	signal-regulatory protein alpha [Source:MGI Symbol;Acc:MGI:108563]
ENSMUSG00000037885	477.264	0.689167	0.474328	1.45293	0.146242	0.300138	ENSMUSG00000037885	Stk35	protein_coding	serine/threonine kinase 35 [Source:MGI Symbol;Acc:MGI:1914583]
ENSMUSG00000027401	736.992	0.408776	0.413012	0.989744	0.322299	0.423792	ENSMUSG00000027401	Tgm3	protein_coding	transglutaminase 3, E polypeptide [Source:MGI Symbol;Acc:MGI:98732]
ENSMUSG00000027405	588.612	1.33774	0.440618	3.03606	0.00239694	0.090797	ENSMUSG00000027405	Nop56	protein_coding	NOP56 ribonucleoprotein [Source:MGI Symbol;Acc:MGI:1914384]
ENSMUSG00000053552	56.0224	0.508065	0.568535	0.893638	0.371516	0.463123	ENSMUSG00000053552	Ebf4	protein_coding	early B cell factor 4 [Source:MGI Symbol;Acc:MGI:2385972]
ENSMUSG00000027411	248.299	0.521267	0.502527	1.03729	0.2996	0.406478	ENSMUSG00000027411	Vps16	protein_coding	VSP16 CORVET/HOPS core subunit [Source:MGI Symbol;Acc:MGI:2136772]
ENSMUSG00000027303	1796.23	0.646766	0.433561	1.49175	0.135764	0.293181	ENSMUSG00000027303	Ptpra	protein_coding	protein tyrosine phosphatase, receptor type, A [Source:MGI Symbol;Acc:MGI:97808]
ENSMUSG00000074797	78.8879	0.906216	0.591254	1.5327	0.12535	0.289343	ENSMUSG00000074797	Itpa	protein_coding	inosine triphosphatase (nucleoside triphosphate pyrophosphatase) [Source:MGI Symbol;Acc:MGI:96622]
ENSMUSG00000027312	1610.1	0.762047	0.437324	1.74252	0.0814173	0.27473	ENSMUSG00000027312	Atrn	protein_coding	attractin [Source:MGI Symbol;Acc:MGI:1341628]
ENSMUSG00000087405	123.031	0.893239	0.526787	1.69564	0.0899545	0.278568	ENSMUSG00000087405	Gm14232	lncRNA	predicted gene 14232 [Source:MGI Symbol;Acc:MGI:3701956]
ENSMUSG00000027330	71.7633	0.426939	0.530177	0.805277	0.42066	0.504522	ENSMUSG00000027330	Cdc25b	protein_coding	cell division cycle 25B [Source:MGI Symbol;Acc:MGI:99701]
ENSMUSG00000068264	47.3067	0.486019	0.612687	0.793258	0.427627	0.510399	ENSMUSG00000068264	Ap5s1	protein_coding	adaptor-related protein 5 complex, sigma 1 subunit [Source:MGI Symbol;Acc:MGI:1916846]
ENSMUSG00000037523	174.322	0.669412	0.481531	1.39018	0.164476	0.311084	ENSMUSG00000037523	Mavs	protein_coding	mitochondrial antiviral signaling protein [Source:MGI Symbol;Acc:MGI:2444773]
ENSMUSG00000037514	827.69	0.83222	0.424487	1.96053	0.0499335	0.274314	ENSMUSG00000037514	Pank2	protein_coding	pantothenate kinase 2 [Source:MGI Symbol;Acc:MGI:1921700]
ENSMUSG00000027333	669.019	0.118799	0.413858	0.287053	0.774072	0.80779	ENSMUSG00000027333	Smox	protein_coding	spermine oxidase [Source:MGI Symbol;Acc:MGI:2445356]
ENSMUSG00000079037	417.266	0.551926	0.466007	1.18437	0.236266	0.357606	ENSMUSG00000079037	Prnp	protein_coding	prion protein [Source:MGI Symbol;Acc:MGI:97769]
ENSMUSG00000098754	632.487	0.474715	0.466471	1.01767	0.308833	0.413436	ENSMUSG00000098754	Prn	protein_coding	prion protein readthrough transcript [Source:MGI Symbol;Acc:MGI:97767]
ENSMUSG00000087377	160.698	1.14031	0.492323	2.31618	0.0205484	0.241471	ENSMUSG00000087377	AV099323	lncRNA	expressed sequence AV099323 [Source:MGI Symbol;Acc:MGI:2139252]
ENSMUSG00000058793	828.395	0.88725	0.450547	1.96927	0.0489216	0.274314	ENSMUSG00000058793	Cds2	protein_coding	CDP-diacylglycerol synthase (phosphatidate cytidylyltransferase) 2 [Source:MGI Symbol;Acc:MGI:1332236]
ENSMUSG00000074783	37.5865	0.11235	0.657968	0.170753	0.864418	0.886145	ENSMUSG00000074783	AU019990	lncRNA	expressed sequence AU019990 [Source:MGI Symbol;Acc:MGI:3034641]
ENSMUSG00000044991	224.929	0.362157	0.459747	0.787731	0.430854	0.512951	ENSMUSG00000044991	Shld1	protein_coding	shieldin complex subunit 1 [Source:MGI Symbol;Acc:MGI:1920997]
ENSMUSG00000027353	151.111	0.867562	0.516993	1.67809	0.0933288	0.278568	ENSMUSG00000027353	Mcm8	protein_coding	minichromosome maintenance 8 homologous recombination repair factor [Source:MGI Symbol;Acc:MGI:1913884]
ENSMUSG00000027357	179.818	0.719494	0.487204	1.47678	0.139734	0.295791	ENSMUSG00000027357	Crls1	protein_coding	cardiolipin synthase 1 [Source:MGI Symbol;Acc:MGI:1913836]
ENSMUSG00000086478	51.3493	1.04807	0.585	1.79156	0.0732027	0.274314	ENSMUSG00000086478	Gm14102	lncRNA	predicted gene 14102 [Source:MGI Symbol;Acc:MGI:3651501]
ENSMUSG00000027358	213.681	0.978533	0.442253	2.21261	0.0269246	0.254721	ENSMUSG00000027358	Bmp2	protein_coding	bone morphogenetic protein 2 [Source:MGI Symbol;Acc:MGI:88177]
ENSMUSG00000051177	283.435	0.858142	0.444557	1.93033	0.0535656	0.274314	ENSMUSG00000051177	Plcb1	protein_coding	phospholipase C, beta 1 [Source:MGI Symbol;Acc:MGI:97613]
ENSMUSG00000039943	109.839	1.1994	0.488333	2.45612	0.0140447	0.210994	ENSMUSG00000039943	Plcb4	protein_coding	phospholipase C, beta 4 [Source:MGI Symbol;Acc:MGI:107464]
ENSMUSG00000027281	696.122	0.681186	0.450054	1.51357	0.130136	0.291345	ENSMUSG00000027281	Slx4ip	protein_coding	SLX4 interacting protein [Source:MGI Symbol;Acc:MGI:1921493]
ENSMUSG00000062098	692.57	0.594916	0.431023	1.38024	0.167513	0.312377	ENSMUSG00000062098	Btbd3	protein_coding	BTB (POZ) domain containing 3 [Source:MGI Symbol;Acc:MGI:2385155]
ENSMUSG00000039092	2844.8	0.746797	0.432244	1.72772	0.084038	0.275468	ENSMUSG00000039092	Sptlc3	protein_coding	serine palmitoyltransferase, long chain base subunit 3 [Source:MGI Symbol;Acc:MGI:2444678]
ENSMUSG00000074766	51.2247	0.214547	0.55905	0.383771	0.701148	0.745857	ENSMUSG00000074766	Ism1	protein_coding	isthmin 1, angiogenesis inhibitor [Source:MGI Symbol;Acc:MGI:2442963]
ENSMUSG00000027384	220.581	0.191902	0.450365	0.426103	0.670033	0.718216	ENSMUSG00000027384	Ndufaf5	protein_coding	NADH:ubiquinone oxidoreductase complex assembly factor 5 [Source:MGI Symbol;Acc:MGI:1916737]
ENSMUSG00000068205	558.031	0.501402	0.436127	1.14967	0.25028	0.368522	ENSMUSG00000068205	Macrod2	protein_coding	mono-ADP ribosylhydrolase 2 [Source:MGI Symbol;Acc:MGI:1920149]
ENSMUSG00000008333	105.047	1.16516	0.565274	2.06123	0.0392811	0.26773	ENSMUSG00000008333	Snrpb2	protein_coding	U2 small nuclear ribonucleoprotein B [Source:MGI Symbol;Acc:MGI:104805]
ENSMUSG00000027419	270.476	1.0626	0.467664	2.27215	0.0230776	0.247651	ENSMUSG00000027419	Pcsk2	protein_coding	proprotein convertase subtilisin/kexin type 2 [Source:MGI Symbol;Acc:MGI:97512]
ENSMUSG00000015932	803.385	0.842884	0.404646	2.08301	0.0372499	0.26633	ENSMUSG00000015932	Dstn	protein_coding	destrin [Source:MGI Symbol;Acc:MGI:1929270]
ENSMUSG00000027424	84.7747	0.684086	0.525017	1.30298	0.192582	0.327057	ENSMUSG00000027424	Mgme1	protein_coding	mitochondrial genome maintenance exonuclease 1 [Source:MGI Symbol;Acc:MGI:1921778]
ENSMUSG00000098387	179.524	1.2796	0.49582	2.58077	0.00985789	0.183779	ENSMUSG00000098387	Pet117	protein_coding	PET117 homolog [Source:MGI Symbol;Acc:MGI:5295678]
ENSMUSG00000027425	524.112	0.873423	0.475122	1.83831	0.0660164	0.274314	ENSMUSG00000027425	Kat14	protein_coding	lysine acetyltransferase 14 [Source:MGI Symbol;Acc:MGI:1917264]
ENSMUSG00000027427	186.658	0.206213	0.486323	0.424025	0.671547	0.719499	ENSMUSG00000027427	Polr3f	protein_coding	polymerase (RNA) III (DNA directed) polypeptide F [Source:MGI Symbol;Acc:MGI:1924086]
ENSMUSG00000027429	322.98	0.596342	0.434574	1.37224	0.169988	0.313839	ENSMUSG00000027429	Sec23b	protein_coding	SEC23 homolog B, COPII coat complex component [Source:MGI Symbol;Acc:MGI:1350925]
ENSMUSG00000027430	353.456	0.450186	0.461734	0.97499	0.329565	0.429219	ENSMUSG00000027430	Dtd1	protein_coding	D-tyrosyl-tRNA deacylase 1 [Source:MGI Symbol;Acc:MGI:1913294]
ENSMUSG00000063873	617.19	0.202976	0.440583	0.460698	0.645015	0.697246	ENSMUSG00000063873	Slc24a3	protein_coding	solute carrier family 24 (sodium/potassium/calcium exchanger), member 3 [Source:MGI Symbol;Acc:MGI:2137513]
ENSMUSG00000001768	2524.13	0.690876	0.438747	1.57466	0.115335	0.285275	ENSMUSG00000001768	Rin2	protein_coding	Ras and Rab interactor 2 [Source:MGI Symbol;Acc:MGI:1921280]
ENSMUSG00000002728	654.584	0.811913	0.44757	1.81405	0.0696708	0.274314	ENSMUSG00000002728	Naa20	protein_coding	N(alpha)-acetyltransferase 20, NatB catalytic subunit [Source:MGI Symbol;Acc:MGI:1915127]
ENSMUSG00000074749	270.85	0.629472	0.449297	1.40102	0.16121	0.309273	ENSMUSG00000074749	Kiz	protein_coding	kizuna centrosomal protein [Source:MGI Symbol;Acc:MGI:2684960]
ENSMUSG00000027433	1258.05	0.72866	0.427392	1.7049	0.0882132	0.278528	ENSMUSG00000027433	Xrn2	protein_coding	5'-3' exoribonuclease 2 [Source:MGI Symbol;Acc:MGI:894687]
ENSMUSG00000036992	149.207	0.799766	0.492414	1.62418	0.104338	0.281405	ENSMUSG00000036992	Nxt1	protein_coding	NTF2-related export protein 1 [Source:MGI Symbol;Acc:MGI:1929619]
ENSMUSG00000027439	525.866	0.730961	0.467526	1.56347	0.117943	0.286959	ENSMUSG00000027439	Gzf1	protein_coding	GDNF-inducible zinc finger protein 1 [Source:MGI Symbol;Acc:MGI:1921783]
ENSMUSG00000074736	101.196	2.09892	0.532305	3.94307	8.04452e-05	0.00829147	ENSMUSG00000074736	Syndig1	protein_coding	synapse differentiation inducing 1 [Source:MGI Symbol;Acc:MGI:3702158]
ENSMUSG00000060336	120.488	1.13847	0.51021	2.23136	0.025657	0.25142	ENSMUSG00000060336	Zfp937	protein_coding	zinc finger protein 937 [Source:MGI Symbol;Acc:MGI:3644476]
ENSMUSG00000095315	136.423	1.37454	0.530219	2.5924	0.00953092	0.181014	ENSMUSG00000095315	Gm10130	protein_coding	predicted gene 10130 [Source:MGI Symbol;Acc:MGI:3642547]
ENSMUSG00000033068	364.801	0.455469	0.470376	0.968308	0.332891	0.432196	ENSMUSG00000033068	Entpd6	protein_coding	ectonucleoside triphosphate diphosphohydrolase 6 [Source:MGI Symbol;Acc:MGI:1202295]
ENSMUSG00000033059	741.72	0.635077	0.446286	1.42303	0.154729	0.305414	ENSMUSG00000033059	Pygb	protein_coding	brain glycogen phosphorylase [Source:MGI Symbol;Acc:MGI:97828]
ENSMUSG00000027454	101.336	0.51196	0.491814	1.04096	0.297894	0.404832	ENSMUSG00000027454	Gins1	protein_coding	GINS complex subunit 1 (Psf1 homolog) [Source:MGI Symbol;Acc:MGI:1916520]
ENSMUSG00000027455	478.366	0.655019	0.45932	1.42606	0.15385	0.305124	ENSMUSG00000027455	Nsfl1c	protein_coding	NSFL1 (p97) cofactor (p47) [Source:MGI Symbol;Acc:MGI:3042273]
ENSMUSG00000032966	223.721	0.462262	0.491045	0.941383	0.346509	0.443297	ENSMUSG00000032966	Fkbp1a	protein_coding	FK506 binding protein 1a [Source:MGI Symbol;Acc:MGI:95541]
ENSMUSG00000027456	365.833	-0.320965	0.506611	-0.633553	0.526373	0.59376	ENSMUSG00000027456	Sdcbp2	protein_coding	syndecan binding protein (syntenin) 2 [Source:MGI Symbol;Acc:MGI:2385156]
ENSMUSG00000027460	26.6264	-0.047064	0.692703	-0.0679426	0.945831	0.95488	ENSMUSG00000027460	Angpt4	protein_coding	angiopoietin 4 [Source:MGI Symbol;Acc:MGI:1336887]
ENSMUSG00000032802	58.694	0.062088	0.610968	0.101622	0.919056	0.932665	ENSMUSG00000032802	Srxn1	protein_coding	sulfiredoxin 1 homolog (S. cerevisiae) [Source:MGI Symbol;Acc:MGI:104971]
ENSMUSG00000074698	1374.64	0.693067	0.418132	1.65753	0.0974126	0.278568	ENSMUSG00000074698	Csnk2a1	protein_coding	casein kinase 2, alpha 1 polypeptide [Source:MGI Symbol;Acc:MGI:88543]
ENSMUSG00000027465	317.524	0.248205	0.446133	0.556347	0.577974	0.638109	ENSMUSG00000027465	Tbc1d20	protein_coding	TBC1 domain family, member 20 [Source:MGI Symbol;Acc:MGI:1914481]
ENSMUSG00000068062	33.2166	0.384623	0.656025	0.586293	0.557679	0.620961	ENSMUSG00000068062	Gm14164	lncRNA	predicted gene 14164 [Source:MGI Symbol;Acc:MGI:3650730]
ENSMUSG00000032680	27.293	1.20552	0.713731	1.68904	0.0912114	0.278568	ENSMUSG00000032680	6820408C15Rik	protein_coding	RIKEN cDNA 6820408C15 gene [Source:MGI Symbol;Acc:MGI:3045333]
ENSMUSG00000019188	1753.86	0.773276	0.439981	1.75752	0.0788287	0.274314	ENSMUSG00000019188	H13	protein_coding	histocompatibility 13 [Source:MGI Symbol;Acc:MGI:95886]
ENSMUSG00000027469	475.022	0.72618	0.417511	1.73931	0.0819806	0.275229	ENSMUSG00000027469	Tpx2	protein_coding	TPX2, microtubule-associated [Source:MGI Symbol;Acc:MGI:1919369]
ENSMUSG00000003283	64.5993	0.887243	0.535834	1.65582	0.0977586	0.278568	ENSMUSG00000003283	Hck	protein_coding	hemopoietic cell kinase [Source:MGI Symbol;Acc:MGI:96052]
ENSMUSG00000068040	1083.63	0.84845	0.417608	2.03169	0.0421848	0.272012	ENSMUSG00000068040	Tm9sf4	protein_coding	transmembrane 9 superfamily member 4 [Source:MGI Symbol;Acc:MGI:2139220]
ENSMUSG00000046020	333.275	0.492056	0.455374	1.08055	0.279896	0.390954	ENSMUSG00000046020	Pofut1	protein_coding	protein O-fucosyltransferase 1 [Source:MGI Symbol;Acc:MGI:2153207]
ENSMUSG00000027475	302.16	0.658507	0.459594	1.4328	0.151915	0.303876	ENSMUSG00000027475	Kif3b	protein_coding	kinesin family member 3B [Source:MGI Symbol;Acc:MGI:107688]
ENSMUSG00000042548	1084.76	0.756737	0.412434	1.83481	0.0665343	0.274314	ENSMUSG00000042548	Asxl1	protein_coding	ASXL transcriptional regulator 1 [Source:MGI Symbol;Acc:MGI:2684063]
ENSMUSG00000027478	72.1807	0.578298	0.561486	1.02994	0.303038	0.409179	ENSMUSG00000027478	Dnmt3b	protein_coding	DNA methyltransferase 3B [Source:MGI Symbol;Acc:MGI:1261819]
ENSMUSG00000027479	700.213	0.36423	0.410305	0.887708	0.374698	0.465693	ENSMUSG00000027479	Mapre1	protein_coding	microtubule-associated protein, RP/EB family, member 1 [Source:MGI Symbol;Acc:MGI:891995]
ENSMUSG00000044083	338.071	0.283746	0.487797	0.581689	0.560776	0.623731	ENSMUSG00000044083	Efcab8	protein_coding	EF-hand calcium binding domain 8 [Source:MGI Symbol;Acc:MGI:3644206]
ENSMUSG00000038533	1227.65	0.751849	0.43421	1.73153	0.0833569	0.275229	ENSMUSG00000038533	Cbfa2t2	protein_coding	CBFA2/RUNX1 translocation partner 2 [Source:MGI Symbol;Acc:MGI:1333833]
ENSMUSG00000059842	484.946	1.05398	0.467795	2.25308	0.0242542	0.248447	ENSMUSG00000059842	Zfp341	protein_coding	zinc finger protein 341 [Source:MGI Symbol;Acc:MGI:2682937]
ENSMUSG00000038467	915.786	0.306478	0.426569	0.718472	0.472466	0.547942	ENSMUSG00000038467	Chmp4b	protein_coding	charged multivesicular body protein 4B [Source:MGI Symbol;Acc:MGI:1922858]
ENSMUSG00000027593	1566.93	0.586328	0.410809	1.42725	0.153507	0.304903	ENSMUSG00000027593	Raly	protein_coding	hnRNP-associated with lethal yellow [Source:MGI Symbol;Acc:MGI:97850]
ENSMUSG00000027596	33.8283	0.230725	0.631235	0.365513	0.714729	0.757516	ENSMUSG00000027596	a	protein_coding	nonagouti [Source:MGI Symbol;Acc:MGI:87853]
ENSMUSG00000027598	2006.17	0.526191	0.422688	1.24487	0.21318	0.339616	ENSMUSG00000027598	Itch	protein_coding	itchy, E3 ubiquitin protein ligase [Source:MGI Symbol;Acc:MGI:1202301]
ENSMUSG00000047459	365.128	0.482553	0.50925	0.947575	0.343346	0.440734	ENSMUSG00000047459	Dynlrb1	protein_coding	dynein light chain roadblock-type 1 [Source:MGI Symbol;Acc:MGI:1914318]
ENSMUSG00000038375	42.8719	0.666367	0.642731	1.03677	0.299841	0.406638	ENSMUSG00000038375	Trp53inp2	protein_coding	transformation related protein 53 inducible nuclear protein 2 [Source:MGI Symbol;Acc:MGI:1915978]
ENSMUSG00000027605	95.1466	1.37331	0.542973	2.52924	0.011431	0.192943	ENSMUSG00000027605	Acss2	protein_coding	acyl-CoA synthetase short-chain family member 2 [Source:MGI Symbol;Acc:MGI:1890410]
ENSMUSG00000085317	114.671	1.85133	0.554407	3.33929	0.000839928	0.0483449	ENSMUSG00000085317	Gssos2	lncRNA	glutathione synthase, opposite strand 2 [Source:MGI Symbol;Acc:MGI:3702171]
ENSMUSG00000074652	71.1452	1.3102	0.543989	2.40851	0.0160176	0.223597	ENSMUSG00000074652	Myh7b	protein_coding	myosin, heavy chain 7B, cardiac muscle, beta [Source:MGI Symbol;Acc:MGI:3710243]
ENSMUSG00000038241	591.677	0.781217	0.459101	1.70162	0.0888261	0.278568	ENSMUSG00000038241	Cep250	protein_coding	centrosomal protein 250 [Source:MGI Symbol;Acc:MGI:108084]
ENSMUSG00000005881	143.763	0.949333	0.487974	1.94546	0.0517198	0.274314	ENSMUSG00000005881	Ergic3	protein_coding	ERGIC and golgi 3 [Source:MGI Symbol;Acc:MGI:1913616]
ENSMUSG00000038116	1498.69	0.770632	0.435981	1.76758	0.0771313	0.274314	ENSMUSG00000038116	Phf20	protein_coding	PHD finger protein 20 [Source:MGI Symbol;Acc:MGI:2444148]
ENSMUSG00000038085	187.146	0.455988	0.471738	0.966612	0.333738	0.432991	ENSMUSG00000038085	Cnbd2	protein_coding	cyclic nucleotide binding domain containing 2 [Source:MGI Symbol;Acc:MGI:1918123]
ENSMUSG00000027624	813.571	0.886802	0.449247	1.97397	0.0483846	0.274314	ENSMUSG00000027624	Epb41l1	protein_coding	erythrocyte membrane protein band 4.1 like 1 [Source:MGI Symbol;Acc:MGI:103010]
ENSMUSG00000027628	207.078	0.380573	0.476449	0.798769	0.424424	0.507568	ENSMUSG00000027628	Aar2	protein_coding	AAR2 splicing factor homolog [Source:MGI Symbol;Acc:MGI:1915545]
ENSMUSG00000061689	1969.18	0.651535	0.432328	1.50704	0.131801	0.291925	ENSMUSG00000061689	Dlgap4	protein_coding	DLG associated protein 4 [Source:MGI Symbol;Acc:MGI:2138865]
ENSMUSG00000062175	273.486	0.68751	0.524608	1.31052	0.19002	0.325835	ENSMUSG00000062175	Tgif2	protein_coding	TGFB-induced factor homeobox 2 [Source:MGI Symbol;Acc:MGI:1915299]
ENSMUSG00000027637	406.469	0.708716	0.508938	1.39254	0.163759	0.310978	ENSMUSG00000027637	Rab5if	protein_coding	RAB5 interacting factor [Source:MGI Symbol;Acc:MGI:1914638]
ENSMUSG00000074628	21.9555	0.683384	0.761133	0.897851	0.369265	0.461573	ENSMUSG00000074628	Tldc2	protein_coding	TBC/LysM associated domain containing 2 [Source:MGI Symbol;Acc:MGI:2686178]
ENSMUSG00000027642	1146.35	0.833204	0.418328	1.99175	0.0463986	0.274314	ENSMUSG00000027642	Rpn2	protein_coding	ribophorin II [Source:MGI Symbol;Acc:MGI:98085]
ENSMUSG00000063019	666.707	0.773603	0.451833	1.71214	0.0868703	0.277274	ENSMUSG00000063019	Manbal	protein_coding	mannosidase, beta A, lysosomal-like [Source:MGI Symbol;Acc:MGI:1916411]
ENSMUSG00000027646	988.239	0.853231	0.443145	1.9254	0.0541797	0.274314	ENSMUSG00000027646	Src	protein_coding	Rous sarcoma oncogene [Source:MGI Symbol;Acc:MGI:98397]
ENSMUSG00000027649	770.328	0.746814	0.430588	1.73441	0.0828458	0.275229	ENSMUSG00000027649	Ctnnbl1	protein_coding	catenin, beta like 1 [Source:MGI Symbol;Acc:MGI:1913892]
ENSMUSG00000027651	935.083	0.428934	0.449919	0.953359	0.340408	0.43819	ENSMUSG00000027651	Rprd1b	protein_coding	regulation of nuclear pre-mRNA domain containing 1B [Source:MGI Symbol;Acc:MGI:1917720]
ENSMUSG00000027652	1724.71	0.603261	0.435694	1.3846	0.166176	0.31216	ENSMUSG00000027652	Ralgapb	protein_coding	Ral GTPase activating protein, beta subunit (non-catalytic) [Source:MGI Symbol;Acc:MGI:2444531]
ENSMUSG00000044405	81.4023	-0.0719954	0.578318	-0.124491	0.900926	0.917129	ENSMUSG00000044405	Adig	protein_coding	adipogenin [Source:MGI Symbol;Acc:MGI:2675492]
ENSMUSG00000074625	762.171	0.140511	0.423652	0.331666	0.740141	0.779417	ENSMUSG00000074625	Arhgap40	protein_coding	Rho GTPase activating protein 40 [Source:MGI Symbol;Acc:MGI:3649852]
ENSMUSG00000037761	211.472	0.925688	0.472413	1.95949	0.0500555	0.274314	ENSMUSG00000037761	Actr5	protein_coding	ARP5 actin-related protein 5 [Source:MGI Symbol;Acc:MGI:1924748]
ENSMUSG00000037754	27.5666	0.800753	0.698683	1.14609	0.251758	0.369391	ENSMUSG00000037754	Ppp1r16b	protein_coding	protein phosphatase 1, regulatory subunit 16B [Source:MGI Symbol;Acc:MGI:2151841]
ENSMUSG00000027654	793.802	0.596898	0.419211	1.42386	0.154487	0.305413	ENSMUSG00000027654	Fam83d	protein_coding	family with sequence similarity 83, member D [Source:MGI Symbol;Acc:MGI:1919128]
ENSMUSG00000027655	600.788	0.749481	0.442935	1.69208	0.0906308	0.278568	ENSMUSG00000027655	Dhx35	protein_coding	DEAH (Asp-Glu-Ala-His) box polypeptide 35 [Source:MGI Symbol;Acc:MGI:1918965]
ENSMUSG00000070544	2698.11	0.62598	0.423345	1.47865	0.139233	0.295721	ENSMUSG00000070544	Top1	protein_coding	topoisomerase (DNA) I [Source:MGI Symbol;Acc:MGI:98788]
ENSMUSG00000016933	2344	0.592369	0.454478	1.30341	0.192436	0.32694	ENSMUSG00000016933	Plcg1	protein_coding	phospholipase C, gamma 1 [Source:MGI Symbol;Acc:MGI:97615]
ENSMUSG00000027412	282.434	0.464178	0.452208	1.02647	0.30467	0.410078	ENSMUSG00000027412	Lpin3	protein_coding	lipin 3 [Source:MGI Symbol;Acc:MGI:1891342]
ENSMUSG00000016921	482.994	1.36702	0.465883	2.93426	0.00334341	0.107377	ENSMUSG00000016921	Srsf6	protein_coding	serine and arginine-rich splicing factor 6 [Source:MGI Symbol;Acc:MGI:1915246]
ENSMUSG00000035576	28.0729	-0.456437	0.697108	-0.654757	0.512624	0.582054	ENSMUSG00000035576	L3mbtl1	protein_coding	L3MBTL1 histone methyl-lysine binding protein [Source:MGI Symbol;Acc:MGI:2676663]
ENSMUSG00000017858	276.701	0.662536	0.474601	1.39599	0.162719	0.310269	ENSMUSG00000017858	Ift52	protein_coding	intraflagellar transport 52 [Source:MGI Symbol;Acc:MGI:2387217]
ENSMUSG00000017861	240.148	0.545488	0.485621	1.12328	0.261319	0.376179	ENSMUSG00000017861	Mybl2	protein_coding	myeloblastosis oncogene-like 2 [Source:MGI Symbol;Acc:MGI:101785]
ENSMUSG00000017679	748.539	0.297899	0.438261	0.67973	0.496676	0.568509	ENSMUSG00000017679	Ttpal	protein_coding	tocopherol (alpha) transfer protein-like [Source:MGI Symbol;Acc:MGI:1923330]
ENSMUSG00000035268	332.196	0.394955	0.454277	0.869413	0.384621	0.474003	ENSMUSG00000035268	Pkig	protein_coding	protein kinase inhibitor, gamma [Source:MGI Symbol;Acc:MGI:1343086]
ENSMUSG00000018326	390.149	0.580215	0.502977	1.15356	0.24868	0.366934	ENSMUSG00000018326	Ywhab	protein_coding	tyrosine 3-monooxygenase/tryptophan 5-monooxygenase activation protein, beta polypeptide [Source:MGI Symbol;Acc:MGI:1891917]
ENSMUSG00000054582	63.7329	0.423109	0.65898	0.642066	0.52083	0.589258	ENSMUSG00000054582	Pabpc1l	protein_coding	poly(A) binding protein, cytoplasmic 1-like [Source:MGI Symbol;Acc:MGI:1922908]
ENSMUSG00000018209	1285.2	0.233734	0.435611	0.536567	0.591567	0.650631	ENSMUSG00000018209	Stk4	protein_coding	serine/threonine kinase 4 [Source:MGI Symbol;Acc:MGI:1929004]
ENSMUSG00000085649	151.143	0.545967	0.484012	1.128	0.259318	0.374649	ENSMUSG00000085649	A730032A03Rik	lncRNA	RIKEN cDNA A730032A03 gene [Source:MGI Symbol;Acc:MGI:2444311]
ENSMUSG00000045503	79.0868	0.873525	0.554382	1.57567	0.115101	0.285275	ENSMUSG00000045503	Sys1	protein_coding	SYS1 Golgi-localized integral membrane protein homolog (S. cerevisiae) [Source:MGI Symbol;Acc:MGI:1913710]
ENSMUSG00000017734	70.5802	0.711971	0.549797	1.29497	0.19533	0.328365	ENSMUSG00000017734	Dbndd2	protein_coding	dysbindin (dystrobrevin binding protein 1) domain containing 2 [Source:MGI Symbol;Acc:MGI:106562]
ENSMUSG00000017721	110.128	0.35195	0.50032	0.703449	0.481776	0.555809	ENSMUSG00000017721	Pigt	protein_coding	phosphatidylinositol glycan anchor biosynthesis, class T [Source:MGI Symbol;Acc:MGI:1926178]
ENSMUSG00000017299	690.782	0.976592	0.424985	2.29794	0.021565	0.244916	ENSMUSG00000017299	Dnttip1	protein_coding	deoxynucleotidyltransferase, terminal, interacting protein 1 [Source:MGI Symbol;Acc:MGI:1923483]
ENSMUSG00000001403	68.2015	1.56753	0.632962	2.4765	0.0132676	0.206324	ENSMUSG00000001403	Ube2c	protein_coding	ubiquitin-conjugating enzyme E2C [Source:MGI Symbol;Acc:MGI:1915862]
ENSMUSG00000050373	361.011	0.560293	0.440701	1.27137	0.203598	0.33375	ENSMUSG00000050373	Snx21	protein_coding	sorting nexin family member 21 [Source:MGI Symbol;Acc:MGI:1917729]
ENSMUSG00000045822	193.596	1.10028	0.476726	2.308	0.0209993	0.242663	ENSMUSG00000045822	Zswim3	protein_coding	zinc finger SWIM-type containing 3 [Source:MGI Symbol;Acc:MGI:1914788]
ENSMUSG00000017764	172.326	0.664046	0.475754	1.39578	0.162782	0.310301	ENSMUSG00000017764	Zswim1	protein_coding	zinc finger SWIM-type containing 1 [Source:MGI Symbol;Acc:MGI:1919221]
ENSMUSG00000017760	304.876	0.863806	0.433088	1.99452	0.0460947	0.274314	ENSMUSG00000017760	Ctsa	protein_coding	cathepsin A [Source:MGI Symbol;Acc:MGI:97748]
ENSMUSG00000039849	1276.85	0.582663	0.447789	1.3012	0.19319	0.327426	ENSMUSG00000039849	Pcif1	protein_coding	phosphorylated CTD interacting factor 1 [Source:MGI Symbol;Acc:MGI:2443858]
ENSMUSG00000085436	198.294	0.921401	0.479357	1.92216	0.0545857	0.274314	ENSMUSG00000085436	Zfp335os	lncRNA	zinc finger protein 335, opposite strand [Source:MGI Symbol;Acc:MGI:3649775]
ENSMUSG00000017740	40.2817	0.861541	0.640526	1.34505	0.178608	0.319315	ENSMUSG00000017740	Slc12a5	protein_coding	solute carrier family 12, member 5 [Source:MGI Symbol;Acc:MGI:1862037]
ENSMUSG00000017897	139.965	1.03804	0.480658	2.15962	0.0308025	0.264637	ENSMUSG00000017897	Eya2	protein_coding	EYA transcriptional coactivator and phosphatase 2 [Source:MGI Symbol;Acc:MGI:109341]
ENSMUSG00000027678	1391.31	0.562112	0.445807	1.26089	0.207349	0.336236	ENSMUSG00000027678	Ncoa3	protein_coding	nuclear receptor coactivator 3 [Source:MGI Symbol;Acc:MGI:1276535]
ENSMUSG00000042854	201.113	0.428362	0.805365	0.531885	0.594805	0.653391	ENSMUSG00000042854	Trp53rkb	protein_coding	transformation related protein 53 regulating kinase B [Source:MGI Symbol;Acc:MGI:1914050]
ENSMUSG00000074582	1521.1	0.551955	0.440335	1.25349	0.210028	0.337724	ENSMUSG00000074582	Arfgef2	protein_coding	ADP-ribosylation factor guanine nucleotide-exchange factor 2 (brefeldin A-inhibited) [Source:MGI Symbol;Acc:MGI:2139354]
ENSMUSG00000002718	705.944	0.441409	0.413523	1.06744	0.285775	0.395345	ENSMUSG00000002718	Cse1l	protein_coding	chromosome segregation 1-like (S. cerevisiae) [Source:MGI Symbol;Acc:MGI:1339951]
ENSMUSG00000017999	360.018	0.48341	0.473747	1.0204	0.30754	0.412447	ENSMUSG00000017999	Ddx27	protein_coding	DEAD box helicase 27 [Source:MGI Symbol;Acc:MGI:2385884]
ENSMUSG00000074578	543.91	0.662981	0.413404	1.60371	0.108778	0.282072	ENSMUSG00000074578	Zfas1	lncRNA	zinc finger, NFX1-type containing 1, antisense RNA 1 [Source:MGI Symbol;Acc:MGI:1916199]
ENSMUSG00000039463	561.534	1.24553	0.456543	2.72819	0.00636836	0.149331	ENSMUSG00000039463	Slc9a8	protein_coding	solute carrier family 9 (sodium/hydrogen exchanger), member 8 [Source:MGI Symbol;Acc:MGI:1924281]
ENSMUSG00000006418	198.261	0.78382	0.486631	1.61071	0.107243	0.28184	ENSMUSG00000006418	Rnf114	protein_coding	ring finger protein 114 [Source:MGI Symbol;Acc:MGI:1933159]
ENSMUSG00000006462	1159.58	0.27826	0.438328	0.634823	0.525544	0.593177	ENSMUSG00000006462	A530013C23Rik	lncRNA	RIKEN cDNA A530013C23 gene [Source:MGI Symbol;Acc:MGI:3041178]
ENSMUSG00000084797	114.046	0.581344	0.50334	1.15497	0.248102	0.366367	ENSMUSG00000084797	Gm14321	lncRNA	predicted gene 14321 [Source:MGI Symbol;Acc:MGI:3701951]
ENSMUSG00000027540	925.308	0.456615	0.466106	0.979638	0.327265	0.427689	ENSMUSG00000027540	Ptpn1	protein_coding	protein tyrosine phosphatase, non-receptor type 1 [Source:MGI Symbol;Acc:MGI:97805]
ENSMUSG00000044641	469.386	0.596557	0.468897	1.27226	0.203282	0.333515	ENSMUSG00000044641	Pard6b	protein_coding	par-6 family cell polarity regulator beta [Source:MGI Symbol;Acc:MGI:2135605]
ENSMUSG00000047907	194.916	0.752114	0.495692	1.5173	0.129191	0.291287	ENSMUSG00000047907	Tshz2	protein_coding	teashirt zinc finger family member 2 [Source:MGI Symbol;Acc:MGI:2153084]
ENSMUSG00000086999	36.2055	1.27426	0.619509	2.05689	0.039697	0.26773	ENSMUSG00000086999	Bcas1os2	lncRNA	brain enriched myelin associated protein 1, opposite strand 2 [Source:MGI Symbol;Acc:MGI:1920553]
ENSMUSG00000052033	184.213	0.910437	0.51015	1.78465	0.0743186	0.274314	ENSMUSG00000052033	Pfdn4	protein_coding	prefoldin 4 [Source:MGI Symbol;Acc:MGI:1923512]
ENSMUSG00000027560	35.33	0.426015	0.625519	0.681059	0.495834	0.56779	ENSMUSG00000027560	Dok5	protein_coding	docking protein 5 [Source:MGI Symbol;Acc:MGI:1924079]
ENSMUSG00000027495	258.236	0.892466	0.507891	1.7572	0.0788838	0.274314	ENSMUSG00000027495	Fam210b	protein_coding	family with sequence similarity 210, member B [Source:MGI Symbol;Acc:MGI:1914267]
ENSMUSG00000027498	114.566	0.865447	0.542734	1.59461	0.1108	0.283273	ENSMUSG00000027498	Cstf1	protein_coding	cleavage stimulation factor, 3' pre-RNA, subunit 1 [Source:MGI Symbol;Acc:MGI:1914587]
ENSMUSG00000074570	21.8933	0.916138	0.808047	1.13377	0.256892	0.372764	ENSMUSG00000074570	Cass4	protein_coding	Cas scaffolding protein family member 4 [Source:MGI Symbol;Acc:MGI:2444482]
ENSMUSG00000027502	861.825	0.74663	0.452687	1.64933	0.0990801	0.279707	ENSMUSG00000027502	Rtf2	protein_coding	replication termination factor 2 [Source:MGI Symbol;Acc:MGI:1913654]
ENSMUSG00000028640	319.969	0.954022	0.518567	1.83973	0.0658085	0.274314	ENSMUSG00000028640	Tfap2c	protein_coding	transcription factor AP-2, gamma [Source:MGI Symbol;Acc:MGI:106032]
ENSMUSG00000005883	210.836	1.43525	0.453735	3.16319	0.0015605	0.0706948	ENSMUSG00000005883	Spo11	protein_coding	SPO11 initiator of meiotic double stranded breaks [Source:MGI Symbol;Acc:MGI:1349669]
ENSMUSG00000027509	473.262	0.799218	0.47566	1.68023	0.0929127	0.278568	ENSMUSG00000027509	Rae1	protein_coding	ribonucleic acid export 1 [Source:MGI Symbol;Acc:MGI:1913929]
ENSMUSG00000027510	187.619	0.740247	0.489499	1.51225	0.130469	0.291345	ENSMUSG00000027510	Rbm38	protein_coding	RNA binding motif protein 38 [Source:MGI Symbol;Acc:MGI:1889294]
ENSMUSG00000027519	1267.74	0.697437	0.454178	1.5356	0.124636	0.289343	ENSMUSG00000027519	Rab22a	protein_coding	RAB22A, member RAS oncogene family [Source:MGI Symbol;Acc:MGI:105072]
ENSMUSG00000054455	558.082	0.774758	0.45755	1.69327	0.0904035	0.278568	ENSMUSG00000054455	Vapb	protein_coding	vesicle-associated membrane protein, associated protein B and C [Source:MGI Symbol;Acc:MGI:1928744]
ENSMUSG00000027522	215.653	0.301743	0.518194	0.582297	0.560367	0.623346	ENSMUSG00000027522	Stx16	protein_coding	syntaxin 16 [Source:MGI Symbol;Acc:MGI:1923396]
ENSMUSG00000039263	151.071	0.553536	0.505941	1.09407	0.273924	0.385774	ENSMUSG00000039263	Npepl1	protein_coding	aminopeptidase-like 1 [Source:MGI Symbol;Acc:MGI:2448523]
ENSMUSG00000027523	648.64	0.857394	0.44828	1.91263	0.0557952	0.274314	ENSMUSG00000027523	Gnas	protein_coding	GNAS (guanine nucleotide binding protein, alpha stimulating) complex locus [Source:MGI Symbol;Acc:MGI:95777]
ENSMUSG00000016253	176.187	0.932214	0.476939	1.95458	0.0506331	0.274314	ENSMUSG00000016253	Nelfcd	protein_coding	negative elongation factor complex member C/D, Th1l [Source:MGI Symbol;Acc:MGI:1926424]
ENSMUSG00000078877	28.6904	1.51183	0.668416	2.26181	0.0237089	0.248178	ENSMUSG00000078877	Gm14295	protein_coding	predicted gene 14295 [Source:MGI Symbol;Acc:MGI:3709624]
ENSMUSG00000074519	27.6831	0.67159	0.68716	0.977342	0.3284	0.428541	ENSMUSG00000074519	Zfp971	protein_coding	zinc finger protein 971 [Source:MGI Symbol;Acc:MGI:1261426]
ENSMUSG00000070476	55.4236	1.16879	0.625792	1.8677	0.0618042	0.274314	ENSMUSG00000070476	Fam217b	protein_coding	family with sequence similarity 217, member B [Source:MGI Symbol;Acc:MGI:1918782]
ENSMUSG00000000305	255.804	0.930712	0.461418	2.01707	0.0436882	0.274314	ENSMUSG00000000305	Cdh4	protein_coding	cadherin 4 [Source:MGI Symbol;Acc:MGI:99218]
ENSMUSG00000039108	185.933	1.02923	0.547609	1.8795	0.0601766	0.274314	ENSMUSG00000039108	Lsm14b	protein_coding	LSM family member 14B [Source:MGI Symbol;Acc:MGI:3040677]
ENSMUSG00000039086	287.177	0.823338	0.49593	1.66019	0.0968763	0.278568	ENSMUSG00000039086	Ss18l1	protein_coding	SS18, nBAF chromatin remodeling complex subunit like 1 [Source:MGI Symbol;Acc:MGI:2444061]
ENSMUSG00000039069	214.504	0.528051	0.47163	1.11963	0.262872	0.377057	ENSMUSG00000039069	Mtg2	protein_coding	mitochondrial ribosome associated GTPase 2 [Source:MGI Symbol;Acc:MGI:106565]
ENSMUSG00000039050	979.554	0.552042	0.438697	1.25837	0.208259	0.337108	ENSMUSG00000039050	Osbpl2	protein_coding	oxysterol binding protein-like 2 [Source:MGI Symbol;Acc:MGI:2442832]
ENSMUSG00000039041	490.957	0.666374	0.459091	1.45151	0.146639	0.300315	ENSMUSG00000039041	Adrm1	protein_coding	adhesion regulating molecule 1 26S proteasome ubiquitin receptor [Source:MGI Symbol;Acc:MGI:1929289]
ENSMUSG00000038963	190.283	0.00581636	0.453798	0.0128171	0.989774	0.991564	ENSMUSG00000038963	Slco4a1	protein_coding	solute carrier organic anion transporter family, member 4a1 [Source:MGI Symbol;Acc:MGI:1351866]
ENSMUSG00000027569	142.373	0.788603	0.537946	1.46595	0.142661	0.297354	ENSMUSG00000027569	Mrgbp	protein_coding	MRG/MORF4L binding protein [Source:MGI Symbol;Acc:MGI:1920497]
ENSMUSG00000049401	46.9315	0.809596	0.616322	1.31359	0.188984	0.325377	ENSMUSG00000049401	Ogfr	protein_coding	opioid growth factor receptor [Source:MGI Symbol;Acc:MGI:1919325]
ENSMUSG00000027570	50.34	0.679093	0.564224	1.20359	0.228749	0.351694	ENSMUSG00000027570	Col9a3	protein_coding	collagen, type IX, alpha 3 [Source:MGI Symbol;Acc:MGI:894686]
ENSMUSG00000027573	454.126	0.625067	0.451372	1.38482	0.166109	0.31216	ENSMUSG00000027573	Gid8	protein_coding	GID complex subunit 8 [Source:MGI Symbol;Acc:MGI:1923675]
ENSMUSG00000023393	408.224	0.677782	0.509391	1.33057	0.183329	0.321746	ENSMUSG00000023393	Slc17a9	protein_coding	solute carrier family 17, member 9 [Source:MGI Symbol;Acc:MGI:1919107]
ENSMUSG00000027575	332.114	0.577045	0.467633	1.23397	0.217214	0.342474	ENSMUSG00000027575	Arfgap1	protein_coding	ADP-ribosylation factor GTPase activating protein 1 [Source:MGI Symbol;Acc:MGI:2183559]
ENSMUSG00000016356	735.245	0.885992	0.443548	1.99751	0.0457699	0.274314	ENSMUSG00000016356	Col20a1	protein_coding	collagen, type XX, alpha 1 [Source:MGI Symbol;Acc:MGI:1920618]
ENSMUSG00000038685	272.001	0.560967	0.453786	1.23619	0.216387	0.341827	ENSMUSG00000038685	Rtel1	protein_coding	regulator of telomere elongation helicase 1 [Source:MGI Symbol;Acc:MGI:2139369]
ENSMUSG00000027582	129.127	0.500718	0.580187	0.863028	0.388122	0.476806	ENSMUSG00000027582	Zgpat	protein_coding	zinc finger, CCCH-type with G patch domain [Source:MGI Symbol;Acc:MGI:2449939]
ENSMUSG00000085028	146.398	0.431837	0.504901	0.85529	0.39239	0.480763	ENSMUSG00000085028	Slc2a4rg-ps	transcribed_unitary_pseudogene	Slc2a4 regulator, pseudogene [Source:MGI Symbol;Acc:MGI:3651388]
ENSMUSG00000000827	399.229	0.672794	0.472976	1.42247	0.15489	0.30556	ENSMUSG00000000827	Tpd52l2	protein_coding	tumor protein D52-like 2 [Source:MGI Symbol;Acc:MGI:1913564]
ENSMUSG00000000826	1017.11	0.536699	0.436266	1.23021	0.218617	0.343708	ENSMUSG00000000826	Dnajc5	protein_coding	DnaJ heat shock protein family (Hsp40) member C5 [Source:MGI Symbol;Acc:MGI:892995]
ENSMUSG00000010492	95.9212	0.968393	0.581102	1.66648	0.0956183	0.278568	ENSMUSG00000010492	Uckl1os	lncRNA	uridine-cytidine kinase 1-like 1, opposite strand [Source:MGI Symbol;Acc:MGI:3801877]
ENSMUSG00000002455	880.165	0.855833	0.451969	1.89357	0.0582826	0.274314	ENSMUSG00000002455	Prpf6	protein_coding	pre-mRNA splicing factor 6 [Source:MGI Symbol;Acc:MGI:1922946]
ENSMUSG00000108976	103.437	0.933133	0.494568	1.88676	0.0591923	0.274314	ENSMUSG00000108976	Gm29797	protein_coding	predicted gene, 29797 [Source:MGI Symbol;Acc:MGI:5588956]
ENSMUSG00000059540	20.2822	-0.0879393	0.799199	-0.110034	0.912382	0.927024	ENSMUSG00000059540	Tcea2	protein_coding	transcription elongation factor A (SII), 2 [Source:MGI Symbol;Acc:MGI:107368]
ENSMUSG00000027589	186.721	0.642877	0.486337	1.32188	0.186209	0.322905	ENSMUSG00000027589	Pcmtd2	protein_coding	protein-L-isoaspartate (D-aspartate) O-methyltransferase domain containing 2 [Source:MGI Symbol;Acc:MGI:1923927]
ENSMUSG00000038628	123.354	0.762648	0.495571	1.53893	0.123822	0.288974	ENSMUSG00000038628	Polr3k	protein_coding	polymerase (RNA) III (DNA directed) polypeptide K [Source:MGI Symbol;Acc:MGI:1914255]
ENSMUSG00000049950	100.65	1.12048	0.507199	2.20915	0.0271642	0.254931	ENSMUSG00000049950	Rpp38	protein_coding	ribonuclease P/MRP 38 subunit [Source:MGI Symbol;Acc:MGI:2443607]
ENSMUSG00000026646	132.113	0.484496	0.518823	0.933837	0.350388	0.446284	ENSMUSG00000026646	Suv39h2	protein_coding	suppressor of variegation 3-9 2 [Source:MGI Symbol;Acc:MGI:1890396]
ENSMUSG00000109865	646.979	0.780401	0.492674	1.58401	0.113191	0.284306	ENSMUSG00000109865	Hspa14	protein_coding	heat shock protein 14 [Source:MGI Symbol;Acc:MGI:1354164]
ENSMUSG00000039449	331.005	0.465924	0.461119	1.01042	0.312294	0.415725	ENSMUSG00000039449	Prpf18	protein_coding	pre-mRNA processing factor 18 [Source:MGI Symbol;Acc:MGI:1914479]
ENSMUSG00000026669	200.444	0.561462	0.470416	1.19355	0.232656	0.354991	ENSMUSG00000026669	Mcm10	protein_coding	minichromosome maintenance 10 replication initiation factor [Source:MGI Symbol;Acc:MGI:1917274]
ENSMUSG00000026672	67.7621	1.78741	0.548744	3.25728	0.00112486	0.0586517	ENSMUSG00000026672	Optn	protein_coding	optineurin [Source:MGI Symbol;Acc:MGI:1918898]
ENSMUSG00000039145	2796.13	0.443368	0.433299	1.02324	0.306195	0.411354	ENSMUSG00000039145	Camk1d	protein_coding	calcium/calmodulin-dependent protein kinase ID [Source:MGI Symbol;Acc:MGI:2442190]
ENSMUSG00000039128	936.801	0.838908	0.437594	1.91709	0.0552262	0.274314	ENSMUSG00000039128	Cdc123	protein_coding	cell division cycle 123 [Source:MGI Symbol;Acc:MGI:2138811]
ENSMUSG00000025816	607.182	0.627705	0.474195	1.32373	0.185594	0.32257	ENSMUSG00000025816	Sec61a2	protein_coding	Sec61, alpha subunit 2 (S. cerevisiae) [Source:MGI Symbol;Acc:MGI:1931071]
ENSMUSG00000025815	103.175	0.827875	0.554687	1.49251	0.135566	0.292946	ENSMUSG00000025815	Dhtkd1	protein_coding	dehydrogenase E1 and transketolase domain containing 1 [Source:MGI Symbol;Acc:MGI:2445096]
ENSMUSG00000045319	913.755	0.238473	0.464738	0.513134	0.607857	0.664152	ENSMUSG00000045319	Proser2	protein_coding	proline and serine rich 2 [Source:MGI Symbol;Acc:MGI:2442238]
ENSMUSG00000039063	178.236	1.01015	0.486812	2.07503	0.0379839	0.26633	ENSMUSG00000039063	Echdc3	protein_coding	enoyl Coenzyme A hydratase domain containing 3 [Source:MGI Symbol;Acc:MGI:1915106]
ENSMUSG00000002107	421.248	0.714371	0.429221	1.66434	0.0960441	0.278568	ENSMUSG00000002107	Celf2	protein_coding	CUGBP, Elav-like family member 2 [Source:MGI Symbol;Acc:MGI:1338822]
ENSMUSG00000015619	1891.59	0.635713	0.423254	1.50197	0.133106	0.291947	ENSMUSG00000015619	Gata3	protein_coding	GATA binding protein 3 [Source:MGI Symbol;Acc:MGI:95663]
ENSMUSG00000079602	45.4248	0.602941	0.651302	0.925748	0.354577	0.448921	ENSMUSG00000079602	9230102O04Rik	lncRNA	RIKEN cDNA 9230102O04 gene [Source:MGI Symbol;Acc:MGI:1924932]
ENSMUSG00000025782	995.671	0.597148	0.439625	1.35831	0.174364	0.316326	ENSMUSG00000025782	Taf3	protein_coding	TATA-box binding protein associated factor 3 [Source:MGI Symbol;Acc:MGI:2388097]
ENSMUSG00000025781	619.283	0.794572	0.447848	1.7742	0.0760297	0.274314	ENSMUSG00000025781	Atp5c1	protein_coding	ATP synthase, H+ transporting, mitochondrial F1 complex, gamma polypeptide 1 [Source:MGI Symbol;Acc:MGI:1261437]
ENSMUSG00000026773	1170.77	0.544893	0.432346	1.26032	0.207554	0.336378	ENSMUSG00000026773	Pfkfb3	protein_coding	6-phosphofructo-2-kinase/fructose-2,6-biphosphatase 3 [Source:MGI Symbol;Acc:MGI:2181202]
ENSMUSG00000037197	496.297	0.724488	0.449977	1.61006	0.107385	0.281862	ENSMUSG00000037197	Rbm17	protein_coding	RNA binding motif protein 17 [Source:MGI Symbol;Acc:MGI:1924188]
ENSMUSG00000058594	456.036	0.770954	0.458406	1.68182	0.0926046	0.278568	ENSMUSG00000058594	Fbh1	protein_coding	F-box DNA helicase 1 [Source:MGI Symbol;Acc:MGI:1354699]
ENSMUSG00000026768	23.8426	1.01384	0.7108	1.42634	0.153771	0.305124	ENSMUSG00000026768	Itga8	protein_coding	integrin alpha 8 [Source:MGI Symbol;Acc:MGI:109442]
ENSMUSG00000026767	1451.6	0.739375	0.440837	1.6772	0.0935024	0.278568	ENSMUSG00000026767	Mindy3	protein_coding	MINDY lysine 48 deubiquitinase 3 [Source:MGI Symbol;Acc:MGI:1914210]
ENSMUSG00000026727	310.559	0.786157	0.436618	1.80056	0.0717725	0.274314	ENSMUSG00000026727	Rsu1	protein_coding	Ras suppressor protein 1 [Source:MGI Symbol;Acc:MGI:103040]
ENSMUSG00000026723	106.367	0.396767	0.518896	0.764636	0.444488	0.524411	ENSMUSG00000026723	Trdmt1	protein_coding	tRNA aspartic acid methyltransferase 1 [Source:MGI Symbol;Acc:MGI:1274787]
ENSMUSG00000003418	29.3738	1.71795	0.737397	2.32975	0.0198193	0.238693	ENSMUSG00000003418	St8sia6	protein_coding	ST8 alpha-N-acetyl-neuraminide alpha-2,8-sialyltransferase 6 [Source:MGI Symbol;Acc:MGI:2386797]
ENSMUSG00000063275	47.5407	0.540254	0.574987	0.939593	0.347426	0.444086	ENSMUSG00000063275	Hacd1	protein_coding	3-hydroxyacyl-CoA dehydratase 1 [Source:MGI Symbol;Acc:MGI:1353592]
ENSMUSG00000086657	87.6688	0.999119	0.51391	1.94415	0.051877	0.274314	ENSMUSG00000086657	Stamos	lncRNA	signal transducing adaptor molecule (SH3 domain and ITAM motif) 1, opposite strand [Source:MGI Symbol;Acc:MGI:1918207]
ENSMUSG00000026707	467.628	0.648852	0.437894	1.48176	0.138405	0.295247	ENSMUSG00000026707	Nsun6	protein_coding	NOL1/NOP2/Sun domain family member 6 [Source:MGI Symbol;Acc:MGI:1921705]
ENSMUSG00000053702	2953.82	0.556997	0.441114	1.2627	0.206696	0.335592	ENSMUSG00000053702	Nebl	protein_coding	nebulette [Source:MGI Symbol;Acc:MGI:1921353]
ENSMUSG00000054057	296.807	0.761293	0.512483	1.4855	0.137412	0.294266	ENSMUSG00000054057	A930004D18Rik	lncRNA	RIKEN cDNA A930004D18 gene [Source:MGI Symbol;Acc:MGI:1925190]
ENSMUSG00000054074	109.066	0.532352	0.926728	0.574442	0.565669	0.627912	ENSMUSG00000054074	Skida1	protein_coding	SKI/DACH domain containing 1 [Source:MGI Symbol;Acc:MGI:1919918]
ENSMUSG00000026740	1612.57	0.783716	0.418862	1.87106	0.0613369	0.274314	ENSMUSG00000026740	Dnajc1	protein_coding	DnaJ heat shock protein family (Hsp40) member C1 [Source:MGI Symbol;Acc:MGI:103268]
ENSMUSG00000086882	165.461	0.759797	0.457863	1.65944	0.0970268	0.278568	ENSMUSG00000086882	Gm13352	processed_pseudogene	predicted gene 13352 [Source:MGI Symbol;Acc:MGI:3651070]
ENSMUSG00000026737	323.894	0.805619	0.445524	1.80825	0.0705674	0.274314	ENSMUSG00000026737	Pip4k2a	protein_coding	phosphatidylinositol-5-phosphate 4-kinase, type II, alpha [Source:MGI Symbol;Acc:MGI:1298206]
ENSMUSG00000036591	702.489	0.610359	0.423037	1.4428	0.149076	0.301837	ENSMUSG00000036591	Arhgap21	protein_coding	Rho GTPase activating protein 21 [Source:MGI Symbol;Acc:MGI:1918685]
ENSMUSG00000058835	1990.67	0.543234	0.424512	1.27967	0.200663	0.331884	ENSMUSG00000058835	Abi1	protein_coding	abl interactor 1 [Source:MGI Symbol;Acc:MGI:104913]
ENSMUSG00000026779	297.877	0.788426	0.468254	1.68376	0.0922282	0.278568	ENSMUSG00000026779	Mastl	protein_coding	microtubule associated serine/threonine kinase-like [Source:MGI Symbol;Acc:MGI:1914371]
ENSMUSG00000026771	1059.78	0.875198	0.432091	2.02549	0.0428168	0.274088	ENSMUSG00000026771	Spopl	protein_coding	speckle-type BTB/POZ protein-like [Source:MGI Symbol;Acc:MGI:1924107]
ENSMUSG00000083172	34.1311	-0.388209	0.656672	-0.591176	0.554402	0.6184	ENSMUSG00000083172	Gm13409	unprocessed_pseudogene	predicted gene 13409 [Source:MGI Symbol;Acc:MGI:3651609]
ENSMUSG00000036893	2456.5	0.750525	0.432726	1.73441	0.0828449	0.275229	ENSMUSG00000036893	Ehmt1	protein_coding	euchromatic histone methyltransferase 1 [Source:MGI Symbol;Acc:MGI:1924933]
ENSMUSG00000026972	263.364	0.71213	0.526215	1.35331	0.175958	0.317821	ENSMUSG00000026972	Arrdc1	protein_coding	arrestin domain containing 1 [Source:MGI Symbol;Acc:MGI:2446136]
ENSMUSG00000036850	119.39	0.669705	0.563327	1.18884	0.234503	0.356215	ENSMUSG00000036850	Mrpl41	protein_coding	mitochondrial ribosomal protein L41 [Source:MGI Symbol;Acc:MGI:1333816]
ENSMUSG00000087028	60.2459	0.688225	0.580869	1.18482	0.236089	0.357505	ENSMUSG00000087028	Gm13387	lncRNA	predicted gene 13387 [Source:MGI Symbol;Acc:MGI:3651242]
ENSMUSG00000059555	219.113	0.65736	0.491468	1.33754	0.181045	0.320741	ENSMUSG00000059555	Tor4a	protein_coding	torsin family 4, member A [Source:MGI Symbol;Acc:MGI:2442720]
ENSMUSG00000013465	222.056	1.06001	0.459247	2.30815	0.0209906	0.242663	ENSMUSG00000013465	Nelfb	protein_coding	negative elongation factor complex member B [Source:MGI Symbol;Acc:MGI:1931035]
ENSMUSG00000036752	367.385	1.18314	0.485227	2.43832	0.0147555	0.215356	ENSMUSG00000036752	Tubb4b	protein_coding	tubulin, beta 4B class IVB [Source:MGI Symbol;Acc:MGI:1915472]
ENSMUSG00000006469	270.248	-0.589231	0.480936	-1.22518	0.220509	0.34505	ENSMUSG00000006469	Slc34a3	protein_coding	solute carrier family 34 (sodium phosphate), member 3 [Source:MGI Symbol;Acc:MGI:2159410]
ENSMUSG00000115018	848.249	0.817378	0.447808	1.82529	0.0679576	0.274314	ENSMUSG00000115018	Ndor1	protein_coding	NADPH dependent diflavin oxidoreductase 1 [Source:MGI Symbol;Acc:MGI:1926047]
ENSMUSG00000115074	848.249	0.817378	0.447808	1.82529	0.0679576	0.274314	ENSMUSG00000115074	Ndor1	protein_coding	NADPH dependent diflavin oxidoreductase 1 [Source:MGI Symbol;Acc:MGI:1926047]
ENSMUSG00000006471	848.249	0.817378	0.447808	1.82529	0.0679576	0.274314	ENSMUSG00000006471	Ndor1	protein_coding	NADPH dependent diflavin oxidoreductase 1 [Source:MGI Symbol;Acc:MGI:1926047]
ENSMUSG00000026959	21.8287	0.342931	0.748575	0.458112	0.646872	0.698629	ENSMUSG00000026959	Grin1	protein_coding	glutamate receptor, ionotropic, NMDA1 (zeta 1) [Source:MGI Symbol;Acc:MGI:95819]
ENSMUSG00000015083	27.2283	0.662598	0.714128	0.927843	0.353489	0.448474	ENSMUSG00000015083	C8g	protein_coding	complement component 8, gamma polypeptide [Source:MGI Symbol;Acc:MGI:88237]
ENSMUSG00000026942	476.051	0.533359	0.438695	1.21578	0.224067	0.347778	ENSMUSG00000026942	Traf2	protein_coding	TNF receptor-associated factor 2 [Source:MGI Symbol;Acc:MGI:101835]
ENSMUSG00000026941	57.6159	0.410845	0.556799	0.737869	0.460594	0.5384	ENSMUSG00000026941	Mamdc4	protein_coding	MAM domain containing 4 [Source:MGI Symbol;Acc:MGI:2685841]
ENSMUSG00000029419	46.0163	-0.038877	0.59882	-0.0649227	0.948236	0.956799	ENSMUSG00000029419	Ajm1	protein_coding	apical junction component 1 [Source:MGI Symbol;Acc:MGI:2685842]
ENSMUSG00000015087	1996.62	0.786294	0.45265	1.73709	0.0823711	0.275229	ENSMUSG00000015087	Rabl6	protein_coding	RAB, member RAS oncogene family-like 6 [Source:MGI Symbol;Acc:MGI:2442633]
ENSMUSG00000026940	20.7945	0.118457	0.776506	0.152551	0.878752	0.898001	ENSMUSG00000026940	Ccdc183	protein_coding	coiled-coil domain containing 183 [Source:MGI Symbol;Acc:MGI:1924308]
ENSMUSG00000026933	1420.86	0.633298	0.437746	1.44673	0.147974	0.300929	ENSMUSG00000026933	Camsap1	protein_coding	calmodulin regulated spectrin-associated protein 1 [Source:MGI Symbol;Acc:MGI:3036242]
ENSMUSG00000036352	346.009	0.596179	0.454553	1.31157	0.189664	0.325835	ENSMUSG00000036352	Ubac1	protein_coding	ubiquitin associated domain containing 1 [Source:MGI Symbol;Acc:MGI:1920995]
ENSMUSG00000026932	258.859	0.262883	0.459592	0.571991	0.567328	0.629012	ENSMUSG00000026932	Nacc2	protein_coding	nucleus accumbens associated 2, BEN and BTB (POZ) domain containing [Source:MGI Symbol;Acc:MGI:1915241]
ENSMUSG00000087679	264.682	0.968318	0.514906	1.88057	0.0600299	0.274314	ENSMUSG00000087679	Tmem250-ps	protein_coding	transmembrane protein 250, pseudogene [Source:MGI Symbol;Acc:MGI:1924939]
ENSMUSG00000026934	26.9319	-0.224546	0.729744	-0.307705	0.758307	0.794519	ENSMUSG00000026934	Lhx3	protein_coding	LIM homeobox protein 3 [Source:MGI Symbol;Acc:MGI:102673]
ENSMUSG00000036327	896.355	0.738596	0.451601	1.63551	0.101943	0.28086	ENSMUSG00000036327	Qsox2	protein_coding	quiescin Q6 sulfhydryl oxidase 2 [Source:MGI Symbol;Acc:MGI:2387194]
ENSMUSG00000048038	18.3136	-0.038643	0.813687	-0.0474912	0.962122	0.968312	ENSMUSG00000048038	Ccdc187	protein_coding	coiled-coil domain containing 187 [Source:MGI Symbol;Acc:MGI:3045295]
ENSMUSG00000075467	80.6188	0.95363	0.522321	1.82576	0.0678871	0.274314	ENSMUSG00000075467	Dnlz	protein_coding	DNL-type zinc finger [Source:MGI Symbol;Acc:MGI:106559]
ENSMUSG00000026928	31.9139	0.589935	0.722401	0.816631	0.414139	0.499478	ENSMUSG00000026928	Card9	protein_coding	caspase recruitment domain family, member 9 [Source:MGI Symbol;Acc:MGI:2685628]
ENSMUSG00000036281	294.625	0.665521	0.459951	1.44694	0.147914	0.300929	ENSMUSG00000036281	Snapc4	protein_coding	small nuclear RNA activating complex, polypeptide 4 [Source:MGI Symbol;Acc:MGI:2443935]
ENSMUSG00000026927	238.633	0.699599	0.462198	1.51363	0.130119	0.291345	ENSMUSG00000026927	Entr1	protein_coding	endosome associated trafficking regulator 1 [Source:MGI Symbol;Acc:MGI:1915362]
ENSMUSG00000026925	698.222	0.594928	0.474507	1.25378	0.209921	0.337713	ENSMUSG00000026925	Inpp5e	protein_coding	inositol polyphosphate-5-phosphatase E [Source:MGI Symbol;Acc:MGI:1927753]
ENSMUSG00000026924	1281.07	0.481376	0.436986	1.10158	0.270643	0.383043	ENSMUSG00000026924	Sec16a	protein_coding	SEC16 homolog A, endoplasmic reticulum export factor [Source:MGI Symbol;Acc:MGI:2139207]
ENSMUSG00000026923	6363.49	0.794915	0.441355	1.80108	0.0716901	0.274314	ENSMUSG00000026923	Notch1	protein_coding	notch 1 [Source:MGI Symbol;Acc:MGI:97363]
ENSMUSG00000026922	87.6281	0.730298	0.557923	1.30896	0.190549	0.326173	ENSMUSG00000026922	Agpat2	protein_coding	1-acylglycerol-3-phosphate O-acyltransferase 2 (lysophosphatidic acid acyltransferase, beta) [Source:MGI Symbol;Acc:MGI:1914762]
ENSMUSG00000120369	276.445	1.36478	0.428677	3.18371	0.001454	0.0685591	ENSMUSG00000120369	Snhg7	lncRNA	small nucleolar RNA host gene 7 [Source:MGI Symbol;Acc:MGI:1919341]
ENSMUSG00000036160	174.758	0.439173	0.523844	0.838367	0.401825	0.489031	ENSMUSG00000036160	Surf6	protein_coding	surfeit gene 6 [Source:MGI Symbol;Acc:MGI:98447]
ENSMUSG00000015776	210.829	1.14082	0.499704	2.283	0.0224307	0.246887	ENSMUSG00000015776	Med22	protein_coding	mediator complex subunit 22 [Source:MGI Symbol;Acc:MGI:98446]
ENSMUSG00000015790	61.2805	1.07142	0.570454	1.87818	0.060356	0.274314	ENSMUSG00000015790	Surf1	protein_coding	surfeit gene 1 [Source:MGI Symbol;Acc:MGI:98443]
ENSMUSG00000014867	795.725	0.95982	0.452968	2.11896	0.0340939	0.265936	ENSMUSG00000014867	Surf4	protein_coding	surfeit gene 4 [Source:MGI Symbol;Acc:MGI:98445]
ENSMUSG00000052406	238.706	0.552514	0.486467	1.13577	0.256053	0.372441	ENSMUSG00000052406	Rexo4	protein_coding	REX4, 3'-5' exonuclease [Source:MGI Symbol;Acc:MGI:2684957]
ENSMUSG00000009621	400.194	0.738862	0.422468	1.74892	0.0803051	0.274314	ENSMUSG00000009621	Vav2	protein_coding	vav 2 oncogene [Source:MGI Symbol;Acc:MGI:102718]
ENSMUSG00000026918	1217.15	0.512318	0.449087	1.1408	0.253953	0.37121	ENSMUSG00000026918	Brd3	protein_coding	bromodomain containing 3 [Source:MGI Symbol;Acc:MGI:1914632]
ENSMUSG00000026816	218.689	0.859158	0.453739	1.8935	0.0582908	0.274314	ENSMUSG00000026816	Gtf3c5	protein_coding	general transcription factor IIIC, polypeptide 5 [Source:MGI Symbol;Acc:MGI:1917489]
ENSMUSG00000035666	202.41	0.476498	0.461932	1.03153	0.302291	0.408586	ENSMUSG00000035666	Gtf3c4	protein_coding	general transcription factor IIIC, polypeptide 4 [Source:MGI Symbol;Acc:MGI:2138937]
ENSMUSG00000079502	47.436	0.433845	0.598557	0.724817	0.468564	0.545059	ENSMUSG00000079502	Cfap77	protein_coding	cilia and flagella associated protein 77 [Source:MGI Symbol;Acc:MGI:2685669]
ENSMUSG00000039826	866.799	0.489146	0.444001	1.10168	0.270601	0.383042	ENSMUSG00000039826	Trub2	protein_coding	TruB pseudouridine (psi) synthase family member 2 [Source:MGI Symbol;Acc:MGI:2442186]
ENSMUSG00000039686	437.865	0.623313	0.461314	1.35117	0.176642	0.318332	ENSMUSG00000039686	Zer1	protein_coding	zyg-11 related, cell cycle regulator [Source:MGI Symbol;Acc:MGI:2442511]
ENSMUSG00000039660	118.988	0.443254	0.509073	0.870708	0.383913	0.473429	ENSMUSG00000039660	Spout1	protein_coding	SPOUT domain containing methyltransferase 1 [Source:MGI Symbol;Acc:MGI:106544]
ENSMUSG00000039648	211.965	0.89469	0.446714	2.00283	0.045196	0.274314	ENSMUSG00000039648	Kyat1	protein_coding	kynurenine aminotransferase 1 [Source:MGI Symbol;Acc:MGI:1917516]
ENSMUSG00000026860	353.361	0.496502	0.464534	1.06882	0.285151	0.39477	ENSMUSG00000026860	Sh3glb2	protein_coding	SH3-domain GRB2-like endophilin B2 [Source:MGI Symbol;Acc:MGI:2385131]
ENSMUSG00000026853	24.6376	-0.0546473	0.722492	-0.0756372	0.939708	0.949708	ENSMUSG00000026853	Crat	protein_coding	carnitine acetyltransferase [Source:MGI Symbol;Acc:MGI:109501]
ENSMUSG00000087268	61.755	0.767125	0.569675	1.3466	0.178109	0.318955	ENSMUSG00000087268	Gm14486	lncRNA	predicted gene 14486 [Source:MGI Symbol;Acc:MGI:3649723]
ENSMUSG00000075416	97.0229	0.815423	0.512122	1.59224	0.11133	0.283273	ENSMUSG00000075416	Gm14488	lncRNA	predicted gene 14488 [Source:MGI Symbol;Acc:MGI:3649725]
ENSMUSG00000044320	71.4918	0.209881	0.546732	0.383882	0.701066	0.745829	ENSMUSG00000044320	1700001O22Rik	protein_coding	RIKEN cDNA 1700001O22 gene [Source:MGI Symbol;Acc:MGI:1923631]
ENSMUSG00000039483	232.603	0.443806	0.476707	0.930983	0.351863	0.447316	ENSMUSG00000039483	Asb6	protein_coding	ankyrin repeat and SOCS box-containing 6 [Source:MGI Symbol;Acc:MGI:1919573]
ENSMUSG00000050737	234.483	0.64933	0.488424	1.32944	0.183703	0.321908	ENSMUSG00000050737	Ptges	protein_coding	prostaglandin E synthase [Source:MGI Symbol;Acc:MGI:1927593]
ENSMUSG00000026849	143.926	0.563368	0.546566	1.03074	0.302662	0.408838	ENSMUSG00000026849	Tor1a	protein_coding	torsin family 1, member A (torsin A) [Source:MGI Symbol;Acc:MGI:1353568]
ENSMUSG00000026851	51.2071	0.539433	0.590455	0.913589	0.360933	0.454404	ENSMUSG00000026851	BC005624	protein_coding	cDNA sequence BC005624 [Source:MGI Symbol;Acc:MGI:2385132]
ENSMUSG00000075415	3209.73	0.607261	0.430359	1.41106	0.158228	0.307731	ENSMUSG00000075415	Fnbp1	protein_coding	formin binding protein 1 [Source:MGI Symbol;Acc:MGI:109606]
ENSMUSG00000087549	51.3044	0.768473	0.571961	1.34358	0.179085	0.319623	ENSMUSG00000087549	Gm13427	lncRNA	predicted gene 13427 [Source:MGI Symbol;Acc:MGI:3650808]
ENSMUSG00000002550	81.3613	0.845288	0.560675	1.50763	0.13165	0.291887	ENSMUSG00000002550	Uck1	protein_coding	uridine-cytidine kinase 1 [Source:MGI Symbol;Acc:MGI:98904]
ENSMUSG00000044627	300.708	0.58929	0.44049	1.33781	0.18096	0.320741	ENSMUSG00000044627	Swi5	protein_coding	SWI5 recombination repair homolog (yeast) [Source:MGI Symbol;Acc:MGI:1920181]
ENSMUSG00000026825	59.7861	0.28928	0.56397	0.512935	0.607997	0.664251	ENSMUSG00000026825	Dnm1	protein_coding	dynamin 1 [Source:MGI Symbol;Acc:MGI:107384]
ENSMUSG00000026819	827.762	0.307541	0.459997	0.668572	0.503768	0.574058	ENSMUSG00000026819	Slc25a25	protein_coding	solute carrier family 25 (mitochondrial carrier, phosphate carrier), member 25 [Source:MGI Symbol;Acc:MGI:1915913]
ENSMUSG00000009566	131.643	0.402683	0.53471	0.753086	0.451398	0.530662	ENSMUSG00000009566	Fpgs	protein_coding	folylpolyglutamyl synthetase [Source:MGI Symbol;Acc:MGI:95576]
ENSMUSG00000009555	255.803	0.890912	0.473829	1.88024	0.0600754	0.274314	ENSMUSG00000009555	Cdk9	protein_coding	cyclin-dependent kinase 9 (CDC2-related kinase) [Source:MGI Symbol;Acc:MGI:1328368]
ENSMUSG00000039021	33.0273	-0.381817	0.676808	-0.564144	0.572656	0.633342	ENSMUSG00000039021	Ttc16	protein_coding	tetratricopeptide repeat domain 16 [Source:MGI Symbol;Acc:MGI:2443048]
ENSMUSG00000026797	68.457	0.426525	0.534187	0.798455	0.424606	0.50774	ENSMUSG00000026797	Stxbp1	protein_coding	syntaxin binding protein 1 [Source:MGI Symbol;Acc:MGI:107363]
ENSMUSG00000087496	383.916	0.818336	0.487673	1.67804	0.093339	0.278568	ENSMUSG00000087496	Gm13523	lncRNA	predicted gene 13523 [Source:MGI Symbol;Acc:MGI:3651426]
ENSMUSG00000026792	1099.4	0.644693	0.462522	1.39387	0.163358	0.310679	ENSMUSG00000026792	Lrsam1	protein_coding	leucine rich repeat and sterile alpha motif containing 1 [Source:MGI Symbol;Acc:MGI:2684789]
ENSMUSG00000026791	65.0954	0.169488	0.577314	0.293581	0.769078	0.803651	ENSMUSG00000026791	Slc2a8	protein_coding	solute carrier family 2, (facilitated glucose transporter), member 8 [Source:MGI Symbol;Acc:MGI:1860103]
ENSMUSG00000038860	72.8796	0.659876	0.566896	1.16402	0.244418	0.363713	ENSMUSG00000038860	Garnl3	protein_coding	GTPase activating RANGAP domain-like 3 [Source:MGI Symbol;Acc:MGI:2139309]
ENSMUSG00000038831	232.005	0.61677	0.46195	1.33514	0.181829	0.320741	ENSMUSG00000038831	Ralgps1	protein_coding	Ral GEF with PH domain and SH3 binding motif 1 [Source:MGI Symbol;Acc:MGI:1922008]
ENSMUSG00000068966	384.317	0.433776	0.46777	0.927328	0.353756	0.448695	ENSMUSG00000068966	Zbtb34	protein_coding	zinc finger and BTB domain containing 34 [Source:MGI Symbol;Acc:MGI:2685195]
ENSMUSG00000026788	718.719	0.494059	0.451717	1.09373	0.274072	0.3859	ENSMUSG00000026788	Zbtb43	protein_coding	zinc finger and BTB domain containing 43 [Source:MGI Symbol;Acc:MGI:1919084]
ENSMUSG00000038765	539.342	0.697066	0.430321	1.61987	0.105259	0.281734	ENSMUSG00000038765	Lmx1b	protein_coding	LIM homeobox transcription factor 1 beta [Source:MGI Symbol;Acc:MGI:1100513]
ENSMUSG00000038740	997.668	0.883807	0.419658	2.10602	0.035203	0.26633	ENSMUSG00000038740	Mvb12b	protein_coding	multivesicular body subunit 12B [Source:MGI Symbol;Acc:MGI:1919793]
ENSMUSG00000038718	1135.97	0.885944	0.440451	2.01145	0.0442781	0.274314	ENSMUSG00000038718	Pbx3	protein_coding	pre B cell leukemia homeobox 3 [Source:MGI Symbol;Acc:MGI:97496]
ENSMUSG00000026867	2014.47	0.63066	0.429366	1.46882	0.141882	0.297035	ENSMUSG00000026867	Gapvd1	protein_coding	GTPase activating protein and VPS9 domains 1 [Source:MGI Symbol;Acc:MGI:1913941]
ENSMUSG00000070953	200.369	0.593044	0.486814	1.21821	0.223143	0.347102	ENSMUSG00000070953	Rabepk	protein_coding	Rab9 effector protein with kelch motifs [Source:MGI Symbol;Acc:MGI:2139530]
ENSMUSG00000035949	475.964	0.629974	0.451198	1.39622	0.162647	0.310246	ENSMUSG00000035949	Fbxw2	protein_coding	F-box and WD-40 domain protein 2 [Source:MGI Symbol;Acc:MGI:1353435]
ENSMUSG00000026869	387.515	0.493995	0.450525	1.09649	0.272865	0.384719	ENSMUSG00000026869	Psmd5	protein_coding	proteasome (prosome, macropain) 26S subunit, non-ATPase, 5 [Source:MGI Symbol;Acc:MGI:1914248]
ENSMUSG00000026873	122.99	0.379113	0.491503	0.771334	0.440509	0.520951	ENSMUSG00000026873	Phf19	protein_coding	PHD finger protein 19 [Source:MGI Symbol;Acc:MGI:1921266]
ENSMUSG00000026875	23.5612	-0.0907058	0.743527	-0.121994	0.902904	0.918754	ENSMUSG00000026875	Traf1	protein_coding	TNF receptor-associated factor 1 [Source:MGI Symbol;Acc:MGI:101836]
ENSMUSG00000026878	813.605	0.555567	0.466285	1.19147	0.233468	0.355536	ENSMUSG00000026878	Rab14	protein_coding	RAB14, member RAS oncogene family [Source:MGI Symbol;Acc:MGI:1915615]
ENSMUSG00000026880	110.323	0.0492956	0.524399	0.094004	0.925106	0.937945	ENSMUSG00000026880	Stom	protein_coding	stomatin [Source:MGI Symbol;Acc:MGI:95403]
ENSMUSG00000079421	23.9165	0.0481868	0.80259	0.0600391	0.952124	0.959948	ENSMUSG00000079421	4930402F06Rik	protein_coding	RIKEN cDNA 4930402F06 gene [Source:MGI Symbol;Acc:MGI:1922104]
ENSMUSG00000035778	1677.64	0.906653	0.436841	2.07548	0.0379423	0.26633	ENSMUSG00000035778	Ggta1	protein_coding	glycoprotein galactosyltransferase alpha 1, 3 [Source:MGI Symbol;Acc:MGI:95704]
ENSMUSG00000026885	405.01	0.486123	0.464475	1.04661	0.295281	0.402655	ENSMUSG00000026885	Ttll11	protein_coding	tubulin tyrosine ligase-like family, member 11 [Source:MGI Symbol;Acc:MGI:1921660]
ENSMUSG00000026895	68.0816	0.578477	0.544326	1.06274	0.2879	0.396923	ENSMUSG00000026895	Ndufa8	protein_coding	NADH:ubiquinone oxidoreductase subunit A8 [Source:MGI Symbol;Acc:MGI:1915625]
ENSMUSG00000026889	365.938	0.572488	0.441831	1.29572	0.195073	0.328357	ENSMUSG00000026889	Rbm18	protein_coding	RNA binding motif protein 18 [Source:MGI Symbol;Acc:MGI:1915139]
ENSMUSG00000009030	95.952	0.943586	0.491711	1.91899	0.0549861	0.274314	ENSMUSG00000009030	Pdcl	protein_coding	phosducin-like [Source:MGI Symbol;Acc:MGI:1914716]
ENSMUSG00000075376	1318.66	0.759422	0.43308	1.75354	0.0795101	0.274314	ENSMUSG00000075376	Rc3h2	protein_coding	ring finger and CCCH-type zinc finger domains 2 [Source:MGI Symbol;Acc:MGI:2442789]
ENSMUSG00000066798	184.701	1.14038	0.506914	2.24966	0.0244707	0.248925	ENSMUSG00000066798	Zbtb6	protein_coding	zinc finger and BTB domain containing 6 [Source:MGI Symbol;Acc:MGI:2442998]
ENSMUSG00000050714	87.3923	0.594314	0.521107	1.14048	0.254085	0.371283	ENSMUSG00000050714	Zbtb26	protein_coding	zinc finger and BTB domain containing 26 [Source:MGI Symbol;Acc:MGI:2444402]
ENSMUSG00000026915	866.75	0.773012	0.435513	1.77495	0.0759068	0.274314	ENSMUSG00000026915	Strbp	protein_coding	spermatid perinuclear RNA binding protein [Source:MGI Symbol;Acc:MGI:104626]
ENSMUSG00000035392	2919.07	0.73802	0.428252	1.72333	0.0848284	0.276035	ENSMUSG00000035392	Dennd1a	protein_coding	DENN domain containing 1A [Source:MGI Symbol;Acc:MGI:2442794]
ENSMUSG00000026750	789.723	0.635811	0.420584	1.51174	0.130601	0.291345	ENSMUSG00000026750	Psmb7	protein_coding	proteasome (prosome, macropain) subunit, beta type 7 [Source:MGI Symbol;Acc:MGI:107637]
ENSMUSG00000063972	1635.13	1.20276	0.449788	2.67406	0.00749395	0.160709	ENSMUSG00000063972	Nr6a1	protein_coding	nuclear receptor subfamily 6, group A, member 1 [Source:MGI Symbol;Acc:MGI:1352459]
ENSMUSG00000062997	165.134	1.3926	0.453028	3.07398	0.00211227	0.0851053	ENSMUSG00000062997	Rpl35	protein_coding	ribosomal protein L35 [Source:MGI Symbol;Acc:MGI:1913739]
ENSMUSG00000026754	1354.59	0.590907	0.423495	1.39531	0.162922	0.310435	ENSMUSG00000026754	Golga1	protein_coding	golgi autoantigen, golgin subfamily a, 1 [Source:MGI Symbol;Acc:MGI:1924149]
ENSMUSG00000035236	926.584	0.708959	0.44184	1.60456	0.108591	0.282051	ENSMUSG00000035236	Scai	protein_coding	suppressor of cancer cell invasion [Source:MGI Symbol;Acc:MGI:2443716]
ENSMUSG00000082315	31.4468	0.34518	0.651748	0.529622	0.596374	0.654429	ENSMUSG00000082315	Gm16523	transcribed_processed_pseudogene	predicted gene, 16523 [Source:MGI Symbol;Acc:MGI:4360990]
ENSMUSG00000026753	359.342	0.432953	0.462413	0.93629	0.349124	0.445362	ENSMUSG00000026753	Ppp6c	protein_coding	protein phosphatase 6, catalytic subunit [Source:MGI Symbol;Acc:MGI:1915107]
ENSMUSG00000049252	23.6835	1.35923	0.726873	1.86997	0.0614881	0.274314	ENSMUSG00000049252	Lrp1b	protein_coding	low density lipoprotein-related protein 1B [Source:MGI Symbol;Acc:MGI:2151136]
ENSMUSG00000036890	960.878	0.840932	0.452961	1.85652	0.0633792	0.274314	ENSMUSG00000036890	Gtdc1	protein_coding	glycosyltransferase-like domain containing 1 [Source:MGI Symbol;Acc:MGI:2444269]
ENSMUSG00000026872	254.038	0.546226	0.493809	1.10615	0.268662	0.381491	ENSMUSG00000026872	Zeb2	protein_coding	zinc finger E-box binding homeobox 2 [Source:MGI Symbol;Acc:MGI:1344407]
ENSMUSG00000086353	81.4529	0.081783	0.511397	0.159921	0.872944	0.893419	ENSMUSG00000086353	Gm13481	lncRNA	predicted gene 13481 [Source:MGI Symbol;Acc:MGI:3651624]
ENSMUSG00000026761	983.116	0.62129	0.449257	1.38293	0.166687	0.312272	ENSMUSG00000026761	Orc4	protein_coding	origin recognition complex, subunit 4 [Source:MGI Symbol;Acc:MGI:1347043]
ENSMUSG00000026766	311.171	0.58519	0.466085	1.25554	0.209282	0.337613	ENSMUSG00000026766	Mmadhc	protein_coding	methylmalonic aciduria (cobalamin deficiency) cblD type, with homocystinuria [Source:MGI Symbol;Acc:MGI:1923786]
ENSMUSG00000017144	871.946	0.752912	0.424448	1.77386	0.0760863	0.274314	ENSMUSG00000017144	Rnd3	protein_coding	Rho family GTPase 3 [Source:MGI Symbol;Acc:MGI:1921444]
ENSMUSG00000036249	19.5292	0.400682	0.791012	0.506543	0.612475	0.66821	ENSMUSG00000036249	Rbm43	protein_coding	RNA binding motif protein 43 [Source:MGI Symbol;Acc:MGI:1918934]
ENSMUSG00000026950	83.3134	0.809772	0.516182	1.56877	0.116701	0.286217	ENSMUSG00000026950	Neb	protein_coding	nebulin [Source:MGI Symbol;Acc:MGI:97292]
ENSMUSG00000036093	1162.58	0.418887	0.440146	0.9517	0.341249	0.438891	ENSMUSG00000036093	Arl5a	protein_coding	ADP-ribosylation factor-like 5A [Source:MGI Symbol;Acc:MGI:1922673]
ENSMUSG00000017412	202.533	0.967324	0.460722	2.09958	0.0357657	0.26633	ENSMUSG00000017412	Cacnb4	protein_coding	calcium channel, voltage-dependent, beta 4 subunit [Source:MGI Symbol;Acc:MGI:103301]
ENSMUSG00000055371	700.95	0.598642	0.42699	1.402	0.160914	0.309223	ENSMUSG00000055371	Stam2	protein_coding	signal transducing adaptor molecule (SH3 domain and ITAM motif) 2 [Source:MGI Symbol;Acc:MGI:1929100]
ENSMUSG00000061136	1258	0.564211	0.422963	1.33395	0.182221	0.320921	ENSMUSG00000061136	Prpf40a	protein_coding	pre-mRNA processing factor 40A [Source:MGI Symbol;Acc:MGI:1860512]
ENSMUSG00000026836	794.198	0.493231	0.420654	1.17253	0.240983	0.360904	ENSMUSG00000026836	Acvr1	protein_coding	activin A receptor, type 1 [Source:MGI Symbol;Acc:MGI:87911]
ENSMUSG00000036641	57.5712	1.14527	0.633899	1.80671	0.0708079	0.274314	ENSMUSG00000036641	Ccdc148	protein_coding	coiled-coil domain containing 148 [Source:MGI Symbol;Acc:MGI:3039583]
ENSMUSG00000026988	243.478	0.660715	0.460608	1.43444	0.151447	0.303655	ENSMUSG00000026988	Wdsub1	protein_coding	WD repeat, SAM and U-box domain containing 1 [Source:MGI Symbol;Acc:MGI:1919387]
ENSMUSG00000026987	4186.86	0.75887	0.431094	1.76033	0.0783514	0.274314	ENSMUSG00000026987	Baz2b	protein_coding	bromodomain adjacent to zinc finger domain, 2B [Source:MGI Symbol;Acc:MGI:2442782]
ENSMUSG00000054580	24.8319	0.842545	0.708773	1.18874	0.234543	0.356235	ENSMUSG00000054580	Pla2r1	protein_coding	phospholipase A2 receptor 1 [Source:MGI Symbol;Acc:MGI:102468]
ENSMUSG00000026971	384.048	0.314737	0.48298	0.651657	0.514623	0.583625	ENSMUSG00000026971	Itgb6	protein_coding	integrin beta 6 [Source:MGI Symbol;Acc:MGI:96615]
ENSMUSG00000026970	5024.17	0.595884	0.436623	1.36475	0.17233	0.315086	ENSMUSG00000026970	Rbms1	protein_coding	RNA binding motif, single stranded interacting protein 1 [Source:MGI Symbol;Acc:MGI:1861774]
ENSMUSG00000035000	1861.64	1.0223	0.433543	2.35802	0.0183727	0.231948	ENSMUSG00000035000	Dpp4	protein_coding	dipeptidylpeptidase 4 [Source:MGI Symbol;Acc:MGI:94919]
ENSMUSG00000000392	207.946	1.59222	0.504424	3.15651	0.00159669	0.0714073	ENSMUSG00000000392	Fap	protein_coding	fibroblast activation protein [Source:MGI Symbol;Acc:MGI:109608]
ENSMUSG00000026896	109.241	0.856496	0.545514	1.57007	0.116399	0.286217	ENSMUSG00000026896	Ifih1	protein_coding	interferon induced with helicase C domain 1 [Source:MGI Symbol;Acc:MGI:1918836]
ENSMUSG00000059742	240.52	1.31928	0.467755	2.82044	0.00479579	0.130666	ENSMUSG00000059742	Kcnh7	protein_coding	potassium voltage-gated channel, subfamily H (eag-related), member 7 [Source:MGI Symbol;Acc:MGI:2159566]
ENSMUSG00000075324	69.2173	0.314747	0.558777	0.563279	0.573245	0.633888	ENSMUSG00000075324	Fign	protein_coding	fidgetin [Source:MGI Symbol;Acc:MGI:1890647]
ENSMUSG00000026888	46.5387	0.553181	0.588808	0.939493	0.347478	0.444109	ENSMUSG00000026888	Grb14	protein_coding	growth factor receptor bound protein 14 [Source:MGI Symbol;Acc:MGI:1355324]
ENSMUSG00000034903	412.236	0.442144	0.431483	1.02471	0.3055	0.410794	ENSMUSG00000034903	Cobll1	protein_coding	Cobl-like 1 [Source:MGI Symbol;Acc:MGI:2442894]
ENSMUSG00000026994	436.216	0.707608	0.447609	1.58086	0.11391	0.284605	ENSMUSG00000026994	Galnt3	protein_coding	polypeptide N-acetylgalactosaminyltransferase 3 [Source:MGI Symbol;Acc:MGI:894695]
ENSMUSG00000034848	311.25	0.480244	0.44973	1.06785	0.285588	0.395252	ENSMUSG00000034848	Ttc21b	protein_coding	tetratricopeptide repeat domain 21B [Source:MGI Symbol;Acc:MGI:1920918]
ENSMUSG00000027030	398.876	1.70828	0.453911	3.76347	0.000167574	0.0141915	ENSMUSG00000027030	Stk39	protein_coding	serine/threonine kinase 39 [Source:MGI Symbol;Acc:MGI:1858416]
ENSMUSG00000005233	174.711	0.843206	0.456664	1.84645	0.0648274	0.274314	ENSMUSG00000005233	Spc25	protein_coding	SPC25, NDC80 kinetochore complex component, homolog (S. cerevisiae) [Source:MGI Symbol;Acc:MGI:1913692]
ENSMUSG00000027086	125.58	0.304195	0.500344	0.607971	0.543207	0.608311	ENSMUSG00000027086	Fastkd1	protein_coding	FAST kinase domains 1 [Source:MGI Symbol;Acc:MGI:2444596]
ENSMUSG00000070883	22.192	0.51713	0.740982	0.697898	0.485241	0.55903	ENSMUSG00000070883	Ccdc173	protein_coding	coiled-coil domain containing 173 [Source:MGI Symbol;Acc:MGI:1923100]
ENSMUSG00000051730	270.927	0.646909	0.460662	1.4043	0.160228	0.308753	ENSMUSG00000051730	Mettl5	protein_coding	methyltransferase like 5 [Source:MGI Symbol;Acc:MGI:1922672]
ENSMUSG00000041997	1958.38	0.667957	0.427164	1.5637	0.117887	0.286959	ENSMUSG00000041997	Tlk1	protein_coding	tousled-like kinase 1 [Source:MGI Symbol;Acc:MGI:2441683]
ENSMUSG00000041975	403.985	0.590211	0.441782	1.33598	0.181556	0.320741	ENSMUSG00000041975	Mettl8	protein_coding	methyltransferase like 8 [Source:MGI Symbol;Acc:MGI:2385142]
ENSMUSG00000027010	431.1	0.818201	0.458513	1.78447	0.0743476	0.274314	ENSMUSG00000027010	Slc25a12	protein_coding	solute carrier family 25 (mitochondrial carrier, Aralar), member 12 [Source:MGI Symbol;Acc:MGI:1926080]
ENSMUSG00000027109	860.836	0.613279	0.429214	1.42884	0.15305	0.304627	ENSMUSG00000027109	Sp3	protein_coding	trans-acting transcription factor 3 [Source:MGI Symbol;Acc:MGI:1277166]
ENSMUSG00000027108	1494.81	0.60174	0.42778	1.40666	0.159529	0.308223	ENSMUSG00000027108	Ola1	protein_coding	Obg-like ATPase 1 [Source:MGI Symbol;Acc:MGI:1914309]
ENSMUSG00000041777	241.907	0.654517	0.444759	1.47162	0.141123	0.296706	ENSMUSG00000041777	Cir1	protein_coding	corepressor interacting with RBPJ, 1 [Source:MGI Symbol;Acc:MGI:1914185]
ENSMUSG00000041762	131.705	0.5197	0.544665	0.954165	0.34	0.437919	ENSMUSG00000041762	Gpr155	protein_coding	G protein-coupled receptor 155 [Source:MGI Symbol;Acc:MGI:1915776]
ENSMUSG00000075284	69.2452	0.630624	0.539553	1.16879	0.242488	0.362076	ENSMUSG00000075284	Wipf1	protein_coding	WAS/WASL interacting protein family, member 1 [Source:MGI Symbol;Acc:MGI:2178801]
ENSMUSG00000056486	232.626	1.08827	0.470883	2.31112	0.020826	0.242663	ENSMUSG00000056486	Chn1	protein_coding	chimerin 1 [Source:MGI Symbol;Acc:MGI:1915674]
ENSMUSG00000027104	808.885	0.868632	0.440105	1.97369	0.0484168	0.274314	ENSMUSG00000027104	Atf2	protein_coding	activating transcription factor 2 [Source:MGI Symbol;Acc:MGI:109349]
ENSMUSG00000018770	355.222	1.23926	0.473226	2.61876	0.00882503	0.173576	ENSMUSG00000018770	Atp5g3	protein_coding	ATP synthase, H+ transporting, mitochondrial F0 complex, subunit C3 (subunit 9) [Source:MGI Symbol;Acc:MGI:2442035]
ENSMUSG00000009207	785.183	0.560422	0.442568	1.2663	0.205407	0.334734	ENSMUSG00000009207	Lnpk	protein_coding	lunapark, ER junction formation factor [Source:MGI Symbol;Acc:MGI:1918115]
ENSMUSG00000052371	101.95	1.19662	0.527865	2.2669	0.0233964	0.247781	ENSMUSG00000052371	Hoxd3os1	lncRNA	homeobox D3, opposite strand 1 [Source:MGI Symbol;Acc:MGI:1923875]
ENSMUSG00000087333	164.731	-0.611103	0.448981	-1.36109	0.173486	0.31573	ENSMUSG00000087333	Gm13652	lncRNA	predicted gene 13652 [Source:MGI Symbol;Acc:MGI:3650033]
ENSMUSG00000120684	189.866	1.41334	0.472413	2.99175	0.0027738	0.09731	ENSMUSG00000120684	Gm39859	lncRNA	predicted gene, 39859 [Source:MGI Symbol;Acc:MGI:5622744]
ENSMUSG00000015839	792.427	0.79223	0.483767	1.63763	0.1015	0.280815	ENSMUSG00000015839	Nfe2l2	protein_coding	nuclear factor, erythroid derived 2, like 2 [Source:MGI Symbol;Acc:MGI:108420]
ENSMUSG00000075270	56.3082	0.376765	0.571819	0.658888	0.509968	0.57983	ENSMUSG00000075270	Pde11a	protein_coding	phosphodiesterase 11A [Source:MGI Symbol;Acc:MGI:3036251]
ENSMUSG00000002731	208.925	0.757101	0.503567	1.50348	0.132716	0.291947	ENSMUSG00000002731	Prkra	protein_coding	protein kinase, interferon inducible double stranded RNA dependent activator [Source:MGI Symbol;Acc:MGI:1344375]
ENSMUSG00000002732	99.9414	0.984865	0.530115	1.85784	0.0631924	0.274314	ENSMUSG00000002732	Fkbp7	protein_coding	FK506 binding protein 7 [Source:MGI Symbol;Acc:MGI:1336879]
ENSMUSG00000051747	173.177	0.790012	0.54387	1.45257	0.146342	0.300162	ENSMUSG00000051747	Ttn	protein_coding	titin [Source:MGI Symbol;Acc:MGI:98864]
ENSMUSG00000044033	70.6362	-0.165892	0.578568	-0.286729	0.77432	0.807923	ENSMUSG00000044033	Ccdc141	protein_coding	coiled-coil domain containing 141 [Source:MGI Symbol;Acc:MGI:1919735]
ENSMUSG00000042272	294.397	0.706012	0.442565	1.59527	0.110651	0.283273	ENSMUSG00000042272	Sestd1	protein_coding	SEC14 and spectrin domains 1 [Source:MGI Symbol;Acc:MGI:1916262]
ENSMUSG00000027016	151.251	0.490901	0.456354	1.0757	0.28206	0.39278	ENSMUSG00000027016	Zfp385b	protein_coding	zinc finger protein 385B [Source:MGI Symbol;Acc:MGI:2444734]
ENSMUSG00000027014	684.381	0.721066	0.41907	1.72063	0.0853178	0.276441	ENSMUSG00000027014	Cwc22	protein_coding	CWC22 spliceosome-associated protein [Source:MGI Symbol;Acc:MGI:2136773]
ENSMUSG00000027002	3078.42	0.652507	0.42483	1.53592	0.124557	0.289343	ENSMUSG00000027002	Nckap1	protein_coding	NCK-associated protein 1 [Source:MGI Symbol;Acc:MGI:1355333]
ENSMUSG00000059588	91.2803	0.657144	0.512227	1.28292	0.199522	0.330911	ENSMUSG00000059588	Calcrl	protein_coding	calcitonin receptor-like [Source:MGI Symbol;Acc:MGI:1926944]
ENSMUSG00000034101	2073.08	0.554814	0.427818	1.29685	0.194684	0.32816	ENSMUSG00000034101	Ctnnd1	protein_coding	catenin (cadherin associated protein), delta 1 [Source:MGI Symbol;Acc:MGI:105100]
ENSMUSG00000050043	90.3581	0.963196	0.538112	1.78995	0.0734613	0.274314	ENSMUSG00000050043	Tmx2	protein_coding	thioredoxin-related transmembrane protein 2 [Source:MGI Symbol;Acc:MGI:1914208]
ENSMUSG00000034075	1071.89	0.638034	0.429407	1.48585	0.137319	0.294151	ENSMUSG00000034075	Zdhhc5	protein_coding	zinc finger, DHHC domain containing 5 [Source:MGI Symbol;Acc:MGI:1923573]
ENSMUSG00000097187	204.812	0.742048	0.460189	1.61248	0.106857	0.281734	ENSMUSG00000097187	Gm19426	lncRNA	predicted gene, 19426 [Source:MGI Symbol;Acc:MGI:5011611]
ENSMUSG00000027071	74.2162	0.339882	0.57283	0.593339	0.552954	0.617148	ENSMUSG00000027071	P2rx3	protein_coding	purinergic receptor P2X, ligand-gated ion channel, 3 [Source:MGI Symbol;Acc:MGI:1097160]
ENSMUSG00000075217	1118.01	0.530758	0.431844	1.22905	0.219053	0.344074	ENSMUSG00000075217	Fads2b	protein_coding	fatty acid desaturase 2B [Source:MGI Symbol;Acc:MGI:2687041]
ENSMUSG00000025314	160.037	0.778572	0.454827	1.7118	0.0869342	0.277274	ENSMUSG00000025314	Ptprj	protein_coding	protein tyrosine phosphatase, receptor type, J [Source:MGI Symbol;Acc:MGI:104574]
ENSMUSG00000118479	145.462	0.0076468	0.468212	0.0163319	0.98697	0.989276	ENSMUSG00000118479	Gm32514	unitary_pseudogene	predicted gene, 32514 [Source:MGI Symbol;Acc:MGI:5591673]
ENSMUSG00000005510	266.308	0.835556	0.503464	1.65961	0.0969921	0.278568	ENSMUSG00000005510	Ndufs3	protein_coding	NADH:ubiquinone oxidoreductase core subunit S3 [Source:MGI Symbol;Acc:MGI:1915599]
ENSMUSG00000063235	193.759	0.671716	0.469897	1.4295	0.152861	0.304531	ENSMUSG00000063235	Ptpmt1	protein_coding	protein tyrosine phosphatase, mitochondrial 1 [Source:MGI Symbol;Acc:MGI:1913711]
ENSMUSG00000086495	31.5585	0.174874	0.655701	0.266698	0.789702	0.821201	ENSMUSG00000086495	Gm13778	lncRNA	predicted gene 13778 [Source:MGI Symbol;Acc:MGI:3649233]
ENSMUSG00000002105	69.2096	0.160626	0.566936	0.283323	0.77693	0.809883	ENSMUSG00000002105	Slc39a13	protein_coding	solute carrier family 39 (metal ion transporter), member 13 [Source:MGI Symbol;Acc:MGI:1915677]
ENSMUSG00000040687	744.806	0.40046	0.438899	0.91242	0.361548	0.455006	ENSMUSG00000040687	Madd	protein_coding	MAP-kinase activating death domain [Source:MGI Symbol;Acc:MGI:2444672]
ENSMUSG00000002108	100.003	0.295088	0.51005	0.578547	0.562895	0.62539	ENSMUSG00000002108	Nr1h3	protein_coding	nuclear receptor subfamily 1, group H, member 3 [Source:MGI Symbol;Acc:MGI:1352462]
ENSMUSG00000002109	122.739	0.696162	0.508198	1.36986	0.170729	0.313928	ENSMUSG00000002109	Ddb2	protein_coding	damage specific DNA binding protein 2 [Source:MGI Symbol;Acc:MGI:1355314]
ENSMUSG00000075040	294.251	0.80406	0.455156	1.76656	0.0773018	0.274314	ENSMUSG00000075040	Zfp408	protein_coding	zinc finger protein 408 [Source:MGI Symbol;Acc:MGI:2685857]
ENSMUSG00000027244	1145.99	0.958539	0.411948	2.32684	0.0199735	0.238975	ENSMUSG00000027244	Atg13	protein_coding	autophagy related 13 [Source:MGI Symbol;Acc:MGI:1196429]
ENSMUSG00000040479	690.484	0.439874	0.438081	1.00409	0.315334	0.418181	ENSMUSG00000040479	Dgkz	protein_coding	diacylglycerol kinase zeta [Source:MGI Symbol;Acc:MGI:1278339]
ENSMUSG00000027230	360.982	-0.268929	0.430293	-0.624991	0.531977	0.59871	ENSMUSG00000027230	Creb3l1	protein_coding	cAMP responsive element binding protein 3-like 1 [Source:MGI Symbol;Acc:MGI:1347062]
ENSMUSG00000040434	140.603	0.665139	0.531295	1.25192	0.210599	0.338139	ENSMUSG00000040434	Large2	protein_coding	LARGE xylosyl- and glucuronyltransferase 2 [Source:MGI Symbol;Acc:MGI:2443769]
ENSMUSG00000027223	98.3173	0.254051	0.52043	0.488155	0.62544	0.680122	ENSMUSG00000027223	Mapk8ip1	protein_coding	mitogen-activated protein kinase 8 interacting protein 1 [Source:MGI Symbol;Acc:MGI:1309464]
ENSMUSG00000068742	2532.89	0.531659	0.457864	1.16117	0.245572	0.36447	ENSMUSG00000068742	Cry2	protein_coding	cryptochrome 2 (photolyase-like) [Source:MGI Symbol;Acc:MGI:1270859]
ENSMUSG00000049922	75.6359	0.307	0.543221	0.565147	0.571974	0.632956	ENSMUSG00000049922	Slc35c1	protein_coding	solute carrier family 35, member C1 [Source:MGI Symbol;Acc:MGI:2443301]
ENSMUSG00000085293	18.2962	0.0647344	0.803056	0.0806101	0.935752	0.946645	ENSMUSG00000085293	Gm13817	lncRNA	predicted gene 13817 [Source:MGI Symbol;Acc:MGI:3649315]
ENSMUSG00000086980	98.4744	0.73236	0.527539	1.38826	0.165058	0.311614	ENSMUSG00000086980	Gm13791	lncRNA	predicted gene 13791 [Source:MGI Symbol;Acc:MGI:3650954]
ENSMUSG00000075028	2175.84	0.903991	0.434389	2.08106	0.037428	0.26633	ENSMUSG00000075028	Prdm11	protein_coding	PR domain containing 11 [Source:MGI Symbol;Acc:MGI:2685553]
ENSMUSG00000027217	973.061	0.645194	0.407599	1.58291	0.113441	0.284397	ENSMUSG00000027217	Tspan18	protein_coding	tetraspanin 18 [Source:MGI Symbol;Acc:MGI:1917186]
ENSMUSG00000027215	566.558	1.46884	0.44085	3.33183	0.000862758	0.0493327	ENSMUSG00000027215	Cd82	protein_coding	CD82 antigen [Source:MGI Symbol;Acc:MGI:104651]
ENSMUSG00000027198	1021.67	0.848724	0.442902	1.91628	0.0553297	0.274314	ENSMUSG00000027198	Ext2	protein_coding	exostosin glycosyltransferase 2 [Source:MGI Symbol;Acc:MGI:108050]
ENSMUSG00000040272	27.8176	1.21444	0.692418	1.75391	0.0794463	0.274314	ENSMUSG00000040272	Accs	protein_coding	1-aminocyclopropane-1-carboxylate synthase (non-functional) [Source:MGI Symbol;Acc:MGI:1919717]
ENSMUSG00000040174	485.899	0.747613	0.457195	1.63522	0.102003	0.28086	ENSMUSG00000040174	Alkbh3	protein_coding	alkB homolog 3, alpha-ketoglutarate-dependent dioxygenase [Source:MGI Symbol;Acc:MGI:1916363]
ENSMUSG00000027195	2074.79	0.747619	0.428073	1.74648	0.080728	0.274314	ENSMUSG00000027195	Hsd17b12	protein_coding	hydroxysteroid (17-beta) dehydrogenase 12 [Source:MGI Symbol;Acc:MGI:1926967]
ENSMUSG00000075020	115.807	0.747456	0.490133	1.52501	0.127258	0.289982	ENSMUSG00000075020	Mir670hg	lncRNA	MIR670 host gene (non-protein coding) [Source:MGI Symbol;Acc:MGI:3041234]
ENSMUSG00000027194	1483.53	0.811944	0.436877	1.85852	0.0630951	0.274314	ENSMUSG00000027194	Ttc17	protein_coding	tetratricopeptide repeat domain 17 [Source:MGI Symbol;Acc:MGI:1921819]
ENSMUSG00000027193	534.712	0.713595	0.446151	1.59945	0.109721	0.282563	ENSMUSG00000027193	Api5	protein_coding	apoptosis inhibitor 5 [Source:MGI Symbol;Acc:MGI:1888993]
ENSMUSG00000027165	181.149	1.13817	0.503693	2.25966	0.0238426	0.248178	ENSMUSG00000027165	Iftap	protein_coding	intraflagellar transport associated protein [Source:MGI Symbol;Acc:MGI:1915420]
ENSMUSG00000032841	896.538	1.75679	0.462249	3.80053	0.000144384	0.0129736	ENSMUSG00000032841	Prr5l	protein_coding	proline rich 5 like [Source:MGI Symbol;Acc:MGI:1919696]
ENSMUSG00000048058	4597.45	0.955676	0.426308	2.24175	0.0249775	0.250379	ENSMUSG00000048058	Ldlrad3	protein_coding	low density lipoprotein receptor class A domain containing 3 [Source:MGI Symbol;Acc:MGI:2138856]
ENSMUSG00000027189	653.96	0.998174	0.429289	2.32518	0.0200623	0.238975	ENSMUSG00000027189	Trim44	protein_coding	tripartite motif-containing 44 [Source:MGI Symbol;Acc:MGI:1931835]
ENSMUSG00000005087	2723.79	0.729311	0.41958	1.73819	0.0821769	0.275229	ENSMUSG00000005087	Cd44	protein_coding	CD44 antigen [Source:MGI Symbol;Acc:MGI:88338]
ENSMUSG00000010914	445.815	0.559734	0.45948	1.21819	0.223151	0.347102	ENSMUSG00000010914	Pdhx	protein_coding	pyruvate dehydrogenase complex, component X [Source:MGI Symbol;Acc:MGI:1351627]
ENSMUSG00000012350	450.136	0.143175	0.434267	0.329695	0.741631	0.780615	ENSMUSG00000012350	Ehf	protein_coding	ets homologous factor [Source:MGI Symbol;Acc:MGI:1270840]
ENSMUSG00000027187	194.3	0.115961	0.442204	0.262233	0.793142	0.824069	ENSMUSG00000027187	Cat	protein_coding	catalase [Source:MGI Symbol;Acc:MGI:88271]
ENSMUSG00000027185	574.209	0.622823	0.459253	1.35617	0.175046	0.316871	ENSMUSG00000027185	Nat10	protein_coding	N-acetyltransferase 10 [Source:MGI Symbol;Acc:MGI:2138939]
ENSMUSG00000027184	1022.83	0.575636	0.452283	1.27273	0.203112	0.333506	ENSMUSG00000027184	Caprin1	protein_coding	cell cycle associated protein 1 [Source:MGI Symbol;Acc:MGI:1858234]
ENSMUSG00000068373	45.5736	0.0265232	0.645198	0.0411085	0.967209	0.972295	ENSMUSG00000068373	D430041D05Rik	protein_coding	RIKEN cDNA D430041D05 gene [Source:MGI Symbol;Acc:MGI:2181743]
ENSMUSG00000027177	1161	0.683018	0.435355	1.56887	0.116677	0.286217	ENSMUSG00000027177	Hipk3	protein_coding	homeodomain interacting protein kinase 3 [Source:MGI Symbol;Acc:MGI:1314882]
ENSMUSG00000027175	125.269	0.033469	0.493875	0.0677681	0.94597	0.954948	ENSMUSG00000027175	Tcp11l1	protein_coding	t-complex 11 like 1 [Source:MGI Symbol;Acc:MGI:2444263]
ENSMUSG00000027173	227.917	1.17224	0.480156	2.44138	0.0146313	0.21475	ENSMUSG00000027173	Depdc7	protein_coding	DEP domain containing 7 [Source:MGI Symbol;Acc:MGI:2139258]
ENSMUSG00000074994	714.992	0.603493	0.441256	1.36767	0.171415	0.314383	ENSMUSG00000074994	Qser1	protein_coding	glutamine and serine rich 1 [Source:MGI Symbol;Acc:MGI:2138986]
ENSMUSG00000027171	614.816	0.612933	0.460746	1.3303	0.183418	0.321787	ENSMUSG00000027171	Prrg4	protein_coding	proline rich Gla (G-carboxyglutamic acid) 4 (transmembrane) [Source:MGI Symbol;Acc:MGI:2442211]
ENSMUSG00000027170	251.787	0.587469	0.494978	1.18686	0.235283	0.356706	ENSMUSG00000027170	Eif3m	protein_coding	eukaryotic translation initiation factor 3, subunit M [Source:MGI Symbol;Acc:MGI:1351744]
ENSMUSG00000005973	630.876	0.598492	0.441816	1.35462	0.17554	0.317548	ENSMUSG00000005973	Rcn1	protein_coding	reticulocalbin 1 [Source:MGI Symbol;Acc:MGI:104559]
ENSMUSG00000027167	1079.16	0.586138	0.426247	1.37511	0.169097	0.313485	ENSMUSG00000027167	Elp4	protein_coding	elongator acetyltransferase complex subunit 4 [Source:MGI Symbol;Acc:MGI:1925016]
ENSMUSG00000027166	158.035	0.112074	0.489855	0.228789	0.819033	0.846143	ENSMUSG00000027166	Dnajc24	protein_coding	DnaJ heat shock protein family (Hsp40) member C24 [Source:MGI Symbol;Acc:MGI:1919522]
ENSMUSG00000085218	26.9125	1.63914	0.787312	2.08194	0.0373478	0.26633	ENSMUSG00000085218	BB218582	lncRNA	expressed sequence BB218582 [Source:MGI Symbol;Acc:MGI:2139448]
ENSMUSG00000027122	140.825	0.839142	0.495452	1.69369	0.0903239	0.278568	ENSMUSG00000027122	Arl14ep	protein_coding	ADP-ribosylation factor-like 14 effector protein [Source:MGI Symbol;Acc:MGI:1926020]
ENSMUSG00000057234	193.921	0.269496	0.442988	0.60836	0.542949	0.60815	ENSMUSG00000057234	Mettl15	protein_coding	methyltransferase like 15 [Source:MGI Symbol;Acc:MGI:1924144]
ENSMUSG00000041660	52.911	-1.50263	0.600377	-2.50281	0.0123212	0.200518	ENSMUSG00000041660	Bbox1	protein_coding	butyrobetaine (gamma), 2-oxoglutarate dioxygenase 1 (gamma-butyrobetaine hydroxylase) [Source:MGI Symbol;Acc:MGI:1891372]
ENSMUSG00000074968	360.695	2.8251	0.934918	3.02176	0.00251309	0.0938596	ENSMUSG00000074968	Ano3	protein_coding	anoctamin 3 [Source:MGI Symbol;Acc:MGI:3613666]
ENSMUSG00000027131	193.533	1.04565	0.539254	1.93907	0.0524931	0.274314	ENSMUSG00000027131	Emc4	protein_coding	ER membrane protein complex subunit 4 [Source:MGI Symbol;Acc:MGI:1915282]
ENSMUSG00000074939	179.453	0.722994	0.495997	1.45766	0.144935	0.299333	ENSMUSG00000074939	Chrm5	protein_coding	cholinergic receptor, muscarinic 5 [Source:MGI Symbol;Acc:MGI:109248]
ENSMUSG00000023236	113.285	0.172143	0.483058	0.356362	0.72157	0.763245	ENSMUSG00000023236	Scg5	protein_coding	secretogranin V [Source:MGI Symbol;Acc:MGI:98289]
ENSMUSG00000041219	88.6404	0.660227	0.509443	1.29598	0.194983	0.328288	ENSMUSG00000041219	Arhgap11a	protein_coding	Rho GTPase activating protein 11A [Source:MGI Symbol;Acc:MGI:2444300]
ENSMUSG00000040383	915.35	0.640902	0.428551	1.49551	0.134782	0.292465	ENSMUSG00000040383	Aqr	protein_coding	aquarius [Source:MGI Symbol;Acc:MGI:1276102]
ENSMUSG00000040321	74.8707	0.469722	0.518124	0.906582	0.364628	0.457626	ENSMUSG00000040321	Zfp770	protein_coding	zinc finger protein 770 [Source:MGI Symbol;Acc:MGI:2445100]
ENSMUSG00000057147	603.456	0.806559	0.438633	1.8388	0.0659443	0.274314	ENSMUSG00000057147	Dph6	protein_coding	diphthamine biosynthesis 6 [Source:MGI Symbol;Acc:MGI:1913882]
ENSMUSG00000027210	983.011	0.900235	0.431464	2.08646	0.0369366	0.26633	ENSMUSG00000027210	Meis2	protein_coding	Meis homeobox 2 [Source:MGI Symbol;Acc:MGI:108564]
ENSMUSG00000027347	676.886	0.17546	0.441758	0.397186	0.69123	0.737076	ENSMUSG00000027347	Rasgrp1	protein_coding	RAS guanyl releasing protein 1 [Source:MGI Symbol;Acc:MGI:1314635]
ENSMUSG00000087203	96.0309	0.451937	0.489559	0.923152	0.355928	0.449978	ENSMUSG00000087203	Gm13986	lncRNA	predicted gene 13986 [Source:MGI Symbol;Acc:MGI:3651937]
ENSMUSG00000009549	108.029	1.11463	0.49863	2.23538	0.0253921	0.250827	ENSMUSG00000009549	Srp14	protein_coding	signal recognition particle 14 [Source:MGI Symbol;Acc:MGI:107169]
ENSMUSG00000040093	298.035	0.999733	0.837065	1.19433	0.232348	0.354944	ENSMUSG00000040093	Bmf	protein_coding	BCL2 modifying factor [Source:MGI Symbol;Acc:MGI:2176433]
ENSMUSG00000045838	691.762	-0.0489373	0.424981	-0.115152	0.908325	0.923254	ENSMUSG00000045838	Ccdc9b	protein_coding	coiled-coil domain containing 9B [Source:MGI Symbol;Acc:MGI:2685199]
ENSMUSG00000039983	93.3477	0.451516	0.565224	0.798826	0.424391	0.507568	ENSMUSG00000039983	Ccdc32	protein_coding	coiled-coil domain containing 32 [Source:MGI Symbol;Acc:MGI:2685477]
ENSMUSG00000070730	220.973	0.249534	0.506868	0.492305	0.622504	0.677501	ENSMUSG00000070730	Rmdn3	protein_coding	regulator of microtubule dynamics 3 [Source:MGI Symbol;Acc:MGI:1915059]
ENSMUSG00000034278	327.167	0.388962	0.458144	0.848995	0.395884	0.483705	ENSMUSG00000034278	Dnajc17	protein_coding	DnaJ heat shock protein family (Hsp40) member C17 [Source:MGI Symbol;Acc:MGI:1916658]
ENSMUSG00000034154	1597.58	0.774269	0.420419	1.84166	0.0655247	0.274314	ENSMUSG00000034154	Ino80	protein_coding	INO80 complex subunit [Source:MGI Symbol;Acc:MGI:1915392]
ENSMUSG00000048647	32.3616	0.372731	0.664218	0.561158	0.57469	0.635273	ENSMUSG00000048647	Exd1	protein_coding	exonuclease 3'-5' domain containing 1 [Source:MGI Symbol;Acc:MGI:3045306]
ENSMUSG00000072980	75.1338	0.362137	0.545432	0.663945	0.506726	0.576933	ENSMUSG00000072980	Oip5	protein_coding	Opa interacting protein 5 [Source:MGI Symbol;Acc:MGI:1917895]
ENSMUSG00000027305	62.2972	0.883692	0.557194	1.58597	0.112746	0.28424	ENSMUSG00000027305	Ndufaf1	protein_coding	NADH:ubiquinone oxidoreductase complex assembly factor 1 [Source:MGI Symbol;Acc:MGI:1916952]
ENSMUSG00000034032	338.477	0.838619	0.475147	1.76497	0.0775689	0.274314	ENSMUSG00000034032	Rpap1	protein_coding	RNA polymerase II associated protein 1 [Source:MGI Symbol;Acc:MGI:1916175]
ENSMUSG00000074899	366.497	0.192328	0.465252	0.413384	0.679325	0.726362	ENSMUSG00000074899	Sptbn5	protein_coding	spectrin beta, non-erythrocytic 5 [Source:MGI Symbol;Acc:MGI:2685200]
ENSMUSG00000027293	615.203	0.339111	0.440133	0.770474	0.441019	0.521271	ENSMUSG00000027293	Ehd4	protein_coding	EH-domain containing 4 [Source:MGI Symbol;Acc:MGI:1919619]
ENSMUSG00000050211	373.165	0.304152	0.462971	0.656957	0.511209	0.580893	ENSMUSG00000050211	Pla2g4e	protein_coding	phospholipase A2, group IVE [Source:MGI Symbol;Acc:MGI:1919144]
ENSMUSG00000070719	56.7034	0.318771	0.565841	0.563359	0.573191	0.63388	ENSMUSG00000070719	Pla2g4d	protein_coding	phospholipase A2, group IVD [Source:MGI Symbol;Acc:MGI:1925640]
ENSMUSG00000046971	1126.17	0.543286	0.413878	1.31267	0.189294	0.325553	ENSMUSG00000046971	Pla2g4f	protein_coding	phospholipase A2, group IVF [Source:MGI Symbol;Acc:MGI:2685493]
ENSMUSG00000027291	454.637	0.518836	0.447089	1.16048	0.245855	0.364709	ENSMUSG00000027291	Vps39	protein_coding	VPS39 HOPS complex subunit [Source:MGI Symbol;Acc:MGI:2443189]
ENSMUSG00000033808	899.097	0.687075	0.433769	1.58397	0.113201	0.284306	ENSMUSG00000033808	Tmem87a	protein_coding	transmembrane protein 87A [Source:MGI Symbol;Acc:MGI:2441844]
ENSMUSG00000027288	1119.59	0.834495	0.41823	1.9953	0.0460097	0.274314	ENSMUSG00000027288	Zfp106	protein_coding	zinc finger protein 106 [Source:MGI Symbol;Acc:MGI:1270153]
ENSMUSG00000027286	99.3594	0.62975	0.512893	1.22784	0.219507	0.344466	ENSMUSG00000027286	Lrrc57	protein_coding	leucine rich repeat containing 57 [Source:MGI Symbol;Acc:MGI:1913856]
ENSMUSG00000027284	104.674	0.789122	0.536759	1.47016	0.141518	0.29688	ENSMUSG00000027284	Cdan1	protein_coding	congenital dyserythropoietic anemia, type I (human) [Source:MGI Symbol;Acc:MGI:1916218]
ENSMUSG00000090100	276.795	0.862099	0.443565	1.94357	0.0519478	0.274314	ENSMUSG00000090100	Ttbk2	protein_coding	tau tubulin kinase 2 [Source:MGI Symbol;Acc:MGI:2155779]
ENSMUSG00000027272	876.223	0.778642	0.440516	1.76757	0.0771332	0.274314	ENSMUSG00000027272	Ubr1	protein_coding	ubiquitin protein ligase E3 component n-recognin 1 [Source:MGI Symbol;Acc:MGI:1277977]
ENSMUSG00000053675	96.4485	-1.0684	0.50317	-2.12335	0.0337246	0.265522	ENSMUSG00000053675	Tgm5	protein_coding	transglutaminase 5 [Source:MGI Symbol;Acc:MGI:1921426]
ENSMUSG00000074890	312.964	0.846855	0.49249	1.71954	0.0855164	0.276447	ENSMUSG00000074890	Lcmt2	protein_coding	leucine carboxyl methyltransferase 2 [Source:MGI Symbol;Acc:MGI:1353659]
ENSMUSG00000050619	318.424	0.563069	0.475957	1.18303	0.236799	0.357741	ENSMUSG00000050619	Zscan29	protein_coding	zinc finger SCAN domains 29 [Source:MGI Symbol;Acc:MGI:2139317]
ENSMUSG00000043909	775.243	0.569225	0.429932	1.32399	0.185507	0.322565	ENSMUSG00000043909	Trp53bp1	protein_coding	transformation related protein 53 binding protein 1 [Source:MGI Symbol;Acc:MGI:1351320]
ENSMUSG00000033526	614.914	0.886464	0.452187	1.96039	0.0499501	0.274314	ENSMUSG00000033526	Ppip5k1	protein_coding	diphosphoinositol pentakisphosphate kinase 1 [Source:MGI Symbol;Acc:MGI:2443281]
ENSMUSG00000033486	312.933	1.03717	0.467453	2.21876	0.0265028	0.25369	ENSMUSG00000033486	Catsper2	protein_coding	cation channel, sperm associated 2 [Source:MGI Symbol;Acc:MGI:2387404]
ENSMUSG00000048222	44.4108	0.825526	0.631236	1.30779	0.190944	0.326322	ENSMUSG00000048222	Mfap1b	protein_coding	microfibrillar-associated protein 1B [Source:MGI Symbol;Acc:MGI:3694697]
ENSMUSG00000068479	102.268	0.993922	0.518762	1.91595	0.0553717	0.274314	ENSMUSG00000068479	Mfap1a	protein_coding	microfibrillar-associated protein 1A [Source:MGI Symbol;Acc:MGI:1914782]
ENSMUSG00000027238	32.9854	0.380798	0.665812	0.571931	0.567369	0.629012	ENSMUSG00000027238	Frmd5	protein_coding	FERM domain containing 5 [Source:MGI Symbol;Acc:MGI:2442557]
ENSMUSG00000033396	876.641	0.610999	0.430003	1.42092	0.155341	0.306018	ENSMUSG00000033396	Spg11	protein_coding	SPG11, spatacsin vesicle trafficking associated [Source:MGI Symbol;Acc:MGI:2444989]
ENSMUSG00000027224	43.4587	1.01626	0.67204	1.5122	0.130484	0.291345	ENSMUSG00000027224	Duoxa1	protein_coding	dual oxidase maturation factor 1 [Source:MGI Symbol;Acc:MGI:2384861]
ENSMUSG00000033256	233.066	0.384982	0.454442	0.847154	0.396909	0.484733	ENSMUSG00000033256	Shf	protein_coding	Src homology 2 domain containing F [Source:MGI Symbol;Acc:MGI:3613669]
ENSMUSG00000005802	402.44	0.634264	0.435923	1.45499	0.145672	0.299868	ENSMUSG00000005802	Slc30a4	protein_coding	solute carrier family 30 (zinc transporter), member 4 [Source:MGI Symbol;Acc:MGI:1345282]
ENSMUSG00000027201	406.991	0.882974	0.47229	1.86956	0.0615451	0.274314	ENSMUSG00000027201	Myef2	protein_coding	myelin basic protein expression factor 2, repressor [Source:MGI Symbol;Acc:MGI:104592]
ENSMUSG00000027204	111.713	0.510919	0.548328	0.931778	0.351451	0.447171	ENSMUSG00000027204	Fbn1	protein_coding	fibrillin 1 [Source:MGI Symbol;Acc:MGI:95489]
ENSMUSG00000068394	661.993	0.548656	0.430195	1.27537	0.20218	0.332737	ENSMUSG00000068394	Cep152	protein_coding	centrosomal protein 152 [Source:MGI Symbol;Acc:MGI:2139083]
ENSMUSG00000035109	60.8352	0.564398	0.559042	1.00958	0.312696	0.416094	ENSMUSG00000035109	Shc4	protein_coding	SHC (Src homology 2 domain containing) family, member 4 [Source:MGI Symbol;Acc:MGI:2655364]
ENSMUSG00000035093	640.679	0.577716	0.43015	1.34306	0.179254	0.319681	ENSMUSG00000035093	Secisbp2l	protein_coding	SECIS binding protein 2-like [Source:MGI Symbol;Acc:MGI:1917604]
ENSMUSG00000027206	647.796	0.546347	0.420733	1.29856	0.194096	0.327916	ENSMUSG00000027206	Cops2	protein_coding	COP9 signalosome subunit 2 [Source:MGI Symbol;Acc:MGI:1330276]
ENSMUSG00000027209	24.6953	0.582603	0.715917	0.813786	0.415768	0.500412	ENSMUSG00000027209	Fam227b	protein_coding	family with sequence similarity 227, member B [Source:MGI Symbol;Acc:MGI:1923073]
ENSMUSG00000027360	17.7618	-0.0743603	0.87307	-0.085171	0.932125	0.943551	ENSMUSG00000027360	Hdc	protein_coding	histidine decarboxylase [Source:MGI Symbol;Acc:MGI:96062]
ENSMUSG00000027361	1012.62	0.894843	0.473682	1.88912	0.0588755	0.274314	ENSMUSG00000027361	Gabpb1	protein_coding	GA repeat binding protein, beta 1 [Source:MGI Symbol;Acc:MGI:95611]
ENSMUSG00000027365	1355.46	0.74403	0.424559	1.75248	0.0796921	0.274314	ENSMUSG00000027365	Trpm7	protein_coding	transient receptor potential cation channel, subfamily M, member 7 [Source:MGI Symbol;Acc:MGI:1929996]
ENSMUSG00000027366	614.513	0.800628	0.450848	1.77583	0.0757616	0.274314	ENSMUSG00000027366	Sppl2a	protein_coding	signal peptide peptidase like 2A [Source:MGI Symbol;Acc:MGI:1913802]
ENSMUSG00000034906	469.785	0.482454	0.431641	1.11772	0.263687	0.377609	ENSMUSG00000034906	Ncaph	protein_coding	non-SMC condensin I complex, subunit H [Source:MGI Symbol;Acc:MGI:2444777]
ENSMUSG00000074825	97.6193	0.971296	0.56516	1.71862	0.0856833	0.276634	ENSMUSG00000074825	Itpripl1	protein_coding	inositol 1,4,5-triphosphate receptor interacting protein-like 1 [Source:MGI Symbol;Acc:MGI:1920588]
ENSMUSG00000044145	116.556	0.291803	0.496868	0.587285	0.557012	0.620271	ENSMUSG00000044145	1810024B03Rik	protein_coding	RIKEN cDNA 1810024B03 gene [Source:MGI Symbol;Acc:MGI:1925560]
ENSMUSG00000003662	76.136	0.816181	0.563233	1.4491	0.14731	0.30084	ENSMUSG00000003662	Ciao1	protein_coding	cytosolic iron-sulfur protein assembly 1 [Source:MGI Symbol;Acc:MGI:1346998]
ENSMUSG00000027371	85.8232	0.463792	0.534512	0.867693	0.385563	0.474758	ENSMUSG00000027371	Fahd2a	protein_coding	fumarylacetoacetate hydrolase domain containing 2A [Source:MGI Symbol;Acc:MGI:1915376]
ENSMUSG00000079056	68.7361	0.571378	0.553726	1.03188	0.302129	0.408441	ENSMUSG00000079056	Kcnip3	protein_coding	Kv channel interacting protein 3, calsenilin [Source:MGI Symbol;Acc:MGI:1929258]
ENSMUSG00000027376	579.143	0.516542	0.460021	1.12287	0.261494	0.37628	ENSMUSG00000027376	Prom2	protein_coding	prominin 2 [Source:MGI Symbol;Acc:MGI:2138997]
ENSMUSG00000034800	65.7568	0.0705567	0.548307	0.128681	0.89761	0.91404	ENSMUSG00000034800	Zfp661	protein_coding	zinc finger protein 661 [Source:MGI Symbol;Acc:MGI:1919430]
ENSMUSG00000027377	301.407	0.818824	0.494086	1.65725	0.097469	0.278568	ENSMUSG00000027377	Mall	protein_coding	mal, T cell differentiation protein-like [Source:MGI Symbol;Acc:MGI:2385152]
ENSMUSG00000027378	193.261	0.423724	0.477656	0.88709	0.37503	0.46592	ENSMUSG00000027378	Nphp1	protein_coding	nephronophthisis 1 (juvenile) homolog (human) [Source:MGI Symbol;Acc:MGI:1858233]
ENSMUSG00000027379	186.69	0.726199	0.460958	1.57541	0.115161	0.285275	ENSMUSG00000027379	Bub1	protein_coding	BUB1, mitotic checkpoint serine/threonine kinase [Source:MGI Symbol;Acc:MGI:1100510]
ENSMUSG00000074813	203.201	-0.373847	0.477368	-0.783142	0.433544	0.515138	ENSMUSG00000074813	Morrbid	lncRNA	myeloid RNA regulator of BCL2L11 induced cell death [Source:MGI Symbol;Acc:MGI:3652191]
ENSMUSG00000014355	1459.08	0.665057	0.432463	1.53784	0.124089	0.288997	ENSMUSG00000014355	Anapc1	protein_coding	anaphase promoting complex subunit 1 [Source:MGI Symbol;Acc:MGI:103097]
ENSMUSG00000027387	83.1679	-0.0315821	0.518339	-0.0609295	0.951415	0.959498	ENSMUSG00000027387	Zc3h8	protein_coding	zinc finger CCCH type containing 8 [Source:MGI Symbol;Acc:MGI:1930128]
ENSMUSG00000079051	92.2669	0.515152	0.52284	0.985297	0.324478	0.42547	ENSMUSG00000079051	Vinac1	protein_coding	vinculin/alpha-catenin family member 1 [Source:MGI Symbol;Acc:MGI:3649276]
ENSMUSG00000048327	433.356	0.761733	0.416018	1.83101	0.0670991	0.274314	ENSMUSG00000048327	Ckap2l	protein_coding	cytoskeleton associated protein 2-like [Source:MGI Symbol;Acc:MGI:1917716]
ENSMUSG00000027399	18.4948	-1.13778	0.889688	-1.27885	0.200949	0.332036	ENSMUSG00000027399	Il1a	protein_coding	interleukin 1 alpha [Source:MGI Symbol;Acc:MGI:96542]
ENSMUSG00000121238	135.105	1.00449	0.506205	1.98435	0.0472166	0.274314	ENSMUSG00000121238	Stk35os1	lncRNA	serine/threonine kinase 35, opposite strand 1 [Source:MGI Symbol;Acc:MGI:3606162]
ENSMUSG00000027404	197.978	1.56162	0.48601	3.21315	0.00131288	0.0648925	ENSMUSG00000027404	Snrpb	protein_coding	small nuclear ribonucleoprotein B [Source:MGI Symbol;Acc:MGI:98342]
ENSMUSG00000027406	67.0278	0.93324	0.55852	1.67092	0.0947384	0.278568	ENSMUSG00000027406	Idh3b	protein_coding	isocitrate dehydrogenase 3 (NAD+) beta [Source:MGI Symbol;Acc:MGI:2158650]
ENSMUSG00000027408	30.7606	0.880552	0.709321	1.2414	0.214458	0.340644	ENSMUSG00000027408	Cpxm1	protein_coding	carboxypeptidase X 1 (M14 family) [Source:MGI Symbol;Acc:MGI:1934569]
ENSMUSG00000037773	69.5782	0.880959	0.567189	1.5532	0.120375	0.288223	ENSMUSG00000037773	Pced1a	protein_coding	PC-esterase domain containing 1A [Source:MGI Symbol;Acc:MGI:2442177]
ENSMUSG00000060029	64.5712	0.499668	0.585072	0.854028	0.393089	0.481396	ENSMUSG00000060029	4930473A02Rik	lncRNA	RIKEN cDNA 4930473A02 gene [Source:MGI Symbol;Acc:MGI:2447823]
ENSMUSG00000027300	826.317	0.74162	0.444481	1.66851	0.095215	0.278568	ENSMUSG00000027300	Ubox5	protein_coding	U box domain containing 5 [Source:MGI Symbol;Acc:MGI:2154658]
ENSMUSG00000079043	323.081	0.745557	0.483759	1.54117	0.123274	0.288974	ENSMUSG00000079043	Fastkd5	protein_coding	FAST kinase domains 5 [Source:MGI Symbol;Acc:MGI:2139469]
ENSMUSG00000037703	79.534	0.36804	0.526345	0.699237	0.484404	0.558356	ENSMUSG00000037703	Lzts3	protein_coding	leucine zipper, putative tumor suppressor family member 3 [Source:MGI Symbol;Acc:MGI:2656976]
ENSMUSG00000068290	75.2709	0.817201	0.564079	1.44873	0.147412	0.30084	ENSMUSG00000068290	Ddrgk1	protein_coding	DDRGK domain containing 1 [Source:MGI Symbol;Acc:MGI:1924256]
ENSMUSG00000074796	59.4528	0.619448	0.602166	1.0287	0.303622	0.40951	ENSMUSG00000074796	Slc4a11	protein_coding	solute carrier family 4, sodium bicarbonate transporter-like, member 11 [Source:MGI Symbol;Acc:MGI:2138987]
ENSMUSG00000085566	288.372	0.99619	0.475039	2.09707	0.0359873	0.26633	ENSMUSG00000085566	A730017L22Rik	lncRNA	RIKEN cDNA A730017L22 gene [Source:MGI Symbol;Acc:MGI:3584452]
ENSMUSG00000027327	169.678	0.483442	0.479977	1.00722	0.31383	0.417101	ENSMUSG00000027327	1700037H04Rik	protein_coding	RIKEN cDNA 1700037H04 gene [Source:MGI Symbol;Acc:MGI:1914576]
ENSMUSG00000027329	182.578	0.60713	0.478105	1.26987	0.204132	0.334168	ENSMUSG00000027329	Spef1	protein_coding	sperm flagellar 1 [Source:MGI Symbol;Acc:MGI:3513546]
ENSMUSG00000068267	243.518	1.09614	0.507401	2.1603	0.0307494	0.264637	ENSMUSG00000068267	Cenpb	protein_coding	centromere protein B [Source:MGI Symbol;Acc:MGI:88376]
ENSMUSG00000048911	176.658	0.0474233	0.455438	0.104127	0.917069	0.931216	ENSMUSG00000048911	Rnf24	protein_coding	ring finger protein 24 [Source:MGI Symbol;Acc:MGI:1261771]
ENSMUSG00000027335	32.3119	1.35705	0.773653	1.75408	0.0794161	0.274314	ENSMUSG00000027335	Adra1d	protein_coding	adrenergic receptor, alpha 1d [Source:MGI Symbol;Acc:MGI:106673]
ENSMUSG00000027340	441.083	1.0767	0.4593	2.34422	0.0190671	0.235391	ENSMUSG00000027340	Slc23a2	protein_coding	solute carrier family 23 (nucleobase transporters), member 2 [Source:MGI Symbol;Acc:MGI:1859682]
ENSMUSG00000027341	118.173	0.558924	0.517185	1.0807	0.27983	0.390903	ENSMUSG00000027341	Tmem230	protein_coding	transmembrane protein 230 [Source:MGI Symbol;Acc:MGI:1917862]
ENSMUSG00000027342	77.7203	1.99753	0.602776	3.31389	0.000920088	0.0509729	ENSMUSG00000027342	Pcna	protein_coding	proliferating cell nuclear antigen [Source:MGI Symbol;Acc:MGI:97503]
ENSMUSG00000027346	1458.3	0.429709	0.441226	0.973898	0.330107	0.429666	ENSMUSG00000027346	Gpcpd1	protein_coding	glycerophosphocholine phosphodiesterase 1 [Source:MGI Symbol;Acc:MGI:104898]
ENSMUSG00000037376	138.286	0.592175	0.526087	1.12562	0.260326	0.37533	ENSMUSG00000037376	Trmt6	protein_coding	tRNA methyltransferase 6 [Source:MGI Symbol;Acc:MGI:1914176]
ENSMUSG00000027356	692.994	0.800649	0.43906	1.82355	0.0682197	0.274314	ENSMUSG00000027356	Fermt1	protein_coding	fermitin family member 1 [Source:MGI Symbol;Acc:MGI:2443583]
ENSMUSG00000034723	213.821	0.93258	0.473916	1.96782	0.0490892	0.274314	ENSMUSG00000034723	Tmx4	protein_coding	thioredoxin-related transmembrane protein 4 [Source:MGI Symbol;Acc:MGI:106558]
ENSMUSG00000027274	279.313	0.722551	0.442426	1.63316	0.102436	0.28086	ENSMUSG00000027274	Mkks	protein_coding	McKusick-Kaufman syndrome [Source:MGI Symbol;Acc:MGI:1891836]
ENSMUSG00000027276	1704.48	0.919154	0.439184	2.09287	0.0363612	0.26633	ENSMUSG00000027276	Jag1	protein_coding	jagged 1 [Source:MGI Symbol;Acc:MGI:1095416]
ENSMUSG00000039033	792.473	0.700484	0.42452	1.65006	0.0989308	0.279566	ENSMUSG00000039033	Tasp1	protein_coding	taspase, threonine aspartase 1 [Source:MGI Symbol;Acc:MGI:1923062]
ENSMUSG00000045624	485.832	0.650011	0.433127	1.50074	0.133423	0.291947	ENSMUSG00000045624	Esf1	protein_coding	ESF1 nucleolar pre-rRNA processing protein homolog [Source:MGI Symbol;Acc:MGI:1913830]
ENSMUSG00000051379	453.38	1.10386	0.420477	2.62524	0.00865867	0.17209	ENSMUSG00000051379	Flrt3	protein_coding	fibronectin leucine rich transmembrane protein 3 [Source:MGI Symbol;Acc:MGI:1918686]
ENSMUSG00000086450	80.1043	1.67272	0.564657	2.96237	0.00305285	0.101987	ENSMUSG00000086450	Macrod2os1	lncRNA	mono-ADP ribosylhydrolase 2, opposite strand 1 [Source:MGI Symbol;Acc:MGI:3650192]
ENSMUSG00000038844	1881.34	0.904681	0.42785	2.11448	0.0344742	0.26633	ENSMUSG00000038844	Kif16b	protein_coding	kinesin family member 16B [Source:MGI Symbol;Acc:MGI:1098240]
ENSMUSG00000027420	483.15	0.819092	0.455114	1.79975	0.0719001	0.274314	ENSMUSG00000027420	Bfsp1	protein_coding	beaded filament structural protein 1, in lens-CP94 [Source:MGI Symbol;Acc:MGI:101770]
ENSMUSG00000027422	1177.59	0.571774	0.417929	1.36811	0.171277	0.314284	ENSMUSG00000027422	Rrbp1	protein_coding	ribosome binding protein 1 [Source:MGI Symbol;Acc:MGI:1932395]
ENSMUSG00000086384	84.9834	0.771395	0.549746	1.40318	0.160562	0.309018	ENSMUSG00000086384	Banf2os	lncRNA	barrier to autointegration factor 2, opposite strand [Source:MGI Symbol;Acc:MGI:3650982]
ENSMUSG00000027423	1191.09	0.948825	0.421816	2.24938	0.0244881	0.248925	ENSMUSG00000027423	Snx5	protein_coding	sorting nexin 5 [Source:MGI Symbol;Acc:MGI:1916428]
ENSMUSG00000037279	120.531	0.531374	0.54104	0.982135	0.326034	0.426626	ENSMUSG00000037279	Ovol2	protein_coding	ovo like zinc finger 2 [Source:MGI Symbol;Acc:MGI:1338039]
ENSMUSG00000037259	22.5172	-0.111044	0.741042	-0.149849	0.880884	0.899714	ENSMUSG00000037259	Dzank1	protein_coding	double zinc ribbon and ankyrin repeat domains 1 [Source:MGI Symbol;Acc:MGI:2139080]
ENSMUSG00000027428	47.4758	0.265897	0.58079	0.457819	0.647083	0.698629	ENSMUSG00000027428	Rbbp9	protein_coding	retinoblastoma binding protein 9, serine hydrolase [Source:MGI Symbol;Acc:MGI:1347074]
ENSMUSG00000001767	109.661	0.557364	0.513011	1.08646	0.277278	0.388932	ENSMUSG00000001767	Crnkl1	protein_coding	crooked neck pre-mRNA splicing factor 1 [Source:MGI Symbol;Acc:MGI:1914127]
ENSMUSG00000037110	2141.65	0.552934	0.422348	1.30919	0.19047	0.326173	ENSMUSG00000037110	Ralgapa2	protein_coding	Ral GTPase activating protein, alpha subunit 2 (catalytic) [Source:MGI Symbol;Acc:MGI:3036245]
ENSMUSG00000074743	119.806	1.33219	0.559176	2.38241	0.0171997	0.226462	ENSMUSG00000074743	Thbd	protein_coding	thrombomodulin [Source:MGI Symbol;Acc:MGI:98736]
ENSMUSG00000027438	158.658	0.545974	0.490374	1.11338	0.265544	0.379113	ENSMUSG00000027438	Napb	protein_coding	N-ethylmaleimide sensitive fusion protein attachment protein beta [Source:MGI Symbol;Acc:MGI:104562]
ENSMUSG00000027447	429.644	0.873491	0.442836	1.97249	0.0485534	0.274314	ENSMUSG00000027447	Cst3	protein_coding	cystatin C [Source:MGI Symbol;Acc:MGI:102519]
ENSMUSG00000068134	338.515	0.913359	0.482991	1.89105	0.0586182	0.274314	ENSMUSG00000068134	Zfp120	protein_coding	zinc finger protein 120 [Source:MGI Symbol;Acc:MGI:1345179]
ENSMUSG00000063364	387.557	1.02257	0.467687	2.18645	0.028783	0.25893	ENSMUSG00000063364	3300002I08Rik	protein_coding	RIKEN cDNA 3300002I08 gene [Source:MGI Symbol;Acc:MGI:1916527]
ENSMUSG00000083964	48.6848	1.93453	0.608647	3.1784	0.00148088	0.0693302	ENSMUSG00000083964	Gm14122	processed_pseudogene	predicted gene 14122 [Source:MGI Symbol;Acc:MGI:3651998]
ENSMUSG00000068130	146.459	1.40955	0.497026	2.83597	0.00456869	0.127489	ENSMUSG00000068130	Zfp442	protein_coding	zinc finger protein 442 [Source:MGI Symbol;Acc:MGI:3651999]
ENSMUSG00000033096	139.126	0.41794	0.495699	0.843133	0.399154	0.486627	ENSMUSG00000033096	Apmap	protein_coding	adipocyte plasma membrane associated protein [Source:MGI Symbol;Acc:MGI:1919131]
ENSMUSG00000027452	35.0734	0.0325072	0.646826	0.0502566	0.959918	0.966528	ENSMUSG00000027452	Acss1	protein_coding	acyl-CoA synthetase short-chain family member 1 [Source:MGI Symbol;Acc:MGI:1915988]
ENSMUSG00000032046	1081.5	0.884004	0.428638	2.06235	0.0391741	0.267636	ENSMUSG00000032046	Abhd12	protein_coding	abhydrolase domain containing 12 [Source:MGI Symbol;Acc:MGI:1923442]
ENSMUSG00000068115	600.748	0.995397	0.445672	2.23348	0.0255176	0.251342	ENSMUSG00000068115	Ninl	protein_coding	ninein-like [Source:MGI Symbol;Acc:MGI:1925427]
ENSMUSG00000053916	64.6639	1.75909	0.629847	2.79288	0.00522414	0.137818	ENSMUSG00000053916	Nanp	protein_coding	N-acetylneuraminic acid phosphatase [Source:MGI Symbol;Acc:MGI:1914561]
ENSMUSG00000032869	290.462	0.266348	0.473144	0.562932	0.573481	0.634043	ENSMUSG00000032869	Psmf1	protein_coding	proteasome (prosome, macropain) inhibitor subunit 1 [Source:MGI Symbol;Acc:MGI:1346072]
ENSMUSG00000087004	120.809	0.219901	0.54088	0.406562	0.68433	0.731008	ENSMUSG00000087004	Gm14154	lncRNA	predicted gene 14154 [Source:MGI Symbol;Acc:MGI:3649354]
ENSMUSG00000027459	446.212	0.469288	0.46249	1.0147	0.31025	0.414549	ENSMUSG00000027459	Fam110a	protein_coding	family with sequence similarity 110, member A [Source:MGI Symbol;Acc:MGI:1921097]
ENSMUSG00000027466	306.631	0.506164	0.472023	1.07233	0.283572	0.393894	ENSMUSG00000027466	Rbck1	protein_coding	RanBP-type and C3HC4-type zinc finger containing 1 [Source:MGI Symbol;Acc:MGI:1344372]
ENSMUSG00000032715	154.369	0.442232	0.49477	0.893812	0.371422	0.463094	ENSMUSG00000032715	Trib3	protein_coding	tribbles pseudokinase 3 [Source:MGI Symbol;Acc:MGI:1345675]
ENSMUSG00000051817	264.658	1.0971	0.523315	2.09645	0.0360423	0.26633	ENSMUSG00000051817	Sox12	protein_coding	SRY (sex determining region Y)-box 12 [Source:MGI Symbol;Acc:MGI:98360]
ENSMUSG00000074682	254.272	1.04249	0.484367	2.15226	0.0313766	0.265174	ENSMUSG00000074682	Zcchc3	protein_coding	zinc finger, CCHC domain containing 3 [Source:MGI Symbol;Acc:MGI:1915167]
ENSMUSG00000007659	977.351	0.477061	0.456832	1.04428	0.296355	0.403392	ENSMUSG00000007659	Bcl2l1	protein_coding	BCL2-like 1 [Source:MGI Symbol;Acc:MGI:88139]
ENSMUSG00000027472	81.5506	0.673583	0.511457	1.31699	0.187843	0.3244	ENSMUSG00000027472	Pdrg1	protein_coding	p53 and DNA damage regulated 1 [Source:MGI Symbol;Acc:MGI:1915809]
ENSMUSG00000074671	201.151	0.377822	0.491903	0.768083	0.442438	0.522577	ENSMUSG00000074671	Tspyl3	protein_coding	TSPY-like 3 [Source:MGI Symbol;Acc:MGI:2139328]
ENSMUSG00000051413	851.845	0.789498	0.422464	1.86879	0.0616516	0.274314	ENSMUSG00000051413	Plagl2	protein_coding	pleiomorphic adenoma gene-like 2 [Source:MGI Symbol;Acc:MGI:1933165]
ENSMUSG00000073236	43.6326	0.89658	0.681482	1.31563	0.188297	0.324697	ENSMUSG00000073236	2500004C02Rik	lncRNA	RIKEN cDNA 2500004C02 gene [Source:MGI Symbol;Acc:MGI:1919576]
ENSMUSG00000061411	147.901	0.417153	0.513031	0.813115	0.416152	0.500784	ENSMUSG00000061411	Nol4l	protein_coding	nucleolar protein 4-like [Source:MGI Symbol;Acc:MGI:1918765]
ENSMUSG00000056941	133.754	0.525779	0.480486	1.09427	0.273838	0.385694	ENSMUSG00000056941	Commd7	protein_coding	COMM domain containing 7 [Source:MGI Symbol;Acc:MGI:1914197]
ENSMUSG00000027487	190.823	0.627415	0.518966	1.20897	0.226674	0.350409	ENSMUSG00000027487	Cdk5rap1	protein_coding	CDK5 regulatory subunit associated protein 1 [Source:MGI Symbol;Acc:MGI:1914221]
ENSMUSG00000027488	68.888	1.20318	0.540631	2.22551	0.0260471	0.253156	ENSMUSG00000027488	Snta1	protein_coding	syntrophin, acidic 1 [Source:MGI Symbol;Acc:MGI:101772]
ENSMUSG00000027489	334.643	0.714843	0.462413	1.5459	0.12213	0.288552	ENSMUSG00000027489	Necab3	protein_coding	N-terminal EF-hand calcium binding protein 3 [Source:MGI Symbol;Acc:MGI:1861721]
ENSMUSG00000027490	132.763	0.492966	0.468412	1.05242	0.292606	0.400422	ENSMUSG00000027490	E2f1	protein_coding	E2F transcription factor 1 [Source:MGI Symbol;Acc:MGI:101941]
ENSMUSG00000000876	523.829	1.179	0.459603	2.56526	0.0103099	0.186504	ENSMUSG00000000876	Pxmp4	protein_coding	peroxisomal membrane protein 4 [Source:MGI Symbol;Acc:MGI:1891701]
ENSMUSG00000074656	492.014	0.255164	0.438977	0.581271	0.561058	0.62375	ENSMUSG00000074656	Eif2s2	protein_coding	eukaryotic translation initiation factor 2, subunit 2 (beta) [Source:MGI Symbol;Acc:MGI:1914454]
ENSMUSG00000027597	96.013	0.591808	0.540167	1.0956	0.273254	0.385028	ENSMUSG00000027597	Ahcy	protein_coding	S-adenosylhomocysteine hydrolase [Source:MGI Symbol;Acc:MGI:87968]
ENSMUSG00000038383	607.301	0.718149	0.439759	1.63305	0.102458	0.28086	ENSMUSG00000038383	Pigu	protein_coding	phosphatidylinositol glycan anchor biosynthesis, class U [Source:MGI Symbol;Acc:MGI:3039607]
ENSMUSG00000038369	1578.11	0.757662	0.427225	1.77345	0.0761544	0.274314	ENSMUSG00000038369	Ncoa6	protein_coding	nuclear receptor coactivator 6 [Source:MGI Symbol;Acc:MGI:1929915]
ENSMUSG00000027610	146.967	0.653866	0.48321	1.35317	0.176	0.317821	ENSMUSG00000027610	Gss	protein_coding	glutathione synthetase [Source:MGI Symbol;Acc:MGI:95852]
ENSMUSG00000038324	1086.54	0.821805	0.419719	1.95799	0.0502317	0.274314	ENSMUSG00000038324	Trpc4ap	protein_coding	transient receptor potential cation channel, subfamily C, member 4 associated protein [Source:MGI Symbol;Acc:MGI:1930751]
ENSMUSG00000038312	360.351	0.595229	0.482568	1.23346	0.217403	0.342691	ENSMUSG00000038312	Edem2	protein_coding	ER degradation enhancer, mannosidase alpha-like 2 [Source:MGI Symbol;Acc:MGI:1915540]
ENSMUSG00000027613	471.105	0.59682	0.484355	1.23219	0.217876	0.343111	ENSMUSG00000027613	Eif6	protein_coding	eukaryotic translation initiation factor 6 [Source:MGI Symbol;Acc:MGI:1196288]
ENSMUSG00000074647	81.8032	0.574487	0.602942	0.952806	0.340688	0.438424	ENSMUSG00000074647	Fam83c	protein_coding	family with sequence similarity 83, member C [Source:MGI Symbol;Acc:MGI:1918655]
ENSMUSG00000005882	841.474	0.863137	0.431029	2.0025	0.0452307	0.274314	ENSMUSG00000005882	Uqcc1	protein_coding	ubiquinol-cytochrome c reductase complex assembly factor 1 [Source:MGI Symbol;Acc:MGI:1929472]
ENSMUSG00000074646	57.1483	0.159113	0.568309	0.279976	0.779496	0.812431	ENSMUSG00000074646	6430550D23Rik	protein_coding	RIKEN cDNA 6430550D23 gene [Source:MGI Symbol;Acc:MGI:2443361]
ENSMUSG00000074643	1882.74	0.69385	0.425339	1.63129	0.10283	0.28086	ENSMUSG00000074643	Cpne1	protein_coding	copine I [Source:MGI Symbol;Acc:MGI:2386621]
ENSMUSG00000089824	525.56	0.599514	0.456602	1.31299	0.189186	0.325494	ENSMUSG00000089824	Rbm12	protein_coding	RNA binding motif protein 12 [Source:MGI Symbol;Acc:MGI:1922960]
ENSMUSG00000027618	147.824	0.208772	0.468108	0.445991	0.655604	0.705822	ENSMUSG00000027618	Nfs1	protein_coding	nitrogen fixation gene 1 (S. cerevisiae) [Source:MGI Symbol;Acc:MGI:1316706]
ENSMUSG00000027620	2235.58	0.724476	0.419533	1.72686	0.0841922	0.275505	ENSMUSG00000027620	Rbm39	protein_coding	RNA binding motif protein 39 [Source:MGI Symbol;Acc:MGI:2157953]
ENSMUSG00000087323	347.963	0.397634	0.481242	0.826266	0.408653	0.494805	ENSMUSG00000087323	Gm14170	lncRNA	predicted gene 14170 [Source:MGI Symbol;Acc:MGI:3650933]
ENSMUSG00000102869	139.337	0.601565	0.520744	1.1552	0.248008	0.366268	ENSMUSG00000102869	Norad	lncRNA	non-coding RNA activated by DNA damage [Source:MGI Symbol;Acc:MGI:1914767]
ENSMUSG00000086638	154.532	1.19169	0.529	2.25272	0.0242768	0.248486	ENSMUSG00000086638	4930405A21Rik	lncRNA	RIKEN cDNA 4930405A21 gene [Source:MGI Symbol;Acc:MGI:1922096]
ENSMUSG00000085741	258.115	0.34172	0.495355	0.689848	0.49029	0.563236	ENSMUSG00000085741	5430405H02Rik	lncRNA	RIKEN cDNA 5430405H02 gene [Source:MGI Symbol;Acc:MGI:1921737]
ENSMUSG00000027634	604.033	0.584367	0.446517	1.30872	0.190628	0.326173	ENSMUSG00000027634	Ndrg3	protein_coding	N-myc downstream regulated gene 3 [Source:MGI Symbol;Acc:MGI:1352499]
ENSMUSG00000027635	100.297	0.694467	0.496204	1.39956	0.161645	0.309681	ENSMUSG00000027635	Dsn1	protein_coding	DSN1 homolog, MIS12 kinetochore complex component [Source:MGI Symbol;Acc:MGI:1914184]
ENSMUSG00000055485	1255.59	0.952744	0.431857	2.20616	0.027373	0.254931	ENSMUSG00000055485	Soga1	protein_coding	suppressor of glucose, autophagy associated 1 [Source:MGI Symbol;Acc:MGI:2444575]
ENSMUSG00000027639	115.035	0.650329	0.505845	1.28563	0.198573	0.330606	ENSMUSG00000027639	Samhd1	protein_coding	SAM domain and HD domain, 1 [Source:MGI Symbol;Acc:MGI:1927468]
ENSMUSG00000027641	993.703	0.846511	0.438442	1.93072	0.0535171	0.274314	ENSMUSG00000027641	Rbl1	protein_coding	RB transcriptional corepressor like 1 [Source:MGI Symbol;Acc:MGI:103300]
ENSMUSG00000074627	46.8148	0.782072	0.610424	1.28119	0.200125	0.331405	ENSMUSG00000074627	Mroh8	protein_coding	maestro heat-like repeat family member 8 [Source:MGI Symbol;Acc:MGI:3603828]
ENSMUSG00000067787	253.617	0.868109	0.528041	1.64402	0.100173	0.280188	ENSMUSG00000067787	Blcap	protein_coding	bladder cancer associated protein [Source:MGI Symbol;Acc:MGI:1858907]
ENSMUSG00000027650	509.877	0.556482	0.435616	1.27746	0.20144	0.332385	ENSMUSG00000027650	Tti1	protein_coding	TELO2 interacting protein 1 [Source:MGI Symbol;Acc:MGI:1922675]
ENSMUSG00000085385	511.904	1.24293	0.436877	2.84503	0.00444073	0.125359	ENSMUSG00000085385	Snhg17	lncRNA	small nucleolar RNA host gene 17 [Source:MGI Symbol;Acc:MGI:1915358]
ENSMUSG00000074623	792.921	0.24942	0.513464	0.485759	0.627138	0.681522	ENSMUSG00000074623	Gm826	protein_coding	predicted gene 826 [Source:MGI Symbol;Acc:MGI:2685672]
ENSMUSG00000074622	1248.59	0.883637	0.449837	1.96435	0.0494893	0.274314	ENSMUSG00000074622	Mafb	protein_coding	v-maf musculoaponeurotic fibrosarcoma oncogene family, protein B (avian) [Source:MGI Symbol;Acc:MGI:104555]
ENSMUSG00000035877	466.838	0.351923	0.430474	0.817523	0.41363	0.499103	ENSMUSG00000035877	Zhx3	protein_coding	zinc fingers and homeoboxes 3 [Source:MGI Symbol;Acc:MGI:2444772]
ENSMUSG00000057133	2256.69	0.843892	0.445927	1.89245	0.0584315	0.274314	ENSMUSG00000057133	Chd6	protein_coding	chromodomain helicase DNA binding protein 6 [Source:MGI Symbol;Acc:MGI:1918639]
ENSMUSG00000053141	17.5653	-0.106292	0.810516	-0.131141	0.895664	0.912408	ENSMUSG00000053141	Ptprt	protein_coding	protein tyrosine phosphatase, receptor type, T [Source:MGI Symbol;Acc:MGI:1321152]
ENSMUSG00000017817	72.5835	0.477632	0.548606	0.870629	0.383957	0.473439	ENSMUSG00000017817	Jph2	protein_coding	junctophilin 2 [Source:MGI Symbol;Acc:MGI:1891496]
ENSMUSG00000035399	281.598	0.996518	0.451423	2.20751	0.0272787	0.254931	ENSMUSG00000035399	Oser1	protein_coding	oxidative stress responsive serine rich 1 [Source:MGI Symbol;Acc:MGI:1913930]
ENSMUSG00000048486	121.977	1.19779	0.499631	2.39736	0.0165138	0.22436	ENSMUSG00000048486	Fitm2	protein_coding	fat storage-inducing transmembrane protein 2 [Source:MGI Symbol;Acc:MGI:2444508]
ENSMUSG00000017707	841.378	0.611221	0.442219	1.38217	0.16692	0.312299	ENSMUSG00000017707	Serinc3	protein_coding	serine incorporator 3 [Source:MGI Symbol;Acc:MGI:1349457]
ENSMUSG00000017697	22.6515	0.634131	0.764911	0.829026	0.407089	0.493541	ENSMUSG00000017697	Ada	protein_coding	adenosine deaminase [Source:MGI Symbol;Acc:MGI:87916]
ENSMUSG00000018322	311.177	0.476579	0.475703	1.00184	0.31642	0.419162	ENSMUSG00000018322	Tomm34	protein_coding	translocase of outer mitochondrial membrane 34 [Source:MGI Symbol;Acc:MGI:1914395]
ENSMUSG00000040154	210.545	0.741176	0.476434	1.55567	0.119786	0.287991	ENSMUSG00000040154	Wfdc5	protein_coding	WAP four-disulfide core domain 5 [Source:MGI Symbol;Acc:MGI:2384800]
ENSMUSG00000017009	982.024	1.03399	0.466431	2.21682	0.0266355	0.25369	ENSMUSG00000017009	Sdc4	protein_coding	syndecan 4 [Source:MGI Symbol;Acc:MGI:1349164]
ENSMUSG00000076434	22.187	1.22638	0.739422	1.65856	0.0972043	0.278568	ENSMUSG00000076434	Wfdc3	protein_coding	WAP four-disulfide core domain 3 [Source:MGI Symbol;Acc:MGI:1923897]
ENSMUSG00000017307	295.889	0.791774	0.532752	1.4862	0.137227	0.294151	ENSMUSG00000017307	Acot8	protein_coding	acyl-CoA thioesterase 8 [Source:MGI Symbol;Acc:MGI:2158201]
ENSMUSG00000039873	217.637	1.19623	0.510429	2.34358	0.0190998	0.235573	ENSMUSG00000039873	Neurl2	protein_coding	neuralized E3 ubiquitin protein ligase 2 [Source:MGI Symbol;Acc:MGI:3043305]
ENSMUSG00000017754	446.716	0.794174	0.466522	1.70233	0.0886932	0.278568	ENSMUSG00000017754	Pltp	protein_coding	phospholipid transfer protein [Source:MGI Symbol;Acc:MGI:103151]
ENSMUSG00000039834	713.318	0.757695	0.415356	1.8242	0.0681211	0.274314	ENSMUSG00000039834	Zfp335	protein_coding	zinc finger protein 335 [Source:MGI Symbol;Acc:MGI:2682313]
ENSMUSG00000039804	797.935	0.855519	0.434885	1.96723	0.0491565	0.274314	ENSMUSG00000039804	Ncoa5	protein_coding	nuclear receptor coactivator 5 [Source:MGI Symbol;Acc:MGI:2385165]
ENSMUSG00000017664	236.912	0.561935	0.476021	1.18048	0.237809	0.358401	ENSMUSG00000017664	Slc35c2	protein_coding	solute carrier family 35, member C2 [Source:MGI Symbol;Acc:MGI:2385166]
ENSMUSG00000017670	1364.05	0.357034	0.446406	0.799797	0.423828	0.507175	ENSMUSG00000017670	Elmo2	protein_coding	engulfment and cell motility 2 [Source:MGI Symbol;Acc:MGI:2153045]
ENSMUSG00000017667	112.945	0.645697	0.527109	1.22498	0.220584	0.345126	ENSMUSG00000017667	Zfp334	protein_coding	zinc finger protein 334 [Source:MGI Symbol;Acc:MGI:2388656]
ENSMUSG00000039725	83.0549	1.09331	0.53379	2.04821	0.0405398	0.269283	ENSMUSG00000039725	Trp53rka	protein_coding	transformation related protein 53 regulating kinase A [Source:MGI Symbol;Acc:MGI:1918294]
ENSMUSG00000039671	1936.95	0.984162	0.442729	2.22294	0.0262197	0.25354	ENSMUSG00000039671	Zmynd8	protein_coding	zinc finger, MYND-type containing 8 [Source:MGI Symbol;Acc:MGI:1918025]
ENSMUSG00000084816	42.7303	0.966768	0.659967	1.46487	0.142955	0.29748	ENSMUSG00000084816	Platr29	lncRNA	pluripotency associated transcript 29 [Source:MGI Symbol;Acc:MGI:3650001]
ENSMUSG00000006800	364.42	0.636663	0.439624	1.4482	0.147562	0.30084	ENSMUSG00000006800	Sulf2	protein_coding	sulfatase 2 [Source:MGI Symbol;Acc:MGI:1919293]
ENSMUSG00000039621	496.791	0.51549	0.440415	1.17046	0.241814	0.361539	ENSMUSG00000039621	Prex1	protein_coding	phosphatidylinositol-3,4,5-trisphosphate-dependent Rac exchange factor 1 [Source:MGI Symbol;Acc:MGI:3040696]
ENSMUSG00000039536	615.322	0.380467	0.448023	0.849214	0.395762	0.483645	ENSMUSG00000039536	Stau1	protein_coding	staufen double-stranded RNA binding protein 1 [Source:MGI Symbol;Acc:MGI:1338864]
ENSMUSG00000039501	209.99	0.80732	0.487447	1.65622	0.097677	0.278568	ENSMUSG00000039501	Znfx1	protein_coding	zinc finger, NFX1-type containing 1 [Source:MGI Symbol;Acc:MGI:2138982]
ENSMUSG00000017929	43.2428	0.817184	0.611251	1.3369	0.181254	0.320741	ENSMUSG00000017929	B4galt5	protein_coding	UDP-Gal:betaGlcNAc beta 1,4-galactosyltransferase, polypeptide 5 [Source:MGI Symbol;Acc:MGI:1927169]
ENSMUSG00000047030	131.802	0.398403	0.530599	0.750855	0.45274	0.5318	ENSMUSG00000047030	Spata2	protein_coding	spermatogenesis associated 2 [Source:MGI Symbol;Acc:MGI:2146885]
ENSMUSG00000078923	1112.45	0.324268	0.459645	0.705475	0.480515	0.554594	ENSMUSG00000078923	Ube2v1	protein_coding	ubiquitin-conjugating enzyme E2 variant 1 [Source:MGI Symbol;Acc:MGI:1913839]
ENSMUSG00000074577	416.977	0.00314745	0.45303	0.00694755	0.994457	0.995223	ENSMUSG00000074577	Ripor3	protein_coding	RIPOR family member 3 [Source:MGI Symbol;Acc:MGI:1916803]
ENSMUSG00000051149	1587.71	0.864018	0.455706	1.896	0.0579603	0.274314	ENSMUSG00000051149	Adnp	protein_coding	activity-dependent neuroprotective protein [Source:MGI Symbol;Acc:MGI:1338758]
ENSMUSG00000093752	2515.49	0.754032	0.451809	1.66892	0.0951337	0.278568	ENSMUSG00000093752	Gm20716	protein_coding	predicted gene 20716 [Source:MGI Symbol;Acc:MGI:5313163]
ENSMUSG00000078919	437.049	0.52324	0.455855	1.14782	0.251042	0.368987	ENSMUSG00000078919	Dpm1	protein_coding	dolichol-phosphate (beta-D) mannosyltransferase 1 [Source:MGI Symbol;Acc:MGI:1330239]
ENSMUSG00000027544	216.968	-0.854335	0.462424	-1.84751	0.0646728	0.274314	ENSMUSG00000027544	Nfatc2	protein_coding	nuclear factor of activated T cells, cytoplasmic, calcineurin dependent 2 [Source:MGI Symbol;Acc:MGI:102463]
ENSMUSG00000027546	929.709	0.894099	0.438885	2.03721	0.0416293	0.271053	ENSMUSG00000027546	Atp9a	protein_coding	ATPase, class II, type 9A [Source:MGI Symbol;Acc:MGI:1330826]
ENSMUSG00000027551	1897.79	0.615155	0.448817	1.37061	0.170495	0.313839	ENSMUSG00000027551	Zfp64	protein_coding	zinc finger protein 64 [Source:MGI Symbol;Acc:MGI:107342]
ENSMUSG00000052056	690.711	0.545339	0.453667	1.20207	0.229336	0.352229	ENSMUSG00000052056	Zfp217	protein_coding	zinc finger protein 217 [Source:MGI Symbol;Acc:MGI:2685408]
ENSMUSG00000013523	82.9149	0.355197	0.514889	0.689851	0.490288	0.563236	ENSMUSG00000013523	Bcas1	protein_coding	brain enriched myelin associated protein 1 [Source:MGI Symbol;Acc:MGI:1924210]
ENSMUSG00000027496	72.9048	0.815212	0.520793	1.56533	0.117506	0.286883	ENSMUSG00000027496	Aurka	protein_coding	aurora kinase A [Source:MGI Symbol;Acc:MGI:894678]
ENSMUSG00000008999	3765.45	0.513747	0.434517	1.18234	0.237071	0.35807	ENSMUSG00000008999	Bmp7	protein_coding	bone morphogenetic protein 7 [Source:MGI Symbol;Acc:MGI:103302]
ENSMUSG00000038400	580.595	0.450838	0.451291	0.998996	0.317797	0.420166	ENSMUSG00000038400	Pmepa1	protein_coding	prostate transmembrane protein, androgen induced 1 [Source:MGI Symbol;Acc:MGI:1929600]
ENSMUSG00000027517	39.4512	0.489916	0.641283	0.763963	0.444889	0.524773	ENSMUSG00000027517	Ankrd60	protein_coding	ankyrin repeat domain 60 [Source:MGI Symbol;Acc:MGI:1917315]
ENSMUSG00000055897	389.643	0.843612	0.452246	1.86538	0.0621277	0.274314	ENSMUSG00000055897	Ppp4r1l-ps	transcribed_unprocessed_pseudogene	protein phosphatase 4, regulatory subunit 1-like, pseudogene [Source:MGI Symbol;Acc:MGI:1924560]
ENSMUSG00000121504	389.643	0.843612	0.452246	1.86538	0.0621277	0.274314	ENSMUSG00000121504	Ppp4r1l-ps	lncRNA	protein phosphatase 4, regulatory subunit 1-like, pseudogene [Source:NCBI gene (formerly Entrezgene);Acc:100043911]
ENSMUSG00000086537	375.921	0.929109	0.460414	2.01799	0.0435927	0.274314	ENSMUSG00000086537	Gnasas1	lncRNA	GNAS antisense RNA 1 [Source:MGI Symbol;Acc:MGI:1861674]
ENSMUSG00000016256	39.6553	0.820498	0.64271	1.27662	0.201736	0.332459	ENSMUSG00000016256	Ctsz	protein_coding	cathepsin Z [Source:MGI Symbol;Acc:MGI:1891190]
ENSMUSG00000016252	272.346	0.629441	0.490473	1.28333	0.199375	0.330911	ENSMUSG00000016252	Atp5e	protein_coding	ATP synthase, H+ transporting, mitochondrial F1 complex, epsilon subunit [Source:MGI Symbol;Acc:MGI:1855697]
ENSMUSG00000016257	330.055	0.8155	0.474578	1.71837	0.0857294	0.276634	ENSMUSG00000016257	Prelid3b	protein_coding	PRELI domain containing 3B [Source:MGI Symbol;Acc:MGI:1913640]
ENSMUSG00000078905	81.8379	1.92756	0.517964	3.72143	0.000198099	0.016462	ENSMUSG00000078905	Gm14393	protein_coding	predicted gene 14393 [Source:MGI Symbol;Acc:MGI:3649576]
ENSMUSG00000090093	27.8627	1.77754	0.685243	2.59403	0.00948569	0.181014	ENSMUSG00000090093	Gm14399	protein_coding	predicted gene 14399 [Source:MGI Symbol;Acc:MGI:3650082]
ENSMUSG00000078868	27.149	1.66282	0.706858	2.35242	0.0186519	0.233252	ENSMUSG00000078868	Gm14412	protein_coding	predicted gene 14412 [Source:MGI Symbol;Acc:MGI:3652251]
ENSMUSG00000095362	46.2882	1.33397	0.612847	2.17668	0.0295043	0.261129	ENSMUSG00000095362	Gm14325	protein_coding	predicted gene 14325 [Source:MGI Symbol;Acc:MGI:3702875]
ENSMUSG00000078862	83.4794	0.584949	0.528061	1.10773	0.267979	0.381156	ENSMUSG00000078862	Gm14326	protein_coding	predicted gene 14326 [Source:MGI Symbol;Acc:MGI:3709298]
ENSMUSG00000049999	42.9974	2.31336	0.613916	3.76821	0.000164422	0.0141042	ENSMUSG00000049999	Ppp1r3d	protein_coding	protein phosphatase 1, regulatory subunit 3D [Source:MGI Symbol;Acc:MGI:1917664]
ENSMUSG00000039117	951.241	0.582633	0.456124	1.27736	0.201476	0.332385	ENSMUSG00000039117	Taf4	protein_coding	TATA-box binding protein associated factor 4 [Source:MGI Symbol;Acc:MGI:2152346]
ENSMUSG00000027566	384.463	0.971892	0.514345	1.88957	0.0588151	0.274314	ENSMUSG00000027566	Psma7	protein_coding	proteasome subunit alpha 7 [Source:MGI Symbol;Acc:MGI:1347070]
ENSMUSG00000015647	2132.95	0.812574	0.438607	1.85263	0.0639359	0.274314	ENSMUSG00000015647	Lama5	protein_coding	laminin, alpha 5 [Source:MGI Symbol;Acc:MGI:105382]
ENSMUSG00000038990	239.617	0.544083	0.46092	1.18043	0.23783	0.358401	ENSMUSG00000038990	Cables2	protein_coding	CDK5 and Abl enzyme substrate 2 [Source:MGI Symbol;Acc:MGI:2182335]
ENSMUSG00000038980	238.216	0.555174	0.498667	1.11332	0.265573	0.379113	ENSMUSG00000038980	Rbbp8nl	protein_coding	RBBP8 N-terminal like [Source:MGI Symbol;Acc:MGI:3606212]
ENSMUSG00000038932	80.4244	5.78085	0.708911	8.15456	3.50467e-16	2.74106e-13	ENSMUSG00000038932	Tcfl5	protein_coding	transcription factor-like 5 (basic helix-loop-helix) [Source:MGI Symbol;Acc:MGI:2672878]
ENSMUSG00000038914	3508.05	0.747704	0.439018	1.70313	0.0885439	0.278563	ENSMUSG00000038914	Dido1	protein_coding	death inducer-obliterator 1 [Source:MGI Symbol;Acc:MGI:1344352]
ENSMUSG00000038848	278.386	0.55545	0.484226	1.14709	0.251346	0.369229	ENSMUSG00000038848	Ythdf1	protein_coding	YTH N6-methyladenosine RNA binding protein 1 [Source:MGI Symbol;Acc:MGI:1917431]
ENSMUSG00000038751	123.878	0.558387	0.506376	1.10271	0.270152	0.382528	ENSMUSG00000038751	Ptk6	protein_coding	PTK6 protein tyrosine kinase 6 [Source:MGI Symbol;Acc:MGI:99683]
ENSMUSG00000027579	34.0019	0.656698	0.76794	0.855141	0.392473	0.480774	ENSMUSG00000027579	Srms	protein_coding	src-related kinase lacking C-terminal regulatory tyrosine and N-terminal myristylation sites [Source:MGI Symbol;Acc:MGI:101865]
ENSMUSG00000027580	74.6614	0.35731	0.55126	0.648169	0.516875	0.585417	ENSMUSG00000027580	Helz2	protein_coding	helicase with zinc finger 2, transcriptional coactivator [Source:MGI Symbol;Acc:MGI:2385169]
ENSMUSG00000038705	845.6	0.688441	0.438428	1.57025	0.116357	0.286217	ENSMUSG00000038705	Gmeb2	protein_coding	glucocorticoid modulatory element binding protein 2 [Source:MGI Symbol;Acc:MGI:2652836]
ENSMUSG00000038671	95.3617	0.62951	0.552141	1.14013	0.254234	0.37142	ENSMUSG00000038671	Arfrp1	protein_coding	ADP-ribosylation factor related protein 1 [Source:MGI Symbol;Acc:MGI:1923938]
ENSMUSG00000089917	833.341	0.686892	0.455744	1.50719	0.131762	0.291919	ENSMUSG00000089917	Uckl1	protein_coding	uridine-cytidine kinase 1-like 1 [Source:MGI Symbol;Acc:MGI:1915806]
ENSMUSG00000000823	295.764	0.433474	0.499237	0.868273	0.385245	0.474455	ENSMUSG00000000823	Zfp512b	protein_coding	zinc finger protein 512B [Source:MGI Symbol;Acc:MGI:2685478]
ENSMUSG00000038605	178.746	0.51774	0.530828	0.975344	0.32939	0.429159	ENSMUSG00000038605	Samd10	protein_coding	sterile alpha motif domain containing 10 [Source:MGI Symbol;Acc:MGI:2443872]
ENSMUSG00000002458	35.5484	0.398367	0.649556	0.613292	0.539684	0.605436	ENSMUSG00000002458	Rgs19	protein_coding	regulator of G-protein signaling 19 [Source:MGI Symbol;Acc:MGI:1915153]
ENSMUSG00000025255	79.0223	0.528829	0.542182	0.975372	0.329376	0.429159	ENSMUSG00000025255	Zfhx4	protein_coding	zinc finger homeodomain 4 [Source:MGI Symbol;Acc:MGI:2137668]
ENSMUSG00000027499	57.815	0.746777	0.558054	1.33818	0.180838	0.320632	ENSMUSG00000027499	Pkia	protein_coding	protein kinase inhibitor, alpha [Source:MGI Symbol;Acc:MGI:104747]
ENSMUSG00000043542	454.266	0.937152	0.477331	1.96332	0.0496096	0.274314	ENSMUSG00000043542	Zc2hc1a	protein_coding	zinc finger, C2HC-type containing 1A [Source:MGI Symbol;Acc:MGI:1914556]
ENSMUSG00000069114	78.7668	0.848721	0.512563	1.65584	0.0977548	0.278568	ENSMUSG00000069114	Zbtb10	protein_coding	zinc finger and BTB domain containing 10 [Source:MGI Symbol;Acc:MGI:2139883]
ENSMUSG00000027533	1325.5	0.230614	0.407899	0.565371	0.571822	0.632848	ENSMUSG00000027533	Fabp5	protein_coding	fatty acid binding protein 5, epidermal [Source:MGI Symbol;Acc:MGI:101790]
ENSMUSG00000027536	228.29	0.342989	0.487003	0.704285	0.481256	0.555305	ENSMUSG00000027536	Chmp4c	protein_coding	charged multivesicular body protein 4C [Source:MGI Symbol;Acc:MGI:1913621]
ENSMUSG00000039717	23.6261	0.674496	0.738605	0.913202	0.361136	0.454617	ENSMUSG00000039717	Ralyl	protein_coding	RALY RNA binding protein-like [Source:MGI Symbol;Acc:MGI:1924147]
ENSMUSG00000027550	261.403	0.698592	0.505773	1.38124	0.167207	0.312326	ENSMUSG00000027550	Lrrcc1	protein_coding	leucine rich repeat and coiled-coil domain containing 1 [Source:MGI Symbol;Acc:MGI:1918960]
ENSMUSG00000027552	297.7	0.69503	0.48774	1.425	0.154157	0.305135	ENSMUSG00000027552	E2f5	protein_coding	E2F transcription factor 5 [Source:MGI Symbol;Acc:MGI:105091]
ENSMUSG00000027555	852.448	0.712305	0.420575	1.69365	0.0903324	0.278568	ENSMUSG00000027555	Car13	protein_coding	carbonic anhydrase 13 [Source:MGI Symbol;Acc:MGI:1931322]
ENSMUSG00000047213	431.96	0.431348	0.452201	0.953887	0.340141	0.437992	ENSMUSG00000047213	Ythdf3	protein_coding	YTH N6-methyladenosine RNA binding protein 3 [Source:MGI Symbol;Acc:MGI:1918850]
ENSMUSG00000027601	661.585	0.47157	0.456444	1.03314	0.301539	0.407943	ENSMUSG00000027601	Mtfr1	protein_coding	mitochondrial fission regulator 1 [Source:MGI Symbol;Acc:MGI:1914722]
ENSMUSG00000048106	24.5258	0.434332	0.757543	0.573343	0.566413	0.628371	ENSMUSG00000048106	4632415L05Rik	transcribed_unprocessed_pseudogene	RIKEN cDNA 4632415L05 gene [Source:MGI Symbol;Acc:MGI:1918058]
ENSMUSG00000002428	406.355	0.800425	0.451743	1.77186	0.0764182	0.274314	ENSMUSG00000002428	Hltf	protein_coding	helicase-like transcription factor [Source:MGI Symbol;Acc:MGI:1196437]
ENSMUSG00000027630	2043.11	0.731166	0.44484	1.64366	0.100247	0.280188	ENSMUSG00000027630	Tbl1xr1	protein_coding	transducin (beta)-like 1X-linked receptor 1 [Source:MGI Symbol;Acc:MGI:2441730]
ENSMUSG00000027698	35.3601	1.36401	0.632341	2.15709	0.030999	0.264637	ENSMUSG00000027698	Nceh1	protein_coding	neutral cholesterol ester hydrolase 1 [Source:MGI Symbol;Acc:MGI:2443191]
ENSMUSG00000027695	1723.01	0.651751	0.438602	1.48597	0.137286	0.294151	ENSMUSG00000027695	Pld1	protein_coding	phospholipase D1 [Source:MGI Symbol;Acc:MGI:109585]
ENSMUSG00000027692	1603.88	1.69923	0.443131	3.8346	0.000125767	0.0116937	ENSMUSG00000027692	Tnik	protein_coding	TRAF2 and NCK interacting kinase [Source:MGI Symbol;Acc:MGI:1916264]
ENSMUSG00000050192	33.6493	0.885156	0.671842	1.3175	0.187669	0.324292	ENSMUSG00000050192	Eif5a2	protein_coding	eukaryotic translation initiation factor 5A2 [Source:MGI Symbol;Acc:MGI:1933735]
ENSMUSG00000063600	26.5345	-0.014261	0.687672	-0.0207381	0.983455	0.986125	ENSMUSG00000063600	Egfem1	protein_coding	EGF-like and EMI domain containing 1 [Source:MGI Symbol;Acc:MGI:1922990]
ENSMUSG00000037730	311.938	0.815104	0.443648	1.83728	0.0661688	0.274314	ENSMUSG00000037730	Mynn	protein_coding	myoneurin [Source:MGI Symbol;Acc:MGI:1931415]
ENSMUSG00000027706	1091.93	0.385791	0.441414	0.87399	0.382124	0.47201	ENSMUSG00000027706	Sec62	protein_coding	SEC62 homolog (S. cerevisiae) [Source:MGI Symbol;Acc:MGI:1916526]
ENSMUSG00000037661	763.558	0.731024	0.483662	1.51144	0.130677	0.291345	ENSMUSG00000037661	Gpr160	protein_coding	G protein-coupled receptor 160 [Source:MGI Symbol;Acc:MGI:1919112]
ENSMUSG00000037643	1773.74	0.682218	0.433216	1.57478	0.115308	0.285275	ENSMUSG00000037643	Prkci	protein_coding	protein kinase C, iota [Source:MGI Symbol;Acc:MGI:99260]
ENSMUSG00000027660	728.676	0.354825	0.491209	0.722351	0.470078	0.545939	ENSMUSG00000027660	Skil	protein_coding	SKI-like [Source:MGI Symbol;Acc:MGI:106203]
ENSMUSG00000027665	1820.39	0.899072	0.436156	2.06135	0.0392693	0.26773	ENSMUSG00000027665	Pik3ca	protein_coding	phosphatidylinositol-4,5-bisphosphate 3-kinase catalytic subunit alpha [Source:MGI Symbol;Acc:MGI:1206581]
ENSMUSG00000027667	368.14	1.01386	0.480274	2.11099	0.0347728	0.26633	ENSMUSG00000027667	Zfp639	protein_coding	zinc finger protein 639 [Source:MGI Symbol;Acc:MGI:1915028]
ENSMUSG00000027668	810.809	1.17291	0.436648	2.68616	0.00722775	0.157003	ENSMUSG00000027668	Mfn1	protein_coding	mitofusin 1 [Source:MGI Symbol;Acc:MGI:1914664]
ENSMUSG00000027671	357.082	0.899741	0.411673	2.18557	0.0288469	0.259329	ENSMUSG00000027671	Actl6a	protein_coding	actin-like 6A [Source:MGI Symbol;Acc:MGI:1861453]
ENSMUSG00000027673	107.752	0.443049	0.498807	0.888216	0.374424	0.465571	ENSMUSG00000027673	Ndufb5	protein_coding	NADH:ubiquinone oxidoreductase subunit B5 [Source:MGI Symbol;Acc:MGI:1913296]
ENSMUSG00000056900	42.6292	1.45277	0.606682	2.39461	0.016638	0.22436	ENSMUSG00000056900	Usp13	protein_coding	ubiquitin specific peptidase 13 (isopeptidase T-3) [Source:MGI Symbol;Acc:MGI:1919857]
ENSMUSG00000027677	520.16	0.798168	0.462	1.72764	0.0840533	0.275468	ENSMUSG00000027677	Ttc14	protein_coding	tetratricopeptide repeat domain 14 [Source:MGI Symbol;Acc:MGI:1914370]
ENSMUSG00000027680	500.197	0.676681	0.416646	1.62412	0.104351	0.281405	ENSMUSG00000027680	Fxr1	protein_coding	FMR1 autosomal homolog 1 [Source:MGI Symbol;Acc:MGI:104860]
ENSMUSG00000114832	26.5047	0.847671	0.747005	1.13476	0.256476	0.372608	ENSMUSG00000114832	Gm21388	lncRNA	predicted gene, 21388 [Source:MGI Symbol;Acc:MGI:5434743]
ENSMUSG00000037400	2869.34	0.797616	0.434043	1.83764	0.0661148	0.274314	ENSMUSG00000037400	Atp11b	protein_coding	ATPase, class VI, type 11B [Source:MGI Symbol;Acc:MGI:1923545]
ENSMUSG00000085655	260.614	0.455621	0.47193	0.965443	0.334323	0.433505	ENSMUSG00000085655	Gm15952	lncRNA	predicted gene 15952 [Source:MGI Symbol;Acc:MGI:3802149]
ENSMUSG00000086392	17.1725	-0.0814026	0.847962	-0.0959979	0.923522	0.936696	ENSMUSG00000086392	Mccc1os	lncRNA	methylcrotonoyl-Coenzyme A carboxylase 1 (alpha), opposite strand [Source:MGI Symbol;Acc:MGI:3590669]
ENSMUSG00000027710	1998.44	0.510182	0.432626	1.17927	0.238291	0.358691	ENSMUSG00000027710	Acad9	protein_coding	acyl-Coenzyme A dehydrogenase family, member 9 [Source:MGI Symbol;Acc:MGI:1914272]
ENSMUSG00000033883	287.256	0.502689	0.484311	1.03795	0.299295	0.406189	ENSMUSG00000033883	Zfp267	protein_coding	zinc finger protein 267 [Source:MGI Symbol;Acc:MGI:1098769]
ENSMUSG00000027713	172.266	0.835419	0.500937	1.66771	0.0953728	0.278568	ENSMUSG00000027713	1810062G17Rik	protein_coding	RIKEN cDNA 1810062G17 gene [Source:MGI Symbol;Acc:MGI:1919532]
ENSMUSG00000027714	109.431	0.0580282	0.536355	0.10819	0.913845	0.928226	ENSMUSG00000027714	Exosc9	protein_coding	exosome component 9 [Source:MGI Symbol;Acc:MGI:1355319]
ENSMUSG00000051444	135.542	0.736553	0.479878	1.53488	0.124814	0.289343	ENSMUSG00000051444	Bbs12	protein_coding	Bardet-Biedl syndrome 12 (human) [Source:MGI Symbol;Acc:MGI:2686651]
ENSMUSG00000027722	1227	0.817628	0.434975	1.87971	0.060147	0.274314	ENSMUSG00000027722	Spata5	protein_coding	spermatogenesis associated 5 [Source:MGI Symbol;Acc:MGI:1927170]
ENSMUSG00000037211	572.815	1.30891	0.473935	2.7618	0.00574833	0.14423	ENSMUSG00000037211	Spry1	protein_coding	sprouty RTK signaling antagonist 1 [Source:MGI Symbol;Acc:MGI:1345139]
ENSMUSG00000046743	170.185	2.56554	0.467189	5.49144	3.98665e-08	1.26206e-05	ENSMUSG00000046743	Fat4	protein_coding	FAT atypical cadherin 4 [Source:MGI Symbol;Acc:MGI:3045256]
ENSMUSG00000060798	167.876	0.293038	0.458598	0.638985	0.522832	0.590966	ENSMUSG00000060798	Intu	protein_coding	inturned planar cell polarity protein [Source:MGI Symbol;Acc:MGI:2443752]
ENSMUSG00000025757	106.574	-0.159768	0.520618	-0.306883	0.758933	0.794987	ENSMUSG00000025757	Hspa4l	protein_coding	heat shock protein 4 like [Source:MGI Symbol;Acc:MGI:107422]
ENSMUSG00000025758	286.585	0.646732	0.48059	1.3457	0.178398	0.319115	ENSMUSG00000025758	Plk4	protein_coding	polo like kinase 4 [Source:MGI Symbol;Acc:MGI:101783]
ENSMUSG00000121347	92.7498	0.989403	0.521089	1.89872	0.057601	0.274314	ENSMUSG00000121347	Gm2011	lncRNA	predicted gene 2011 [Source:NCBI gene (formerly Entrezgene);Acc:100039027]
ENSMUSG00000107741	92.7498	0.989403	0.521089	1.89872	0.057601	0.274314	ENSMUSG00000107741	Gm2011	transcribed_unprocessed_pseudogene	predicted gene 2011 [Source:MGI Symbol;Acc:MGI:3780180]
ENSMUSG00000037818	250.665	0.82677	0.484481	1.70651	0.0879137	0.278013	ENSMUSG00000037818	Abhd18	protein_coding	abhydrolase domain containing 18 [Source:MGI Symbol;Acc:MGI:1915468]
ENSMUSG00000025762	632.244	0.400917	0.444747	0.901448	0.36735	0.459914	ENSMUSG00000025762	Larp1b	protein_coding	La ribonucleoprotein 1B [Source:MGI Symbol;Acc:MGI:1914604]
ENSMUSG00000025764	632.44	0.575412	0.471655	1.21998	0.222471	0.346726	ENSMUSG00000025764	Jade1	protein_coding	jade family PHD finger 1 [Source:MGI Symbol;Acc:MGI:1925835]
ENSMUSG00000025766	40.6123	0.710811	0.627084	1.13352	0.256996	0.372875	ENSMUSG00000025766	D3Ertd751e	protein_coding	DNA segment, Chr 3, ERATO Doi 751, expressed [Source:MGI Symbol;Acc:MGI:1289213]
ENSMUSG00000049100	32.2777	1.59092	0.646757	2.45983	0.0139001	0.210713	ENSMUSG00000049100	Pcdh10	protein_coding	protocadherin 10 [Source:MGI Symbol;Acc:MGI:1338042]
ENSMUSG00000102263	74.439	2.18923	0.611526	3.57995	0.000343666	0.0252452	ENSMUSG00000102263	Gm31415	lncRNA	predicted gene, 31415 [Source:MGI Symbol;Acc:MGI:5590574]
ENSMUSG00000023087	517.251	0.368565	0.493891	0.746248	0.455517	0.53423	ENSMUSG00000023087	Noct	protein_coding	nocturnin [Source:MGI Symbol;Acc:MGI:109382]
ENSMUSG00000063273	2156.1	0.520088	0.42404	1.22651	0.220008	0.344716	ENSMUSG00000063273	Naa15	protein_coding	N(alpha)-acetyltransferase 15, NatA auxiliary subunit [Source:MGI Symbol;Acc:MGI:1922088]
ENSMUSG00000027739	111.694	0.655552	0.546444	1.19967	0.230268	0.353062	ENSMUSG00000027739	Rab33b	protein_coding	RAB33B, member RAS oncogene family [Source:MGI Symbol;Acc:MGI:1330805]
ENSMUSG00000097885	244.378	0.702083	0.539039	1.30247	0.192756	0.327057	ENSMUSG00000097885	5031434O11Rik	lncRNA	RIKEN cDNA 5031434O11 gene [Source:MGI Symbol;Acc:MGI:1923230]
ENSMUSG00000074604	174.924	0.590551	0.47217	1.25072	0.211038	0.338435	ENSMUSG00000074604	Mgst2	protein_coding	microsomal glutathione S-transferase 2 [Source:MGI Symbol;Acc:MGI:2448481]
ENSMUSG00000044167	683.026	0.668127	0.451295	1.48047	0.138748	0.295499	ENSMUSG00000044167	Foxo1	protein_coding	forkhead box O1 [Source:MGI Symbol;Acc:MGI:1890077]
ENSMUSG00000103965	63.2484	2.25158	0.55577	4.05128	5.09391e-05	0.00627117	ENSMUSG00000103965	Gm30173	lncRNA	predicted gene, 30173 [Source:MGI Symbol;Acc:MGI:5589332]
ENSMUSG00000048332	67.9555	0.679528	0.558235	1.21728	0.223498	0.347356	ENSMUSG00000048332	Lhfp	protein_coding	lipoma HMGIC fusion partner [Source:MGI Symbol;Acc:MGI:1920048]
ENSMUSG00000049504	389.037	0.638547	0.455294	1.40249	0.160768	0.309208	ENSMUSG00000049504	Proser1	protein_coding	proline and serine rich 1 [Source:MGI Symbol;Acc:MGI:1919933]
ENSMUSG00000105168	110.834	5.56633	0.614195	9.06279	1.27153e-19	1.87847e-16	ENSMUSG00000105168	Gm30735	lncRNA	predicted gene, 30735 [Source:MGI Symbol;Acc:MGI:5589894]
ENSMUSG00000027748	44.8825	-0.315292	0.603053	-0.522826	0.601096	0.65855	ENSMUSG00000027748	Trpc4	protein_coding	transient receptor potential cation channel, subfamily C, member 4 [Source:MGI Symbol;Acc:MGI:109525]
ENSMUSG00000027750	506.243	-0.412237	0.419674	-0.982281	0.325961	0.426615	ENSMUSG00000027750	Postn	protein_coding	periostin, osteoblast specific factor [Source:MGI Symbol;Acc:MGI:1926321]
ENSMUSG00000027751	826.73	0.733087	0.435578	1.68302	0.0923707	0.278568	ENSMUSG00000027751	Supt20	protein_coding	SPT20 SAGA complex component [Source:MGI Symbol;Acc:MGI:1929651]
ENSMUSG00000036632	276.659	0.518903	0.470732	1.10233	0.270317	0.382681	ENSMUSG00000036632	Alg5	protein_coding	asparagine-linked glycosylation 5 (dolichyl-phosphate beta-glucosyltransferase) [Source:MGI Symbol;Acc:MGI:1913498]
ENSMUSG00000036580	503.22	1.41186	0.455182	3.10176	0.00192376	0.0806889	ENSMUSG00000036580	Spg20	protein_coding	spastic paraplegia 20, spartin (Troyer syndrome) homolog (human) [Source:MGI Symbol;Acc:MGI:2139806]
ENSMUSG00000048655	50.6281	0.956983	0.62224	1.53796	0.124057	0.288974	ENSMUSG00000048655	Ccdc169	protein_coding	coiled-coil domain containing 169 [Source:MGI Symbol;Acc:MGI:2444356]
ENSMUSG00000027797	38.4445	0.118925	0.650011	0.182958	0.854831	0.877467	ENSMUSG00000027797	Dclk1	protein_coding	doublecortin-like kinase 1 [Source:MGI Symbol;Acc:MGI:1330861]
ENSMUSG00000036503	824.183	0.21626	0.439301	0.492282	0.62252	0.677501	ENSMUSG00000036503	Rnf13	protein_coding	ring finger protein 13 [Source:MGI Symbol;Acc:MGI:1346341]
ENSMUSG00000027806	1311.64	0.297103	0.448583	0.662315	0.507769	0.577923	ENSMUSG00000027806	Tsc22d2	protein_coding	TSC22 domain family, member 2 [Source:MGI Symbol;Acc:MGI:1919283]
ENSMUSG00000027810	452.853	0.745169	0.420688	1.77131	0.076509	0.274314	ENSMUSG00000027810	Eif2a	protein_coding	eukaryotic translation initiation factor 2A [Source:MGI Symbol;Acc:MGI:1098684]
ENSMUSG00000075700	482.093	0.756677	0.459681	1.64609	0.099745	0.279929	ENSMUSG00000075700	Selenot	protein_coding	selenoprotein T [Source:MGI Symbol;Acc:MGI:1916477]
ENSMUSG00000097725	27.3423	0.350966	0.716374	0.489919	0.624191	0.679042	ENSMUSG00000097725	4930593A02Rik	lncRNA	RIKEN cDNA 4930593A02 gene [Source:MGI Symbol;Acc:MGI:1923132]
ENSMUSG00000056476	396.067	0.782111	0.437942	1.78588	0.074119	0.274314	ENSMUSG00000056476	Med12l	protein_coding	mediator complex subunit 12-like [Source:MGI Symbol;Acc:MGI:2139916]
ENSMUSG00000036951	141.171	0.0179019	0.467676	0.0382784	0.969466	0.974206	ENSMUSG00000036951	Aadacl2fm1	protein_coding	AADACL2 family member 1 [Source:MGI Symbol;Acc:MGI:3028051]
ENSMUSG00000070465	216.508	0.507448	0.448771	1.13075	0.25816	0.373905	ENSMUSG00000070465	Gm9696	transcribed_unprocessed_pseudogene	predicted gene 9696 [Source:MGI Symbol;Acc:MGI:3819177]
ENSMUSG00000121390	216.508	0.507448	0.448771	1.13075	0.25816	0.373905	ENSMUSG00000121390	Gm9696	lncRNA	arylacetamide deacetylase-like 2 pseudogene [Source:NCBI gene (formerly Entrezgene);Acc:676914]
ENSMUSG00000091376	189.751	0.233521	0.447899	0.52137	0.602109	0.659552	ENSMUSG00000091376	Aadacl2	protein_coding	arylacetamide deacetylase like 2 [Source:MGI Symbol;Acc:MGI:3646333]
ENSMUSG00000027761	150.035	0.176352	0.892238	0.197651	0.843318	0.867619	ENSMUSG00000027761	Aadac	protein_coding	arylacetamide deacetylase [Source:MGI Symbol;Acc:MGI:1915008]
ENSMUSG00000027763	2566.78	0.581549	0.435138	1.33647	0.181395	0.320741	ENSMUSG00000027763	Mbnl1	protein_coding	muscleblind like splicing factor 1 [Source:MGI Symbol;Acc:MGI:1928482]
ENSMUSG00000027765	122.34	1.16878	0.496454	2.35426	0.0185597	0.233088	ENSMUSG00000027765	P2ry1	protein_coding	purinergic receptor P2Y, G-protein coupled 1 [Source:MGI Symbol;Acc:MGI:105049]
ENSMUSG00000036894	392.198	1.15657	0.497611	2.32425	0.0201123	0.238975	ENSMUSG00000036894	Rap2b	protein_coding	RAP2B, member of RAS oncogene family [Source:MGI Symbol;Acc:MGI:1921262]
ENSMUSG00000036885	705.781	0.47136	0.431485	1.09241	0.274652	0.386562	ENSMUSG00000036885	Arhgef26	protein_coding	Rho guanine nucleotide exchange factor (GEF) 26 [Source:MGI Symbol;Acc:MGI:1918053]
ENSMUSG00000027820	45.6658	0.168543	0.604762	0.278693	0.780481	0.813393	ENSMUSG00000027820	Mme	protein_coding	membrane metallo endopeptidase [Source:MGI Symbol;Acc:MGI:97004]
ENSMUSG00000027823	507.772	0.745998	0.455348	1.6383	0.101358	0.280704	ENSMUSG00000027823	Gmps	protein_coding	guanine monophosphate synthetase [Source:MGI Symbol;Acc:MGI:2448526]
ENSMUSG00000027824	114.69	2.54738	0.512927	4.96636	6.8221e-07	0.000167975	ENSMUSG00000027824	Vmn2r1	protein_coding	vomeronasal 2, receptor 1 [Source:MGI Symbol;Acc:MGI:3645892]
ENSMUSG00000034640	385.839	0.799423	0.460382	1.73643	0.0824876	0.275229	ENSMUSG00000034640	Tiparp	protein_coding	TCDD-inducible poly(ADP-ribose) polymerase [Source:MGI Symbol;Acc:MGI:2159210]
ENSMUSG00000074579	144.532	1.49708	0.504	2.9704	0.00297409	0.100558	ENSMUSG00000074579	Lekr1	protein_coding	leucine, glutamate and lysine rich 1 [Source:MGI Symbol;Acc:MGI:3645902]
ENSMUSG00000034544	1361.74	0.567847	0.427313	1.32888	0.183888	0.321908	ENSMUSG00000034544	Rsrc1	protein_coding	arginine/serine-rich coiled-coil 1 [Source:MGI Symbol;Acc:MGI:1914130]
ENSMUSG00000027774	514.037	0.753464	0.458036	1.64499	0.099972	0.280153	ENSMUSG00000027774	Gfm1	protein_coding	G elongation factor, mitochondrial 1 [Source:MGI Symbol;Acc:MGI:107339]
ENSMUSG00000027775	178.904	0.741113	0.480077	1.54374	0.122652	0.288703	ENSMUSG00000027775	Mfsd1	protein_coding	major facilitator superfamily domain containing 1 [Source:MGI Symbol;Acc:MGI:1914118]
ENSMUSG00000102422	656.99	0.470192	0.427808	1.09907	0.271737	0.384071	ENSMUSG00000102422	Iqschfp	protein_coding	Iqcj and Schip1 fusion protein [Source:MGI Symbol;Acc:MGI:5439400]
ENSMUSG00000027777	548.084	0.587877	0.430458	1.3657	0.172033	0.314974	ENSMUSG00000027777	Schip1	protein_coding	schwannomin interacting protein 1 [Source:MGI Symbol;Acc:MGI:1353557]
ENSMUSG00000034349	710.79	0.626652	0.420153	1.49149	0.135834	0.29319	ENSMUSG00000034349	Smc4	protein_coding	structural maintenance of chromosomes 4 [Source:MGI Symbol;Acc:MGI:1917349]
ENSMUSG00000027784	814.14	0.586798	0.441856	1.32803	0.184168	0.321908	ENSMUSG00000027784	Ppm1l	protein_coding	protein phosphatase 1 (formerly 2C)-like [Source:MGI Symbol;Acc:MGI:2139740]
ENSMUSG00000027787	382.115	0.485396	0.470239	1.03223	0.301963	0.408392	ENSMUSG00000027787	Nmd3	protein_coding	NMD3 ribosome export adaptor [Source:MGI Symbol;Acc:MGI:2140103]
ENSMUSG00000027834	66.6293	0.0314214	0.545268	0.0576256	0.954047	0.961609	ENSMUSG00000027834	Serpini1	protein_coding	serine (or cysteine) peptidase inhibitor, clade I, member 1 [Source:MGI Symbol;Acc:MGI:1194506]
ENSMUSG00000068957	36.528	1.2716	0.726672	1.7499	0.0801355	0.274314	ENSMUSG00000068957	4930589L23Rik	lncRNA	RIKEN cDNA 4930589L23 gene [Source:MGI Symbol;Acc:MGI:1923129]
ENSMUSG00000027804	167.636	0.912073	0.477904	1.90849	0.0563282	0.274314	ENSMUSG00000027804	Ppid	protein_coding	peptidylprolyl isomerase D (cyclophilin D) [Source:MGI Symbol;Acc:MGI:1914988]
ENSMUSG00000027811	38.4045	0.365796	0.657296	0.556516	0.577858	0.638033	ENSMUSG00000027811	4930579G24Rik	protein_coding	RIKEN cDNA 4930579G24 gene [Source:MGI Symbol;Acc:MGI:1923189]
ENSMUSG00000027955	215.949	0.827479	0.459966	1.799	0.0720188	0.274314	ENSMUSG00000027955	Gask1b	protein_coding	golgi associated kinase 1B [Source:MGI Symbol;Acc:MGI:1915909]
ENSMUSG00000028019	2378	1.10023	0.442826	2.48456	0.0129713	0.204344	ENSMUSG00000028019	Pdgfc	protein_coding	platelet-derived growth factor, C polypeptide [Source:MGI Symbol;Acc:MGI:1859631]
ENSMUSG00000028015	42.0815	1.00456	0.652634	1.53923	0.123747	0.288974	ENSMUSG00000028015	Ctso	protein_coding	cathepsin O [Source:MGI Symbol;Acc:MGI:2139628]
ENSMUSG00000033900	303.558	1.14572	0.47904	2.3917	0.0167707	0.225432	ENSMUSG00000033900	Map9	protein_coding	microtubule-associated protein 9 [Source:MGI Symbol;Acc:MGI:2442208]
ENSMUSG00000027998	205.943	0.515254	0.460244	1.11952	0.262917	0.377057	ENSMUSG00000027998	Plrg1	protein_coding	pleiotropic regulator 1 [Source:MGI Symbol;Acc:MGI:1858197]
ENSMUSG00000102692	26.8481	0.660667	0.679737	0.971946	0.331077	0.430588	ENSMUSG00000102692	Dchs2	protein_coding	dachsous cadherin related 2 [Source:MGI Symbol;Acc:MGI:2685263]
ENSMUSG00000056498	1260.56	0.358221	0.425669	0.841548	0.400041	0.487306	ENSMUSG00000056498	Tmem154	protein_coding	transmembrane protein 154 [Source:MGI Symbol;Acc:MGI:2444725]
ENSMUSG00000028086	1784.37	0.566087	0.430239	1.31575	0.188258	0.324697	ENSMUSG00000028086	Fbxw7	protein_coding	F-box and WD-40 domain protein 7 [Source:MGI Symbol;Acc:MGI:1354695]
ENSMUSG00000028085	334.034	0.560938	0.456581	1.22856	0.219236	0.344232	ENSMUSG00000028085	Gatb	protein_coding	glutamyl-tRNA(Gln) amidotransferase, subunit B [Source:MGI Symbol;Acc:MGI:2442496]
ENSMUSG00000028082	3406.25	0.852583	0.451669	1.88763	0.059076	0.274314	ENSMUSG00000028082	Sh3d19	protein_coding	SH3 domain protein D19 [Source:MGI Symbol;Acc:MGI:1350923]
ENSMUSG00000028080	2604.04	0.717272	0.424398	1.69009	0.09101	0.278568	ENSMUSG00000028080	Lrba	protein_coding	LPS-responsive beige-like anchor [Source:MGI Symbol;Acc:MGI:1933162]
ENSMUSG00000003382	1258.52	0.851764	0.460256	1.85063	0.0642229	0.274314	ENSMUSG00000003382	Etv3	protein_coding	ets variant 3 [Source:MGI Symbol;Acc:MGI:1350926]
ENSMUSG00000118505	40.0532	0.934081	0.638001	1.46407	0.143174	0.297771	ENSMUSG00000118505	Etv3l	protein_coding	ets variant 3-like [Source:MGI Symbol;Acc:MGI:3646099]
ENSMUSG00000041977	2136.06	0.878344	0.439018	2.0007	0.0454244	0.274314	ENSMUSG00000041977	Arhgef11	protein_coding	Rho guanine nucleotide exchange factor (GEF) 11 [Source:MGI Symbol;Acc:MGI:2441869]
ENSMUSG00000004897	546.068	1.18662	0.466882	2.54157	0.0110354	0.1913	ENSMUSG00000004897	Hdgf	protein_coding	heparin binding growth factor [Source:MGI Symbol;Acc:MGI:1194494]
ENSMUSG00000019710	239.393	0.496863	0.463519	1.07194	0.283749	0.393894	ENSMUSG00000019710	Mrpl24	protein_coding	mitochondrial ribosomal protein L24 [Source:MGI Symbol;Acc:MGI:1914957]
ENSMUSG00000048039	217.779	0.930867	0.469583	1.98233	0.0474427	0.274314	ENSMUSG00000048039	Isg20l2	protein_coding	interferon stimulated exonuclease gene 20-like 2 [Source:MGI Symbol;Acc:MGI:2140076]
ENSMUSG00000004885	108.03	0.608105	0.520119	1.16916	0.242338	0.362026	ENSMUSG00000004885	Crabp2	protein_coding	cellular retinoic acid binding protein II [Source:MGI Symbol;Acc:MGI:88491]
ENSMUSG00000028069	101.38	0.437482	0.492474	0.888334	0.374361	0.465571	ENSMUSG00000028069	Gpatch4	protein_coding	G patch domain containing 4 [Source:MGI Symbol;Acc:MGI:1913864]
ENSMUSG00000028068	463.158	0.605857	0.437771	1.38396	0.166371	0.312174	ENSMUSG00000028068	Iqgap3	protein_coding	IQ motif containing GTPase activating protein 3 [Source:MGI Symbol;Acc:MGI:3028642]
ENSMUSG00000001419	946.23	0.662193	0.45901	1.44265	0.149118	0.301837	ENSMUSG00000001419	Mef2d	protein_coding	myocyte enhancer factor 2D [Source:MGI Symbol;Acc:MGI:99533]
ENSMUSG00000001416	409.959	0.497492	0.442387	1.12456	0.260774	0.375691	ENSMUSG00000001416	Cct3	protein_coding	chaperonin containing Tcp1, subunit 3 (gamma) [Source:MGI Symbol;Acc:MGI:104708]
ENSMUSG00000001418	52.2338	0.412311	0.583681	0.706397	0.479941	0.554125	ENSMUSG00000001418	Glmp	protein_coding	glycosylated lysosomal membrane protein [Source:MGI Symbol;Acc:MGI:1913318]
ENSMUSG00000001415	709.114	0.538145	0.456165	1.17972	0.238113	0.358586	ENSMUSG00000001415	Smg5	protein_coding	SMG5 nonsense mediated mRNA decay factor [Source:MGI Symbol;Acc:MGI:2447364]
ENSMUSG00000041423	58.9329	0.114303	0.582146	0.196348	0.844338	0.868372	ENSMUSG00000041423	Paqr6	protein_coding	progestin and adipoQ receptor family member VI [Source:MGI Symbol;Acc:MGI:1916207]
ENSMUSG00000074480	166.53	1.15298	0.491222	2.34717	0.0189164	0.23422	ENSMUSG00000074480	Mex3a	protein_coding	mex3 RNA binding family member A [Source:MGI Symbol;Acc:MGI:1919890]
ENSMUSG00000008604	281.461	0.303792	0.453608	0.669723	0.503034	0.573516	ENSMUSG00000008604	Ubqln4	protein_coding	ubiquilin 4 [Source:MGI Symbol;Acc:MGI:2150152]
ENSMUSG00000041355	59.8061	0.792058	0.569182	1.39157	0.164052	0.311007	ENSMUSG00000041355	Ssr2	protein_coding	signal sequence receptor, beta [Source:MGI Symbol;Acc:MGI:1913506]
ENSMUSG00000028059	446.589	0.554627	0.437356	1.26814	0.204749	0.334541	ENSMUSG00000028059	Arhgef2	protein_coding	rho/rac guanine nucleotide exchange factor (GEF) 2 [Source:MGI Symbol;Acc:MGI:103264]
ENSMUSG00000028060	1038.86	0.513217	0.434659	1.18073	0.237709	0.358401	ENSMUSG00000028060	Khdc4	protein_coding	KH domain containing 4, pre-mRNA splicing factor [Source:MGI Symbol;Acc:MGI:1921450]
ENSMUSG00000028057	414.429	0.415444	0.463268	0.896769	0.369842	0.462121	ENSMUSG00000028057	Rit1	protein_coding	Ras-like without CAAX 1 [Source:MGI Symbol;Acc:MGI:108053]
ENSMUSG00000078684	486.095	0.754667	0.455432	1.65704	0.0975121	0.278568	ENSMUSG00000078684	5830417I10Rik	unprocessed_pseudogene	RIKEN cDNA 5830417I10 gene [Source:MGI Symbol;Acc:MGI:1923272]
ENSMUSG00000054199	743.559	0.782413	0.444556	1.75999	0.0784101	0.274314	ENSMUSG00000054199	Gon4l	protein_coding	gon-4-like (C.elegans) [Source:MGI Symbol;Acc:MGI:1917579]
ENSMUSG00000028053	2816.28	0.740588	0.416133	1.77969	0.0751265	0.274314	ENSMUSG00000028053	Ash1l	protein_coding	ASH1 like histone lysine methyltransferase [Source:MGI Symbol;Acc:MGI:2183158]
ENSMUSG00000068917	489.995	0.528768	0.428278	1.23464	0.216965	0.342324	ENSMUSG00000068917	Clk2	protein_coding	CDC-like kinase 2 [Source:MGI Symbol;Acc:MGI:1098669]
ENSMUSG00000028049	690.296	0.641088	0.509785	1.25756	0.208549	0.337332	ENSMUSG00000028049	Scamp3	protein_coding	secretory carrier membrane protein 3 [Source:MGI Symbol;Acc:MGI:1346346]
ENSMUSG00000028048	290.941	0.993811	0.495042	2.00753	0.0446934	0.274314	ENSMUSG00000028048	Gba	protein_coding	glucosidase, beta, acid [Source:MGI Symbol;Acc:MGI:95665]
ENSMUSG00000028047	45.9116	-0.226658	0.609312	-0.371991	0.7099	0.753238	ENSMUSG00000028047	Thbs3	protein_coding	thrombospondin 3 [Source:MGI Symbol;Acc:MGI:98739]
ENSMUSG00000042747	58.3048	1.13229	0.599998	1.88716	0.0591394	0.274314	ENSMUSG00000042747	Krtcap2	protein_coding	keratinocyte associated protein 2 [Source:MGI Symbol;Acc:MGI:1913309]
ENSMUSG00000086389	52.0776	0.922049	0.576669	1.59892	0.109837	0.28264	ENSMUSG00000086389	Gm15998	lncRNA	predicted gene 15998 [Source:MGI Symbol;Acc:MGI:3802094]
ENSMUSG00000109293	289.304	0.590751	0.499157	1.1835	0.236612	0.357639	ENSMUSG00000109293	Dcst2	protein_coding	DC-STAMP domain containing 2 [Source:MGI Symbol;Acc:MGI:2685606]
ENSMUSG00000074466	159.574	1.15563	0.522848	2.21026	0.0270872	0.254931	ENSMUSG00000074466	Gm15417	lncRNA	predicted gene 15417 [Source:MGI Symbol;Acc:MGI:3642531]
ENSMUSG00000042626	87.0045	0.6565	0.519784	1.26302	0.206581	0.335592	ENSMUSG00000042626	Shc1	protein_coding	src homology 2 domain-containing transforming protein C1 [Source:MGI Symbol;Acc:MGI:98296]
ENSMUSG00000047824	551.397	0.49274	0.464169	1.06155	0.288439	0.397171	ENSMUSG00000047824	Pygo2	protein_coding	pygopus 2 [Source:MGI Symbol;Acc:MGI:1916161]
ENSMUSG00000042613	83.3969	0.156326	0.520846	0.300139	0.764071	0.799488	ENSMUSG00000042613	Pbxip1	protein_coding	pre B cell leukemia transcription factor interacting protein 1 [Source:MGI Symbol;Acc:MGI:2441670]
ENSMUSG00000027952	362.538	0.809321	0.45715	1.77036	0.0766671	0.274314	ENSMUSG00000027952	Pmvk	protein_coding	phosphomevalonate kinase [Source:MGI Symbol;Acc:MGI:1915853]
ENSMUSG00000000794	116.932	0.61126	0.486602	1.25618	0.209051	0.337613	ENSMUSG00000000794	Kcnn3	protein_coding	potassium intermediate/small conductance calcium-activated channel, subfamily N, member 3 [Source:MGI Symbol;Acc:MGI:2153183]
ENSMUSG00000027951	458.376	0.473339	0.44424	1.0655	0.286648	0.395977	ENSMUSG00000027951	Adar	protein_coding	adenosine deaminase, RNA-specific [Source:MGI Symbol;Acc:MGI:1889575]
ENSMUSG00000042572	330.524	0.682932	0.479664	1.42377	0.154513	0.305413	ENSMUSG00000042572	Ube2q1	protein_coding	ubiquitin-conjugating enzyme E2Q family member 1 [Source:MGI Symbol;Acc:MGI:1917343]
ENSMUSG00000105552	69.8445	1.45594	0.628613	2.31611	0.0205521	0.241471	ENSMUSG00000105552	Gm19710	lncRNA	predicted gene, 19710 [Source:MGI Symbol;Acc:MGI:5011895]
ENSMUSG00000027942	173.663	0.383429	0.474363	0.808304	0.418916	0.503108	ENSMUSG00000027942	4933434E20Rik	protein_coding	RIKEN cDNA 4933434E20 gene [Source:MGI Symbol;Acc:MGI:1914027]
ENSMUSG00000027940	433.14	0.386045	0.469537	0.822182	0.410973	0.496529	ENSMUSG00000027940	Tpm3	protein_coding	tropomyosin 3, gamma [Source:MGI Symbol;Acc:MGI:1890149]
ENSMUSG00000027939	305.635	0.563287	0.452291	1.24541	0.212981	0.339576	ENSMUSG00000027939	Nup210l	protein_coding	nucleoporin 210-like [Source:MGI Symbol;Acc:MGI:1924845]
ENSMUSG00000027937	353.633	0.752158	0.477242	1.57605	0.115014	0.285275	ENSMUSG00000027937	Jtb	protein_coding	jumping translocation breakpoint [Source:MGI Symbol;Acc:MGI:1346082]
[truncated: 11,297 more rows]

## Sheet: PReCIS_PausingAnalysis
GeneID	Symbol	PI_log2FC	GB_log2FC	DEseq_log2FC_PI	pvalue_PI	DEseq_log2FC_GB	padj_GB	Reg_PI	Reg_GB	Category	GENEBIOTYPE	DESCRIPTION
ENSMUSG00000000001	Gnai3	0.332221	0.253562	0.38013	0.203854	0.369565	0.510189	ns	ns	others	protein_coding	guanine nucleotide binding protein (G protein), alpha inhibiting 3 [Source:MGI Symbol;Acc:MGI:95773]
ENSMUSG00000000037	Scml2	-1.11937	0.761928	-1.36765	0.0781213	1.14381	0.310531	ns	ns	others	protein_coding	Scm polycomb group protein like 2 [Source:MGI Symbol;Acc:MGI:1340042]
ENSMUSG00000000056	Narf	0.0859612	0.254409	0.105163	0.710277	0.364613	0.531666	ns	ns	others	protein_coding	nuclear prelamin A recognition factor [Source:MGI Symbol;Acc:MGI:1914858]
ENSMUSG00000000058	Cav2	-0.738483	0.529521	-0.728439	0.143208	0.723762	0.409356	ns	ns	others	protein_coding	caveolin 2 [Source:MGI Symbol;Acc:MGI:107571]
ENSMUSG00000000078	Klf6	-0.536508	0.972458	-0.516681	0.128334	1.03127	0.161142	ns	ns	others	protein_coding	Kruppel-like factor 6 [Source:MGI Symbol;Acc:MGI:1346318]
ENSMUSG00000000085	Scmh1	0.419419	0.604278	0.415546	0.143474	0.719141	0.303782	ns	ns	others	protein_coding	sex comb on midleg homolog 1 [Source:MGI Symbol;Acc:MGI:1352762]
ENSMUSG00000000088	Cox5a	-0.459845	1.09464	-0.464146	0.256901	1.31688	0.257906	ns	ns	others	protein_coding	cytochrome c oxidase subunit 5A [Source:MGI Symbol;Acc:MGI:88474]
ENSMUSG00000000093	Tbx2	0.149983	0.392605	0.0116431	0.994364	0.665376	0.533732	ns	ns	others	protein_coding	T-box 2 [Source:MGI Symbol;Acc:MGI:98494]
ENSMUSG00000000125	Wnt3	0.0951111	0.313359	0.0858695	0.803048	0.47271	0.449451	ns	ns	others	protein_coding	wingless-type MMTV integration site family, member 3 [Source:MGI Symbol;Acc:MGI:98955]
ENSMUSG00000000127	Fer	0.725832	0.541168	0.728516	0.00204202	0.650481	0.315363	ns	ns	others	protein_coding	fer (fms/fps related) protein kinase [Source:MGI Symbol;Acc:MGI:105917]
ENSMUSG00000000131	Xpo6	0.210661	0.385363	0.220834	0.335023	0.498739	0.395189	ns	ns	others	protein_coding	exportin 6 [Source:MGI Symbol;Acc:MGI:2429950]
ENSMUSG00000000134	Tfe3	-0.253435	0.495675	-0.22353	0.49728	0.591094	0.360123	ns	ns	others	protein_coding	transcription factor E3 [Source:MGI Symbol;Acc:MGI:98511]
ENSMUSG00000000142	Axin2	-0.495579	0.832793	-0.474812	0.139017	0.941798	0.233138	ns	ns	others	protein_coding	axin 2 [Source:MGI Symbol;Acc:MGI:1270862]
ENSMUSG00000000148	Brat1	-0.167833	0.230793	-0.118631	0.794714	0.383174	0.577245	ns	ns	others	protein_coding	BRCA1-associated ATM activator 1 [Source:MGI Symbol;Acc:MGI:1891679]
ENSMUSG00000000149	Gna12	0.314752	0.291645	0.337548	0.236748	0.393053	0.500097	ns	ns	others	protein_coding	guanine nucleotide binding protein, alpha 12 [Source:MGI Symbol;Acc:MGI:95767]
ENSMUSG00000000154	Slc22a18	-0.677122	0.965885	-0.693201	0.151808	1.05214	0.274367	ns	ns	others	protein_coding	solute carrier family 22 (organic cation transporter), member 18 [Source:MGI Symbol;Acc:MGI:1336884]
ENSMUSG00000000168	Dlat	0.832519	-0.0222766	0.886912	0.163488	0.0576856	0.924616	ns	ns	others	protein_coding	dihydrolipoamide S-acetyltransferase (E2 component of pyruvate dehydrogenase complex) [Source:MGI Symbol;Acc:MGI:2385311]
ENSMUSG00000000171	Sdhd	-1.15028	1.3133	-1.1099	0.128752	1.57762	0.246437	ns	ns	others	protein_coding	succinate dehydrogenase complex, subunit D, integral membrane protein [Source:MGI Symbol;Acc:MGI:1914175]
ENSMUSG00000000184	Ccnd2	-0.356856	0.334397	-0.346143	0.0955682	0.457439	0.43238	ns	ns	others	protein_coding	cyclin D2 [Source:MGI Symbol;Acc:MGI:88314]
ENSMUSG00000000194	Gpr107	0.356368	0.662264	0.374535	0.244681	0.759686	0.292901	ns	ns	others	protein_coding	G protein-coupled receptor 107 [Source:MGI Symbol;Acc:MGI:2139054]
ENSMUSG00000000197	Nalcn	0.282736	0.389313	0.240754	0.691377	0.557972	0.392707	ns	ns	others	protein_coding	sodium leak channel, non-selective [Source:MGI Symbol;Acc:MGI:2444306]
ENSMUSG00000000216	Scnn1g	-0.453942	-0.275598	-0.42723	0.570905	-0.159767	0.808974	ns	ns	others	protein_coding	sodium channel, nonvoltage-gated 1 gamma [Source:MGI Symbol;Acc:MGI:104695]
ENSMUSG00000000247	Lhx2	0.99919	-0.0121844	1.03337	0.119412	0.0783324	0.896826	ns	ns	others	protein_coding	LIM homeobox protein 2 [Source:MGI Symbol;Acc:MGI:96785]
ENSMUSG00000000248	Clec2g	0.750117	0.604229	0.749261	0.09529	0.67678	0.302368	ns	ns	others	protein_coding	C-type lectin domain family 2, member g [Source:MGI Symbol;Acc:MGI:1918059]
ENSMUSG00000000253	Gmpr	-0.738381	0.638328	-0.805591	0.1007	0.754204	0.397345	ns	ns	others	protein_coding	guanosine monophosphate reductase [Source:MGI Symbol;Acc:MGI:1913605]
ENSMUSG00000000266	Mid2	0.641997	0.617916	0.637448	0.0795998	0.739332	0.298889	ns	ns	others	protein_coding	midline 2 [Source:MGI Symbol;Acc:MGI:1344333]
ENSMUSG00000000275	Trim25	-0.165395	0.507194	-0.146215	0.709094	0.630943	0.380634	ns	ns	others	protein_coding	tripartite motif-containing 25 [Source:MGI Symbol;Acc:MGI:102749]
ENSMUSG00000000276	Dgke	-0.586624	0.361565	-0.549078	0.191882	0.551218	0.421177	ns	ns	others	protein_coding	diacylglycerol kinase, epsilon [Source:MGI Symbol;Acc:MGI:1889276]
ENSMUSG00000000278	Scpep1	-0.0861498	0.350224	-0.0824733	0.815529	0.441007	0.431919	ns	ns	others	protein_coding	serine carboxypeptidase 1 [Source:MGI Symbol;Acc:MGI:1921867]
ENSMUSG00000000282	Mnt	0.666916	0.463426	0.652221	0.36517	0.527869	0.419173	ns	ns	others	protein_coding	max binding protein [Source:MGI Symbol;Acc:MGI:109150]
ENSMUSG00000000295	Hddc2	-0.147036	0.459494	-0.065313	0.908175	0.683	0.421096	ns	ns	others	protein_coding	HD domain containing 2 [Source:MGI Symbol;Acc:MGI:1916942]
ENSMUSG00000000296	Tpd52l1	0.247458	0.710773	0.233081	0.439186	0.866005	0.288313	ns	ns	others	protein_coding	tumor protein D52-like 1 [Source:MGI Symbol;Acc:MGI:1298386]
ENSMUSG00000000303	Cdh1	0.0792343	0.490152	0.0849443	0.613541	0.608587	0.332969	ns	ns	others	protein_coding	cadherin 1 [Source:MGI Symbol;Acc:MGI:88354]
ENSMUSG00000000305	Cdh4	0.0012161	0.703209	-0.11038	0.787523	0.947723	0.264261	ns	ns	others	protein_coding	cadherin 4 [Source:MGI Symbol;Acc:MGI:99218]
ENSMUSG00000000308	Ckmt1	-0.540356	1.02035	-0.54856	0.243162	1.18539	0.27326	ns	ns	others	protein_coding	creatine kinase, mitochondrial 1, ubiquitous [Source:MGI Symbol;Acc:MGI:99441]
ENSMUSG00000000320	Alox12	-0.636545	0.25679	-0.618818	0.146714	0.35044	0.523262	ns	ns	others	protein_coding	arachidonate 12-lipoxygenase [Source:MGI Symbol;Acc:MGI:87998]
ENSMUSG00000000326	Comt	-1.14573	0.374459	-1.20118	0.126172	0.487843	0.451978	ns	ns	others	protein_coding	catechol-O-methyltransferase [Source:MGI Symbol;Acc:MGI:88470]
ENSMUSG00000000339	Rtca	0.339156	0.301915	0.354415	0.569248	0.56748	0.508103	ns	ns	others	protein_coding	RNA 3'-terminal phosphate cyclase [Source:MGI Symbol;Acc:MGI:1913618]
ENSMUSG00000000340	Dbt	-0.247841	0.61676	-0.251227	0.47686	0.710943	0.317675	ns	ns	others	protein_coding	dihydrolipoamide branched chain transacylase E2 [Source:MGI Symbol;Acc:MGI:105386]
ENSMUSG00000000346	Dazap2	-0.0653342	1.25431	-0.0668079	0.864753	1.43784	0.142029	ns	ns	others	protein_coding	DAZ associated protein 2 [Source:MGI Symbol;Acc:MGI:1344344]
ENSMUSG00000000355	Mcts1	1.02246	0.521638	1.01539	0.115122	0.690091	0.351062	ns	ns	others	protein_coding	malignant T cell amplified sequence 1 [Source:MGI Symbol;Acc:MGI:1916245]
ENSMUSG00000068794	Col28a1	0.393296	8.84995	-3.28126	0.0332244	10.3788	2.86322e-93	ns	up	nsPI_upGB	protein_coding	collagen, type XXVIII, alpha 1 [Source:MGI Symbol;Acc:MGI:2685312]
ENSMUSG00000000374	Trappc10	0.0902411	0.382227	0.100401	0.670804	0.514279	0.401837	ns	ns	others	protein_coding	trafficking protein particle complex 10 [Source:MGI Symbol;Acc:MGI:1336209]
ENSMUSG00000000378	Ccm2	-0.288169	0.580028	-0.268278	0.437701	0.694555	0.310531	ns	ns	others	protein_coding	cerebral cavernous malformation 2 [Source:MGI Symbol;Acc:MGI:2384924]
ENSMUSG00000000384	Tbrg4	0.76549	0.177379	0.806385	0.019169	0.320845	0.596668	ns	ns	others	protein_coding	transforming growth factor beta regulated gene 4 [Source:MGI Symbol;Acc:MGI:1100868]
ENSMUSG00000000386	Mx1	1.44272	0.0935462	1.3775	0.263567	0.269171	0.749186	ns	ns	others	protein_coding	MX dynamin-like GTPase 1 [Source:MGI Symbol;Acc:MGI:97243]
ENSMUSG00000000399	Ndufa9	0.116832	0.897522	0.108196	0.80773	0.983808	0.218306	ns	ns	others	protein_coding	NADH:ubiquinone oxidoreductase subunit A9 [Source:MGI Symbol;Acc:MGI:1913358]
ENSMUSG00000000402	Egfl6	-0.779713	0.743276	-0.843156	0.297148	0.858378	0.316472	ns	ns	others	protein_coding	EGF-like-domain, multiple 6 [Source:MGI Symbol;Acc:MGI:1858599]
ENSMUSG00000000416	Cttnbp2	0.587072	0.410187	0.605742	0.15301	0.511712	0.398125	ns	ns	others	protein_coding	cortactin binding protein 2 [Source:MGI Symbol;Acc:MGI:1353467]
ENSMUSG00000000420	Galnt1	0.301173	0.321622	0.334315	0.32556	0.416751	0.456034	ns	ns	others	protein_coding	polypeptide N-acetylgalactosaminyltransferase 1 [Source:MGI Symbol;Acc:MGI:894693]
ENSMUSG00000000439	Mkrn2	0.119815	0.552098	0.141364	0.686365	0.739456	0.335919	ns	ns	others	protein_coding	makorin, ring finger protein, 2 [Source:MGI Symbol;Acc:MGI:1914277]
ENSMUSG00000000441	Raf1	0.6067	0.320736	0.618699	0.0147303	0.423782	0.452894	ns	ns	others	protein_coding	v-raf-leukemia viral oncogene 1 [Source:MGI Symbol;Acc:MGI:97847]
ENSMUSG00000000486	Septin1	0.690123	0.671029	0.723734	0.156471	0.92068	0.304643	ns	ns	others	protein_coding	septin 1 [Source:MGI Symbol;Acc:MGI:1858916]
ENSMUSG00000000489	Pdgfb	-0.195603	0.0675774	-0.168082	0.566793	0.20267	0.72311	ns	ns	others	protein_coding	platelet derived growth factor, B polypeptide [Source:MGI Symbol;Acc:MGI:97528]
ENSMUSG00000000530	Acvrl1	-0.00810032	1.24591	-0.0889557	0.90581	1.4167	0.273554	ns	ns	others	protein_coding	activin A receptor, type II-like 1 [Source:MGI Symbol;Acc:MGI:1338946]
ENSMUSG00000000532	Acvr1b	-0.56734	0.873513	-0.553553	0.0817952	1.0089	0.224209	ns	ns	others	protein_coding	activin A receptor, type 1B [Source:MGI Symbol;Acc:MGI:1338944]
ENSMUSG00000000538	Tom1l2	-0.232781	0.698217	-0.231072	0.29716	0.81607	0.286379	ns	ns	others	protein_coding	target of myb1-like 2 (chicken) [Source:MGI Symbol;Acc:MGI:2443306]
ENSMUSG00000000552	Zfp385a	0.468753	-0.100733	0.491217	0.0654782	0.0395704	0.94592	ns	ns	others	protein_coding	zinc finger protein 385A [Source:MGI Symbol;Acc:MGI:1352495]
ENSMUSG00000000555	Itga5	-0.309756	0.434794	-0.339266	0.536289	0.49851	0.484139	ns	ns	others	protein_coding	integrin alpha 5 (fibronectin receptor alpha) [Source:MGI Symbol;Acc:MGI:96604]
ENSMUSG00000000561	Wdr77	0.272575	0.654815	0.316907	0.606873	0.795623	0.364535	ns	ns	others	protein_coding	WD repeat domain 77 [Source:MGI Symbol;Acc:MGI:1917715]
ENSMUSG00000000563	Atp5pb	0.10603	0.860615	0.130356	0.711525	1.01161	0.248349	ns	ns	others	protein_coding	ATP synthase peripheral stalk-membrane subunit b [Source:MGI Symbol;Acc:MGI:1100495]
ENSMUSG00000000568	Hnrnpd	0.113266	0.691596	0.158182	0.606318	0.862073	0.288313	ns	ns	others	protein_coding	heterogeneous nuclear ribonucleoprotein D [Source:MGI Symbol;Acc:MGI:101947]
ENSMUSG00000000581	C1d	0.277032	0.547806	0.330589	0.593979	0.767963	0.424267	ns	ns	others	protein_coding	C1D nuclear receptor co-repressor [Source:MGI Symbol;Acc:MGI:1927354]
ENSMUSG00000000594	Gm2a	0.466649	0.132248	0.511585	0.13007	0.254793	0.6475	ns	ns	others	protein_coding	GM2 ganglioside activator protein [Source:MGI Symbol;Acc:MGI:95762]
ENSMUSG00000000600	Krit1	-0.253409	0.443224	-0.236715	0.554997	0.541143	0.385337	ns	ns	others	protein_coding	KRIT1, ankyrin repeat containing [Source:MGI Symbol;Acc:MGI:1930618]
ENSMUSG00000000605	Clcn4	-0.188581	1.00637	-0.174845	0.543457	1.1747	0.184255	ns	ns	others	protein_coding	chloride channel, voltage-sensitive 4 [Source:MGI Symbol;Acc:MGI:104571]
ENSMUSG00000000628	Hk2	-0.130846	0.49885	-0.127368	0.55715	0.639256	0.328612	ns	ns	others	protein_coding	hexokinase 2 [Source:MGI Symbol;Acc:MGI:1315197]
ENSMUSG00000000631	Myo18a	-0.249593	0.527277	-0.232414	0.305889	0.647109	0.32029	ns	ns	others	protein_coding	myosin XVIIIA [Source:MGI Symbol;Acc:MGI:2667185]
ENSMUSG00000000708	Kat2b	0.313175	0.715294	0.339494	0.239276	0.83125	0.283042	ns	ns	others	protein_coding	K(lysine) acetyltransferase 2B [Source:MGI Symbol;Acc:MGI:1343094]
ENSMUSG00000000711	Rab5b	0.14762	0.72005	0.167545	0.620633	0.831373	0.286379	ns	ns	others	protein_coding	RAB5B, member RAS oncogene family [Source:MGI Symbol;Acc:MGI:105938]
ENSMUSG00000000732	Icosl	-0.342748	0.306287	-0.373466	0.642446	0.377922	0.650161	ns	ns	others	protein_coding	icos ligand [Source:MGI Symbol;Acc:MGI:1354701]
ENSMUSG00000000738	Spg7	0.200133	0.55573	0.198354	0.425045	0.675067	0.319925	ns	ns	others	protein_coding	SPG7, paraplegin matrix AAA peptidase subunit [Source:MGI Symbol;Acc:MGI:2385906]
ENSMUSG00000000739	Sult5a1	-0.313762	1.01986	-0.322601	0.524604	1.12224	0.173772	ns	ns	others	protein_coding	sulfotransferase family 5A, member 1 [Source:MGI Symbol;Acc:MGI:1931463]
ENSMUSG00000062515	Fabp4	-2.94164	5.0643	-2.91643	0.039318	5.31019	5.30309e-07	ns	up	nsPI_upGB	protein_coding	fatty acid binding protein 4, adipocyte [Source:MGI Symbol;Acc:MGI:88038]
ENSMUSG00000000743	Chmp1a	-0.382287	1.11596	-0.346968	0.516623	1.33974	0.180589	ns	ns	others	protein_coding	charged multivesicular body protein 1A [Source:MGI Symbol;Acc:MGI:1920159]
ENSMUSG00000000751	Rpa1	-0.580897	0.211269	-0.586175	0.0446856	0.343479	0.564805	ns	ns	others	protein_coding	replication protein A1 [Source:MGI Symbol;Acc:MGI:1915525]
ENSMUSG00000000759	Tubgcp3	-0.210381	0.774309	-0.211639	0.395513	0.875238	0.265113	ns	ns	others	protein_coding	tubulin, gamma complex associated protein 3 [Source:MGI Symbol;Acc:MGI:2183752]
ENSMUSG00000000776	Polr3d	-0.687089	1.38389	-0.703555	0.277908	1.6139	0.261571	ns	ns	others	protein_coding	polymerase (RNA) III (DNA directed) polypeptide D [Source:MGI Symbol;Acc:MGI:1914315]
ENSMUSG00000000782	Tcf7	-0.740704	0.360533	-0.730601	0.123876	0.434572	0.490675	ns	ns	others	protein_coding	transcription factor 7, T cell specific [Source:MGI Symbol;Acc:MGI:98507]
ENSMUSG00000000787	Ddx3x	-0.634009	1.11392	-0.578146	0.124396	1.22902	0.109349	ns	ns	others	protein_coding	DEAD box helicase 3, X-linked [Source:MGI Symbol;Acc:MGI:103064]
ENSMUSG00000000792	Slc5a5	-0.727195	0.896773	-0.715485	0.375439	0.94794	1	ns	ns	others	protein_coding	solute carrier family 5 (sodium iodide symporter), member 5 [Source:MGI Symbol;Acc:MGI:2149330]
ENSMUSG00000000794	Kcnn3	0.207637	0.446121	0.179026	0.783703	0.579575	0.395096	ns	ns	others	protein_coding	potassium intermediate/small conductance calcium-activated channel, subfamily N, member 3 [Source:MGI Symbol;Acc:MGI:2153183]
ENSMUSG00000000804	Usp32	0.0691472	0.4877	0.0618284	0.783793	0.593798	0.338611	ns	ns	others	protein_coding	ubiquitin specific peptidase 32 [Source:MGI Symbol;Acc:MGI:2144475]
ENSMUSG00000000811	Txnrd3	-0.785893	0.919159	-0.817092	0.104902	1.00145	0.286379	ns	ns	others	protein_coding	thioredoxin reductase 3 [Source:MGI Symbol;Acc:MGI:2386711]
ENSMUSG00000000823	Zfp512b	0.255182	0.13119	0.259514	0.487239	0.303289	0.641694	ns	ns	others	protein_coding	zinc finger protein 512B [Source:MGI Symbol;Acc:MGI:2685478]
ENSMUSG00000000826	Dnajc5	0.0956598	0.343245	0.108545	0.65674	0.477322	0.430442	ns	ns	others	protein_coding	DnaJ heat shock protein family (Hsp40) member C5 [Source:MGI Symbol;Acc:MGI:892995]
ENSMUSG00000000827	Tpd52l2	-0.116833	0.569363	-0.0589209	0.869531	0.707393	0.325883	ns	ns	others	protein_coding	tumor protein D52-like 2 [Source:MGI Symbol;Acc:MGI:1913564]
ENSMUSG00000000838	Fmr1	0.177919	0.685759	0.20488	0.535515	0.837041	0.301301	ns	ns	others	protein_coding	fragile X messenger ribonucleoprotein 1 [Source:MGI Symbol;Acc:MGI:95564]
ENSMUSG00000000861	Bcl11a	-0.237626	0.558687	-0.236488	0.375791	0.677633	0.31078	ns	ns	others	protein_coding	B cell CLL/lymphoma 11A (zinc finger protein) [Source:MGI Symbol;Acc:MGI:106190]
ENSMUSG00000000876	Pxmp4	0.256977	0.933828	0.287422	0.333896	1.08482	0.216371	ns	ns	others	protein_coding	peroxisomal membrane protein 4 [Source:MGI Symbol;Acc:MGI:1891701]
ENSMUSG00000000881	Dlg3	0.777676	0.0524701	0.811338	0.0516238	0.1357	0.804088	ns	ns	others	protein_coding	discs large MAGUK scaffold protein 3 [Source:MGI Symbol;Acc:MGI:1888986]
ENSMUSG00000000884	Gnb1l	-0.413621	0.322662	-0.390398	0.263658	0.445189	0.457271	ns	ns	others	protein_coding	guanine nucleotide binding protein (G protein), beta polypeptide 1-like [Source:MGI Symbol;Acc:MGI:1338057]
ENSMUSG00000000902	Smarcb1	0.202056	0.430674	0.206294	0.363158	0.541431	0.377446	ns	ns	others	protein_coding	SWI/SNF related, matrix associated, actin dependent regulator of chromatin, subfamily b, member 1 [Source:MGI Symbol;Acc:MGI:1328366]
ENSMUSG00000000915	Hip1r	0.19704	0.314204	0.211576	0.281783	0.443838	0.449697	ns	ns	others	protein_coding	huntingtin interacting protein 1 related [Source:MGI Symbol;Acc:MGI:1352504]
ENSMUSG00000000916	Nsun5	0.579869	-0.21939	0.715699	0.410952	-0.0483322	1	ns	ns	others	protein_coding	NOL1/NOP2/Sun domain family, member 5 [Source:MGI Symbol;Acc:MGI:2140844]
ENSMUSG00000000934	Top1mt	0.0245244	0.548195	0.0322911	0.93454	0.629106	0.383292	ns	ns	others	protein_coding	DNA topoisomerase 1, mitochondrial [Source:MGI Symbol;Acc:MGI:1920210]
ENSMUSG00000000957	Mmp14	-0.0417197	0.429792	-0.0219983	0.952291	0.639106	0.382486	ns	ns	others	protein_coding	matrix metallopeptidase 14 (membrane-inserted) [Source:MGI Symbol;Acc:MGI:101900]
ENSMUSG00000000959	Oxa1l	-0.770551	0.251656	-0.754052	0.182309	0.458896	0.521681	ns	ns	others	protein_coding	oxidase assembly 1-like [Source:MGI Symbol;Acc:MGI:1916339]
ENSMUSG00000000976	Heatr6	-0.189041	0.436419	-0.178686	0.545272	0.533989	0.375482	ns	ns	others	protein_coding	HEAT repeat containing 6 [Source:MGI Symbol;Acc:MGI:1919790]
ENSMUSG00000001016	Ilf2	-0.410327	0.910424	-0.371674	0.413252	1.15757	0.282387	ns	ns	others	protein_coding	interleukin enhancer binding factor 2 [Source:MGI Symbol;Acc:MGI:1915031]
ENSMUSG00000001017	Chtop	0.221893	0.698935	0.291723	0.555854	0.9039	0.295211	ns	ns	others	protein_coding	chromatin target of PRMT1 [Source:MGI Symbol;Acc:MGI:1913761]
ENSMUSG00000001018	Snapin	-0.217279	0.955921	-0.185692	0.706395	1.12665	0.32029	ns	ns	others	protein_coding	SNAP-associated protein [Source:MGI Symbol;Acc:MGI:1333745]
ENSMUSG00000001021	S100a3	-0.600862	1.14345	-0.633245	0.635717	1.31667	0.273878	ns	ns	others	protein_coding	S100 calcium binding protein A3 [Source:MGI Symbol;Acc:MGI:1338849]
ENSMUSG00000001034	Mapk7	-0.381364	1.07388	-0.395326	0.375209	1.23386	0.247938	ns	ns	others	protein_coding	mitogen-activated protein kinase 7 [Source:MGI Symbol;Acc:MGI:1346347]
ENSMUSG00000001036	Epn2	0.442486	0.463601	0.446784	0.102565	0.58213	0.348266	ns	ns	others	protein_coding	epsin 2 [Source:MGI Symbol;Acc:MGI:1333766]
ENSMUSG00000001052	Sec24b	-0.016492	0.541384	-0.00390892	0.989359	0.644898	0.31954	ns	ns	others	protein_coding	Sec24 related gene family, member B (S. cerevisiae) [Source:MGI Symbol;Acc:MGI:2139764]
ENSMUSG00000001053	N4bp3	-0.630501	0.895003	-0.618385	0.154972	1.08269	0.273432	ns	ns	others	protein_coding	NEDD4 binding protein 3 [Source:MGI Symbol;Acc:MGI:2442218]
ENSMUSG00000001054	Rmnd5b	-0.392365	0.316313	-0.376605	0.293264	0.450557	0.481988	ns	ns	others	protein_coding	required for meiotic nuclear division 5 homolog B [Source:MGI Symbol;Acc:MGI:1913339]
ENSMUSG00000001056	Nhp2	-0.610911	1.1199	-0.617029	0.077704	1.27982	0.209113	ns	ns	others	protein_coding	NHP2 ribonucleoprotein [Source:MGI Symbol;Acc:MGI:1098547]
ENSMUSG00000001062	Vps9d1	0.344579	0.472255	0.38469	0.249873	0.6378	0.351306	ns	ns	others	protein_coding	VPS9 domain containing 1 [Source:MGI Symbol;Acc:MGI:1914143]
ENSMUSG00000001065	Zfp276	0.168007	0.346852	0.181856	0.68379	0.488689	0.450834	ns	ns	others	protein_coding	zinc finger protein (C2H2 type) 276 [Source:MGI Symbol;Acc:MGI:1888495]
ENSMUSG00000001089	Luzp1	-0.348242	0.519	-0.312728	0.171765	0.638232	0.322637	ns	ns	others	protein_coding	leucine zipper protein 1 [Source:MGI Symbol;Acc:MGI:107629]
ENSMUSG00000001098	Kctd10	0.280099	0.625608	0.302964	0.4001	0.848182	0.308818	ns	ns	others	protein_coding	potassium channel tetramerisation domain containing 10 [Source:MGI Symbol;Acc:MGI:2141207]
ENSMUSG00000001100	Poldip2	0.253166	0.35543	0.305232	0.390213	0.474168	0.476561	ns	ns	others	protein_coding	polymerase (DNA-directed), delta interacting protein 2 [Source:MGI Symbol;Acc:MGI:1915061]
ENSMUSG00000001105	Ift20	-0.806379	1.31984	-0.789699	0.018843	1.46933	0.110324	ns	ns	others	protein_coding	intraflagellar transport 20 [Source:MGI Symbol;Acc:MGI:1915585]
ENSMUSG00000001120	Pcbp3	0.420406	1.02889	0.359761	0.347141	1.14328	0.142029	ns	ns	others	protein_coding	poly(rC) binding protein 3 [Source:MGI Symbol;Acc:MGI:1890470]
ENSMUSG00000001123	Lgals9	-0.45376	0.58672	-0.525151	0.552788	0.7333	0.469146	ns	ns	others	protein_coding	lectin, galactose binding, soluble 9 [Source:MGI Symbol;Acc:MGI:109496]
ENSMUSG00000001127	Araf	0.265228	0.454082	0.275792	0.426977	0.586187	0.369513	ns	ns	others	protein_coding	Araf proto-oncogene, serine/threonine kinase [Source:MGI Symbol;Acc:MGI:88065]
ENSMUSG00000001128	Cfp	-0.321821	0.66756	-0.27243	0.757019	0.722412	0.370359	ns	ns	others	protein_coding	complement factor properdin [Source:MGI Symbol;Acc:MGI:97545]
ENSMUSG00000001138	Cnnm3	0.35151	0.271269	0.339683	0.343919	0.46081	0.488746	ns	ns	others	protein_coding	cyclin M3 [Source:MGI Symbol;Acc:MGI:2151055]
ENSMUSG00000001143	Lman2l	-0.30032	0.420602	-0.271775	0.418446	0.511171	0.392877	ns	ns	others	protein_coding	lectin, mannose-binding 2-like [Source:MGI Symbol;Acc:MGI:2443010]
ENSMUSG00000001150	Mcm3ap	0.0805635	0.695998	0.0856684	0.819678	0.765361	0.291698	ns	ns	others	protein_coding	minichromosome maintenance complex component 3 associated protein [Source:MGI Symbol;Acc:MGI:1930089]
ENSMUSG00000001151	Pcnt	0.106328	0.68344	0.0919324	0.757787	0.808212	0.291669	ns	ns	others	protein_coding	pericentrin (kendrin) [Source:MGI Symbol;Acc:MGI:102722]
ENSMUSG00000001156	Mxd1	0.612631	0.39384	0.658144	0.0472607	0.502603	0.390267	ns	ns	others	protein_coding	MAX dimerization protein 1 [Source:MGI Symbol;Acc:MGI:96908]
ENSMUSG00000001157	Gmcl1	0.195042	0.345364	0.163048	0.58257	0.516221	0.436161	ns	ns	others	protein_coding	germ cell-less, spermatogenesis associated 1 [Source:MGI Symbol;Acc:MGI:1345156]
ENSMUSG00000001158	Snrnp27	-0.239182	0.574113	-0.239419	0.561905	0.797869	0.386994	ns	ns	others	protein_coding	small nuclear ribonucleoprotein 27 (U4/U6.U5) [Source:MGI Symbol;Acc:MGI:1913868]
ENSMUSG00000001173	Ocrl	-0.27065	0.541168	-0.28034	0.378876	0.639683	0.329712	ns	ns	others	protein_coding	OCRL, inositol polyphosphate-5-phosphatase [Source:MGI Symbol;Acc:MGI:109589]
ENSMUSG00000001175	Calm1	0.237786	0.596805	0.252967	0.359804	0.755123	0.304411	ns	ns	others	protein_coding	calmodulin 1 [Source:MGI Symbol;Acc:MGI:88251]
ENSMUSG00000001211	Agpat3	0.229489	0.813609	0.242825	0.446073	0.927363	0.248296	ns	ns	others	protein_coding	1-acylglycerol-3-phosphate O-acyltransferase 3 [Source:MGI Symbol;Acc:MGI:1336186]
ENSMUSG00000001228	Uhrf1	-0.44609	0.643308	-0.411458	0.320654	0.784996	0.297569	ns	ns	others	protein_coding	ubiquitin-like, containing PHD and RING finger domains, 1 [Source:MGI Symbol;Acc:MGI:1338889]
ENSMUSG00000001229	Dpp9	-0.0768257	0.727575	-0.1143	0.82047	0.837865	0.289629	ns	ns	others	protein_coding	dipeptidylpeptidase 9 [Source:MGI Symbol;Acc:MGI:2443967]
ENSMUSG00000001247	Lsr	0.111611	0.49919	0.157649	0.65436	0.617834	0.34314	ns	ns	others	protein_coding	lipolysis stimulated lipoprotein receptor [Source:MGI Symbol;Acc:MGI:1927471]
ENSMUSG00000001248	Gramd1a	0.340643	0.548515	0.37786	0.316714	0.68017	0.334671	ns	ns	others	protein_coding	GRAM domain containing 1A [Source:MGI Symbol;Acc:MGI:105490]
ENSMUSG00000001270	Ckb	1.00063	-0.114175	0.941836	0.187638	0.143221	0.868184	ns	ns	others	protein_coding	creatine kinase, brain [Source:MGI Symbol;Acc:MGI:88407]
ENSMUSG00000001280	Sp1	0.519407	0.456761	0.565616	0.105897	0.567916	0.357032	ns	ns	others	protein_coding	trans-acting transcription factor 1 [Source:MGI Symbol;Acc:MGI:98372]
ENSMUSG00000001281	Itgb7	0.447654	0.288884	0.430656	0.202045	0.474397	0.469146	ns	ns	others	protein_coding	integrin beta 7 [Source:MGI Symbol;Acc:MGI:96616]
ENSMUSG00000001285	Myg1	0.164711	-0.252777	0.172546	0.684927	-0.0365029	0.965829	ns	ns	others	protein_coding	melanocyte proliferating gene 1 [Source:MGI Symbol;Acc:MGI:1929864]
ENSMUSG00000001288	Rarg	-0.585107	0.0831544	-0.581768	0.0902703	0.200369	0.719685	ns	ns	others	protein_coding	retinoic acid receptor, gamma [Source:MGI Symbol;Acc:MGI:97858]
ENSMUSG00000001289	Pfdn5	-0.839527	0.870048	-0.80003	0.317351	1.06568	0.33005	ns	ns	others	protein_coding	prefoldin 5 [Source:MGI Symbol;Acc:MGI:1928753]
ENSMUSG00000001300	Efnb2	0.501309	0.527053	0.529784	0.0347489	0.666366	0.32029	ns	ns	others	protein_coding	ephrin B2 [Source:MGI Symbol;Acc:MGI:105097]
ENSMUSG00000001305	Rrp15	-0.500438	0.373369	-0.466905	0.321464	0.527487	0.448158	ns	ns	others	protein_coding	ribosomal RNA processing 15 homolog [Source:MGI Symbol;Acc:MGI:1914473]
ENSMUSG00000001323	Srr	0.129054	0.3809	0.143239	0.680012	0.525931	0.414178	ns	ns	others	protein_coding	serine racemase [Source:MGI Symbol;Acc:MGI:1351636]
ENSMUSG00000001333	Sync	0.906271	1.11085	0.911468	0.500953	1.28082	0.295082	ns	ns	others	protein_coding	syncoilin [Source:MGI Symbol;Acc:MGI:1916078]
ENSMUSG00000001348	Acp5	-1.36282	1.92249	-1.34632	0.00117043	2.05242	0.010944	down	up	downPI_upGB	protein_coding	acid phosphatase 5, tartrate resistant [Source:MGI Symbol;Acc:MGI:87883]
ENSMUSG00000001366	Fbxo9	0.0924767	0.148709	0.130092	0.729076	0.313115	0.607516	ns	ns	others	protein_coding	f-box protein 9 [Source:MGI Symbol;Acc:MGI:1918788]
ENSMUSG00000001376	Vps50	-0.0130728	0.435358	-0.010377	0.982551	0.55879	0.364664	ns	ns	others	protein_coding	VPS50 EARP/GARPII complex subunit [Source:MGI Symbol;Acc:MGI:1920538]
ENSMUSG00000001380	Hars	0.70206	-0.0154295	0.731782	0.0167798	0.135301	0.821175	ns	ns	others	protein_coding	histidyl-tRNA synthetase [Source:MGI Symbol;Acc:MGI:108087]
ENSMUSG00000001383	Zmat2	0.151076	0.263123	0.211716	0.76391	0.464738	0.643223	ns	ns	others	protein_coding	zinc finger, matrin type 2 [Source:MGI Symbol;Acc:MGI:1913742]
ENSMUSG00000001403	Ube2c	-1.5482	2.00408	-1.55674	0.0308155	2.10896	0.111303	ns	ns	others	protein_coding	ubiquitin-conjugating enzyme E2C [Source:MGI Symbol;Acc:MGI:1915862]
ENSMUSG00000001415	Smg5	0.960008	0.310048	0.983384	0.00943841	0.446369	0.455869	ns	ns	others	protein_coding	SMG5 nonsense mediated mRNA decay factor [Source:MGI Symbol;Acc:MGI:2447364]
ENSMUSG00000001416	Cct3	0.52606	0.251217	0.552096	0.131818	0.374251	0.523055	ns	ns	others	protein_coding	chaperonin containing Tcp1, subunit 3 (gamma) [Source:MGI Symbol;Acc:MGI:104708]
ENSMUSG00000001418	Glmp	0.73168	0.167927	0.733222	0.378352	0.364032	1	ns	ns	others	protein_coding	glycosylated lysosomal membrane protein [Source:MGI Symbol;Acc:MGI:1913318]
ENSMUSG00000001419	Mef2d	-0.066603	0.490049	-0.0517078	0.85795	0.647548	0.337796	ns	ns	others	protein_coding	myocyte enhancer factor 2D [Source:MGI Symbol;Acc:MGI:99533]
ENSMUSG00000001420	Tmem79	-0.355272	1.13149	-0.330921	0.355426	1.30942	0.157602	ns	ns	others	protein_coding	transmembrane protein 79 [Source:MGI Symbol;Acc:MGI:1919163]
ENSMUSG00000001424	Snd1	-0.561421	0.810868	-0.563253	0.0891992	0.904092	0.235125	ns	ns	others	protein_coding	staphylococcal nuclease and tudor domain containing 1 [Source:MGI Symbol;Acc:MGI:1929266]
ENSMUSG00000001435	Col18a1	-0.234374	0.939492	-0.231034	0.609328	1.02954	0.189838	ns	ns	others	protein_coding	collagen, type XVIII, alpha 1 [Source:MGI Symbol;Acc:MGI:88451]
ENSMUSG00000001436	Slc19a1	0.0641338	0.162224	0.0683791	0.866784	0.29165	0.647398	ns	ns	others	protein_coding	solute carrier family 19 (folate transporter), member 1 [Source:MGI Symbol;Acc:MGI:103182]
ENSMUSG00000001440	Kpnb1	-0.143471	0.543963	-0.0992926	0.72241	0.647242	0.315998	ns	ns	others	protein_coding	karyopherin (importin) beta 1 [Source:MGI Symbol;Acc:MGI:107532]
ENSMUSG00000001441	Npepps	-0.249478	0.715083	-0.230514	0.475578	0.822682	0.28182	ns	ns	others	protein_coding	aminopeptidase puromycin sensitive [Source:MGI Symbol;Acc:MGI:1101358]
ENSMUSG00000001445	Mrpl10	0.0803151	0.408428	0.143956	0.770205	0.537428	0.474233	ns	ns	others	protein_coding	mitochondrial ribosomal protein L10 [Source:MGI Symbol;Acc:MGI:1333801]
ENSMUSG00000001467	Cyp51	-0.336676	0.506095	-0.324318	0.655151	0.539549	0.361791	ns	ns	others	protein_coding	cytochrome P450, family 51 [Source:MGI Symbol;Acc:MGI:106040]
ENSMUSG00000001472	Tcf25	-0.174188	0.634332	-0.155017	0.541806	0.717821	0.295737	ns	ns	others	protein_coding	transcription factor 25 (basic helix-loop-helix) [Source:MGI Symbol;Acc:MGI:1914105]
ENSMUSG00000001482	Def8	-0.290322	0.708159	-0.273606	0.402327	0.835431	0.288313	ns	ns	others	protein_coding	differentially expressed in FDCP 8 [Source:MGI Symbol;Acc:MGI:1346331]
ENSMUSG00000086074	Gm13274	0.163891	4.9804	0.105326	0.950024	5.21352	6.70349e-12	ns	up	nsPI_upGB	lncRNA	predicted gene 13274 [Source:MGI Symbol;Acc:MGI:3649443]
ENSMUSG00000001506	Col1a1	-0.482406	1.12891	-0.518787	0.622587	1.02141	0.284486	ns	ns	others	protein_coding	collagen, type I, alpha 1 [Source:MGI Symbol;Acc:MGI:88467]
ENSMUSG00000001507	Itga3	-0.449043	0.502651	-0.433648	0.244883	0.59103	0.339989	ns	ns	others	protein_coding	integrin alpha 3 [Source:MGI Symbol;Acc:MGI:96602]
ENSMUSG00000001510	Dlx3	-0.440523	0.794139	-0.427851	0.325103	1.02554	0.291758	ns	ns	others	protein_coding	distal-less homeobox 3 [Source:MGI Symbol;Acc:MGI:94903]
ENSMUSG00000001517	Foxm1	0.00381831	0.598304	-0.00535735	0.992247	0.701228	0.349688	ns	ns	others	protein_coding	forkhead box M1 [Source:MGI Symbol;Acc:MGI:1347487]
ENSMUSG00000001518	Itfg2	0.406772	-0.146166	0.404541	0.492921	0.124846	0.918175	ns	ns	others	protein_coding	integrin alpha FG-GAP repeat containing 2 [Source:MGI Symbol;Acc:MGI:1915450]
ENSMUSG00000001521	Tulp3	-0.16062	0.421511	-0.153162	0.554734	0.568278	0.383472	ns	ns	others	protein_coding	tubby-like protein 3 [Source:MGI Symbol;Acc:MGI:1329045]
ENSMUSG00000001525	Tubb5	-1.23002	1.47318	-1.2219	0.000893256	1.59808	0.0464684	down	up	downPI_upGB	protein_coding	tubulin, beta 5 class I [Source:MGI Symbol;Acc:MGI:107812]
ENSMUSG00000001542	Ell2	0.238985	0.55542	0.266879	0.195417	0.663245	0.310531	ns	ns	others	protein_coding	elongation factor for RNA polymerase II 2 [Source:MGI Symbol;Acc:MGI:2183438]
ENSMUSG00000001552	Jup	-0.268967	0.52648	-0.224081	0.356819	0.640812	0.317675	ns	ns	others	protein_coding	junction plakoglobin [Source:MGI Symbol;Acc:MGI:96650]
ENSMUSG00000001555	Fkbp10	0.878809	0.149348	0.988441	0.383601	0.181985	0.794836	ns	ns	others	protein_coding	FK506 binding protein 10 [Source:MGI Symbol;Acc:MGI:104769]
ENSMUSG00000001569	Nom1	-0.094273	0.744823	-0.0789325	0.833962	0.838625	0.28182	ns	ns	others	protein_coding	nucleolar protein with MIF4G domain 1 [Source:MGI Symbol;Acc:MGI:1861749]
ENSMUSG00000001576	Ergic1	-0.579671	0.70845	-0.587449	0.103475	0.806221	0.286379	ns	ns	others	protein_coding	endoplasmic reticulum-golgi intermediate compartment (ERGIC) 1 [Source:MGI Symbol;Acc:MGI:1914708]
ENSMUSG00000001583	Tnk1	0.304189	0.67802	0.345502	0.414184	0.801026	0.317423	ns	ns	others	protein_coding	tyrosine kinase, non-receptor, 1 [Source:MGI Symbol;Acc:MGI:1930958]
ENSMUSG00000001588	Acap1	-2.23463	0.63842	-2.29955	0.202558	0.659944	0.452569	ns	ns	others	protein_coding	ArfGAP with coiled-coil, ankyrin repeat and PH domains 1 [Source:MGI Symbol;Acc:MGI:2388270]
ENSMUSG00000001604	Tcea3	0.67713	1.22579	0.670692	0.141461	1.37885	0.136569	ns	ns	others	protein_coding	transcription elongation factor A (SII), 3 [Source:MGI Symbol;Acc:MGI:1196908]
ENSMUSG00000001627	Ifrd1	0.634345	0.0672616	0.638373	0.0231815	0.195891	0.722958	ns	ns	others	protein_coding	interferon-related developmental regulator 1 [Source:MGI Symbol;Acc:MGI:1316717]
[truncated: 10,948 more rows]
