# Supplementary material for: H3K9me3 controls epidermis morphogenesis by regulating RNA Pol II dynamics at developmental promoters and enhancers
Source: Nat Commun. 2026 May 15;17:6485. doi: 10.1038/s41467-026-73308-5 (PMC13377180; doi:10.1038/s41467-026-73308-5)
Supplement: Supplementary file 11 — Source Data [file 41467_2026_73308_MOESM11_ESM.xlsx]

## Sheet: Fig1c
Note: Each data point here is an average of measurements from at least 5 quantified images.
	E10.5	E11.5	E12.5	E13.5	E14.5	E15.5	E16.5	E18.5
Embryo 1	0.505649	0.645861	1.34365	0.928961	1.34649	1.39452	1.24751	1.06313
Embryo 2	0.740697	0.762156	1.33952	1.02352	1.39905	1.45853	0.962566	0.93342
Embryo 3	0.441849	0.380868	1.7166	1.27531	1.23755	1.51221	1.47239	1.18138
Embryo 4			1.34173	1.30525
Mean	0.562732	0.596295	1.43537	1.13326	1.3277	1.45509	1.22749	1.05931
S.D.	0.157389	0.195417	0.187488	0.185777	0.0823734	0.0589215	0.255503	0.124022

## Sheet: Fig2c
Note: Each data point here is an average of measurements from at least 5 quantified images.
E16.5 Epidermis Thickness
	Ctrl	TKO
Embryo 1	38.2737	12.5331
Embryo 2	47.5845	11.6176
Embryo 3	32.5986	10.7757
Embryo 4		17.5125
Mean	39.4856	13.1097
S.D.	7.56609	3.02162

## Sheet: Fig2d
Note: Each data point here is an average of measurements from at least 5 quantified images.
Cell Density
	Ctrl	TKO
Embryo 1	170.533	12.1177
Embryo 2	112.836	24.7365
Embryo 3	97.6594	11.8943
Embryo 4		13.603
Embryo 5		27.4347
Mean	127.01	17.9573
S.D.	38.4488	7.50998

## Sheet: Fig2e
Note: Each data point here is an average of measurements from at least 5 quantified images.
E16.5 Epidermis thickness
	E9-11	H508F4		E10-12	H143F4		E11-13	I046F5
	Ctrl	TKO		Ctrl	TKO		Ctrl	TKO
Embryo 1	38.2737	12.5331		29.9036	8.73754		33.9454	24.8687
Embryo 2	47.5845	11.6176		28.4333	13.9085		31.2427	23.5028
Embryo 3	32.5986	10.7757		35.7501	12.921		33.5055	21.3029
Embryo 4		17.5125			13.1646		35.3541
Mean	39.4856	13.1097		31.3623	12.1829		33.5119	23.2248
S.D.	7.56609	3.02162		3.8704	2.33501		1.70597	1.7991

## Sheet: Fig2f
Note: Each data point here is an average of measurements from at least 5 quantified images.
E18.5 Epidermis Thickness
	E10-12			E12-14
	Ctrl	TKO		Ctrl	TKO
Embryo 1	83.4025	53.4397		72.7843	18.9455
Embryo 2	88.4312	49.4815		78.2317	24.3496
Embryo 3	61.0933	33.3721		67.7914	26.7418
Embryo 4					25.3513
Embryo 5					28.1612
Mean	77.6424	45.4311		72.9358	24.7099
S.D.	14.5508	10.6293		5.22184	3.52882

## Sheet: Fig2j
Note: Each data point here is an average of measurements from at least 5 quantified images.
E17.5 whole mount HF number
	Ctrl	TKO_Type1	TKO_Type2
Embryo 1	143.948	90.4969	0
Embryo 2	147.653	85.7339	0
Embryo 3	135.745	84.373	0
Embryo 4		93.3547	0
Embryo 5		76.2079
Mean	142.449	86.0333	0
S.D.	6.09371	6.57478	0

## Sheet: Fig2l
Note: Each data point here is an average of measurements from 3 sections
E16.5 Merkel Cell Count
	Ctrl	TKO
Embryo 1	9.33333	1.33333
Embryo 2	7.5	2
Embryo 3	9	3.66667
Embryo 4	15.3333	4
Mean	10.2917	2.75
S.D.	3.4544	1.2874

## Sheet: Fig2m
E18.5 Touch dome number
	Ctrl					TKO
	Sample	Section 1	Section 2			Sample	Section 1	Section 2
	H876F1-CT3	6	4			H876F1-KO4	0	0
	H876F1-CT2	9	7			H876F1-KO6	0	0
	G856F1-CT7	7	5			G856F1-KO9	0	0
	H872F2-CT8	8	11			H872F2-KO5	0	0
		Mean	7.125			Mean	0
		Std	2.23207			Std	0

## Sheet: Fig3b
Note: Each data point here is an average of measurements from at least 5 quantified images.
E16.5 Number of TUNEL+ cells
	E16.5			E18.5			UV-induced
	Ctrl	TKO		Ctrl	TKO		WT PD56
Embryo 1	0	11.613		0	0.377929		78.6995
Embryo 2	0	3.45309		0	0.37059		89.4331
Embryo 3	0.54817	4.42018		0	1.13326		36.8481
Embryo 4	0.815259	2.08654
Mean	0.340857	5.39321		0	0.627261		68.3269
S.D.	0.408413	4.25562		0	0.438227		27.7847

## Sheet: Fig3d
Note: quantifications are performed on stitched 5 images for each sample
E16.5 Number of Caspase3+ cells
		# Caspase3 foci	Basal length
	CT2	0	4.014	0
	CT3	0	6.12	0
	CT4	0	6.059	0
	KO1	7	5.639	1.24135
	KO5	10	6.065	1.6488
	KO9	14	6.559	2.13447
			Mean	S.D.
		Ctrl	0	0
		TKO	1.67488	0.447129

[truncated: 18 more sheets: Fig3f, Fig3h, Fig6g, Fig6i, Fig7e, Fig7f, SuppFig2b, SuppFig2d, SuppFig2f, SuppFig2h, SuppFig2i, SuppFig3b, SuppFig3c, SuppFig3d, SuppFig3h, SuppFig9e, SuppFig11d, SuppFig12a]
